# Supplementary material for: Transcriptional Programming of Normal and Inflamed Human Epidermis at Single-Cell Resolution
Source: Cell Rep. Author manuscript; Available in PMC 2019 Feb 7. (PMC6367716; doi:10.1016/j.celrep.2018.09.006)
Supplement: 9 [file NIHMS1516330-supplement-9.xlsx]

## Sheet: DE genes
foreskin_DEdown	foreskin_DEup	scalp_DEdown	scalp_DEup	trunk_DEdown	trunk_DEup
SLC2A4RG	SCOC	UBN2	THAP9-AS1	PRMT1	IFFO2
TOMM7	DNAJC9	AK4	PFDN6	DCUN1D5	SLC2A4RG
TOLLIP	APEX1	RAP1A	PPP1R16A	PFDN6	AK4
DDX41	EXOC5	YPEL5	TWISTNB	CKMT1A	TLE1
EIF4H	EBLN3	YY1	WAC-AS1	MRPL20	MAD1L1
RBM15B	SGCD	UGP2	MGMT	APEX1	OLFM2
KMT2E	GNPTAB	ANAPC16	NAA38	MRPS10	ADNP
PARD6G	MINA	CCDC186	IPPK	C4orf27	DDX41
PFKL	SMAP2	SELK	COX7C	SSR4	BRI3
AKT1S1	PITPNB	SBNO1	NHP2	EBLN3	U2AF1
DHRS7B	GPR158	AKAP13	TIMM9	HSD17B12	RBM15B
APEH	GMCL1	SMAP2	EGOT	NCBP2	HIP1
AC025335.1	FAM83C	KMT2A	GYG1	MRPL13	PARD6G
PSMB4	TOP2B	SDE2	LINC00116	ADSL	WNT2B
SLU7	BRWD1	RGS3	FLAD1	PHAX	SHTN1
COL27A1	SMARCB1	SUN1	LSM3	NHP2	OXA1L
SPTSSB	PTEN	PTEN	CREB5	UQCRFS1	GNB1
CYB5R3	UXS1	UPP1	RRP9	NME4	SNRPA
ITPKC	POLD3	CCL3L3	KXD1	CCT7	MARCKSL1
SAMD4B	GDI2	CDK13	MRPL52	CFAP97	RAB40C
ZFP91	PPP2R5E	CYSRT1	DHRS7B	GLO1	COX19
C21orf59	NT5DC1	GPM6B	TMEM256	PRKAR2A	CTDSPL
TSPYL2	ETV3	KIAA2026	UQCR11	DCAF11	SSBP3
MRPL23	SRGAP3	CALCOCO1	APEH	CRYL1	UPP1
CORO1A	PLEK	CDCA8	SURF4	CD82	PNPLA2
MAPKAPK5-AS1	RERE	H2AFZ	CTSB	MINA	ACAP3
PITPNA-AS1	GBP6	LNPEP	AMZ2	NAA25	SAMD4B
PPP1R35	NUP153	ZDHHC13	TMEM160	SPCS1	ITPKC
TRIM7	PRC1	ERRFI1	PSMB4	KIF3A	PTPRS
CXCL3	CD164	TERF2IP	TMEM208	TPM4	SKI
FKBP8	SEL1L	CNOT6L	HRH2	NAE1	RNF187
RPN1	PLEKHA5	RCCD1	LMF2	LAGE3	EPPK1
NDUFA7	ELP5	KLF5	TMX2	METTL9	TSPYL2
IFNGR2	REV3L	NGDN	PPCS	RRP9	ST6GALNAC2
RAB1B	HIST1H1B	TNFAIP8L1	PRSS23	MBD4	CORO1A
MOXD1	MT-ND4	UBAP2L	MRPS18C	GPR158	MAPKAPK5-AS1
TAF10	VPS26A	HOXA7	AK2	IL33	PITPNA-AS1
INPP5K	RAP2B	KCNE4	RASSF7	ARL13B	PPP1R35
CKB	EID1	ST3GAL4	APOA1BP	CUEDC2	ING1
SNAI1	PDCD10	CBX6	GORASP2	GPAT4	TNS4
NDRG2	STAM	PRRC2B	CYP27A1	TMEM147	POU2F3
NEU1	MECP2	MECP2	MYH9	AIF1	SLC10A3
MAPKAPK3	UTP23	SAMHD1	ITSN2	MRPL11	RPN1
DNAJB2	SP3	SKIL	WDR1	NDUFV3	TNFAIP8L1
RAB5B	ACTR6	NUMA1	A1BG	MRPL12	DOK4
LITAF	PPHLN1	OXR1	TINF2	ANAPC10	CYB561A3
SOCS1	N4BP2L2	CLP1	UQCR10	CYC1	ITGA3
MMP28	APPBP2	VPS37B	CST6	PTPRE	PGF
ANG	GOLM1	GAS2L3	FADD	TIMP1	HEY1
MLF2	ERCC1	ZFYVE21	CCDC25	EIF2S2	ADIPOR1
TMEM107	MAPK14	KIF22	XBP1	CBY1	SPTBN2
LINC01315	HEATR1	CHAF1A	ROMO1	MESDC2	ZNF574
PEMT	BCAP29	SEPT4	PGM1	PRPF38B	SIAH1
MXD4	UPF3A	PPP2CA	MED8	TMEM160	RAB5B
CKAP4	YTHDC2	ARL6IP6	PPP1R8	PGD	MAPKAPK3
CHIC2	LYST	CREBRF	PLTP	CCT2	MIDN
PDE4DIP	ZZZ3	CYHR1	EPHX3	SNRPE	LONRF1
IRF6	EMB	CORO1C	C15orf48	UBE2V2	BMP4
DLGAP4	ZFHX3	CMIP	GPR108	RAB7A	UBTD1
LMNA	KRCC1	GOLGA2	PSMD8	EBAG9	MT4
PRKCSH	AHSA1	KRCC1	ZC3H12C	TMEM208	IER5L
PHB2	CCNL2	ARHGAP12	HSD17B2	ENSA	ABHD2
HSF1	PAF1	SPPL3	VNN1	UXS1	DUSP10
SEC61A1	CHRAC1	ABHD3	UBAC2	MRPL15	MLF2
AP1M2	NUFIP1	QARS	MRPS12	LMF2	MYH14
MYDGF	TMEM170A	HSF2	AFMID	EIF2B3	CMC2
RABL6	DDX17	PTGS2	PEMT	PDHA1	KIF22
APH1A	GLA	NBR1	CWC25	FAM136A	FGFR3
CDIPT	CCL28	RPS6KA5	WTAP	RAB8A	LRRC8A
FCGBP	HNRNPD	SYF2	NUDT14	ECHDC1	HTRA1
RPL36AL	TMF1	PSRC1	CLIP1	PRSS23	CKAP4
CLN6	APIP	GPR157	YWHAB	SRRM1	ARHGEF37
CTTN	TIAM1	CYTH1	ZFAND2B	ERLIN1	SEPT4
MMP9	BCHE	FKBPL	RNF130	DYRK4	CHIC2
CNPPD1	MTAP	MAX	TRNAU1AP	MRPS18C	DONSON
FLJ20021	TNNT3	IRX4	STX4	SSBP1	GPC1
PLEC	ANXA7	SLCO3A1	PPP1R7	PRRC2C	IRF6
HLA-DMA	RAB27A	FEN1	REEP4	POP5	DLGAP4
PLP2	GPR143	MED30	THAP4	TMEM14C	LINC00462
GNAI2	HLA-DPA1	PLK1	AP1M2	C19orf70	EVPL
C12orf65	FRA10AC1	KDM2A	GNA15	NT5DC1	FAM214B
GAMT	SHMT1	GYLTL1B	DUOXA1	SNRPB2	PPP1R14B
NOTCH3	DOCK1	PAFAH1B2	SCO2	ZNF131	HSF1
EMC4	MBNL1	UBE2J2	HSD17B1	FAIM	FCGBP
SERINC2	PIAS2	ARID4A	UBE2B	DDX24	MAP2K2
MAPK1IP1L	BCLAF1	MEGF9	CLPP	ANAPC13	UBE2S
LSR	PARD3	RBFOX2	PDLIM5	RASSF7	ARC
TXNL4A	TYR	NR3C1	TNIP3	RRBP1	KLF13
CBR1	ZCCHC8	HNRNPU-AS1	SLC52A2	NUDC	CTTN
SCAMP3	MYO1B	GTF3C1	VDAC1	KRT6C	MMP9
RAB5C	MLANA	JADE1	LDHA	APOA1BP	WNT16
ANKRD12	RPAP3	KIAA0430	SQRDL	NDUFB1	STX11
NSA2	TMX1	TUBA1A	SDHAF2	AIDA	PKP3
DGCR2	EIF2A	ADD1	SRD5A1	TIMM10	MAFG
LRP10	PIK3CB	BOC	NMRK1	MIER1	GNAI2
CD3D	HNRNPDL	RP11-1094M14.11	VPS4A	ZNHIT3	MAFF
CHTF8	CFAP36	BACE2	PSMG3	APPL1	MT1X
CSF2RA	IQGAP1	KPNA6	SUPT4H1	PARP9	CYTH1
PRRG2	RSL24D1	HLA-DPB1	SERPINB6	FAM26F	NOTCH3
CPQ	SAFB	TNNI2	C12orf65	DPM2	LFNG
RXRA	PLEKHB2	KLHL28	NBEAL1	ARL16	LYNX1
TBC1D10A	NUDT3	CLN8	MT-ND3	ACAA1	LSP1
SLC31A2	TMEM261	PBK	CCDC112	SAT2	CCZ1
STXBP2	RHEB	CDK19	CD3D	DDT	SIRT7
PTPN6	CLINT1	MFSD12	CSF2RA	GTPBP4	WIPF2
MFN2	TTC19	FOXO3	CHMP2A	UTP3	NR1D1
DDA1	EIF4E	CCL18	TNFRSF14	MRPL51	TFAP2A
SH2D3A	EIF3M	SECISBP2L	CHI3L1	DDX46	PALMD
MGAT1	AP5M1	GPR183	MRPL40	KIAA1143	CHTF8
MTRNR2L12	SS18	ZBTB10	COPRS	SEL1L	TNKS1BP1
SCRG1	OXSR1	PTPRA	RBM42	DAPP1	STIM2
TMEM248	IL1B	MTCH1	LSM10	FAHD1	GATAD2A
CRB3	KIAA1191	GABARAPL2	EMC9	ADAR	BAG6
MYO19	MICU2	HOXC10	IMMP1L	RASIP1	C5orf38
ZBED5-AS1	NDUFS1	WDR26	ARFIP2	MRPL19	RXRA
NFKB2	SLC7A8	EWSR1	FAM127A	DNAJC21	PTP4A2
RGS10	CHEK1	CH17-189H20.1	SERPINB1	PLGRKT	KLF6
CCDC80	TRIM16	FN3KRP	TBC1D10A	NDUFA1	PTPN6
ESRRA	AKR1C2	PAQR4	ATG4B	ARL14EP	MFN2
CD207	ACIN1	CPEB4	STXBP2	C17orf89	ELOF1
USP5	MCM3	CDC42SE2	FTSJ2	CCDC25	FOSL2
GPAA1	LAMTOR3	KIF2C	PNPLA4	NCOA7	NRG1
LRIF1	ACADM	LINC00667	AGA	COA6	ILK
CLTB	GART	KANK1	PYM1	WDR3	ZBED5-AS1
ZNF511	UVRAG	CDCA4	LTBR	TXNDC9	RGS10
IL4I1	CPNE3	GID8	BCKDK	RASA2	FAM46B
GRINA	TBPL1	FBXO17	RPL37	MRPL35	ZNF511
NFIC	KLHL28	AFF4	WBP4	C6orf203	CDR1-AS
NDUFA4L2	SEP15	GOLGA3	TMEM248	BTBD10	ACTN4
NFKBIB	NUP88	CDV3	HIST1H2BG	ACSL4	MOB2
OPTN	SCFD1	AURKB	IFI27L1	PGM1	RSBN1
LGALS7B	STAG1	PIAS1	ZC3H15	EMG1	ARHGEF4
ANAPC15	MTHFD1	CDK2	KARS	PPP1R8	TUFT1
SEPT9	SAMD8	ARHGEF35	MRPL41	MRTO4	C19orf25
C19orf25	FER	DAZAP1	SAA1	MED8	NLRP1
NISCH	EPN2	SSH2	CHST2	TALDO1	NISCH
DHCR24	CCL18	PTBP3	RER1	NVL	BACE2
MAPKAPK5	NUP37	HYI	TSFM	GPR108	KPNA6
HLA-DRA	KAT6B	FDXR	IL4I1	CWC22	LGALS3
ENDOV	MANF	TACC1	COMMD5	CAPZA1	MAPKAPK5
ANGPTL2	FKBP14	CERS6	RWDD4	PSMD8	PMPCA
LYPD6B	MT-ND6	MKLN1	MRFAP1	PDCD10	SORBS3
AP3D1	WDR36	CDT1	ANTXR1	EFCAB14	CEBPG
C22orf39	PSME4	TTC9C	MRPL4	STAM	DSTN
EGLN3	CCDC47	SGTA	S100A13	FERMT1	FAM98C
FAM177A1	CD3EAP	PCF11	HOOK2	ECHDC2	COL6A2
SART1	SVBP	PNKD	EMD	WWOX	TGFB1
RP11-727F15.9	TMTC3	KIAA1715	HLA-DQB1	ACTR6	AP3D1
DHRS3	DCAF10	EMC10	SLC39A1	STX8	RANGRF
LRRC42	TTC3	TANC1	SMUG1	MCRS1	C22orf39
SNRPN	MCM5	MED31	UROD	APPBP2	PIM2
SLC35F6	DPH5	PGRMC2	WIPI1	TSEN34	OTUD1
HNRNPL	SMU1	SOX6	RSRC2	BAX	SMARCD2
TRIM29	NCAPG	TAF3	C5orf46	NSUN6	NUP62
SRSF2	SPG21	SGOL1	MRPL2	UBAC2	PLEKHH3
C1orf56	GRHL1	KIAA0907	RP11-386I14.4	CCNDBP1	APCDD1
EIF3G	FBXO7	HOXA9	HLA-DRA	PYCARD	ABL2
WDR83OS	UBXN2A	FEZ1	C12orf45	CRIPT	GPR183
HLA-E	NUP35	PLEKHF2	EGLN1	FAM215B	LRRC42
UBE2E3	ELAVL1	EIF2D	FDX1	GADD45GIP1	MKNK2
IRF7	C8orf82	CLSTN1	RPL28	ICMT	CYTIP
CNP	MSH6	TOR1AIP1	MIF	TAF12	DLL1
SLC6A6	GRB2	SPSB1	MAF1	RABAC1	HMGA1
LACTB	ZNF217	LCORL	SHISA5	WDR73	EIF3L
CCDC115	MAPK13	LRIG3	VIMP	CELF1	MT1G
LRRC41	MBNL2	STX3	TNFRSF1A	SDHC	RALGDS
SLC25A4	PRDX3	PIGS	AGTRAP	CD58	RASAL2
SREBF1	SLC25A24	FAM63B	MRRF	C7orf73	FN3KRP
CLCN7	WNT3	CENPW	PSMD3	RPS19BP1	PAQR4
SNX12	UBE2H	SMIM20	CAPZB	MPHOSPH8	RAB21
NEK8	EP300	CRK	SLC35C2	GMPR2	C17orf96
CLPTM1	CPSF2	FYN	TCF25	UPF3A	LACTB
SEMA4B	TLN1	TLE4	PSENEN	PHACTR1	KIAA1522
ASCC2	SMC1A	KIF14	USMG5	YTHDC2	CRIM1
CHPF	EXOC6B	GMNN	BLOC1S2	SUMF2	PNRC1
UBAC1	RNASEH2A	FUBP3	HPS4	NCK1	LINC00667
SDF2	SF3B6	NCKAP1	COX6B1	TBCA	CLCN7
IL17RC	TBX3	WDR63	DYNC1LI1	SMIM4	PLEKHF1
PPFIA3	SNX5	C4orf46	SLC16A1	PRRG4	MID1IP1
TRPM4	RBBP8	PAG1	IRF7	DNAJB12	MXI1
FAM57A	TPR	MTRF1L	CCDC174	PPP1R7	MLF1
NHSL1	SERPINB13	NOC2L	MRFAP1L1	TIMMDC1	DVL2
TMEM203	PPP4R2	SLC35B2	SPI1	RNF149	SEMA4B
RP4-737E23.2	FPR3	LSAMP	SLC25A1	DRAM2	GGT6
IL7R	STX6	TM2D1	CHMP1A	IFIT2	GNA11
ARHGAP29	CCDC50	TCEAL1	VPS72	TMEM167B	MT1M
HRH1	DNAJB11	P4HA2	ARF3	FAM195B	NFIX
OTUB1	SLC30A9	ZNF394	ARPC1B	SUMO3	PRR14
NOP2	FZD6	PACSIN2	RPPH1	CHRAC1	PCBP2
PSMD9	BCL10	ABR	URM1	DIMT1	PPFIA3
TUSC2	PAXBP1	HLA-DMB	DEFB4A	NUFIP1	LMO7
ANKH	INO80	GAS6	STK16	KLHDC8B	TRPM4
SDC4	OLA1	AUTS2	HSPA1A	SEPP1	NHSL1
TSPYL1	OTUD4	PVRL2	SEC62	FARSB	DAZAP1
LINC00685	DCT	STX7	C11orf1	C7orf55	SSH2
LAMP3	BCL2L13	TBL1XR1	CCS	ZCCHC9	PCDH7
MARCH6	CERS3	SCAF4	ANXA8	GATB	STARD10
CES2	SNAP29	TPTEP1	FGL2	CLPP	CYP4F12
SMAP1	MPLKIP	NUF2	NFKB1	PSMD14	NOP2
SRPK2	PLS3	FAM126A	UXT	LAPTM4A	PSMD9
RP11-307C19.2	BRK1	BRI3BP	MVP	TMEM50A	PTRF
SMIM19	C1QA	RFK	SLC50A1	ZCCHC17	MT1H
EFNA1	ADAM17	NR4A3	PRR13	MAP3K13	GNAL
MIRLET7BHG	TMEM251	KLF11	AIF1	NDFIP1	FBRS
C1orf162	AIM1	CREBBP	TAGLN	GTF3C6	FAM89B
SDF4	ECM1	ARID1B	RTCB	RSU1	BARD1
PSAP	CRYM	C3orf14	EMC6	DPP6	MED15
SLC39A13	TMEM141	SCML1	HAX1	ATP5O	SNAPC2
SLC43A3	CCNB1	CUL3	RPS21	NDUFS6	LAMP3
FRMD8	ARHGEF28	MC1R	PRELID1	COPS3	MED29
SERTAD2	KIF14	TNRC6A	ZSWIM7	SYNRG	MARCH6
FRZB	LUC7L3	STMN1	DPM3	VDAC1	RP11-307C19.2
KAT5	CNIH1	AEBP2	SNRPG	NAA10	TAF3
SHARPIN	COA5	KREMEN2	KTN1	RPA3	CRIP1
WDR13	ODF2L	CKAP2	C15orf61	MRPL36	OVOL1
NUTF2	FUBP3	DDB1	PGK1	CHCHD1	N4BP2L1
DDB2	SMCHD1	ARHGAP11A	POLR1E	DDX27	PRKD2
TAX1BP3	RBM4	CHCHD3	SLIRP	NDUFAF3	C1orf162
ITGB4	STK3	EFNB2	YME1L1	SMAD5	ATG2A
RPS20	TTC14	KIF4A	HSPBP1	PRDX6	SDF4
ATPIF1	CYSLTR1	PDLIM3	NDUFA2	RNF213	EIF3B
TAPBP	CASP8AP2	AHCYL1	SYAP1	RAB27A	HLA-DQA2
CD1A	SLC1A3	PDPK1	POLR2I	ZNF800	SRSF6
FAM46C	RREB1	TPGS1	IL7R	GGA1	C1QTNF9B-AS1
POLR2C	SLC35B2	QKI	PIK3IP1	NDUFS2	EFNA3
IL17RE	PPP2CB	FAM105A	MAP7D3	TMEM41A	GZMA
MBNL1-AS1	MALT1	CDCA5	P4HB	APLP2	FAT2
MYO1C	FAM50A	METTL10	HDHD3	PRDX2	KCMF1
SCNM1	CBX3	HABP4	PALLD	ETNK1	FEM1A
ARFGAP2	CSRP2	ATF6B	NUTM2B-AS1	NUP107	AGR3
SF3B4	CD2AP	PELO	AC090498.1	GLRX2	IDH3G
RP11-783K16.5	TM9SF3	MED13	FBXW2	ACO2	LINC00958
RP11-596C23.2	PUM1	GNA13	CLEC3A	HTATIP2	CAMK1D
ABCA1	PLXNC1	HDAC5	TMEM18	ATP5I	PPP1R13L
DHRS7	RLF	NAB1	MRPL57	MGME1	INSR
RP11-83A24.2	GLYR1	SDCCAG8	CD68	DNAJC15	FAM3A
BAP1	TXLNA	AGO3	NOL3	VTI1B	STK24
PPP2R1A	SERPINB3	GPBP1L1	WDR18	BPHL	KLHL21
CCND3	GTF2E2	DLK2	AZI2	NT5C	S100A4
BRMS1	RAB14	CUL4A	TMA7	HSPE1	DYNLL2
ABCD3	SUPT20H	MAP2K7	SMAP1	ZNF581	UBALD2
EIF3J-AS1	SLC35E3	WASL	EIF5B	COQ7	IL17RE
LAMTOR4	ZNF428	RNF139	GLIPR1	SPPL2A	RAB4A
CHD7	CHCHD6	RBM14	CD47	TATDN1	MBNL1-AS1
HCST	NF1	CRELD2	SRP68	MRPL24	TNFAIP3
FCGR2A	STAT1	CLSPN	CDK11B	FXYD5	PDK4
ATP5SL	SMAGP	FGFR1OP2	LTBP3	CCAR1	MYADM
GNG5	SESN3	FAM83F	UQCRQ	MRPL14	MTURN
METTL12	TIMP3	ZNF263	RPS25	NDUFA9	C19orf43
ID3	ERH	SLC45A2	FRMD8	PPIE	PRPS2
RP1-34B20.21	ZBTB38	FBXL3	PGAM1	TMED1	JAG2
MT-ND2	ACSL3	YBEY	FIS1	SRSF7	ATP6V1H
CTDSP1	TCTEX1D2	MYO1D	KAT5	CACYBP	RPS26
CDHR1	COL4A5	PHF13	C19orf66	PAK1IP1	MYO1C
ZC3H12A	GHITM	KDSR	REEP3	THRAP3	SCNM1
PYGL	ARAP2	LGI3	RALA	NDUFB5	ARFGAP2
MAP3K11	CHCHD3	ITM2C	WDR13	TMBIM4	SMURF2
SAMD1	SLC25A36	DENND4C	RCAN1	RBMX2	EFEMP1
UBXN6	DOCK7	RMND5A	GPS1	CNDP2	METRNL
CSNK2B	DSC3	ASF1A	AP1S2	RBM42	GSKIP
CTSF	ACOT7	LMO1	PSME3	RAE1	WDR63
FAM76A	VPS41	C11orf96	MYEOV2	ZNF37A	BLCAP
AC013461.1	CDK5RAP2	CYB561	RBFA	IMMP1L	ARRDC3
CHMP3	AHCTF1	KLF9	MRPS11	RPAP2	TM2D1
UBE2Z	PBX1	PPM1D	POLR2C	NFU1	KIF21A
ZNF385A	DHX15	CYTH3	NDUFB4	DNAJC8	GAS2L1
RNF145	GPBP1L1	JARID2	PTRH1	SERPINB1	PER1
TMBIM1	MOB4	MARK2	UBE2F	DUSP23	SKIDA1
TRAPPC3	SNAP23	OSBP	HNRNPAB	IDH3B	VARS
TMEM222	CIB1	SNTB2	STAMBP	EXOC3	JAG1
TUBB6	GPSM3	GTPBP6	ST3GAL6	NOC3L	TSPAN4
RNF114	TOMM70A	NMT2	BECN1	GNL3	EPS8L2
GRN	LRR1	C1orf198	APOC1	STOML2	XG
C6orf62	IBTK	UNC45A	RP11-783K16.5	RPP30	ZBTB7B
IGSF8	UBN1	RNF5	ATP6V1B2	HARS	LGALSL
SRPX	TNKS2	TRAK1	MPDU1	FTSJ2	GLTSCR2
UBA1	PDCD4	ORAI3	TBRG4	SWI5	APOD
TTL	PLAGL1	EGFR	MDK	MED11	TPPP3
ATF4	FRMD6	ARRDC4	PEF1	CLEC10A	UBR4
HIST1H2BJ	CALCOCO2	ASF1B	ABCA1	HSPA6	RRAD
SLC35A4	C2orf69	USP38	CS	ZNF580	MIF4GD
APOE	ZBED6	PHF19	ESF1	NUTM2A-AS1	CTDNEP1
PVRL1	SMC6	HJURP	TMEM9B	TSNAX	C6orf132
ATG4D	C3orf79	AK3	OTULIN	FAM45A	THOC6
CD2	ZC3H14	AP3S1	GSTZ1	AURKAIP1	ZNF703
PRRC2A	ATAD1	MFSD14B	S100A1	BCKDK	ARID1B
MLLT4	CYB561	SLC2A3	EPHX1	SRSF11	MT1E
SMPD1	CYTH3	SPATS2	CD52	TIMM50	EFNA4
NACA	TOM1L1	SPRED1	MYL9	CREM	TLE3
RAB34	SMDT1	ACSL1	LGALS2	SVIL	MED26
ENTPD1	SERBP1	CBWD5	PES1	PCYOX1	NXF1
MTHFD2	ISY1	NEO1	SMAD5-AS1	SS18	CHST12
GANAB	PRR14L	DR1	DSTYK	TMEM69	ALKBH5
WBP2	AKR1B10	ATAD5	RPS27	DAPK2	BORCS6
CTDSP2	EIF2AK4	PELI1	ABCD3	GLMP	BCL6
AC093323.3	ELF1	RNF217	ISG20	CAMTA1	CDCA5
ARHGDIA	NPPC	RNMTL1	RPL37A	MAP1LC3A	AC013461.1
IFI30	STIP1	PPTC7	TUBB4B	LSM12	ATF6B
ORAI1	BLMH	PPL	ORMDL3	MRPL1	ID4
TRAFD1	WAPL	C1orf52	GJB2	MRPL41	PPDPF
NFYC	TPRKB	KLC3	PRDX4	PRPF39	MMP24-AS1
BAIAP2	ACBD6	TOPORS	TRIM47	ZNF706	RNF114
RALY	GNG2	ELMSAN1	CYB5B	VDAC3	MT2A
ISCU	RCL1	ASPM	EBNA1BP2	STK19	RGMB
ZC3H6	HOOK1	SLC7A1	TMEM14B	RWDD4	DUSP7
ASPN	GCFC2	SPTAN1	IFI35	RNF7	CAMK2G
C1orf43	MAT2B	OSTF1	PPAN	HNRNPC	F2RL1
TCEAL2	HSPA4	WDR20	FCGR2A	GOT2	IRF3
GPR155	ZNF430	SEPT6	SNHG9	CFDP1	MAP2K7
NR1H2	LY6K	HMMR	TXLNG	TTF1	PTK6
FLNB	NAP1L4	TOX4	KIAA0930	C3orf17	CRELD2
INHBA	XRN1	NOA1	MANBAL	DTD1	PER2
F2R	SNRNP27	NFAT5	TPP1	PON2	ZFP36L2
TGFBI	KDM5B	MXD1	PSMF1	CAPNS1	ATG4D
C1orf122	ACSL1	JKAMP	CRLS1	CDC37L1	ARHGEF10
TSR3	CLIC4	RNF138	TPD52L2	LIPA	ZNF263
TMEM176B	PRKCI	IPMK	SERPINB9	NIP7	MLLT4
PLK3	KATNBL1	FAM214A	RNF135	TMEM126B	AACS
LAMC2	NEO1	TIMP2	MRPL49	MTIF3	EHD1
ATP6V0D1	UBE2D2	USP12	SURF2	DDX50	CDKN1B
RP11-411K7.1	IGFBP6	CCDC82	UROS	SMUG1	TSC22D4
RNF126	TDRD3	FOPNL	ELOVL1	FBXO9	GTSE1
PRDM1	SPRTN	KLK5	COPS7A	SPOP	FAM107B
RAB22A	CSNK2A1	FAM126B	TSG101	CYCS	COL17A1
PDLIM7	DDX42	ZFAND1	RNASEK	EIF4E2	C11orf96
SQSTM1	DCUN1D1	USP9X	NTMT1	SNRNP35	CASZ1
P4HA1	NDUFA5	SPTBN1	C1S	ALG3	ALX1
TMEM91	GFOD1	SPTY2D1	NMB	WIPI2	DCP1A
SIGIRR	ICE1	WEE1	KANSL2	RIOK2	FAM103A1
DAZAP2	DNAAF2	PPM1B	WDR66	CHMP4A	PPP6C
POLR2J	NFAT5	RAD51AP1	AK1	DYNC1LI2	IRX3
BCL7B	MXD1	SSPN	C19orf24	NPM3	PDLIM2
RAB9A	HPGDS	RRAS2	KRT75	SRSF10	GTPBP6
NAPA	RDH14	CMTM6	TMEM45A	GAR1	FAM83G
CTSA	ORMDL1	CLK3	ARPC1A	POLD2	NOV
TAGLN2	GAPVD1	STK17B	EIF4A1	SLC4A7	C1orf198
HNRNPUL2	ENOPH1	RB1CC1	S100A7A	DNAJC1	ZC3H6
PPP3CA	CCBL2	FAM110A	C14orf1	AP2S1	EPHB3
RFX2	PDS5B	LINC00518	KCNK1	PFDN2	FGFBP2
SNX17	JKAMP	ARHGAP30	NAPRT	MRPL2	HMG20B
PIGC	MEIS2	GAPDHS	UBE2A	DYNC1I2	YPEL3
FASN	DDX23	LRRCC1	MRPL9	GPATCH2	HOXC13
THUMPD3-AS1	PER3	ASPA	CALM3	CPNE3	MATN2
G0S2	CTSZ	TRIM26	CCDC53	BOP1	ZBTB16
TNF	MLPH	GNAI1	FAM76A	ALG14	CIART
FBXO2	CLEC11A	PCBD1	LYPLA2	RCN1	IRF2BPL
RNF167	SULF2	TYSND1	POP4	GALK1	FLNB
EGR4	SRRM2	CBWD1	UBL5	ABCF2	INHBA
ATL3	ACVR2A	DCAF5	FAU	CD37	FN1
DDR1	ROCK1	KCNQ1OT1	CA12	COMMD9	TUSC1
PAK6	ELF2	CXCL9	SURF1	SEP15	MVB12A
BAG1	MYO10	ZNF281	RNF145	SCFD1	DHRS1
HLA-DQB2	PSMG1	CYBRD1	S100A9	PPARGC1B	TNFRSF18
ATF5	USP9X	GATAD2B	FAM127B	ZC3H8	CSRNP1
HLA-C	AK6	SESN1	PSMG4	PAIP2	MFSD14B
ECI1	SORD	CKAP2L	TRAPPC3	ATG14	TMEM176B
C1orf106	HECTD1	ESCO2	TMEM222	MRRF	STK17A
RHOT2	TMEM167A	TP63	TCEB2	FAM96B	CBWD5
ASNA1	RP11-796E2.4	MXD3	LGMN	ALKBH2	UGCG
FBXO48	TET2	OSTM1	LRG1	TXN2	AC006262.4
ZDHHC1	TNNT1	COBL	ADPRHL2	IDH3A	GEM
HMOX1	MORC3	PRPF8	PDXK	LAS1L	TSC22D3
NDEL1	CCDC14	CCDC28A	S100A8	ANKRD26	LAMC2
ESYT1	SSPN	NEK2	NOP16	ARFRP1	POU3F1
FNIP1	BLOC1S6	SRSF5	ATP5E	YWHAE	SUN2
CXCL16	NARS	CYR61	SLC35A4	NUP37	RAB22A
ATP6AP1	UFL1	RP11-365O16.6	RPS28	DRG1	HNRNPUL1
NAB2	YTHDC1	PSAT1	IFI27L2	M6PR	ERF
DHPS	ATP11B	CDC42BPA	EMC3	COIL	TOPORS
DMD	EXOSC10	WHSC1L1	CD151	STRAP	PTOV1
FAM134A	TIAL1	GPSM2	PLA2G16	CARD16	DAZAP2
LRRC75A	FAM83B	PIP5K1A	LLNLR-245B6.1	ACYP2	OSTF1
CTNNB1	DHX38	MLLT10	TSTA3	PIGF	SEPT6
MT-ND1	TARS	P2RX7	SEC11C	RBM22	PPP1R18
FLNA	RNF113A	SRGAP2C	SMPD1	COMMD8	HDGF
MXRA5	LINC00518	NR1D2	DCTN3	FAM172A	SOWAHC
RP5-1065J22.8	TNFAIP8	PDCD7	RPN2	WDR70	FRAT2
C12orf57	ELOVL4	ANXA6	ENTPD1	PSENEN	DDR1
SDC1	EIF4B	FAM200B	SAR1A	WDR46	MFGE8
FBXL15	PXMP4	VEZF1	NDUFB7	IAH1	BAG1
ZMAT3	CEP78	ABHD14B	EMC7	ALG5	ETS2
NBL1	GPN3	NXT1	TNIP2	GSPT1	MYO9B
LUC7L2	HNRNPA1L2	MSL1	COX8A	C1orf131	MAPKAPK2
HLA-DRB1	ING4	RNF24	POLR2L	SF3A3	ATF5
MEPCE	MARCH7	ARL2BP	NDUFAF6	NDUFAB1	C1orf106
HRAS	IGFL1	TRIP10	CXCR4	SUPT16H	POSTN
EGR2	FAM208B	SDC2	MAST4	DDX1	RAB3D
GIPC1	CCNB2	ECSIT	MRPL30	FBLIM1	CCM2
CDK2AP2	NAA50	PNMA1	PDZK1IP1	VMA21	CSNK1E
NDRG1	XIAP	ZNF791	TMEM258	SYNCRIP	SLC1A4
RGL2	GOPC	SOX10	S100A7	TEX264	FNIP1
USF2	HMCES	MACF1	MFF	C8orf59	TIMM17B
HSPA1B	RAB11FIP1	CDCA3	FUNDC2	EEA1	FOPNL
GNB4	AKAP8	PCSK7	ODF3B	OARD1	PRELP
RAB11B	DHX32	WWP1	TMED9	YARS	DHPS
LST1	CPSF6	MZT1	DUSP2	MAPRE1	AHNAK
STUB1	CCNG1	ANP32E	APOBEC3A	NIFK	LRRFIP1
VPS51	MFSD11	HCCS	TMEM205	MMAB	UBL7
DYNLRB1	DCN	BCL2L12	S100A6	ABCE1	BRD4
XIST	PTPN13	PRELID3B	POLR2E	WDR36	CDKN2C
SLC6A8	FAM49B	KIF16B	RPL27	TUFM	CTNNB1
RHOC	CUX1	PRCC	IL36G	UFD1L	GNB2
TMEM50B	GTF2H3	PTGS1	NFYC	CCDC174	NFKBIZ
LYRM1	COPS8	CDCA2	ADRM1	PPM1G	CLUH
LRRC1	HECA	C16orf91	LUM	C1QBP	TCEAL3
STX10	CCNC	AEBP1	RAB31	DERL2	HNMT
DEXI	H2AFV	RYBP	RPL36	LAMTOR2	SERTAD3
DAPK3	QPRT	KIF13A	NDUFS3	MEAF6	ATG101
TMEM259	EEF1E1	WAC	PFKP	VPS72	SPINT1
RPL30	PMPCB	DAXX	TPBG	SVBP	LRRFIP2
EVA1C	CLCN3	RPA1	ANKRD9	CEBPZ	PKP1
HLA-DQA1	NDN	KMT5A	RP11-758H9.2	PGRMC1	LUC7L2
DEDD2	DPCD	COQ10B	RANGAP1	PTN	FAM129B
RPS27L	OGFRL1	POP7	TCEAL2	PSMB2	HRAS
FAM83H	CCL4	TTC32	SNRPD2	NFX1	CEBPA
PPP1R1C	GRHPR		NR1H2	PSMD2	SCAMP4
TRA2A	FNBP1L		AAED1	TFDP2	LRRCC1
DLST	MED21		NUDT22	PUM3	ASPA
BFAR	EPS15		TNFAIP2	C1orf21	PHF23
IL32	PCNP		FASTK	STK16	PABPN1
POLR2A	PAIP1		ARPC4	FASTKD2	TRIM28
DUSP22	MEST		C20orf27	YIPF2	RAD9A
ACP5	SNX2		BLVRA	SNX6	GRTP1
EIF4EBP2	RERG		FHL3	FDPS	THAP11
PRR34-AS1	GABPB1		RNF115	COMMD10	GAS7
TMUB1	CHML		MPC2	SEC11A	EPS8L1
AHI1	SNX9		RILPL2	MRPL46	CBX4
CCDC3	MAPKAP1		ALDH2	DUSP11	SH3GLB2
NECAP2	HK1		RTKN	KIF2A	CXCL9
ERLEC1	WDR45B		MRPS34	ITPA	CENPN
IGFL3	SMARCC1		PEX16	TJP1	MAZ
PRKCB	ZC3H11A		ACOT13	PARP14	VPS51
PPP2R4	RTN3		CORO1B	DPP7	KIF1C
DAP	KIAA1109		NSRP1	MARCH1	SESN1
SPINT2	CYLD		ATP6V1E1	UXT	ZBTB7A
EFTUD2	GMFB		ATP6V0D1	FAM207A	MT1F
EML3	SETX		SMARCD1	FBXO7	MAP2K3
LIMCH1	CELF2		COMMD6	EIF1B	RIPK4
CNN2	LYRM2		PDLIM7	UBXN2A	TMEM115
RCAN3	TM9SF2		SAP30BP	PSMA5	SDHAF1
SNX27	PDCD6IP		ASCL2	NUP35	MLXIP
RIC8A	NGFRAP1		SIGMAR1	SLC50A1	BBC3
KLC1	DNMT1		RPL38	BID	MAPK1
EPN1	RP11-615I2.2		PPP4C	HM13	STX10
RP3-512B11.3	MAP4		MRPS6	CDC123	NGEF
MED19	INO80D		RAB7B	NAA20	H1FX
C11orf24	NUDT2		MGP	PHF20L1	HOXC9
ALDOC	RAPGEF5		RPS15A	CCT5	IFT27
CHP1	LBR		BCL3	TRIM4	HPS1
	RPRD2		BCL7B	C1orf35	SF3A2
	YBX1		POLR2J	FAM120AOS	CA9
	ST3GAL5		MOSPD3	COPS4	P2RX7
	FAM192A		CTSA	STK25	PTPN14
	DCXR		POLE3	RTCB	MMP14
	PDZD8		LGALS1	TCN1	C6orf226
	RAB1A		TRAPPC1	FKBP2	TMEM43
	DCAF11		C18orf21	STMN3	PFDN5
	STARD7		MGST1	DHX36	PPP1R14C
	SMC4		TINAGL1	IFRD2	HNRNPH1
	NAE1		ABT1	PLRG1	MBD2
	ARL13B		ALDOA	PSMD7	ARL2BP
	BAZ1B		S1PR5	LEPROTL1	SOX15
	MORF4L2		GOLGA7	DNAJB1	ECSIT
	TMPO		CWC15	MB21D1	EIF4EBP2
	GTF2H1		G0S2	IFNAR1	VAMP2
	PEX13		LTF	TPCN2	CEBPB
	CLDN7		RTF1	NMRAL1	TMEM11
	MYSM1		G6PD	UBE2L3	CDCA3
	PIK3C2A		GOT1	COG4	BNIP3L
	WDR59		MRPL43	CAPRIN1	ERLEC1
	CRKL		NUCB1	PTGES2	PRKCB
	KCTD20		TNF	CBLC	PPP2R4
	UBE2V2		CHI3L2	MRPS14	EFNB1
	ZMYND8		LTV1	POLR1E	HCCS
	PDRG1		CDC42SE1	ABCF1	SEPT1
	CCL3L3		ERICH1	MTPN	CAPN1
	PRRC2C		COX7A2	HSPBP1	KHSRP
	AKIRIN2		APOPT1	ISCA2	SOD3
	SEPT2		XAF1	EPHA4	BCL2L12
	CDK12		VAMP8	EMC2	SIRT2
	METTL16		RP5-821D11.7	SELT	RAB18
	RAD50		ATP5J2	BZW2	ZNF296
	MTX2		NSUN5	SREK1	SNX27
	TSN		PRMT2	USE1	CYGB
	IMMP2L		GUSB	SF3B6	PMP22
	FAHD1		RHOT2	PDAP1	KLC1
	ADAR		WDR74	ATP5S	EPN1
	HNRNPF		ZNF90	PUF60	ATP6V0E2
	PARVA		MAEA	CSPP1	CXCL1
	RASA2		KLRB1	KIF1BP	HEXIM1
	FLII		MINOS1	MAP7D3
	HSPA5		CLEC7A	RPP25L
	VTA1		SAMSN1	RPL26L1
	CWC22		PA2G4	UQCC2
	PRRC2B		NAB2	NUDT5
	MEF2C		ZYX	MRPL21
	YIPF4		RING1	MYL6B
	GLS		RUSC1	HMGN1
	EXTL2		SRPRB	SNX5
	CRBN		OXLD1	RIOK1
	SPTLC2		HGSNAT	ECHS1
	SHPRH		NEIL2	FKBP1A
	RBM8A		LCN2	NOP10
	HDAC2		TRA2B	PSMD10
	BPTF		NSFL1C	GLRX3
	DDX10		RRP15	SURF6
	C7orf73		SELENBP1	REXO2
	SLC30A1		CDK11A	ENAH
	SMIM4		TPMT	CMTM3
	GTF2B		FBXL15	TMEM18
	LARP4		PARL	FPR3
	RNF43		FDFT1	TIMM10B
	MSH2		GJB5	LEO1
	NBPF14		ATIC	CDC40
	RPS4Y1		HLA-DRB1	ICT1
	SH3D19		SZRD1	SPRYD7
	BRCC3		CCDC107	PPIL3
	ARCN1		SLC25A26	RARS2
	FAM83A		BLOC1S1	TOMM5
	RNF10		OST4	LSM8
	RNF213		RPF1	EIF3J
	ZKSCAN1		E2F4	TMEM14A
	PDS5A		COX17	TIMM13
	MAP4K5		VAMP3	FKBP3
	CRYBG3		RELB	CYBA
	CETN3		FBXO22	GLIPR1
	SUCLG2		RAB35	NOL8
	IRX4		DPP8	TRIP11
	MED28		LINC00493	ANAPC7
	C11orf58		ZNF185	MX1
	MRPL24		SLC35B1	NDUFS5
	SRSF1		STX5	METTL23
	FARP2		ABHD5	CDK11B
	TMED1		UBE2Q2	RP11-127B20.3
	SNRNP48		THUMPD2	SSB
	FAM161A		SARAF	TRAPPC2L
	CCDC109B		PRPF19	TMEM87A
	NONO		BAMBI	AASDH
	CHMP4C		RAB2A	RPUSD3
	SLC4A1AP		TMEM179B	NOP14
	ARFIP1		HLA-DRB5	NMI
	DNAJC13		C1R	HIBCH
	ZFC3H1		PTGES	XRN2
	C1D		HIST3H2A	CCDC58
	TRIM44		SNAPIN	INTS10
	WDFY1		UQCC3	ERP44
	RALB		ZNF593	OTUD4
	KHDRBS1		CISD1	MCMBP
	UNG		COPZ1	CMC1
	LSM12		THAP7	NDUFA6
	ISG20L2		PRADC1	PRKRA
	COL14A1		MTRNR2L8	RP11-532F12.5
	THOC3		PML	C19orf66
	GGCT		CCDC124	ATP5B
	FBXO9		KRT79	SNAP29
	SRSF8		SSNA1	GTF3A
	IFITM2		GBP2	NDUFB11
	WIPI2		SIL1	TIMM8A
	NPM1		RRP1	PEX2
	KLHDC3		ZFAND2A	FAM204A
	ZC3H18		RPL34	EFR3A
	RIF1		N4BP1	IFT43
	CST1		TARSL2	SLC25A11
	MAGEF1		DHX29	EMC8
	MAD2L1		RNASEH1	FAM98A
	SPG20		UBE2E2	RABIF
	LAD1		CAB39	ARPC2
	AZIN1		IL1RN	MFAP1
	LY6E		HLA-DQA1	RAF1
	DMXL1		C19orf53	ADAM17
	SRRT		CBR3	TXNDC17
	KREMEN1		SNRPF	TMEM251
	HNRNPA3		COX14	IDH1
	METAP1		DGUOK	NOP56
	SRSF9		EIF2B1	COA4
	BIRC6		KYNU	CHTOP
	RPAIN		DNAJC2	MRPS11
	FRMD4A		KIZ	GOSR1
	HIPK3		TRA2A	BCAS2
	PIGF		NUBP2	BOD1
	FAM172A		ACTN1	NUB1
	TRAK2		RARRES2	MPC1
	ANKLE2		KRTCAP2	SEC13
	YLPM1		IL32	MRPL47
	RPS6KB1		CIR1	CARS
	DDX1		STARD5	RAB13
	OARD1		UBL4A	SNRPD3
	LRPPRC		ZNF830	RABEP1
	EVI5		DUSP22	MRPL27
	KIF1B		R3HDM4	TMEM141
	GLG1		ACP5	WDR12
	SH3RF2		TADA3	PTRH1
	SRP14		MFHAS1	TCP1
	TCEA1		PRR34-AS1	ZNF667-AS1
	COMMD10		TMUB1	RPP38
	POR		ACTR1A	ZDHHC4
	CDC27		AHI1	UTP18
	DUSP11		CCDC86	ZNF32
	NPEPPS		MPG	USP7
	DCK		MRPS18B	STAMBP
	FBXL5		LPCAT3	ENY2
	EDN3		ARHGAP5-AS1	COA5
	RNPEP		MS4A6A	WDR60
	ELOVL5		ATG3	ATP5J
	SUPT6H		NDUFA13	MRPL44
	ECT2		TRABD	TP53RK
	DLG1		USP22	FEZ2
	WDR48		TM2D2	HMGXB4
	MTHFD2L		GTF2F2	RBM4
	LDHB		UBA52	NDUFV1
	TUG1		EFTUD2	DRG2
	SMC3		BCAP31	KPNA3
	COMMD2		NAMPT	RRP1B
	YIPF6		YIPF3	C9orf3
	ROPN1B		PFDN1	POMP
	MRPS14		SSSCA1	PSMG2
	S100B		SUPT5H	MITD1
	ISCA2		MFSD10	CS
	EMC2		DDX56	TRIM13
	TMEM30A		COX20	THOC1
	SLC25A46		CD2BP2	ATP6V1A
	ATF7IP		MRPL54	DYNLT1
	SSX2IP		RIC8A	SLC25A37
	CASP6		NDUFA3	TMEM9B
	GINS2		RNF181	U2AF2
	KIF11		PPP4R1	GALNT6
	COL4A3BP		NACA2	EIF2B5
	PMEL		NDUFC1	FAM50A
	DPM1		TAP2	PES1
	REXO2		HILPDA	DSTYK
	PVRL4		OAZ1	SUB1
	PHF6		FAM212A	YIF1A
	MTSS1		C11orf24	USP31
	HSPB11			CDK4
	ATRX			MRPS26
	CAMSAP2			PPID
	ANKRD17			MALSU1
	CGGBP1			TMEM60
	SRP54			BTBD7
	CENPU			NAPG
	PART1			NEMF
	CSNK1D			RAP1B
	SNRNP70			PTGES3
	FBXO11			TMEM243
	GNPDA1			MRPS16
	EFR3A			RNMT
	MYNN			GTF2E2
	CNTLN			RAB14
	RABIF			BRIX1
	RANBP6			MRPL55
	SH3BP5			TRIM27
	CXADR			OCIAD1
	TWF1			CREB1
	KLK10			EBNA1BP2
	ACBD5			CISD3
	SMC2			NUPL2
	FYTTD1			MZT2A
	FAM84A			PSMC3
	G2E3			TMEM14B
	MLX			PPAN
	ETFB			PAK2
	IDS			KIAA0930
	KPNA3			TXLNG
	TCHP			DDX49
	THOC1			PSMC6
	ATP6V1A			NOP58
	USP10			TMEM70
	CLDND1			CMTR2
	MED6			PRPF6
	RP11-12G12.7			RBM28
	RUFY1			DNTTIP1
	HSPD1			ICK
	C2orf49			PPME1
	DNM1L			FAM162A
	TAOK1			UNC50
	KLHL42			PSMC2
	SART3			TC2N
	TEX30			FAM114A1
	TBL1XR1			CRLS1
	ASAH1			SERPINB9
	P2RY1			UPF3B
	ELL2			C9orf85
	CHD9			AP1B1
	FAM126A			RNF135
	HBP1			MARK3
	TMEM57			KRI1
	TFRC			LIAS
	HIPK2			KRT6A
	UPF3B			EIF6
	FAM111B			KRTCAP3
	SND1			ISCA1
	PDK1			TSG101
	MCC			NME1
	ARL6IP4			MRPL34
	SF3B1			MAP3K4
	HIST1H1E			SHOC2
	SHOC2			ERGIC2
	SFT2D1			C14orf119
	ARPP19			SNW1
	TNRC6A			SMIM7
	AEBP2			PRCP
	PFN2			TPM3
	SLK			PWWP2A
	HLTF			SFT2D1
	SMARCA4			GHITM
	TTK			U2SURP
	SEMA3C			KANSL2
	ABI1			SOCS6
	MED13			C19orf24
	NCOR1			MRPS2
	MMP17			DNAJC7
	WBP11			ZNRD1
	LZTS1			RHOA
	ZNF326			CWF19L2
	NPIPB5			SNRPD1
	CDC6			DCAF7
	SPAG7			CD14
	TAF4B			SERP1
	PIGP			NRBP1
	SCP2			RBM25
	IST1			RPL7L1
	LPAR6			SON
	PSMA3-AS1			KRR1
	TLK2			EIF2S1
	ITGB1			CCDC53
	SERPINB5			PTPN2
	CAMLG			SFSWAP
	BCCIP			H3F3A
	TANK			COQ9
	FUBP1			SSR1
	COPB1			PDCD2
	THOC2			DPY30
	KIFAP3			CXCL8
	SLC31A1			POP4
	TFG			NDUFB2
	AGO2			SCARB2
	YAF2			DERL1
	ELP2			RBM17
	AP3B1			MRPS5
	SCAPER			EHBP1
	RNF20			GABARAPL1
	CRYZL1			DTNBP1
	ZNF33B			DBNL
	DICER1			TMCO1
	DAP3			VPS36
	EHMT1			PLD3
	GGH			MDM4
	SLC27A3			YIF1B
	ARRDC4			UTP14A
	UBA5			CCT4
	POLK			TMX4
	PPIP5K2			MLST8
	ETF1			NDUFA12
	PLD1			CCT6A
	ZBED1			SERPINB8
	BAZ2A			TRIM22
	ACTR10			MCFD2
	SPRED1			COX5A
	CHCHD7			DBF4
	RHOT1			PNO1
	ASCC3			TMEM126A
	ZHX1			WDR33
	AATF			RTFDC1
	ZCCHC7			DAG1
	SAMD9			CHCHD2
	DDX6			FRG1
	KRIT1			SPAG7
	GABPB1-AS1			DAD1
	PITX2			GPSM3
	LYRM7			CLTA
	GJB1			COMMD3
	ZBTB11			THUMPD3
	PAPOLA			RRP7A
	RCN2			TOMM70A
	NUCB2			SRP72
	RFXANK			DDX21
	NCOA4			EFHC1
	TSR2			PSMD13
	TOX4			IST1
	PRPF38A			PTRHD1
	CAMSAP1			MRPL17
	TMEM5			TRAP1
	NRDC			SEC11C
	TDG			HAUS2
	RBMX			LRR1
	ARMC1			DCTN3
	ZNF138			C1GALT1
	UCHL5			RPN2
	KIAA1033			CDH3
	CDCA7			FAF2
	TNPO1			MRPS33
	TBC1D23			POGLUT1
	HSD17B14			ATP5F1
	KITLG			CDC26
	MYO9A			BLOC1S4
	DDX59			MRPL22
	MYCBP2			LGALS3BP
	HUWE1			PSMC1
	NOLC1			NDUFAF6
	JMY			SLC31A1
	SLC20A2			REEP5
	USO1			MRPS9
	SOCS2			RPF2
	BIRC2			DCAF13
	ATXN3			TFG
	MOK			LSG1
	RABGGTB			MRPL30
	KATNA1			ARPC3
	CTTNBP2NL			AGO2
	EXOC4			CUL5
	TERF1			DKC1
	SPCS3			UTP6
	MRPS31			MIEN1
	AMOTL1			YAF2
	DNAJC10			OFD1
	ARHGAP30			SRPK1
	TLK1			AP3B1
	CRYZ			RBM26
	RAB5A			CHCHD5
	SLC7A5			IWS1
	NGLY1			ISY1
	ACAP2			ARV1
	TEX41			ZBED5
	NABP2			ALDH9A1
	SMC5			NME3
	IGFBP2			SUCLG1
	HPCAL1			COMMD7
	MYOF			SUGT1
	SMARCAD1			NDUFS3
	ATM			PPP2R3C
	NUMB			BLMH
	MRPL33			NDUFB8
	DYNC1H1			HSPA9
	GTF2A2			MCTS1
	CHD2			DCTN6
	TMEM98			CNPY2
	VPS13C			MMP12
	ABI2			RBX1
	TES			PHB
	MTIF2			PPIF
	SLC24A5			DLD
	ADAM10			RAC2
	C1QC			RANGAP1
	PYURF			DECR1
	CNOT1			RCL1
	PPP1R15B			CBX1
	TAF15			CDC42
	SWAP70			UBLCP1
	ARPC5			HN1L
	SENP5			HEXB
	SCD			HACD3
	DLK1			NDUFB9
	RNASE6			FASTK
	ARL6IP5			C20orf27
	NCBP2-AS2			EIF3I
	ZMYM5			TMEM33
	TNPO3			REXO4
	ENDOD1			SNRPC
	RALGAPA1			FNTA
	ZCCHC6			RBM39
	SIKE1			RNF115
	TBC1D16			TM2D3
	MAP3K1			MNAT1
	IREB2			JOSD1
	SOX10			SNRNP27
	ERC1			TMEM9
	TMEM128			DESI2
	SMIM15			WDR61
	MX2			POLR3H
	YES1			ZNF24
	CCP110			PARK7
	TGOLN2			C11orf73
	BNIP2			MTX1
	ARGLU1			TYW3
	INIP			ALDH7A1
	CAPN7			DDX18
	ZNF22			VPS25
	CCNH			ASCC3
	MED17			STAP2
	ZFR			OVOS2
	SEC22C			NEFM
	LRRC59			ZCCHC7
	YWHAZ			AATF
	MEG3			NSRP1
	UBE2W			TRMT13
	RAD23B			SMARCD1
	SMAD2			GSS
	PRPF4B			SEH1L
	CISD2			LARP1B
	VRK1			CASC3
	WDR75			CIAPIN1
	MOB1A			EXOSC1
	MDM2			METTL17
	ECH1			CDK5RAP3
	HERC2			SFT2D2
	IPO5			SAP30BP
	SH3GLB1			PSMB5
	MRPL39			GIGYF2
	PTAR1			RBM23
	IGFBP5			PDCD11
	IVNS1ABP			CLK1
	POLR3K			LMAN1
	FNBP4			LENG1
	PTHLH			CSNK2A1
	EXOSC8			UFSP2
	PHAX			YDJC
	CNOT4			TXNDC15
	GGPS1			ESCO1
	KIF3A			MICU1
	PMM1			TFPT
	ZMYM2			ANK3
	USP33			UBA6
	ZRANB1			RBM33
	RBBP7			TSTD1
	MSI2			GNL2
	POLR2B			PRPF31
	DNAJB14			ATF6
	TTC37			ZNF273
	PCMTD2			ARIH2
	ZNF292			MMADHC
	RUFY3			POLE3
	MOAP1			IK
	NSMCE1			RRAGA
	PPFIA1			CERS2
	CPSF3L			MKKS
	LARS			PGLS
	RANBP2			RFXANK
	APPL1			POLR2G
	SVIP			SLTM
	ARMCX3			COPB2
	NKRF			CNPY3
	CPVL			ILKAP
	NGDN			C19orf60
	MRPL42			GOLGA7
	THAP1			PSMD4
	KIAA1143			TSR2
	ANKRD50			CSNK1A1
	MBTPS1			G6PD
	QPCT			ATP6V0E1
	SUCLA2			PACSIN3
	EIF3A			PAFAH1B3
	NUP50			HEBP2
	RIT1			COA3
	BTBD10			MRPS36
	PSMD12			GOT1
	MAGEH1			GCC2
	FKBP11			RDH14
	TCAF1			PSMD1
	EFCAB14			TMEM5
	SUSD3			TIMM22
	ABHD17B			IGSF3
	LRRN4CL			CDC42SE1
	RIOK3			NAA15
	KLHL24			EIF4EBP1
	LIMS1			TCTN3
	CCDC85B			COX7A2
	SMIM3			APOPT1
	KDM4A			ARMC10
	TNRC6B			MRPS18A
	UBR2			NDUFB10
	AKAP17A			AKR1A1
	DIAPH2			FAM104B
	FARP1			ARMC1
	PHACTR1			BRD8
	ZFAND6			ALAD
	VPS13A			MRPS22
	UBXN7			HSPA14
	UFM1			LLPH
	TMED2			SARS
	TCEB3			MRPS15
	STK4			SLC39A4
	C4orf48			TXNL1
	KLHDC8B			SYNJ2BP
	SLC6A15			AIMP1
	ZNF655			DHRS4
	MAP3K13			ACP1
	SLC38A1			UMPS
	MT-ND4L			DDX54
	IPO7			LYPLA1
	PBRM1			NIPA2
	RANBP1			MAEA
	MBTD1			MIR4458HG
	SLC16A7			EXOSC7
	NUDT21			TMEM237
	ANKRD36			IGFBP3
	MRPS30			HSD17B4
	MGME1			NDUFA8
	CSNK1G3			SSR3
	FAM96A			NOL11
	CASC5			SAR1B
	CAND1			ZMPSTE24
	CENPC			RBM5
	OSTC			MPV17
	MAP2K4			PBDC1
	ZNF37A			ATAD3A
	SMARCE1			GPANK1
	HNRNPU			MSRB1
	CEP57			TRAPPC6A
	CLEC10A			MAGOHB
	RBFOX2			BOD1L1
	DEGS1			OXLD1
	KCNK6			AK6
	AKAP9			RMDN1
	PRPF39			DNAJC19
	EPM2AIP1			UHMK1
	ZBTB21			HPS5
	MORN2			TMEM167A
	KANSL1			SAMM50
	CLCA4			IFT20
	CCDC6			LSM6
	PTK2			TTC17
	ARMCX1			EHF
	ZBTB1			IFI44L
	BDH2			FARSA
	C1QB			CMSS1
	ADD1			USO1
	RIOK2			MCEE
	ANXA4			PTPMT1
	UBE2N			UFL1
	PFDN2			CKMT1B
	SEPT7			DERA
	HLA-DPB1			WDR82
	ANKRD35			LAMTOR5
	THUMPD1			PSMC4
	ARL8B			SELENBP1
	ETFA			SNUPN
	FTSJ3			TRAPPC2P1
	LINC00657			VCP
	CD37			GSTA3
	COMMD9			TAF1B
	SPATC1L			CDK11A
	TMEM106B			GLOD4
	NFATC2IP			ERBB2
	HERC1			GRSF1
	STAG2			PSMA7
	MRPL50			PCGF3
	M6PR			NDUFAF4
	PUM2			FAM118A
	RPP25			SMIM14
	DCAF6			NUP54
	TPM2			MOK
	SSBP2			ALDH16A1
	TMOD3			ATIC
	VMA21			PHF20
	EML2			TIAL1
	EEA1			SZRD1
	UBTF			EXOC1
	C12orf29			LRRC47
	PDXDC1			CCDC107
	PGAP1			NSMCE2
	C1orf109			AC004556.1
	ASH1L			GINM1
	CHD3			LAMP2
	KRT13			ARL3
	LYRM5			USP16
	INADL			PPIB
	TFDP2			SPCS3
	ZNF638			MRPS31
	FASTKD2			AMOTL1
	C9orf78			SLC25A39
	SC5D			RPF1
	GPR137B			CFLAR
	SENP6			RNF113A
	MORC4			CINP
	DSC2			PWP1
	PTCD3			AGGF1
	TMEM97			CEP63
	PHF20L1			WDR45
	GLTP			COX17
	MBOAT2			GM2A
	RSBN1L			FAM111A
	FNDC3A			FBXO22
	TRIM4			DPP8
	DSG2			MAD2L2
	RNASEH2C			PSMC5
	TMEM41B			PRPF40A
	VEZT			PTGR1
	ATG5			PINX1
	PCM1			STX12
	TMEM263			LMBRD1
	IFNAR1			NABP2
	FXR1			JOSD2
	ADD3			AASDHPPT
	MKLN1			PSMA1
	ATP5S			MRPS25
	CSPP1			CIAO1
	BAZ2B			DCTPP1
	BZW1			ACAD9
	GOLIM4			NDUFB3
	MBP			CYTH2
	TMEM131			C1orf123
	MAL			GON4L
	P2RY13			ATRAID
	PCMTD1			RAB2A
	ZNF518A			IGFL1
	CCNB1IP1			BOLA3
	MIOS			EIF3K
	AP2B1			UQCRC2
	RARS2			MRPL33
	GRHL2			RNF34
	SKIV2L2			MRPS7
	TRIP11			TBCB
	SAFB2			SDAD1
	KRT18			GTF2A2
	ASAP1			CHST9
	KMT2C			GOPC
	TSR1			PDZD11
	RABGAP1L			HMCES
	USP53			CCNT2
	TP53BP2			PPIH
	SCAND1			AIMP2
	IFT43			UQCC3
	GNAQ			IER3IP1
	IDH1			FAM133B
	SETD5			CD320
	APC			QDPR
	MOSPD1			BST2
	NUB1			C14orf166
	NSL1			TIA1
	RP11-372M18.2			RUVBL2
	HBS1L			UBE2K
	AP3M2			BMS1
	VPS35			CECR5
	CDK7			SRFBP1
	NAA35			FAM173A
	WDR12			CHORDC1
	CCDC43			ATP6V0B
	CKLF			CHID1
	USP7			APRT
	USP48			CCL4L2
	MRPL44			CTSS
	PICALM			SNRPA1
	EIF2S3			TIMM17A
	CDH1			MFSD11
	ATP6V1C1			ZC3H13
	TRPM1			CCDC124
	UBE3A			GARS
	TCOF1			ANP32B
	KLK8			BLVRB
	MCM4			MTIF2
	USP14			PUS7L
	SUCNR1			ENOSF1
	CREB1			PLEKHJ1
	DNPH1			NDUFB6
	RASSF6			KIN
	NMT1			COA1
	SLCO4A1-AS1			AFG3L2
	MRE11A			DHX29
	PCMT1			RNASEH1
	DGKA			UBE2J1
	KIAA1468			CCNC
	ICK			NDUFAF2
	COPS2			USP36
	RBMXL1			NTPCR
	CLPX			RARS
	MTERF2			CAB39
	PRPF18			RCC2
	NR4A3			IMP4
	ZMYM4			PHF5A
	OAT			LARP7
	PIK3C3			C4orf3
	FOXD3-AS1			MRPL3
	KRTCAP3			PMPCB
	GALNT3			COX7B
	PRKDC			ASB8
	SNW1			NANS
	SEPT10			LEPROT
	CUL3			EIF2B2
	WHSC1			DCTD
	PAPSS1			CROT
	PDIA4			FH
	TBC1D14			CLCA2
	AFF1			DPH3
	DCAF7			METAP2
	IARS2			MRPL32
	ZNF644			EXOSC4
	RAB6A			TCEB1
	ARL5A			MT-ATP6
	EPHX2			CCDC137
	CENPM			PSMD11
	SFSWAP			IFT57
	STXBP3			KEAP1
	ROPN1			ZC3HAV1
	SCARB2			PDCD5
	TFB2M			SDHB
	CYFIP1			XPA
	SEC63			C16orf13
	PHACTR2			DPH6
	NBAS			ATP5C1
	FAM210A			NCBP2-AS2
	ZNF44			MED10
	FGFR2			COPS6
	MCFD2			GPN1
	WASL			HIST2H2AC
	UBE2G1			GPATCH4
	TBC1D4			OCA2
	TMEM245			METTL5
	CNKSR3			MAP3K1
	CCL2			TMA16
	GPBP1			IREB2
	ABLIM1			HEXA
	SPAG16			MRPL16
	FAF2			KIAA1551
	FAM179B			IRF4
	PRIM1			ARHGAP5-AS1
	XPO1			MS4A6A
	LSG1			GBP1
	WWTR1			SMNDC1
	FAM13B			MPHOSPH10
	CUL5			TMEM101
	SGMS2			TMEM128
	TEX9			ATP6V1D
	TRMT112			LIMD2
	ITGA6			PHF11
	GSK3B			TRABD
	FBXO5			GSTM4
	HMGCR			MTDH
	RNF13			MRPL28
	HIGD1A			LYAR
	USP15			PNKP
	SRSF4			CCPG1
	VEGFA			IRF9
	SMG1			CYLD
	SLC39A10			GMFB
	ACER3			ZNF91
	SLC9A3R1			GTF2F2
	MDN1			PSMA4
	ZDHHC5			HSBP1
	IARS			SRP19
	COMT			HDDC2
	DCTN6			TTC1
	UNC45A			EXOSC3
	NFYB			LYRM2
	HN1L			INIP
	HEXB			PRKAG1
	WDR43			SSSCA1
	NPAT			ARF4
	CDCP1			MRPS35
	TBC1D15			CTNNBL1
	TMEM33			MRPL48
	SERINC5			CCNH
	ST13			VPS28
	HTATSF1			CNIH4
	UACA			VPS4B
	JOSD1			DDX56
	THYN1			MDH1
	GLRX			LAP3
	POLR3H			COX20
	PDE4C			CD2BP2
	TOR1AIP2			UBXN4
	ERP29			MRPS23
	SMARCA1			NOL7
	ZC3H7A			TUBG1
	NSUN2			GTF2H5
	TRMT13			UBE2W
	LARP1B			HMGXB3
	GAN			PPIG
	RBM23			NCBP3
	UTRN			VAPB
	ITGA2			TMEM223
	MIS18A			TMEM79
	MICU1			PSMB6
	ARHGEF12			MSL3
	TFPT			GCA
	ANK3			BDKRB1
	UBA6			TFAM
	MMADHC			COMMD1
	AADACL2			ALOX5AP
	TYRP1			XRCC5
	NUDCD2			NBN
	PIBF1			DFFA
	CCDC91			ATP5G3
	COPB2			IMP3
	CNPY3			SH3GLB1
	CD46
	C6orf106
	HDLBP
	COTL1
	UPF2
	UBE2D1
	NUFIP2
	RB1
	CENPE
	NUDT15
	POLR2H
	DNAJC3
	TCTN3
	BCL2A1
	MRPL10
	PEX3
	ZCCHC10
	ARHGAP32
	ZNF277
	THG1L
	BOD1L1
	SPTY2D1
	GDE1
	EIF2AK1
	SERINC1
	WDR47
	HNRNPA1
	BDP1
	NBPF19
	FAM120A
	DENND2C
	HSPA4L
	G3BP2
	LIN7C
	LSM14A
	SLC29A1
	ZNF770
	DDX39B
	MIS18BP1
	CTNNA1
	TULP4
	ZRANB2
	TUBGCP2
	GGNBP2
	CYTH2
	RBMS1
	ZMYND11
	GATAD2B
	DDX52
	RNF34
	PHF3
	ECHDC3
	FAM133B
	TRAM1
	BST2
	GNAI3
	APPL2
	VMP1
	NIPBL
	UBE2K
	BRCA1
	CDC42BPB
	ADH5
	CCL4L2
	MRPL45
	ICE2
	SPAG9
	CFAP45
	HNRNPR
	CDC42BPA
	ATF7IP2
	RRM1
	ANAPC5
	PAICS
	UBE2J1
	CLOCK
	PPP2R2A
	RCC2
	CLNS1A
	DNAJA2
	ASXL2
	OSBPL9
	KRT23
	FAM200B
	LTN1
	ZBTB44
	FAM104A
	ATF7
	KRT19
	DIS3
	DTWD1
	HSDL2
	USP34
	CUL1
	MRPS27
	NDUFS4
	RCOR3
	KDM1A
	SNHG19
	PPAT
	UBE4B
	CCL3
	RSRC1
	GSTM4
	ORC4
	RP1-313I6.12
	MARCH5
	HSBP1L1
	BCL11A
	EPB41
	H2AFY2
	RBM7
	ATG12
	PRELID3B
	AIP
	SLC6A17
	SCARB1
	CADM1
	GRHL3
	SUMO1
	PCID2
	PPP1CB
	RSL1D1
	MTF2
	GCA
	USP47
	NBN
	DFFA
	TARDBP
	BUB3
	TMEM254
	TTC32
	MGEA5
	QTRT1
	RAP1A
	LETMD1
	PARP1
	PDIA6
	SBNO1
	HSP90B1
	PSMA2
	GTF2I
	AQR
	EHD4
	PJA2
	ANAPC10
	SMARCA5
	C1orf27
	API5
	GPX3
	SRGN
	FBXO32
	PIR
	R3HDM2
	HPGD
	TTF2
	TRIM63
	PDHA1
	CDK13
	MPP5
	HNRNPK
	CCDC51
	FAM213A
	ARFGEF1
	AIDA
	MIA3
	DLGAP5
	ATAD2B
	KIAA1429
	UBAP2L
	RAB10
	FBXO21
	KCNE4
	DNAJC21
	MRPS28
	HELLS
	SEPT11
	KIDINS220
	MTHFD1L
	SGCE
	ACTR2
	OXR1
	LINC01420
	ZNF451
	ASNSD1
	KDM3A
	CELF1
	CPA4
	PTPRZ1
	GOLGA5
	SSRP1
	PRRG4
	DNAJB12
	ZNF146
	MFSD14A
	SCAMP1
	BAD
	CNOT7
	DIMT1
	USP3
	C7orf55
	ANKIB1
	OPA3
	NDFIP1
	NBR1
	CDC16
	ATXN7L3B
	TCF12
	MUC15
	RHOQ
	HNRNPA2B1
	TMEM41A
	DNAJC15
	CEP170
	ZNF280D
	RYK
	TRAPPC6B
	CCDC90B
	MKRN1
	PFKM
	ESR1
	RPAP2
	PAFAH1B1
	NFU1
	IFT74
	C20orf24
	RPP30
	ATXN10
	PEG10
	PPP1CC
	CMPK1
	YWHAG
	LYRM4
	SPTSSA
	MSH3
	B3GALNT2
	ATP6V0A1
	CACUL1
	ERBB2IP
	PCNA
	PKP4
	TRIM33
	UBR5
	TCEAL8
	CAPNS1
	SNAPC1
	SMAD3
	RAB3IP
	PGAP2
	TRIM38
	UBE4A
	VPS13D
	TPGS2
	QSER1
	ATL2
	ZNF106
	GMPR
	GTF2F1
	FGD5-AS1
	ATG14
	ALG13
	PKN2
	PPIL4
	GMFG
	SMG6
	COMMD8
	EPRS
	GSPT1
	RBM47
	CDC5L
	OPA1
	NAA16
	ITFG1
	BAG5
	SNX6
	ZNHIT6
	ADGRG1
	BEX4
	MOCS2
	GOLGA3
	STK25
	PURB
	HDAC1
	STX17
	PLRG1
	TPCN2
	TOPBP1
	URI1
	NCOA3
	PPP4R3B
	STT3B
	LONP2
	KPNA4
	SELT
	EPHA4
	MAGT1
	RENBP
	PLA2G12A
	DNTTIP2
	MED4
	UTP11L
	CCDC66
	FAM208A
	PDHB
	MED31
	IFT22
	C15orf40
	STRN3
	LRBA
	KAT7
	UBE2G2
	DHX9
	SDHAF3
	RBL2
	RPUSD3
	ROBO1
	MCMBP
	A2ML1
	VBP1
	GPATCH8
	RC3H1
	TOR1AIP1
	C6orf141
	VCPKMT
	SKA2
	RBBP4
	LINC00998
	SETDB2
	TRIP12
	MSC
	BROX
	STK38L
	RAD21
	SMIM20
	TBC1D5
	HP1BP3
	NUP93
	TXNRD1
	TRPM7
	HMGXB4
	SPCS2
	MCM6
	TULP3
	HNRNPM
	SULT1E1
	EDNRB
	BTBD7
	SMIM10L1
	PLSCR1
	RAP1B
	TMEM243
	SLAIN2
	STAU1
	DCP2
	BRIX1
	CTR9
	OCIAD1
	ZCCHC11
	CBR4
	SCAF11
	ZFYVE16
	PPFIBP1
	UNC50
	DAB2
	EIF4G3
	PFDN4
	CREBBP
	CANX
	MARK3
	FUNDC1
	CEBPZOS
	CLEC5A
	STX16
	MUM1
	ABCC5
	LRMP
	MC1R
	G3BP1
	SOCS6
	SNX1
	EIF1AY
	NIN
	TMED4
	CWF19L2
	ACBD3
	CTDSPL2
	WRN
	ARHGAP5
	KMT5B
	CYP2U1
	IMPACT
	PSIP1
	ESRP1
	GNA13
	DTNBP1
	CKAP5
	SRP9
	GNAS
	ZNF148
	UTP14A
	AGO3
	NUDT16L1
	CCT8
	PTDSS1
	CLTC
	ATP2C1
	COMMD3
	HES6
	EFHC1
	DGKH
	FSTL1
	CCNK
	HAUS2
	MRPS33
	TMEM68
	FAM60A
	NELFCD
	BLOC1S4
	SMARCC2
	BRCA2
	NMD3
	NOM1
	NOTCH2
	NSMCE4A
	L1CAM
	FBXO3
	PABPC4
	TPD52
	ILF3
	C5orf15
	EHMT2
	TRIM56
	FNBP1
	RHCG
	CEP350
	MMP12
	LZIC
	KIT
	KPNA1
	RCHY1
	SOS1
	TEAD1
	MTA3
	ATXN2
	CREBZF
	CXCL10
	TMED10
	DIDO1
	ADIPOR2
	MNAT1
	SKAP2
	FGD6
	RECQL
	SLC2A3
	MAP7
	ZNF207
	TKT
	CHD1
	CDC73
	SEH1L
	CASC3
	PTS
	UBA2
	NCKAP5
	SOAT1
	SLC44A1
	LENG1
	RBCK1
	RBM33
	LPGAT1
	OXCT1
	ELP6
	HMGCS2
	C16orf74
	ARHGAP35
	WDR20
	TMED5
	IRF2
	PHACTR4
	MAP4K4
	ETS1
	NET1
	PTPN11
	RAC3
	FAM214A
	NCL
	NSD1
	CEP95
	SLMAP
	HSD17B4
	CEP104
	SLC39A7
	ZFAND1
	RMDN1
	DNAJC19
	EIF4G1
	UHMK1
	AP1G1
	HPS5
	AADAC
	TTC17
	CMSS1
	HADHA
	CKMT1B
	AAK1
	IFT81
	KCTD9
	GOLGB1
	ATXN1
	CA14
	SNRNP200
	LMNB1
	ARL3
	CSTF3
	WDR45
	CTNND1
	TRIM26
	MAD2L2
	AMD1
	TRIM2
	MRPS25
	CIAO1
	C1orf123
	TRIB2
	PAX3
	ABCE1
	PCNT
	CECR5
	ZFX
	UBA3
	HOMER1
	INPP4B
	LNP1
	CCND2
	TIMM17A
	COX11
	SGMS1
	SETD2
	ANKRD39
	JMJD1C
	B4GALT1
	FABP7
	TMEM123
	PRPSAP1
	MTR
	USP36
	RNF216
	RABGAP1
	TPX2
	USP1
	DCTD
	FMO1
	NR1D2
	ANXA6
	PIK3C2G
	PPP4R3A
	ATP10D
	SEC31A
	KEAP1
	RBPJ
	MAOA
	PTPN1
	PNPT1
	LRRC58
	KPNB1
	C2orf40
	CLDN4
	MLEC
	ANP32A
	SPIN1
	PTPRK
	PLXDC2
	BORCS7
	PPP2R5A
	RFC4
	POGZ
	HERC6
	TTLL12
	IGF2
	ERI3
	FEM1B
	CMAS
	NOL7
	AEBP1
	RYBP
	VEPH1
	NCBP3
	KCNAB2
	TFAM
	ATAD2
	PHIP
	LINC00969
	ALOX5AP
	GTF2A1
	CCSAP
	PNN
	CBX5

## Sheet: foreskin_DEdown-chart
Category	Term	Count	%	PValue	Genes	List Total	Pop Hits	Pop Total	Fold Enrichment	Bonferroni	Benjamini	FDR
GOTERM_CC_DIRECT	GO:0070062~extracellular exosome	118	27.188940092165893	2.767861994886068e-10	CORO1A, TMBIM1, RAB34, CPQ, GNB4, TBC1D10A, NUTF2, ANG, CYB5R3, SQSTM1, ATP6AP1, RHOT2, CTTN, TAGLN2, MMP9, CRB3, ITGB4, APOE, RPL30, SMPD1, ANGPTL2, RPS20, CHTF8, PYGL, CBR1, PHB2, FCGR2A, UBAC1, RAB9A, SERINC2, STUB1, LSR, FLNA, GNG5, PLP2, FLNB, MYO1C, GNAI2, TOLLIP, GANAB, CSNK2B, HLA-E, TGFBI, CNP, FCGBP, CNN2, RAB11B, APEH, STXBP2, UBA1, GAMT, PRRC2A, PLEC, RAB22A, RAB1B, TUBB6, SDC4, ARHGD…	399	2452	14493	1.748022176158177	1.1099123986557655e-07	1.1099123986557655e-07	3.862032249557501e-07
GOTERM_CC_DIRECT	GO:0016020~membrane	101	23.27188940092166	4.1749625887584e-09	EFTUD2, CORO1A, STX10, MARCH6, LRRC41, CYB5R3, DHRS7, DDX41, RHOT2, DHRS7B, CLCN7, SRPX, LRRC1, GPAA1, MAP3K11, P4HA1, LAMP3, LST1, CDHR1, APOE, RPL30, LAMC2, DHCR24, VPS51, RPS20, INPP5K, PHB2, RPN1, CDIPT, FLNA, TAPBP, GNG5, PLP2, AP3D1, MYO1C, APH1A, CSF2RA, ABCD3, GNAI2, GANAB, CNP, HLA-E, CNN2, HLA-DQA1, IL32, KLC1, HNRNPUL2, SDF2, PRRC2A, ORAI1, CCDC115, BFAR, SDC1, MGAT1, HLA-DRB1, PVRL1, …	399	2064	14493	1.7774487089817568	1.6741586038593324e-06	8.370796522605417e-07	5.825378190937869e-06
UP_KEYWORDS	Lysosome	22	5.0691244239631335	4.4538229553761216e-06	CLCN7, HLA-DQA1, CTSF, TMBIM1, CPQ, LAMP3, PSAP, NEU1, LAMTOR4, IFI30, SMPD1, CTSA, IL4I1, CCDC115, SQSTM1, SLC35F6, LITAF, HLA-DMA, ACP5, HLA-DQB2, HLA-DRB1, HLA-DRA	423	251	15698	3.2527667109340417	0.0014775798164899936	0.0014775798164899936	0.006043400582134151
INTERPRO	IPR003597:Immunoglobulin C1-set	9	2.0737327188940093	1.1455608003418035e-05	HLA-DQA1, CD1A, HLA-C, TAPBP, HLA-DMA, HLA-DQB2, HLA-E, HLA-DRB1, HLA-DRA	394	41	14565	8.114708431348273	0.00896374341616013	0.00896374341616013	0.01754217187207585
GOTERM_MF_DIRECT	GO:0032395~MHC class II receptor activity	6	1.3824884792626728	1.6469090034897324e-05	HLA-DQA1, HLA-C, HLA-DMA, HLA-DQB2, HLA-DRB1, HLA-DRA	377	13	13666	16.730463170781473	0.009555610766096343	0.009555610766096343	0.02422517506416311
KEGG_PATHWAY	hsa04612:Antigen processing and presentation	11	2.5345622119815667	1.9211316329713237e-05	HSPA1B, IFI30, NFYC, HLA-DQA1, TNF, HLA-C, TAPBP, HLA-DMA, HLA-E, HLA-DRB1, HLA-DRA	185	58	5450	5.5871388630009315	0.004332387212941269	0.004332387212941269	0.02455793003858231
GOTERM_MF_DIRECT	GO:0042605~peptide antigen binding	7	1.6129032258064515	2.1403132455509646e-05	DHCR24, HLA-DQA1, HLA-C, TAPBP, HLA-E, HLA-DRB1, HLA-DRA	377	22	13666	11.533879913190258	0.012400630332292772	0.006219657234201925	0.03148183001965288
INTERPRO	IPR014745:MHC class II, alpha/beta chain, N-terminal	6	1.3824884792626728	3.3489279901067483e-05	HLA-DQA1, HLA-C, HLA-DMA, HLA-DQB2, HLA-DRB1, HLA-DRA	394	15	14565	14.786802030456855	0.025979584195267247	0.013075273486000459	0.051274630731723565
GOTERM_MF_DIRECT	GO:0005515~protein binding	256	58.98617511520739	4.6126676061417215e-05	C22orf39, TRIM29, NUTF2, PRRG2, ZMAT3, DHPS, SQSTM1, EIF4EBP2, SNAI1, CTTN, TAGLN2, CRB3, NEK8, GPAA1, HSF1, APOE, TAF10, RNF167, SMPD1, MOXD1, RNF126, UBE2E3, BAP1, RPS20, VPS51, SLC39A13, INPP5K, NFKB2, PHB2, NFKBIB, FCGR2A, PAK6, TUSC2, HCST, ABCA1, FLNA, TAPBP, PLP2, FLNB, SHARPIN, MYO1C, CSF2RA, NDEL1, TOLLIP, ID3, CSNK2B, SCRG1, TGFBI, FCGBP, APEH, TRAPPC3, UBE2Z, CD2, UBA1, KLC1, PLEC, ORA…	377	7926	13666	1.1708087608789794	0.026534089629450475	0.00892409918568948	0.0678361488157031
GOTERM_CC_DIRECT	GO:0071556~integral component of lumenal side of endoplasmic reticulum membrane	7	1.6129032258064515	4.695992812798736e-05	HLA-DQA1, HLA-C, TAPBP, HLA-DQB2, HLA-E, HLA-DRB1, HLA-DRA	399	25	14493	10.170526315789473	0.018655170810497945	0.0062574644594906035	0.06550385962587058
INTERPRO	IPR011162:MHC classes I/II-like antigen recognition protein	8	1.8433179723502304	5.0485477000322306e-05	HLA-DQA1, CD1A, HLA-C, HLA-DMA, HLA-DQB2, HLA-E, HLA-DRB1, HLA-DRA	394	37	14565	7.992865962409109	0.03890554502640786	0.013140429574997392	0.07728769760715347
GOTERM_CC_DIRECT	GO:0042613~MHC class II protein complex	6	1.3824884792626728	5.180390554181725e-05	HLA-DQA1, HLA-C, HLA-DMA, HLA-DQB2, HLA-DRB1, HLA-DRA	399	16	14493	13.62124060150376	0.02055961311635024	0.005180013272437335	0.07225840081108714
SMART	SM00407:IGc1	8	1.8433179723502304	5.683593274582913e-05	HLA-DQA1, CD1A, HLA-C, HLA-DMA, HLA-DQB2, HLA-E, HLA-DRB1, HLA-DRA	205	40	8019	7.8234146341463395	0.010628572301421113	0.010628572301421113	0.07049286168965274
UP_SEQ_FEATURE	domain:Ig-like C1-type	7	1.6129032258064515	5.727297266408129e-05	HLA-DQA1, HLA-C, TAPBP, HLA-DMA, HLA-E, HLA-DRB1, HLA-DRA	422	26	15448	9.855632519139627	0.07948233712344854	0.07948233712344854	0.09469692691691513
GOTERM_BP_DIRECT	GO:0060333~interferon-gamma-mediated signaling pathway	10	2.3041474654377883	9.336882675314391e-05	IFI30, HLA-DQA1, HLA-C, IFNGR2, HLA-DQB2, IRF6, HLA-E, HLA-DRB1, IRF7, HLA-DRA	378	67	13549	5.34983811103214	0.1728211251835704	0.1728211251835704	0.16070673850103745
GOTERM_CC_DIRECT	GO:0005765~lysosomal membrane	20	4.6082949308755765	0.00015802643856881608	CLCN7, HLA-DQA1, TMBIM1, UBA1, GNB4, AP3D1, PSAP, LAMP3, NEU1, LAMTOR4, CTSA, ATP6V0D1, SLC35F6, LITAF, HLA-DMA, RAB5C, AP1M2, HLA-DQB2, HLA-DRB1, HLA-DRA	399	268	14493	2.7106946470654245	0.061407258850010076	0.01259473587298432	0.2202707681577598
UP_KEYWORDS	Phosphoprotein	242	55.76036866359446	0.00017803678436945487	EML3, SLC31A2, GNB4, TRIM29, SLC2A4RG, LRRC41, CYB5R3, DHPS, SQSTM1, EIF4EBP2, ATP6AP1, SNAI1, CTTN, CLCN7, TAGLN2, NEK8, LRRC1, HSF1, APOE, TAF10, ZFP91, RNF126, UBE2E3, BAP1, RPS20, VPS51, TRPM4, NFKB2, PHB2, NFKBIB, FCGR2A, PAK6, TUSC2, HCST, C1orf162, ABCA1, LSR, FLNA, FLNB, SHARPIN, MYO1C, TSR3, NHSL1, NDEL1, TOLLIP, LRRC42, CSNK2B, NFIC, TGFBI, DGCR2, APEH, UBE2Z, CD3D, UBA1, ATP5SL, SLC43A…	423	7602	15698	1.1813850156391594	0.057400198191797765	0.029124208866962095	0.2413150771198413
INTERPRO	IPR003006:Immunoglobulin/major histocompatibility complex, conserved site	7	1.6129032258064515	0.0001856610676821543	HLA-DQA1, HLA-C, HLA-DMA, HLA-DQB2, HLA-E, HLA-DRB1, HLA-DRA	394	32	14565	8.086532360406093	0.13579316597739774	0.03582820233033723	0.2839518243696215
KEGG_PATHWAY	hsa05332:Graft-versus-host disease	7	1.6129032258064515	0.0002765388669093284	HLA-DQA1, TNF, HLA-C, HLA-DMA, HLA-E, HLA-DRB1, HLA-DRA	185	28	5450	7.364864864864867	0.06059297482012816	0.03076988017299432	0.3529656528363678
KEGG_PATHWAY	hsa05330:Allograft rejection	7	1.6129032258064515	0.0002765388669093284	HLA-DQA1, TNF, HLA-C, HLA-DMA, HLA-E, HLA-DRB1, HLA-DRA	185	28	5450	7.364864864864867	0.06059297482012816	0.03076988017299432	0.3529656528363678
UP_KEYWORDS	MHC II	5	1.152073732718894	0.00030357307981061256	HLA-DQA1, HLA-DMA, HLA-DQB2, HLA-DRB1, HLA-DRA	423	13	15698	14.273504273504274	0.09588757609169574	0.03304229340049658	0.4111454135351855
GOTERM_BP_DIRECT	GO:0002504~antigen processing and presentation of peptide or polysaccharide antigen via MHC class II	5	1.152073732718894	0.0003455756601674873	HLA-DQA1, HLA-DMA, HLA-DQB2, HLA-DRB1, HLA-DRA	378	13	13549	13.786121286121285	0.5045709393757152	0.29613278196503234	0.5935907802791739
GOTERM_MF_DIRECT	GO:0098641~cadherin binding involved in cell-cell adhesion	20	4.6082949308755765	0.0003657429298428269	CTTN, HSPA1B, MLLT4, RAB11B, NOTCH3, TAGLN2, FLNA, FLNB, TBC1D10A, TRIM29, NDRG1, CTNNB1, PLEC, GIPC1, FASN, BAIAP2, EIF4H, PAK6, SEPT9, CNN2	377	286	13666	2.5349186622396167	0.19205971746721665	0.0519203703534038	0.5367025713574947
UP_SEQ_FEATURE	region of interest:Connecting peptide	6	1.3824884792626728	0.00040655521065184987	HLA-DQA1, HLA-C, HLA-DMA, HLA-E, HLA-DRB1, HLA-DRA	422	24	15448	9.151658767772512	0.444562045718741	0.2547229010084511	0.670389879819222
GOTERM_BP_DIRECT	GO:0006915~apoptotic process	29	6.682027649769585	0.00043208602269620097	CHMP3, PRKCB, DUSP22, FKBP8, MFN2, ZNF385A, ZC3H12A, PPP2R1A, SQSTM1, MYDGF, BAG1, PTPN6, DDX41, PLK3, UBE2Z, CD2, BCL7B, EMC4, DHCR24, NISCH, BRMS1, ATG4D, BFAR, LGALS7B, LITAF, DAPK3, EGLN3, PAK6, DAP	378	506	13549	2.054295543425978	0.584465044008099	0.2537760425400003	0.7416682094161908
UP_KEYWORDS	Signal	103	23.732718894009214	0.00044284346588475477	F2R, SLC31A2, CPQ, PRRG2, ANG, DHRS3, MMP28, CYB5R3, DHRS7, ATP6AP1, CRB3, SRPX, MMP9, ITGB4, P4HA1, LAMP3, LST1, CDHR1, APOE, RNF167, LAMC2, DHCR24, SMPD1, MOXD1, ANGPTL2, SLC39A13, FCGR2A, HCST, RPN1, CDIPT, SERINC2, LSR, TAPBP, LYPD6B, CSF2RA, IGFL3, GANAB, SCRG1, TGFBI, HLA-E, FCGBP, DGCR2, HLA-DQA1, CD2, CD3D, TOMM7, IL32, SDF2, RALY, SDC4, FAM134A, CD1A, SDC1, HLA-DQB2, HLA-DRB1, PVRL1, HLA…	423	2783	15698	1.3734978240907094	0.1367548789815728	0.036096553529556215	0.59924236741139
KEGG_PATHWAY	hsa05152:Tuberculosis	15	3.4562211981566824	0.0004866151507022287	PLK3, HLA-DQA1, CORO1A, TNF, IFNGR2, PPP3CA, ATP6V0D1, NFYC, RAB5B, ATP6AP1, HLA-DMA, FCGR2A, RAB5C, HLA-DRB1, HLA-DRA	185	150	5450	2.9459459459459465	0.10416746869199578	0.03600316107422308	0.6203325652015312
KEGG_PATHWAY	hsa04142:Lysosome	13	2.9953917050691237	0.0005287672629599976	CTSF, AP3D1, LAMP3, PSAP, NEU1, CTSA, SMPD1, ATP6V0D1, CLTB, LITAF, ATP6AP1, ACP5, AP1M2	185	117	5450	3.273273273273273	0.11266528073077432	0.029441161967688975	0.6739004066641519
GOTERM_CC_DIRECT	GO:0005913~cell-cell adherens junction	21	4.838709677419356	0.0005398491236222394	CTTN, HSPA1B, MLLT4, RAB11B, NOTCH3, TAGLN2, FLNA, FLNB, TBC1D10A, TRIM29, NDRG1, CTNNB1, PLEC, GIPC1, FASN, BAIAP2, EIF4H, PAK6, SEPT9, PVRL1, CNN2	399	319	14493	2.391189572677776	0.1946980290775795	0.03544619112205138	0.7506303285596427
UP_KEYWORDS	Neurodegeneration	19	4.377880184331797	0.0005480713200262286	EGR2, DNAJB2, CTSF, STUB1, UBA1, ENTPD1, GNB4, NDRG1, MFN2, LMNA, ANG, APOE, SMPD1, CLN6, GRN, C12orf65, SQSTM1, LITAF, OPTN	423	278	15698	2.5363709032773776	0.16640662870485345	0.03574732910997935	0.7411435612348916
KEGG_PATHWAY	hsa04145:Phagosome	14	3.2258064516129035	0.0005742435753800883	HLA-DQA1, CORO1A, ATP6V0D1, TUBB6, RAB5B, HLA-C, ATP6AP1, HLA-DMA, FCGR2A, RAB5C, HLA-E, SEC61A1, HLA-DRB1, HLA-DRA	185	135	5450	3.055055055055055	0.1217432698243539	0.02562911747574148	0.7316628677663362
UP_KEYWORDS	Endoplasmic reticulum	43	9.907834101382491	0.0005760103779130683	RAB9A, RPN1, CDIPT, PEMT, ATL3, CKAP4, CPQ, TAPBP, IFNGR2, APH1A, MARCH6, ZC3H12A, CYB5R3, GANAB, SQSTM1, ASNA1, TMEM203, FBXO2, DHRS7B, HLA-DQA1, PRKCSH, TRAPPC3, GPAA1, P4HA1, TMEM259, ESYT1, CES2, DHCR24, HMOX1, MOXD1, ERLEC1, CLN6, TRPM4, SPTSSB, INPP5K, SREBF1, BFAR, HLA-DQB2, SEC61A1, HLA-DRB1, PIGC, HLA-DRA, CHP1	423	922	15698	1.7307785008435763	0.17410740437612138	0.03137889225654189	0.7787882235777754
UP_SEQ_FEATURE	region of interest:Alpha-1	5	1.152073732718894	0.0005846229828062973	HLA-DQA1, HLA-C, HLA-DMA, HLA-E, HLA-DRA	422	15	15448	12.202211690363347	0.5707054673558465	0.24562876632219036	0.9626832757231972
UP_SEQ_FEATURE	region of interest:Alpha-2	5	1.152073732718894	0.0005846229828062973	HLA-DQA1, HLA-C, HLA-DMA, HLA-E, HLA-DRA	422	15	15448	12.202211690363347	0.5707054673558465	0.24562876632219036	0.9626832757231972
KEGG_PATHWAY	hsa04940:Type I diabetes mellitus	7	1.6129032258064515	0.0007064596300289437	HLA-DQA1, TNF, HLA-C, HLA-DMA, HLA-E, HLA-DRB1, HLA-DRA	185	33	5450	6.248976248976248	0.14761442319588247	0.02626821038409255	0.8994233615779446
GOTERM_CC_DIRECT	GO:0030670~phagocytic vesicle membrane	8	1.8433179723502304	0.0007276308949599488	RAB11B, RAB9A, RAB22A, ATP6V0D1, CORO1A, RAB34, HLA-C, HLA-E	399	55	14493	5.283390293916609	0.25314647280018543	0.04084062366958219	1.0105019533498627
KEGG_PATHWAY	hsa05168:Herpes simplex infection	15	3.4562211981566824	0.0008212705883442856	HLA-DQA1, TNF, IFNGR2, TAF10, HLA-C, CSNK2B, POLR2A, HLA-DMA, NFKBIB, HLA-E, HLA-DRB1, IRF7, SRSF2, PVRL1, HLA-DRA	185	158	5450	2.79678412589805	0.16946350839063562	0.02617747225844336	1.0448876058356205
GOTERM_CC_DIRECT	GO:0005886~plasma membrane	107	24.654377880184327	0.0008848402549569158	MLLT4, F2R, CORO1A, GNB4, TBC1D10A, RIC8A, RHOT2, CTTN, CRB3, ITGB4, LAMP3, CDHR1, APOE, SMPD1, TRPM4, INPP5K, PYGL, FCGR2A, UBAC1, HCST, RAB9A, CDIPT, ABCA1, ANKH, STUB1, LSR, FLNA, GNG5, LYPD6B, PLP2, FLNB, MYO1C, APH1A, CSF2RA, GNAI2, CSNK2B, RGS10, TGFBI, CNP, HLA-E, RAB11B, HLA-DQA1, STXBP2, CD2, CD3D, PLEC, RAB22A, SDC4, CD1A, SDC1, HLA-DQB2, HLA-DRB1, PVRL1, CCND3, HLA-DRA, IGSF8, IL17RC, …	399	2916	14493	1.3328511608238702	0.29881114120263563	0.04340220411621842	1.2275784142172452
KEGG_PATHWAY	hsa04141:Protein processing in endoplasmic reticulum	15	3.4562211981566824	0.0009302347401797488	FBXO2, HSPA1B, RPN1, PRKCSH, DNAJB2, CKAP4, STUB1, UBXN6, MARCH6, ERLEC1, UBE2E3, GANAB, ATF4, BAG1, SEC61A1	185	160	5450	2.761824324324324	0.18968392793894492	0.025948753138285152	1.1827619465113126
KEGG_PATHWAY	hsa05140:Leishmaniasis	9	2.0737327188940093	0.0011443339338496196	HLA-DQA1, TNF, HLA-DMA, FCGR2A, IFNGR2, NFKBIB, PTPN6, HLA-DRB1, HLA-DRA	185	63	5450	4.208494208494209	0.2279975501268583	0.028342546391227682	1.4531499470717524
UP_KEYWORDS	Lipoprotein	33	7.603686635944701	0.0011972080028200605	IGSF8, HRAS, RAB9A, CHMP3, CHIC2, ABCA1, CKAP4, RAB34, DUSP22, TNF, LYPD6B, GNG5, LMNA, GNAI2, NDEL1, RHOC, CYB5R3, RAB5B, RGS10, CNP, RAB11B, TRAPPC3, ENTPD1, ITGB4, APOE, EFNA1, RAB22A, RAB1B, ZDHHC1, ATF4, RAB5C, TUSC2, CHP1	423	669	15698	1.8305929247633284	0.3281439521865909	0.055231998116854863	1.6123722921260408
GOTERM_BP_DIRECT	GO:0019882~antigen processing and presentation	7	1.6129032258064515	0.0016306386298157235	HLA-DQA1, RAB34, RAB5B, HLA-C, HLA-E, HLA-DRB1, HLA-DRA	378	46	13549	5.454508856682769	0.963708152955002	0.5635321413058705	2.771936565873856
UP_KEYWORDS	Immunity	21	4.838709677419356	0.0018802764030767824	PRDM1, HLA-DQA1, PRKCB, LAMP3, LST1, ORAI1, IFI30, TOLLIP, OTUB1, ZC3H12A, TRPM4, CD1A, HLA-C, SQSTM1, HLA-DMA, FCGR2A, HLA-E, HLA-DQB2, IRF7, HLA-DRB1, HLA-DRA	423	361	15698	2.1588180978762703	0.4646525938089776	0.0751326185766783	2.5214893969471737
UP_SEQ_FEATURE	signal peptide	86	19.815668202764982	0.0019892027784921772	IGSF8, IL17RC, NOTCH3, F2R, CPQ, SEMA4B, NEU1, PRRG2, ANG, INHBA, SPINT2, MMP28, IL4I1, GRN, DHRS7, HLA-C, MYDGF, ATP6AP1, HLA-DMA, IL7R, DDR1, PRKCSH, MMP9, SRPX, CRB3, ITGB4, P4HA1, LAMP3, CDHR1, EFNA1, APOE, CES2, DHCR24, IFI30, RNF167, LAMC2, SMPD1, MOXD1, MXRA5, ANGPTL2, CXCL16, FCGR2A, C1orf56, NBL1, RPN1, HCST, CTSF, TAPBP, LYPD6B, IL17RE, PSAP, IFNGR2, ASPN, CSF2RA, IGFL3, GANAB, SLC35F6,…	422	2310	15448	1.3628444225600622	0.9438232256883202	0.5131566977620587	3.240097979779544
UP_KEYWORDS	Acetylation	115	26.497695852534555	0.002005443183052691	MLLT4, EML3, EFTUD2, CORO1A, MTHFD2, POLR2J, RAB34, GNB4, STX10, NUTF2, MARCH6, C12orf57, CYB5R3, SQSTM1, CTTN, WDR13, MAPK1IP1L, TAGLN2, HSF1, TRAFD1, EMC4, TAF10, RPL30, RNF126, UBE2E3, RPS20, VPS51, PYGL, CBR1, PHB2, NOP2, DAP, DDA1, UBAC1, KAT5, RAB9A, RPN1, FLNA, GNG5, FLNB, WDR83OS, AP3D1, MYO1C, ABCD3, TOLLIP, LACTB, CSNK2B, NFIC, SEPT9, CNN2, RAB11B, APEH, UBA1, GAMT, TMEM259, SLC25A4, PR…	423	3314	15698	1.287802588345739	0.4864848003178339	0.07137738514962233	2.6872318153978063
GOTERM_CC_DIRECT	GO:0005737~cytoplasm	158	36.405529953917046	0.002046942942644044	MLLT4, EML3, FNIP1, EFTUD2, CORO1A, CPQ, TRIM29, MMP28, SLC2A4RG, RIC8A, C12orf57, CYB5R3, LRRC41, DHPS, SQSTM1, EIF4EBP2, SNAI1, OPTN, CTTN, WDR13, NEK8, LRRC1, MAP3K11, LST1, HSF1, TXNL4A, RPL30, APOE, TAF10, RNF167, MTRNR2L12, ISCU, RNF126, BAP1, UBE2E3, RPS20, INPP5K, AKT1S1, PYGL, NFKB2, PHB2, MYO19, DAPK3, EGLN3, PAK6, UBAC1, DAZAP2, MAPKAPK5, STUB1, FLNA, FLNB, SOCS1, SHARPIN, MYO1C, GNAI2…	399	4722	14493	1.2153923563674114	0.5603012115690439	0.08725264009780642	2.818568476147165
GOTERM_CC_DIRECT	GO:0012507~ER to Golgi transport vesicle membrane	7	1.6129032258064515	0.002128661319448622	HLA-DQA1, HLA-C, SREBF1, HLA-DQB2, HLA-E, HLA-DRB1, HLA-DRA	399	49	14493	5.189044038668098	0.5745053846092802	0.08190122726980187	2.9295457747736897
KEGG_PATHWAY	hsa05320:Autoimmune thyroid disease	6	1.3824884792626728	0.002550061396566417	HLA-DQA1, HLA-C, HLA-DMA, HLA-E, HLA-DRB1, HLA-DRA	185	29	5450	6.095060577819201	0.4384474637810704	0.05607162958399592	3.2115872560939507
INTERPRO	IPR001806:Small GTPase superfamily	11	2.5345622119815667	0.0025974246437509107	RAB11B, RABL6, RAB9A, HRAS, RHOC, RAB22A, RAB1B, RAB34, RAB5B, RAB5C, RHOT2	394	129	14565	3.1522252390508787	0.8705203806547241	0.3355836932428219	3.9047046224878086
KEGG_PATHWAY	hsa05310:Asthma	5	1.152073732718894	0.002653292489058441	HLA-DQA1, TNF, HLA-DMA, HLA-DRB1, HLA-DRA	185	18	5450	8.183183183183184	0.451430351886333	0.05312249809114568	3.339573046732547
GOTERM_BP_DIRECT	GO:0019886~antigen processing and presentation of exogenous peptide antigen via MHC class II	9	2.0737327188940093	0.002874799836781237	IFI30, HLA-DQA1, CTSF, HLA-DMA, AP1M2, HLA-DQB2, HLA-DRB1, KLC1, HLA-DRA	378	87	13549	3.7079912424740007	0.9971201184131859	0.6896334374669395	4.83804503333859
UP_KEYWORDS	Prenylation	12	2.7649769585253456	0.0030027974809233057	RAB11B, RAB9A, HRAS, RHOC, RAB22A, RAB1B, RAB34, RAB5B, GNG5, RAB5C, CNP, LMNA	423	154	15698	2.891774891774892	0.6315420018284984	0.09502038051219774	3.998604087469104
GOTERM_MF_DIRECT	GO:0008022~protein C-terminus binding	13	2.9953917050691237	0.0030224577491266822	TAX1BP3, MLLT4, HRAS, BAIAP2, CORO1A, ATF4, SDC1, PHB2, DAPK3, SNX17, MYO1C, OPTN, CTNNB1	377	173	13666	2.723938608730317	0.8287723243105591	0.29738924669820976	4.355417678570261
INTERPRO	IPR005225:Small GTP-binding protein domain	12	2.7649769585253456	0.003076150391448309	RAB11B, RAB9A, HRAS, RHOC, RAB22A, RAB1B, EFTUD2, RAB34, RAB5B, RAB5C, RHOT2, SEPT9	394	154	14565	2.8805458500889976	0.9112188293215946	0.3320866184754968	4.608632153232061
UP_SEQ_FEATURE	short sequence motif:Effector region	9	2.0737327188940093	0.0031432765481568853	RAB11B, RAB9A, HRAS, RHOC, RAB22A, RAB1B, RAB34, RAB5B, RAB5C	422	90	15448	3.660663507109005	0.9894574546278438	0.5976638129747224	5.074417407370556
GOTERM_CC_DIRECT	GO:0030669~clathrin-coated endocytic vesicle membrane	6	1.3824884792626728	0.003219313047187293	HLA-DQA1, CD207, AP1M2, HLA-DQB2, HLA-DRB1, HLA-DRA	399	37	14493	5.89026620605568	0.7255611961767472	0.11090208351230058	4.399481698656693
UP_KEYWORDS	Cytoplasmic vesicle	23	5.299539170506913	0.0032560196192596863	RAB11B, PPFIA3, RAB9A, CORO1A, CHIC2, RAB34, SOCS1, IFNGR2, LAMP3, NEU1, MYO1C, KLC1, ANG, ORAI1, RAB22A, CLTB, CCDC115, SQSTM1, SREBF1, NECAP2, AP1M2, SNX17, OPTN	423	432	15698	1.9758230452674896	0.6613412173160476	0.0937435259174787	4.328937699522607
GOTERM_MF_DIRECT	GO:0019900~kinase binding	8	1.8433179723502304	0.0033080846447938444	TOLLIP, FLNA, STUB1, ATF5, SNAI1, CTNNB1, CHP1, PFKL	377	71	13666	4.08443232338327	0.8551143413578643	0.27527890989969417	4.757734012583848
GOTERM_CC_DIRECT	GO:0005783~endoplasmic reticulum	34	7.834101382488479	0.0033465476598293067	ATL3, CKAP4, CPQ, STUB1, TAPBP, PLP2, IFNGR2, APH1A, CYB5R3, HLA-C, SQSTM1, ASNA1, DDX41, TMEM203, FBXO2, PRKCSH, SRPX, GRINA, TRAPPC3, P4HA1, APOE, TMEM50B, CES2, DHCR24, HMOX1, CTSA, ZDHHC1, TRPM4, CLN6, INPP5K, SREBF1, BFAR, CCDC3, CHP1	399	729	14493	1.6940911950658537	0.7392559775638841	0.1059718433367166	4.569610739297003
GOTERM_BP_DIRECT	GO:0098609~cell-cell adhesion	17	3.9170506912442393	0.0035623739182591096	CTTN, MLLT4, RAB11B, NOTCH3, TAGLN2, FLNB, TBC1D10A, TRIM29, NDRG1, PLEC, GIPC1, FASN, BAIAP2, EIF4H, PAK6, SEPT9, CNN2	378	269	13549	2.265228850730709	0.9992910092379896	0.7013883393357863	5.962045565375505
GOTERM_MF_DIRECT	GO:0001664~G-protein coupled receptor binding	6	1.3824884792626728	0.003650893296936789	HSPA1B, GNAI2, FLNA, STUB1, ITGB4, PSAP	377	38	13666	5.723579505793662	0.8814435054514234	0.26259917121405685	5.238510425821275
KEGG_PATHWAY	hsa05145:Toxoplasmosis	11	2.5345622119815667	0.0037802249801654397	HSPA1B, GNAI2, LAMC2, HLA-DQA1, TNF, HLA-DMA, SOCS1, IFNGR2, NFKBIB, HLA-DRB1, HLA-DRA	185	110	5450	2.9459459459459465	0.5751205120290317	0.06884464096241283	4.726631963103745
UP_KEYWORDS	Apoptosis	25	5.76036866359447	0.003827205451884661	CHMP3, PRKCB, FKBP8, MFN2, ZMAT3, ZC3H12A, SQSTM1, MYDGF, G0S2, BAG1, PLK3, UBE2Z, BCL7B, EMC4, HMOX1, NISCH, BRMS1, DEDD2, BFAR, ATG4D, LITAF, LGALS7B, DAPK3, EGLN3, DAP	423	493	15698	1.8819021861618213	0.7200291860143074	0.10065554082681694	5.070199359868234
GOTERM_CC_DIRECT	GO:0045335~phagocytic vesicle	6	1.3824884792626728	0.004066178050603025	RAB11B, RAB9A, RAB22A, CORO1A, ABCA1, RAB34	399	39	14493	5.588201272411799	0.8048255372826342	0.1181044457593482	5.526570622208239
GOTERM_BP_DIRECT	GO:0002503~peptide antigen assembly with MHC class II protein complex	3	0.6912442396313364	0.0044641402675641975	HLA-DMA, HLA-DRB1, HLA-DRA	378	4	13549	26.882936507936506	0.9998873743295866	0.7271347703348209	7.417245438167219
GOTERM_CC_DIRECT	GO:0005764~lysosome	14	3.2258064516129035	0.004796379085612762	USP5, RAB9A, CTSF, CPQ, PSAP, NEU1, LAMTOR4, IFI30, SMPD1, IL4I1, CTSA, CCDC115, ACP5, HLA-DRA	399	207	14493	2.4566488685481818	0.8545576322417929	0.12865085432483458	6.488475379100898
GOTERM_BP_DIRECT	GO:0036498~IRE1-mediated unfolded protein response	7	1.6129032258064515	0.004892913858839311	ATP6V0D1, TSPYL2, MYDGF, ASNA1, SEC61A1, LMNA, CTDSP2	378	57	13549	4.401884340480832	0.9999530676920856	0.7123038905467229	8.101701472662338
UP_KEYWORDS	Protein transport	28	6.451612903225807	0.004905059218403668	RAB9A, CHMP3, SCAMP3, RAB34, AP3D1, STX10, MYO1C, NUTF2, ARFGAP2, NAPA, ZMAT3, RAB5B, SNX27, SNX12, RAB11B, STXBP2, TOMM7, RAB1B, RAB22A, VPS51, ATG4D, NACA, NECAP2, RAB5C, AP1M2, SNX17, SEC61A1, CHP1	423	588	15698	1.7671957671957672	0.8045570315352173	0.118011178590111	6.454522255638728
GOTERM_BP_DIRECT	GO:0007264~small GTPase mediated signal transduction	15	3.4562211981566824	0.00527493813240166	RABL6, RAB11B, HRAS, RAB9A, RAB34, SH2D3A, HMOX1, RHOC, RAB1B, RAB22A, RAB5B, RAB5C, RGL2, RHOT2, CHP1	378	231	13549	2.3275269703841133	0.9999784911110228	0.6970283462168441	8.707513200182628
UP_KEYWORDS	Membrane	179	41.244239631336406	0.0053648778627440954	SMIM19, CHPF, TMEM91, PEMT, F2R, CORO1A, TMBIM1, SLC31A2, RAB34, STX10, NUTF2, MFN2, PRRG2, DHRS3, MARCH6, RIC8A, CYB5R3, ATP6AP1, RHOT2, CTTN, CLCN7, DHRS7B, CRB3, LRRC1, GPAA1, ITGB4, LST1, LAMP3, CDHR1, EMC4, DHCR24, RNF167, MOXD1, SMPD1, SLC39A13, TRPM4, PHB2, MYO19, FCGR2A, SLC35A4, RPN1, RAB9A, HCST, C1orf162, CDIPT, SERINC2, ABCA1, ANKH, LSR, WDR83OS, LYPD6B, GNG5, TAPBP, PLP2, AP3D1, MYO1…	423	5671	15698	1.1713787495836518	0.832359656264629	0.11976533584799665	7.039372453519653
GOTERM_CC_DIRECT	GO:0043202~lysosomal lumen	8	1.8433179723502304	0.005535114190666628	IFI30, SMPD1, CTSA, CTSF, SDC4, SDC1, PSAP, NEU1	399	78	14493	3.7254675149411987	0.8920132094436996	0.13789921160967078	7.452363775588589
SMART	SM00033:CH	7	1.6129032258064515	0.005536911674878355	PLEC, DMD, TAGLN2, LIMCH1, FLNA, FLNB, CNN2	205	64	8019	4.27842987804878	0.6478971193405885	0.4066174247086357	6.656760491578839
UP_SEQ_FEATURE	lipid moiety-binding region:S-geranylgeranyl cysteine	9	2.0737327188940093	0.005622899495382608	RAB11B, RAB9A, RHOC, RAB22A, RAB1B, RAB34, RAB5B, GNG5, RAB5C	422	99	15448	3.3278759155536415	0.999712318851092	0.7430677811694135	8.905672400881137
GOTERM_BP_DIRECT	GO:2001241~positive regulation of extrinsic apoptotic signaling pathway in absence of ligand	4	0.9216589861751152	0.006191091355054383	SRPX, PPP2R1A, DAPK3, INHBA	378	14	13549	10.241118669690096	0.9999966927780206	0.716895785557464	10.145051146968553
INTERPRO	IPR013783:Immunoglobulin-like fold	25	5.76036866359447	0.006314240059516653	IGSF8, CHPF, HLA-DQA1, SIGIRR, LSR, CD2, FLNA, TAPBP, FLNB, CD3D, ITGB4, IFNGR2, CSF2RA, MXRA5, CD1A, HLA-C, NFKB2, HLA-DMA, FCGR2A, HLA-E, HLA-DQB2, IL7R, HLA-DRB1, PVRL1, HLA-DRA	394	512	14565	1.8050295447335023	0.9931171861573708	0.5089684111008893	9.244904554936184
GOTERM_CC_DIRECT	GO:0032588~trans-Golgi network membrane	8	1.8433179723502304	0.006794954696992212	RAB9A, HLA-DQA1, VPS51, STX10, AP1M2, HLA-DQB2, HLA-DRB1, HLA-DRA	399	81	14493	3.5874872366100434	0.9350460259566192	0.15707708966047984	9.07493229200571
UP_KEYWORDS	Allergen	3	0.6912442396313364	0.0068317878316338536	BCL7B, NACA, SART1	423	5	15698	22.266666666666666	0.8972993467462917	0.14077900506886898	8.882596627425432
GOTERM_MF_DIRECT	GO:0003924~GTPase activity	14	3.2258064516129035	0.007407751417832752	GNAI2, RAB11B, RAB9A, HRAS, RAB22A, EFTUD2, ATL3, TUBB6, RAB5B, GNG5, RAB5C, MFN2, RHOT2, SEPT9	377	218	13666	2.327939065047575	0.9868954333860788	0.4183284363285533	10.36121705927151
KEGG_PATHWAY	hsa05166:HTLV-I infection	17	3.9170506912442393	0.007594091191550235	KAT5, HRAS, EGR2, HLA-DQA1, TNF, CD3D, PPP3CA, CTNNB1, SLC25A4, ATF4, HLA-C, NFKB2, HLA-DMA, HLA-E, HLA-DRB1, CCND3, HLA-DRA	185	243	5450	2.0609498387276166	0.8214371298016737	0.12411825748764448	9.285882372266773
KEGG_PATHWAY	hsa04640:Hematopoietic cell lineage	8	1.8433179723502304	0.007596729760803151	CD1A, TNF, CD2, CD3D, HLA-DRB1, IL7R, CSF2RA, HLA-DRA	185	68	5450	3.4658187599364068	0.8215443925344591	0.11582573237846973	9.288965780503089
KEGG_PATHWAY	hsa05416:Viral myocarditis	7	1.6129032258064515	0.0076432858454604435	DMD, HLA-DQA1, HLA-C, HLA-DMA, HLA-E, HLA-DRB1, HLA-DRA	185	52	5450	3.9656964656964657	0.8234264671001219	0.1091695767832348	9.343354913048953
GOTERM_BP_DIRECT	GO:0000398~mRNA splicing, via spliceosome	14	3.2258064516129035	0.007736046263900158	SNRPN, EFTUD2, POLR2J, SART1, TXNL4A, RALY, HNRNPL, POLR2A, SF3B4, POLR2C, SLU7, DDX41, TRA2A, SRSF2	378	217	13549	2.312510667349377	0.999999859879824	0.7617929521831075	12.52105744436126
GOTERM_CC_DIRECT	GO:0000139~Golgi membrane	26	5.990783410138247	0.007828741000734702	SLC35A4, HRAS, SCAMP3, CDIPT, CHPF, NOTCH3, TAPBP, AP3D1, IFNGR2, ARFGAP2, NAPA, HLA-C, HLA-E, OPTN, HLA-DQA1, TRAPPC3, LST1, DHCR24, RAB1B, SREBF1, AP1M2, HLA-DQB2, HLA-DRB1, MGAT1, CHP1, HLA-DRA	399	541	14493	1.7456673106055343	0.9572197245900664	0.1692221360713072	10.38659343636834
GOTERM_BP_DIRECT	GO:0008285~negative regulation of cell proliferation	19	4.377880184331797	0.007855811416754427	FBXO2, HRAS, PEMT, DNAJB2, F2R, FRZB, NDRG1, HSF1, CTNNB1, INHBA, TAX1BP3, DHCR24, BAP1, MXD4, CSNK2B, ATF5, PTPN6, IRF6, DDR1	378	344	13549	1.9797511381813704	0.9999998903574512	0.7369742544753084	12.702752328547096
UP_SEQ_FEATURE	nucleotide phosphate-binding region:GTP	16	3.6866359447004617	0.00808746976370053	RABL6, RAB11B, HRAS, RAB9A, EFTUD2, ATL3, RAB34, MFN2, GNAI2, RHOC, RAB22A, RAB1B, TUBB6, RAB5B, RAB5C, SEPT9	422	273	15448	2.1454438136902594	0.9999920475236276	0.8131468855332492	12.5693421356197
SMART	SM00920:SM00920	3	0.6912442396313364	0.009030130575847341	HLA-DQA1, HLA-DMA, HLA-DRA	205	6	8019	19.558536585365857	0.8182959607840731	0.4336022398964981	10.64426407935346
INTERPRO	IPR001003:MHC class II, alpha chain, N-terminal	3	0.6912442396313364	0.010136988198699792	HLA-DQA1, HLA-DMA, HLA-DRA	394	6	14565	18.48350253807107	0.999667320779376	0.6325034981723243	14.447023546339574
GOTERM_MF_DIRECT	GO:0005102~receptor binding	16	3.6866359447004617	0.010190659976460755	HSPA1B, IL17RC, HCST, F2R, ABCA1, CD2, MYO1C, ANG, EFNA1, GIPC1, PPP2R4, ANGPTL2, CSNK2B, HLA-E, SNX17, PVRL1	377	278	13666	2.0862927694979296	0.9974499292043704	0.4849621605493817	13.98816961428534
GOTERM_BP_DIRECT	GO:0006914~autophagy	10	2.3041474654377883	0.010448359949499487	CHMP3, RAB1B, TOLLIP, VPS51, SRPX, SQSTM1, ATG4D, ITGB4, DAP, OPTN	378	130	13549	2.757224257224257	0.9999999994617841	0.8063592901593999	16.549838204220677
UP_KEYWORDS	GTP-binding	17	3.9170506912442393	0.010574141195439974	RABL6, RAB11B, RAB9A, HRAS, EFTUD2, ATL3, RAB34, MFN2, GNAI2, RHOC, RAB22A, RAB1B, TUBB6, RAB5B, RAB5C, SEPT9, RHOT2	423	312	15698	2.0220797720797723	0.9706747874270182	0.1979479133085501	13.432760397981491
UP_KEYWORDS	Charcot-Marie-Tooth disease	6	1.3824884792626728	0.01167746810608593	EGR2, GNB4, LITAF, NDRG1, MFN2, LMNA	423	51	15698	4.366013071895424	0.9797526932378056	0.20498642409464107	14.733510667120342
GOTERM_MF_DIRECT	GO:1990841~promoter-specific chromatin binding	4	0.9216589861751152	0.01240182582410774	WDR13, PRDM1, CHD7, HSF1	377	18	13666	8.055408193339227	0.9993076873253406	0.5169075743778548	16.771951509756487
INTERPRO	IPR001715:Calponin homology domain	7	1.6129032258064515	0.013847824364322069	PLEC, DMD, TAGLN2, LIMCH1, FLNA, FLNB, CNN2	394	73	14565	3.544781308671164	0.9999826246071324	0.7041280131546345	19.229112921875053
UP_SEQ_FEATURE	domain:Actin-binding	4	0.9216589861751152	0.014077027629423082	PLEC, DMD, FLNA, FLNB	422	19	15448	7.706660014966325	0.9999999987498628	0.9228884005738472	20.904334265664943
GOTERM_BP_DIRECT	GO:0070534~protein K63-linked ubiquitination	5	1.152073732718894	0.014157227973222957	ZFP91, RNF126, UBE2E3, STUB1, BFAR	378	34	13549	5.271164021164021	0.9999999999997388	0.8737516844918249	21.77664787002668
UP_SEQ_FEATURE	mutagenesis site	69	15.898617511520738	0.014577947241790647	ATL3, CHIC2, KMT2E, TNF, TBC1D10A, MFN2, NEU1, ANG, LMNA, MARCH6, LUC7L2, SLC2A4RG, DHPS, SQSTM1, ESRRA, CKB, ASNA1, RHOT2, MMP9, CRB3, TSPYL2, MAP3K11, P4HA1, TXNL4A, HSF1, TAF10, RNF167, NISCH, UBE2E3, BAP1, TRPM4, OTUB1, INPP5K, AKT1S1, CTDSP1, NFKB2, DAPK3, NFKBIB, SNX17, EGLN3, MAPKAPK3, KAT5, HRAS, HCST, EGR2, CHMP3, MAPKAPK5, SH2D3A, PSAP, IFNGR2, PDLIM7, CTNNB1, NDEL1, ABCD3, GANAB, RAB5B…	422	1926	15448	1.3114526583100796	0.9999999994004676	0.9055259519703704	21.566464400681152
UP_KEYWORDS	Ubl conjugation	58	13.36405529953917	0.01705844589659624	SCAMP3, RNF114, EFTUD2, CORO1A, MFN2, LMNA, MARCH6, SERTAD2, FASN, ZC3H12A, HLA-C, HNRNPL, ESRRA, BAG1, HIST1H2BJ, SNAI1, CTTN, PRDM1, RXRA, HSF1, RNF167, RNF126, BAP1, TRPM4, RPS20, LRIF1, NFKB2, NOP2, KAT5, DAZAP2, RPN1, CHMP3, EGR2, STUB1, FLNA, FLNB, FKBP8, SART1, ZNF385A, CTNNB1, DDB2, CSNK2B, ATF5, CCDC80, UBA1, ORAI1, RALY, BRMS1, ATF4, ARHGDIA, NAB2, POLR2A, IRF6, IRF7, EPN1, HLA-DRB1, CC…	423	1604	15698	1.3419229703518982	0.996694821939778	0.2719226975428257	20.82185505240495
KEGG_PATHWAY	hsa04530:Tight junction	10	2.3041474654377883	0.017718360498649888	CTTN, GNAI2, MLLT4, HRAS, CRB3, PRKCB, PPP2R1A, CSNK2B, PARD6G, CTNNB1	185	118	5450	2.4965643609711408	0.9824069161519964	0.22315589715491446	20.43144540847748
GOTERM_BP_DIRECT	GO:0002250~adaptive immune response	8	1.8433179723502304	0.01847396503393801	ORAI1, PRDM1, PRKCB, TRPM4, OTUB1, CD1A, LAMP3, HLA-E	378	97	13549	2.956199203621884	1.0	0.920022641409564	27.47156458012031
KEGG_PATHWAY	hsa04144:Endocytosis	16	3.6866359447004617	0.018494387505765368	HSPA1B, RAB11B, HRAS, CHMP3, F2R, SMAP1, PARD6G, RAB22A, ARFGAP2, CLTB, HLA-C, RAB5B, SNX12, RAB5C, HLA-E, EPN1	185	246	5450	1.916062403867282	0.9852846722137304	0.21977158778494232	21.23136338905034
INTERPRO	IPR007110:Immunoglobulin-like domain	18	4.147465437788019	0.018810971790379976	IGSF8, CHPF, HLA-DQA1, SIGIRR, LSR, CD2, TAPBP, CD3D, MXRA5, CD1A, HLA-C, HLA-DMA, FCGR2A, HLA-E, HLA-DQB2, HLA-DRB1, PVRL1, HLA-DRA	394	361	14565	1.8432301700015468	0.9999996706868964	0.7752183260051727	25.235222019154925
UP_KEYWORDS	Golgi apparatus	31	7.142857142857142	0.019663766919594417	SLC35A4, HRAS, RAB9A, CHPF, CDIPT, RAB34, CPQ, STX10, AP3D1, IFNGR2, APH1A, ARFGAP2, GANAB, C11orf24, OPTN, SDF4, PLK3, HLA-DQA1, TRAPPC3, LST1, PDE4DIP, DHCR24, TRPM4, VPS51, SLC39A13, SREBF1, AP1M2, HLA-DQB2, MGAT1, HLA-DRB1, HLA-DRA	423	749	15698	1.5359738911140781	0.9986306386724879	0.2932099546477521	23.62263378950502
UP_KEYWORDS	Endosome	21	4.838709677419356	0.020096472528296768	RAB11B, RAB9A, CHMP3, HLA-DQA1, TMBIM1, TMUB1, NISCH, RAB22A, VPS51, CD1A, CCDC115, SQSTM1, RAB5B, SNX27, HLA-DMA, RAB5C, SNX17, HLA-DQB2, OPTN, HLA-DRB1, HLA-DRA	423	451	15698	1.7280118255728012	0.9988173327005708	0.2860905521384193	24.078816054082875
KEGG_PATHWAY	hsa05323:Rheumatoid arthritis	8	1.8433179723502304	0.020111096061153157	HLA-DQA1, ATP6V0D1, TNF, ATP6AP1, HLA-DMA, ACP5, HLA-DRB1, HLA-DRA	185	82	5450	2.874093605800923	0.9898616844923148	0.2251452095458064	22.874090857936714
GOTERM_CC_DIRECT	GO:0005829~cytosol	104	23.963133640552996	0.0205133369268338	MLLT4, CHPF, CORO1A, MTHFD2, GNB4, TBC1D10A, STX10, MFN2, NUTF2, DHPS, SQSTM1, DDX41, RHOT2, OPTN, PPFIA3, HSF1, RPL30, DHCR24, RNF126, ISCU, VPS51, TRPM4, RPS20, INPP5K, AKT1S1, PYGL, CBR1, NFKB2, NFKBIB, EGLN3, RAB9A, MAPKAPK5, STUB1, FLNA, FLNB, SOCS1, SHARPIN, MYO1C, ABCD3, GNAI2, NDEL1, ANAPC15, TOLLIP, SNX27, CSNK2B, RGS10, APEH, STXBP2, TRAPPC3, UBA1, GAMT, IL32, EIF3G, KLC1, PLEC, ARHGDIA…	399	3121	14493	1.2103889971644908	0.9997542976603838	0.369816275138062	25.11388464151237
INTERPRO	IPR001589:Actinin-type, actin-binding, conserved site	4	0.9216589861751152	0.02051890451262161	PLEC, DMD, FLNA, FLNB	394	22	14565	6.721273650207659	0.9999999162660036	0.7726853437028234	27.203622436934506
SMART	SM00921:SM00921	3	0.6912442396313364	0.02060929789762541	HLA-C, HLA-DQB2, HLA-DRB1	205	9	8019	13.039024390243902	0.9800600704135459	0.6242223855245438	22.768974899705015
GOTERM_CC_DIRECT	GO:0016023~cytoplasmic, membrane-bounded vesicle	9	2.0737327188940093	0.021939671063009127	GIPC1, CHMP3, SOCS1, NEU1, MYO1C, SNX17, ANG, KLC1, OPTN	399	125	14493	2.6152781954887216	0.9998630307148	0.3738701937837717	26.621200039659186
INTERPRO	IPR000353:MHC class II, beta chain, N-terminal	3	0.6912442396313364	0.02305976257525756	HLA-C, HLA-DQB2, HLA-DRB1	394	9	14565	12.322335025380713	0.9999999891295904	0.7830529116287497	30.042519706544557
KEGG_PATHWAY	hsa04514:Cell adhesion molecules (CAMs)	10	2.3041474654377883	0.02368970175998962	HLA-DQA1, SDC4, CD2, HLA-C, SDC1, HLA-DMA, HLA-E, HLA-DRB1, PVRL1, HLA-DRA	185	124	5450	2.375762859633828	0.9955653566939434	0.24811666762320395	26.398593521305102
UP_KEYWORDS	Glycoprotein	98	22.58064516129032	0.02417567353972921	IGSF8, RABL6, IL17RC, CHPF, NOTCH3, F2R, SIGIRR, KMT2E, TNF, CPQ, SEMA4B, NEU1, INHBA, MMP28, SPINT2, IL4I1, RHOC, GRN, CD207, HLA-C, ATP6AP1, HLA-DMA, SNAI1, HIST1H2BJ, DDR1, IL7R, PRKCSH, MMP9, CRB3, GPAA1, P4HA1, ITGB4, LAMP3, CDHR1, EFNA1, APOE, CES2, LAMC2, IFI30, RNF167, MOXD1, SMPD1, MXRA5, ANGPTL2, CXCL16, FCGR2A, RPN1, HCST, ABCA1, CTSF, IL17RE, PLP2, LYPD6B, TAPBP, SLC6A8, IFNGR2, PSAP,…	423	2995	15698	1.2143201632350211	0.9997039366522952	0.3208421928682897	28.25699604034521
GOTERM_CC_DIRECT	GO:0005794~Golgi apparatus	32	7.3732718894009235	0.024340424031396343	UBAC1, HRAS, CDIPT, F2R, ABCA1, TMBIM1, RAB34, CPQ, AP3D1, SART1, APH1A, FASN, ARFGAP2, GANAB, HLA-C, C11orf24, SCRG1, OPTN, SDF4, CTTN, GRINA, TRAPPC3, LST1, APOE, PDE4DIP, RAB1B, TRPM4, VPS51, SLC39A13, LITAF, NDRG2, SNX17	399	779	14493	1.4920999546362697	0.9999488762277758	0.3898576863460553	29.094817323372716
GOTERM_BP_DIRECT	GO:0090084~negative regulation of inclusion body assembly	3	0.6912442396313364	0.024424135298106026	HSPA1B, DNAJB2, HSF1	378	9	13549	11.947971781305116	1.0	0.9567333733402676	34.68382538929065
KEGG_PATHWAY	hsa05134:Legionellosis	6	1.3824884792626728	0.025769942434290042	HSPA1B, RAB1B, TNF, CXCL3, NFKB2, HSF1	185	50	5450	3.535135135135135	0.9972615516549208	0.25548195605120083	28.37852761696161
GOTERM_CC_DIRECT	GO:0010008~endosome membrane	11	2.5345622119815667	0.02614891371268339	RAB22A, HLA-DQA1, ATP6V0D1, TMBIM1, CD1A, UBA1, ATP6AP1, AP3D1, HLA-DQB2, SNX17, IRF7	399	179	14493	2.2321586088125343	0.9999757051755522	0.3970760159532853	30.906828078593968
GOTERM_BP_DIRECT	GO:0006955~immune response	15	3.4562211981566824	0.02633866605571903	HLA-DQA1, TNF, TAPBP, CXCL3, LST1, IL32, CD1A, HLA-C, HLA-DMA, HLA-E, HLA-DQB2, HLA-DRB1, IL7R, PVRL1, HLA-DRA	378	282	13549	1.9065912416976247	1.0	0.9588465801042032	36.85694086505863
GOTERM_CC_DIRECT	GO:0048471~perinuclear region of cytoplasm	25	5.76036866359447	0.026410292102369774	KAT5, HRAS, CKAP4, ABCA1, RAB34, FLNA, STX10, NDRG1, LMNA, CTNNB1, INHBA, TOLLIP, CNP, SEPT9, OPTN, HSPA1B, LAMP3, EIF3G, TAF10, LAMC2, HMOX1, SLC39A13, INPP5K, EIF4H, NDRG2	399	572	14493	1.5875571796624428	0.9999781844759028	0.3860603088256477	31.16513082625453
GOTERM_MF_DIRECT	GO:0019899~enzyme binding	16	3.6866359447004617	0.02680317896892714	HSPA1B, NOTCH3, KMT2E, STUB1, RXRA, TAF10, PDE4DIP, PPP3CA, CTNNB1, MARCH6, DHCR24, HMOX1, LUC7L2, TSPYL1, SNX12, SCNM1	377	313	13666	1.8530012457521543	0.9999998678712309	0.7630612317980999	32.946945626251676
GOTERM_CC_DIRECT	GO:0016021~integral component of membrane	120	27.649769585253463	0.02745642515221669	SMIM19, CHPF, TMEM91, PEMT, F2R, TMBIM1, SLC31A2, STX10, MFN2, PRRG2, DHRS3, MARCH6, ATP6AP1, CLCN7, DHRS7B, CRB3, LAMP3, LST1, CDHR1, EMC4, RNF167, DHCR24, MOXD1, SMPD1, SLC39A13, VPS51, TRPM4, FCGR2A, SLC35A4, HCST, RPN1, C1orf162, CDIPT, SERINC2, ANKH, LSR, TAPBP, PLP2, FLNB, WDR83OS, APH1A, ABCD3, GANAB, CNPPD1, HLA-E, TMEM248, DGCR2, HLA-DQA1, STXBP2, CD2, CD3D, TOMM7, TMEM259, SLC43A3, SLC2…	399	3708	14493	1.1755115945202812	0.9999858245558884	0.3845436644561946	32.19000629451549
GOTERM_BP_DIRECT	GO:0046676~negative regulation of insulin secretion	4	0.9216589861751152	0.02805427047331265	SREBF1, PSMD9, PPP3CA, PFKL	378	24	13549	5.973985890652558	1.0	0.9597356298986952	38.74623315549817
GOTERM_MF_DIRECT	GO:0001055~RNA polymerase II activity	3	0.6912442396313364	0.029357133849468888	POLR2J, POLR2A, POLR2C	377	10	13666	10.874801061007958	0.9999999714458486	0.7648712303085343	35.489561166685704
UP_KEYWORDS	Neuropathy	7	1.6129032258064515	0.029683948230141106	EGR2, ATL3, GNB4, LITAF, NDRG1, MFN2, LMNA	423	87	15698	2.985951468710089	0.9999547948746088	0.36538763347603903	33.561439431485184
GOTERM_CC_DIRECT	GO:1903561~extracellular vesicle	5	1.152073732718894	0.02978320959256005	GNAI2, CTSF, CBR1, MGAT1, APOE	399	43	14493	4.2236404965903125	0.9999945752059016	0.3966083409235703	34.41892888576883
KEGG_PATHWAY	hsa05321:Inflammatory bowel disease (IBD)	6	1.3824884792626728	0.029961390441745606	HLA-DQA1, TNF, HLA-DMA, IFNGR2, HLA-DRB1, HLA-DRA	185	52	5450	3.399168399168399	0.9989664806348084	0.2791835386307304	32.2195866252424
KEGG_PATHWAY	hsa04520:Adherens junction	7	1.6129032258064515	0.029973094013080025	MLLT4, BAIAP2, CSNK2B, PTPN6, SNAI1, CTNNB1, PVRL1	185	70	5450	2.9459459459459465	0.9989692949134752	0.2684679088376773	32.230040722128074
GOTERM_BP_DIRECT	GO:0006600~creatine metabolic process	3	0.6912442396313364	0.029975917738851107	GAMT, SLC6A8, CKB	378	10	13549	10.753174603174603	1.0	0.9614144308055969	40.799161577934576
GOTERM_CC_DIRECT	GO:0005769~early endosome	12	2.7649769585253456	0.030766138600823383	NISCH, RAB22A, ATP6V0D1, F2R, CORO1A, RAB5B, SNX27, SNX12, LAMP3, RAB5C, SNX17, APOE	399	210	14493	2.07561761546724	0.9999963870669052	0.39422074500252935	35.33992115894253
GOTERM_MF_DIRECT	GO:0005525~GTP binding	17	3.9170506912442393	0.030781500070866337	RABL6, RAB11B, RAB9A, HRAS, EFTUD2, ATL3, RAB34, MFN2, GNAI2, RHOC, RAB22A, RAB1B, TUBB6, RAB5B, RAB5C, SEPT9, RHOT2	377	347	13666	1.775904111788043	0.9999999878703504	0.7539262709332969	36.86827668986111
GOTERM_BP_DIRECT	GO:0045600~positive regulation of fat cell differentiation	5	1.152073732718894	0.031033791451835338	TRPM4, ZC3H12A, FRZB, CCDC3, ZNF385A	378	43	13549	4.167897133013413	1.0	0.9593596914794784	41.90146776661867
INTERPRO	IPR011161:MHC class I-like antigen recognition	4	0.9216589861751152	0.032015612699691526	CD1A, HLA-C, HLA-E, HLA-DRB1	394	26	14565	5.687231550175714	0.9999999999921922	0.8601769224657262	39.245020176241155
GOTERM_MF_DIRECT	GO:0005080~protein kinase C binding	5	1.152073732718894	0.032253236565353983	PRKCSH, PRKCB, SDC4, SQSTM1, SRSF2	377	44	13666	4.119242826139378	0.9999999949986512	0.7446842224884644	38.2639600787189
UP_SEQ_FEATURE	domain:CH 2	4	0.9216589861751152	0.03284599247912018	PLEC, DMD, FLNA, FLNB	422	26	15448	5.631790010936931	1.0	0.9920077525208828	42.446260608610466
UP_SEQ_FEATURE	domain:CH 1	4	0.9216589861751152	0.03284599247912018	PLEC, DMD, FLNA, FLNB	422	26	15448	5.631790010936931	1.0	0.9920077525208828	42.446260608610466
GOTERM_BP_DIRECT	GO:0032880~regulation of protein localization	5	1.152073732718894	0.03341361463122257	MLLT4, RAB9A, DNAJB2, ARHGDIA, STX10	378	44	13549	4.073172198172198	1.0	0.9626870596980978	44.31098945327041
INTERPRO	IPR003096:Smooth muscle protein/calponin	3	0.6912442396313364	0.03400124493090983	TAGLN2, LIMCH1, CNN2	394	11	14565	10.08191047531149	0.9999999999984456	0.8566025159754518	41.1258447162196
INTERPRO	IPR001039:MHC class I, alpha chain, alpha1/alpha2	3	0.6912442396313364	0.03400124493090983	HLA-C, HLA-E, HLA-DRB1	394	11	14565	10.08191047531149	0.9999999999984456	0.8566025159754518	41.1258447162196
GOTERM_BP_DIRECT	GO:0048662~negative regulation of smooth muscle cell proliferation	4	0.9216589861751152	0.034605765054265755	HMOX1, NDRG2, MFN2, ANG	378	26	13549	5.514448514448514	1.0	0.9613392240849968	45.48232426555428
GOTERM_CC_DIRECT	GO:0031410~cytoplasmic vesicle	12	2.7649769585253456	0.035706255635369784	ORAI1, GIPC1, CLCN7, CHMP3, SQSTM1, SOCS1, NEU1, MYO1C, SNX17, ANG, KLC1, OPTN	399	215	14493	2.0273474383633503	0.9999995344684672	0.42923204678427496	39.789664643323434
GOTERM_BP_DIRECT	GO:0044319~wound healing, spreading of cells	3	0.6912442396313364	0.03597370717406245	RHOC, FLNA, DDR1	378	11	13549	9.775613275613276	1.0	0.9607095458256344	46.79778032934594
GOTERM_CC_DIRECT	GO:0030658~transport vesicle membrane	4	0.9216589861751152	0.03692048692336883	HLA-DQA1, HLA-DQB2, HLA-DRB1, HLA-DRA	399	27	14493	5.381230854915065	0.9999997191205606	0.4280572084896599	40.8389563042246
UP_KEYWORDS	Adaptive immunity	7	1.6129032258064515	0.037556749691388905	ORAI1, PRDM1, PRKCB, TRPM4, OTUB1, CD1A, LAMP3	423	92	15698	2.8236714975845407	0.9999969762663792	0.4245287498362408	40.51457989125908
GOTERM_BP_DIRECT	GO:0030100~regulation of endocytosis	4	0.9216589861751152	0.04187558172267615	RAB5B, SNX12, RAB5C, SNX17	378	28	13549	5.120559334845049	1.0	0.973266555397658	52.13798415180411
GOTERM_BP_DIRECT	GO:0048167~regulation of synaptic plasticity	4	0.9216589861751152	0.04187558172267615	GIPC1, BAIAP2, EIF4EBP2, HRH1	378	28	13549	5.120559334845049	1.0	0.973266555397658	52.13798415180411
GOTERM_BP_DIRECT	GO:0030516~regulation of axon extension	3	0.6912442396313364	0.042388524176954274	TTL, CTTN, APOE	378	12	13549	8.960978835978835	1.0	0.970415126827558	52.577438399570504
GOTERM_BP_DIRECT	GO:0043623~cellular protein complex assembly	3	0.6912442396313364	0.042388524176954274	DMD, CSNK2B, PDE4DIP	378	12	13549	8.960978835978835	1.0	0.970415126827558	52.577438399570504
GOTERM_BP_DIRECT	GO:0031581~hemidesmosome assembly	3	0.6912442396313364	0.042388524176954274	PLEC, LAMC2, ITGB4	378	12	13549	8.960978835978835	1.0	0.970415126827558	52.577438399570504
GOTERM_BP_DIRECT	GO:0098779~mitophagy in response to mitochondrial depolarization	3	0.6912442396313364	0.042388524176954274	SQSTM1, TOMM7, ATPIF1	378	12	13549	8.960978835978835	1.0	0.970415126827558	52.577438399570504
GOTERM_CC_DIRECT	GO:0005681~spliceosomal complex	7	1.6129032258064515	0.042789218913019296	SNRPN, EFTUD2, SF3B4, SLU7, DDX41, SRSF2, TXNL4A	399	93	14493	2.7340124504810412	0.9999999757874708	0.4654338753204719	45.67542076111293
GOTERM_BP_DIRECT	GO:0030335~positive regulation of cell migration	10	2.3041474654377883	0.04397011182048631	LAMC2, HRAS, FAM83H, F2R, CORO1A, CXCL16, SEMA4B, DAPK3, SNAI1, MYO1C	378	167	13549	2.1463422361625955	1.0	0.9702305883502856	53.90863101660184
GOTERM_BP_DIRECT	GO:0031295~T cell costimulation	6	1.3824884792626728	0.0451427801775532	HLA-DQA1, CD3D, PTPN6, HLA-DQB2, HLA-DRB1, HLA-DRA	378	70	13549	3.0723356009070293	1.0	0.9690841230688051	54.87283354183098
GOTERM_BP_DIRECT	GO:0006886~intracellular protein transport	12	2.7649769585253456	0.04601497846243434	CTTN, CTSA, NAPA, CLTB, SNX27, TBC1D10A, SLU7, STX10, AP3D1, AP1M2, SNX17, KLC1	378	222	13549	1.9375089375089367	1.0	0.9672431986358748	55.57762516538216
UP_KEYWORDS	Neuronal ceroid lipofuscinosis	3	0.6912442396313364	0.046239519062141896	CLN6, CTSF, GRN	423	13	15698	8.564102564102564	0.9999998507702554	0.4805098610203976	47.397789861800774
GOTERM_MF_DIRECT	GO:0017160~Ral GTPase binding	3	0.6912442396313364	0.04820633048252579	RAB34, FLNA, MYO1C	377	13	13666	8.365231585390736	0.9999999999996908	0.8534348813935372	51.656255720129444
GOTERM_BP_DIRECT	GO:0010875~positive regulation of cholesterol efflux	3	0.6912442396313364	0.04919264927877047	ABCA1, NR1H2, APOE	378	13	13549	8.271672771672769	1.0	0.970827994755216	58.05866953158414
GOTERM_CC_DIRECT	GO:0001725~stress fiber	5	1.152073732718894	0.050951090087052765	FLNB, MYO1C, SEPT9, CNN2, PDLIM7	399	51	14493	3.5611086539879104	0.9999999992188644	0.514760568704469	51.79358040296405
GOTERM_CC_DIRECT	GO:0030139~endocytic vesicle	5	1.152073732718894	0.050951090087052765	GIPC1, ABCA1, CD207, RAB5B, RAB5C	399	51	14493	3.5611086539879104	0.9999999992188644	0.514760568704469	51.79358040296405
GOTERM_MF_DIRECT	GO:0003713~transcription coactivator activity	12	2.7649769585253456	0.05100690156181692	KAT5, SERTAD2, NFYC, KMT2E, CD3D, NACA, NFKB2, RXRA, NFKBIB, PSMD9, CTNNB1, TAF10	377	228	13666	1.9078598352645535	0.9999999999999444	0.8515697116502763	53.707185556564525
INTERPRO	IPR009060:UBA-like	5	1.152073732718894	0.051275580218382334	UBAC1, USP5, TOLLIP, SQSTM1, ASCC2	394	52	14565	3.5545197188598205	1.0	0.9365925694478316	55.340551659798756
UP_KEYWORDS	Cytoplasm	134	30.87557603686636	0.05156887477668635	EML3, CHPF, FNIP1, CORO1A, RAB34, RPL36AL, TRIM29, NUTF2, SLC2A4RG, RIC8A, C12orf57, CYB5R3, SQSTM1, SNAI1, OPTN, CTTN, PPFIA3, NEK8, LRRC1, MAP3K11, HSF1, MTRNR2L12, ISCU, RNF126, BAP1, UBE2E3, RPS20, AKT1S1, NFKB2, CBR1, PHB2, MYO19, DAPK3, NFKBIB, EGLN3, PAK6, UBAC1, KAT5, DAZAP2, MAPKAPK5, STUB1, FLNA, FLNB, AP3D1, SHARPIN, MYO1C, NDEL1, GNAI2, TOLLIP, SNX27, RGS10, SEPT9, ENDOV, PLK3, APEH, …	423	4374	15698	1.1369201849311592	0.9999999767766456	0.5049637548076773	51.24911366269529
GOTERM_BP_DIRECT	GO:0040008~regulation of growth	5	1.152073732718894	0.05298036296901522	KAT5, UBE2E3, ZMAT3, PPP2R1A, SOCS1	378	51	13549	3.5141093474426808	1.0	0.9749553357456944	60.845494714366495
UP_KEYWORDS	Cholesterol metabolism	5	1.152073732718894	0.05375459424986809	DHCR24, CYB5R3, ABCA1, SREBF1, APOE	423	53	15698	3.50104821802935	0.9999999892041646	0.5061594141808399	52.75174351098948
GOTERM_BP_DIRECT	GO:0050890~cognition	4	0.9216589861751152	0.05408963758219727	DGCR2, GPR155, CHD7, HLA-DRA	378	31	13549	4.6250213346987525	1.0	0.9738780647376432	61.62802472659346
SMART	SM00744:RINGv	3	0.6912442396313364	0.05441092428523382	MARCH6, RNF167, RNF145	205	15	8019	7.823414634146342	0.999972956687446	0.8779853502720765	50.04914493026958
GOTERM_BP_DIRECT	GO:0045994~positive regulation of translational initiation by iron	2	0.4608294930875576	0.05487763329014463	TNF, RXRA	378	2	13549	35.84391534391534	1.0	0.9722354520824894	62.174935636012194
GOTERM_BP_DIRECT	GO:1900078~positive regulation of cellular response to insulin stimulus	2	0.4608294930875576	0.05487763329014463	ESRRA, MYO1C	378	2	13549	35.84391534391534	1.0	0.9722354520824894	62.174935636012194
GOTERM_BP_DIRECT	GO:0002506~polysaccharide assembly with MHC class II protein complex	2	0.4608294930875576	0.05487763329014463	HLA-DRB1, HLA-DRA	378	2	13549	35.84391534391534	1.0	0.9722354520824894	62.174935636012194
UP_SEQ_FEATURE	disulfide bond	58	13.36405529953917	0.05494880630838833	IGSF8, NOTCH3, SIGIRR, F2R, TNF, SEMA4B, ANG, PRRG2, INHBA, MMP28, SPINT2, IL4I1, CD207, GRN, HLA-C, HLA-DMA, DDR1, SRPX, MMP9, ITGB4, TXNL4A, EFNA1, CES2, LAMC2, IFI30, SMPD1, MOXD1, MXRA5, ANGPTL2, CXCL16, FCGR2A, NBL1, CTSF, ABCA1, LSR, TAPBP, PSAP, ASPN, CSF2RA, CSNK2B, TGFBI, HLA-E, FCGBP, DGCR2, HLA-DQA1, CD2, FRZB, CD3D, CXCL3, CTSA, CLTB, CD1A, ACP5, LRP10, HRH1, HLA-DRB1, PVRL1, HLA-DRA	422	1695	15448	1.252616421311636	1.0	0.9994064022865744	60.736394919941894
GOTERM_CC_DIRECT	GO:0042470~melanosome	7	1.6129032258064515	0.05502531775792149	RPN1, RAB9A, FASN, GANAB, RAB5B, RAB5C, CNP	399	99	14493	2.5683147262094628	0.9999999998608481	0.5307009809591956	54.60222665345592
GOTERM_BP_DIRECT	GO:0071222~cellular response to lipopolysaccharide	7	1.6129032258064515	0.055610002354464234	ZC3H12A, ABCA1, TNF, LITAF, CXCL16, NFKBIB, HSF1	378	98	13549	2.5602796674225243	1.0	0.9704928464311864	62.676647960459846
GOTERM_CC_DIRECT	GO:0031012~extracellular matrix	13	2.9953917050691237	0.05578892163550935	PLEC, RPN1, EFTUD2, RPS20, CKAP4, GANAB, FLNA, FLNB, TGFBI, ASPN, LMNA, RPL30, APOE	399	260	14493	1.8161654135338343	0.9999999998993749	0.524109935904745	55.11141979092793
KEGG_PATHWAY	hsa05150:Staphylococcus aureus infection	5	1.152073732718894	0.05581672490035139	HLA-DQA1, HLA-DMA, FCGR2A, HLA-DRB1, HLA-DRA	185	43	5450	3.4255185417976115	0.9999976947154924	0.4312766405649865	52.01480393884072
UP_SEQ_FEATURE	transmembrane region	113	26.036866359447004	0.056183116381850695	SMIM19, CHPF, TMEM91, PEMT, F2R, TMBIM1, SLC31A2, STX10, MFN2, PRRG2, DHRS3, MARCH6, ATP6AP1, RHOT2, DHRS7B, CLCN7, CRB3, GPAA1, ITGB4, LAMP3, LST1, CDHR1, EMC4, RNF167, DHCR24, MOXD1, SLC39A13, TRPM4, FCGR2A, SLC35A4, HCST, RPN1, C1orf162, CDIPT, SERINC2, ABCA1, ANKH, LSR, TAPBP, PLP2, WDR83OS, TSR3, APH1A, CSF2RA, ABCD3, CNPPD1, TMEM248, HLA-E, DGCR2, HLA-DQA1, CD2, CD3D, TOMM7, TMEM259, SLC43A…	422	3589	15448	1.1525633221045346	1.0	0.9990581691459502	61.57611840960554
GOTERM_BP_DIRECT	GO:1990126~retrograde transport, endosome to plasma membrane	3	0.6912442396313364	0.05635957559936874	RAB11B, SNX27, SNX17	378	14	13549	7.680839002267571	1.0	0.9687881070328618	63.18365067905387
GOTERM_BP_DIRECT	GO:0036503~ERAD pathway	3	0.6912442396313364	0.05635957559936874	MARCH6, ERLEC1, STUB1	378	14	13549	7.680839002267571	1.0	0.9687881070328618	63.18365067905387
GOTERM_MF_DIRECT	GO:0030246~carbohydrate binding	8	1.8433179723502304	0.057215565147449764	FBXO2, DGCR2, EVA1C, CDIPT, GANAB, CD207, LGALS7B, PVRL1	377	125	13666	2.319957559681697	0.9999999999999988	0.8674145197538745	57.96826974044531
GOTERM_MF_DIRECT	GO:0019003~GDP binding	5	1.152073732718894	0.0575540429520289	RAB11B, RAB9A, RAB22A, RAB5B, RAB5C	377	53	13666	3.419748761323257	0.999999999999999	0.8533793283494301	58.18971827118604
UP_KEYWORDS	Palmitate	12	2.7649769585253456	0.05759681523575515	IGSF8, GNAI2, NDEL1, HRAS, ZDHHC1, CHIC2, ABCA1, CKAP4, TRAPPC3, ENTPD1, RGS10, ITGB4	423	238	15698	1.8711484593837533	0.9999999972035994	0.5178220077786513	55.28964337837902
KEGG_PATHWAY	hsa05164:Influenza A	10	2.3041474654377883	0.05772858740981422	HSPA1B, HLA-DQA1, PRKCB, TNF, HLA-DMA, IFNGR2, NFKBIB, HLA-DRB1, IRF7, HLA-DRA	185	146	5450	2.0177711958533884	0.999998541926338	0.4287527210553171	53.242290150940505
GOTERM_BP_DIRECT	GO:0014068~positive regulation of phosphatidylinositol 3-kinase signaling	5	1.152073732718894	0.05950183564594904	HCST, F2R, MYDGF, PTPN6, RGL2	378	53	13549	3.3815014475391827	1.0	0.9716051991423736	65.23928212417425
UP_KEYWORDS	Epidermolysis bullosa	3	0.6912442396313364	0.06010140824773376	PLEC, LAMC2, ITGB4	423	15	15698	7.4222222222222225	0.9999999988441762	0.5204680389946095	56.87537283396399
INTERPRO	IPR011016:Zinc finger, RING-CH-type	3	0.6912442396313364	0.06049220690336854	MARCH6, RNF167, RNF145	394	15	14565	7.393401015228427	1.0	0.9533629034648532	61.5421604561021
UP_KEYWORDS	Methylation	34	7.834101382488479	0.0606435033127419	DLGAP4, HRAS, SNRPN, NOTCH3, GNG5, RPL36AL, MYO1C, LMNA, PDLIM7, RHOC, HNRNPL, NFIC, HIST1H2BJ, CNP, TRA2A, MEPCE, CTTN, HSPA1B, RAB11B, WDR13, TAGLN2, SAMD4B, TAF10, HNRNPUL2, ZNF511, PRRC2A, PLEC, RAB1B, CHTF8, AKT1S1, EIF4H, POLR2A, CHD7, EPN1	423	927	15698	1.3611410763514324	0.9999999990456512	0.5113977974902677	57.21165732125677
BIOCARTA	h_tcraPathway:Lck and Fyn tyrosine kinases in initiation of TCR Activation	3	0.6912442396313364	0.0612795780200222	CD3D, HLA-DRB1, HLA-DRA	55	11	1438	7.130578512396693	0.9999771635301004	0.9999771635301004	53.73199510539466
GOTERM_CC_DIRECT	GO:0055037~recycling endosome	7	1.6129032258064515	0.06185958807500255	RAB11B, NISCH, VPS51, SLC31A2, TNF, TMUB1, OPTN	399	102	14493	2.492776057791537	0.9999999999924246	0.5507568911627219	58.97489427904981
GOTERM_MF_DIRECT	GO:0023026~MHC class II protein complex binding	3	0.6912442396313364	0.06260840067986809	HLA-DMA, HLA-DRB1, HLA-DRA	377	15	13666	7.249867374005305	1.0	0.8624629178693309	61.36982133243875
GOTERM_MF_DIRECT	GO:0001965~G-protein alpha-subunit binding	3	0.6912442396313364	0.06260840067986809	RIC8A, F2R, RGS10	377	15	13666	7.249867374005305	1.0	0.8624629178693309	61.36982133243875
GOTERM_BP_DIRECT	GO:0000209~protein polyubiquitination	10	2.3041474654377883	0.06281723926228519	FBXO2, RNF167, RNF126, RNF114, STUB1, BFAR, DDB2, PSMB4, RNF145, PSMD9	378	179	13549	2.002453371168455	1.0	0.9743174718488372	67.29069535080453
GOTERM_BP_DIRECT	GO:0043433~negative regulation of sequence-specific DNA binding transcription factor activity	5	1.152073732718894	0.06291544805590871	HMOX1, SIGIRR, FLNA, ID3, PHB2	378	54	13549	3.318881050362532	1.0	0.9718083156428264	67.34968683811789
GOTERM_BP_DIRECT	GO:0034605~cellular response to heat	4	0.9216589861751152	0.0630726149257346	HSPA1B, HMOX1, SLU7, HSF1	378	33	13549	4.344717011383676	1.0	0.9693089325424756	67.44388444705109
GOTERM_BP_DIRECT	GO:0050804~modulation of synaptic transmission	3	0.6912442396313364	0.06386396311440115	EIF4EBP2, HRH1, PPP3CA	378	15	13549	7.1687830687830685	1.0	0.967886582280348	67.91430051275198
GOTERM_BP_DIRECT	GO:0042789~mRNA transcription from RNA polymerase II promoter	3	0.6912442396313364	0.06386396311440115	ATF4, FLNA, SREBF1	378	15	13549	7.1687830687830685	1.0	0.967886582280348	67.91430051275198
GOTERM_BP_DIRECT	GO:0043122~regulation of I-kappaB kinase/NF-kappaB signaling	3	0.6912442396313364	0.06386396311440115	TNF, SQSTM1, OPTN	378	15	13549	7.1687830687830685	1.0	0.967886582280348	67.91430051275198
GOTERM_BP_DIRECT	GO:0043123~positive regulation of I-kappaB kinase/NF-kappaB signaling	9	2.0737327188940093	0.06409369984139973	HMOX1, RHOC, PRKCB, F2R, TNF, FLNA, LITAF, SHARPIN, CTNNB1	378	153	13549	2.1084656084656084	1.0	0.9654375567112471	68.04966342000682
UP_SEQ_FEATURE	domain:PDZ	7	1.6129032258064515	0.06480857486590683	TAX1BP3, GIPC1, MLLT4, SNX27, PARD6G, PSMD9, PDLIM7	422	104	15448	2.4639081297849077	1.0	0.9994202483150376	66.9899754891258
GOTERM_BP_DIRECT	GO:0008203~cholesterol metabolic process	5	1.152073732718894	0.06642995930016911	CLN6, ABCA1, SREBF1, RXRA, APOE	378	55	13549	3.2585377585377584	1.0	0.9668524411986754	69.39599740400725
KEGG_PATHWAY	hsa05161:Hepatitis B	9	2.0737327188940093	0.06687128572907566	HRAS, EGR2, PRKCB, MMP9, ATF4, TNF, DDB2, ATP6AP1, IRF7	185	128	5450	2.0713682432432434	0.9999998390128731	0.4651011724211029	58.722085066401824
GOTERM_BP_DIRECT	GO:0043407~negative regulation of MAP kinase activity	4	0.9216589861751152	0.06780636205159082	SMPD1, INPP5K, PTPN6, APOE	378	34	13549	4.216931216931217	1.0	0.9665283014601096	70.16397992311852
GOTERM_CC_DIRECT	GO:0015630~microtubule cytoskeleton	8	1.8433179723502304	0.06941103973507122	EML3, PPP2R1A, ID3, ESRRA, POLR2C, NDRG1, MFN2, CHP1	399	131	14493	2.2182172989726223	0.9999999999997036	0.5827838594580266	63.349917552321436
GOTERM_BP_DIRECT	GO:0051291~protein heterooligomerization	5	1.152073732718894	0.07004447830787144	HRAS, CHMP3, PRKCSH, SQSTM1, SEPT9	378	56	13549	3.2003495842781557	1.0	0.9676663655460392	71.37413294290977
UP_KEYWORDS	Transmembrane helix	123	28.341013824884797	0.0701971898506395	SMIM19, CHPF, TMEM91, PEMT, F2R, TMBIM1, SLC31A2, STX10, MFN2, PRRG2, DHRS3, MARCH6, ATP6AP1, RHOT2, CLCN7, DHRS7B, CRB3, GPAA1, ITGB4, LAMP3, LST1, CDHR1, EMC4, RNF167, DHCR24, MOXD1, SMPD1, SLC39A13, TRPM4, FCGR2A, SLC35A4, HCST, RPN1, C1orf162, CDIPT, SERINC2, ABCA1, ANKH, LSR, TAPBP, PLP2, WDR83OS, APH1A, CSF2RA, ABCD3, GANAB, CNPPD1, HLA-E, TMEM248, DGCR2, HLA-DQA1, STXBP2, CD2, CD3D, TOMM7,…	423	4031	15698	1.1323906392127676	0.9999999999679547	0.5531187612168775	62.75371902912249
GOTERM_MF_DIRECT	GO:0005516~calmodulin binding	9	2.0737327188940093	0.07059165031791513	MAPKAPK3, ORAI1, TRPM4, MAPKAPK5, ITPKC, ATPIF1, MYO1C, PPP3CA, CNN2	377	158	13666	2.0648356444951816	1.0	0.8816354885720497	65.93704113044264
BIOCARTA	h_ghPathway:Growth Hormone Signaling Pathway	4	0.9216589861751152	0.07072492883350788	HRAS, PRKCB, SOCS1, PTPN6	55	26	1438	4.022377622377622	0.9999958658666414	0.997966743164618	59.097228952879256
GOTERM_BP_DIRECT	GO:0031396~regulation of protein ubiquitination	3	0.6912442396313364	0.0716815945293514	FBXO2, HSPA1B, DNAJB2	378	16	13549	6.720734126984127	1.0	0.9677754446563508	72.22988088838689
GOTERM_BP_DIRECT	GO:1901214~regulation of neuron death	3	0.6912442396313364	0.0716815945293514	DHCR24, APOE, CHP1	378	16	13549	6.720734126984127	1.0	0.9677754446563508	72.22988088838689
KEGG_PATHWAY	hsa05162:Measles	8	1.8433179723502304	0.07171388311303031	HSPA1B, RAB9A, CD3D, CSNK2B, IFNGR2, NFKBIB, IRF7, CCND3	185	108	5450	2.1821821821821823	0.9999999503294112	0.4763022082266664	61.3785447220743
UP_KEYWORDS	mRNA splicing	12	2.7649769585253456	0.07263688843407251	RALY, SRPK2, EFTUD2, SF3B4, SLU7, RBM15B, SCNM1, TRA2A, SART1, DDX41, SRSF2, TXNL4A	423	248	15698	1.7956989247311828	0.9999999999866052	0.5540808733639946	64.05820862383351
GOTERM_BP_DIRECT	GO:0050830~defense response to Gram-positive bacterium	5	1.152073732718894	0.0737580172687928	TNF, ACP5, HIST1H2BJ, HLA-E, ANG	378	57	13549	3.1442031003434514	1.0	0.9685641947266976	73.2806204059115
GOTERM_CC_DIRECT	GO:0005911~cell-cell junction	9	2.0737327188940093	0.07417491429904817	MLLT4, CORO1A, FLNA, CD2, AHI1, PTPN6, CTNNB1, CNN2, PDLIM7	399	160	14493	2.043186090225564	0.999999999999962	0.5970618128428904	65.88274320078105
GOTERM_MF_DIRECT	GO:0001948~glycoprotein binding	5	1.152073732718894	0.07511459937254801	FBXO2, CTSA, ERLEC1, FLNA, SDC1	377	58	13666	3.1249428336229763	1.0	0.885570979730538	68.29595503522634
GOTERM_BP_DIRECT	GO:0007050~cell cycle arrest	8	1.8433179723502304	0.07561071249511933	DHCR24, HRAS, KMT2E, SART1, IRF6, MFN2, LAMTOR4, INHBA	378	132	13549	2.172358505691838	1.0	0.9689774498910708	74.18642419815372
GOTERM_MF_DIRECT	GO:0004871~signal transducer activity	10	2.3041474654377883	0.07569790067617374	GNAI2, HMOX1, RHOC, TOLLIP, FLNA, GNG5, GNB4, LITAF, NFKBIB, CTNNB1	377	188	13666	1.9281562164907728	1.0	0.8758149275825765	68.5888347425852
UP_KEYWORDS	Transmembrane	123	28.341013824884797	0.07573994061137385	SMIM19, CHPF, TMEM91, PEMT, F2R, TMBIM1, SLC31A2, STX10, MFN2, PRRG2, DHRS3, MARCH6, ATP6AP1, RHOT2, CLCN7, DHRS7B, CRB3, GPAA1, ITGB4, LAMP3, LST1, CDHR1, EMC4, RNF167, DHCR24, MOXD1, SMPD1, SLC39A13, TRPM4, FCGR2A, SLC35A4, HCST, RPN1, C1orf162, CDIPT, SERINC2, ABCA1, ANKH, LSR, TAPBP, PLP2, WDR83OS, APH1A, CSF2RA, ABCD3, GANAB, CNPPD1, HLA-E, TMEM248, DGCR2, HLA-DQA1, STXBP2, CD2, CD3D, TOMM7,…	423	4044	15698	1.1287504121332017	0.999999999995598	0.5583129360955021	65.65625211969692
UP_KEYWORDS	Secreted	42	9.677419354838712	0.07649067036081125	NBL1, CPQ, TNF, IL17RE, PSAP, ASPN, ANG, CSF2RA, INHBA, IGFL3, MMP28, GRN, HLA-C, MYDGF, COL27A1, CCDC80, SCRG1, TGFBI, DDR1, IL7R, FCGBP, MMP9, FRZB, CXCL3, IL32, EFNA1, APOE, SDF2, LAMC2, IFI30, SMPD1, MTRNR2L12, MXRA5, SAMD1, ANGPTL2, SDC4, CXCL16, SDC1, LGALS7B, CCDC3, C1orf56, PVRL1	423	1214	15698	1.2839099395936298	0.9999999999966388	0.5509254900902356	66.03285361642956
INTERPRO	IPR027442:MAP kinase activated protein kinase, C-terminal domain	2	0.4608294930875576	0.07878821928763012	MAPKAPK3, MAPKAPK5	394	3	14565	24.644670050761423	1.0	0.9775016730603856	71.54321612751117
INTERPRO	IPR025232:Domain of unknown function DUF4174	2	0.4608294930875576	0.07878821928763012	SRPX, CCDC80	394	3	14565	24.644670050761423	1.0	0.9775016730603856	71.54321612751117
UP_KEYWORDS	Alternative splicing	266	61.29032258064516	0.07915534688494445	EML3, C22orf39, TMEM91, TRIM29, LRRC75A, SLC2A4RG, ZMAT3, LRRC41, CYB5R3, DHPS, SQSTM1, C6orf62, CTTN, CLCN7, TAGLN2, SRPX, CRB3, LRRC1, GPAA1, CDHR1, HSF1, LAMC2, ZFP91, DHCR24, SMPD1, MOXD1, RNF126, RPS20, VPS51, TRPM4, SLC39A13, INPP5K, NFKB2, PHB2, NFKBIB, FCGR2A, PAK6, HCST, C1orf162, SERINC2, FLNA, LSR, FLNB, PLP2, LYPD6B, TAPBP, SHARPIN, MYO1C, NHSL1, CSF2RA, ANAPC15, NDEL1, TOLLIP, LACTB,…	423	9318	15698	1.0594071212229617	0.999999999998712	0.553017579037537	67.33891550371109
UP_SEQ_FEATURE	repeat:Filamin 13	2	0.4608294930875576	0.07955527370694257	FLNA, FLNB	422	3	15448	24.4044233807267	1.0	0.999808804286896	74.62173390148159
UP_SEQ_FEATURE	region of interest:Self-association site, tail	2	0.4608294930875576	0.07955527370694257	FLNA, FLNB	422	3	15448	24.4044233807267	1.0	0.999808804286896	74.62173390148159
UP_SEQ_FEATURE	repeat:Filamin 4	2	0.4608294930875576	0.07955527370694257	FLNA, FLNB	422	3	15448	24.4044233807267	1.0	0.999808804286896	74.62173390148159
UP_SEQ_FEATURE	repeat:Filamin 16	2	0.4608294930875576	0.07955527370694257	FLNA, FLNB	422	3	15448	24.4044233807267	1.0	0.999808804286896	74.62173390148159
UP_SEQ_FEATURE	repeat:Filamin 19	2	0.4608294930875576	0.07955527370694257	FLNA, FLNB	422	3	15448	24.4044233807267	1.0	0.999808804286896	74.62173390148159
UP_SEQ_FEATURE	repeat:Filamin 14	2	0.4608294930875576	0.07955527370694257	FLNA, FLNB	422	3	15448	24.4044233807267	1.0	0.999808804286896	74.62173390148159
UP_SEQ_FEATURE	repeat:Filamin 20	2	0.4608294930875576	0.07955527370694257	FLNA, FLNB	422	3	15448	24.4044233807267	1.0	0.999808804286896	74.62173390148159
UP_SEQ_FEATURE	repeat:Filamin 11	2	0.4608294930875576	0.07955527370694257	FLNA, FLNB	422	3	15448	24.4044233807267	1.0	0.999808804286896	74.62173390148159
UP_SEQ_FEATURE	repeat:Filamin 2	2	0.4608294930875576	0.07955527370694257	FLNA, FLNB	422	3	15448	24.4044233807267	1.0	0.999808804286896	74.62173390148159
UP_SEQ_FEATURE	repeat:Filamin 8	2	0.4608294930875576	0.07955527370694257	FLNA, FLNB	422	3	15448	24.4044233807267	1.0	0.999808804286896	74.62173390148159
UP_SEQ_FEATURE	repeat:Filamin 12	2	0.4608294930875576	0.07955527370694257	FLNA, FLNB	422	3	15448	24.4044233807267	1.0	0.999808804286896	74.62173390148159
UP_SEQ_FEATURE	repeat:Filamin 6	2	0.4608294930875576	0.07955527370694257	FLNA, FLNB	422	3	15448	24.4044233807267	1.0	0.999808804286896	74.62173390148159
UP_SEQ_FEATURE	repeat:Filamin 1	2	0.4608294930875576	0.07955527370694257	FLNA, FLNB	422	3	15448	24.4044233807267	1.0	0.999808804286896	74.62173390148159
UP_SEQ_FEATURE	repeat:Filamin 9	2	0.4608294930875576	0.07955527370694257	FLNA, FLNB	422	3	15448	24.4044233807267	1.0	0.999808804286896	74.62173390148159
UP_SEQ_FEATURE	repeat:Filamin 18	2	0.4608294930875576	0.07955527370694257	FLNA, FLNB	422	3	15448	24.4044233807267	1.0	0.999808804286896	74.62173390148159
UP_SEQ_FEATURE	repeat:Filamin 24	2	0.4608294930875576	0.07955527370694257	FLNA, FLNB	422	3	15448	24.4044233807267	1.0	0.999808804286896	74.62173390148159
UP_SEQ_FEATURE	region of interest:Hinge 1	2	0.4608294930875576	0.07955527370694257	FLNA, FLNB	422	3	15448	24.4044233807267	1.0	0.999808804286896	74.62173390148159
UP_SEQ_FEATURE	repeat:Filamin 15	2	0.4608294930875576	0.07955527370694257	FLNA, FLNB	422	3	15448	24.4044233807267	1.0	0.999808804286896	74.62173390148159
UP_SEQ_FEATURE	repeat:Filamin 22	2	0.4608294930875576	0.07955527370694257	FLNA, FLNB	422	3	15448	24.4044233807267	1.0	0.999808804286896	74.62173390148159
UP_SEQ_FEATURE	repeat:Filamin 3	2	0.4608294930875576	0.07955527370694257	FLNA, FLNB	422	3	15448	24.4044233807267	1.0	0.999808804286896	74.62173390148159
UP_SEQ_FEATURE	repeat:Filamin 17	2	0.4608294930875576	0.07955527370694257	FLNA, FLNB	422	3	15448	24.4044233807267	1.0	0.999808804286896	74.62173390148159
UP_SEQ_FEATURE	repeat:Filamin 7	2	0.4608294930875576	0.07955527370694257	FLNA, FLNB	422	3	15448	24.4044233807267	1.0	0.999808804286896	74.62173390148159
UP_SEQ_FEATURE	repeat:Filamin 23	2	0.4608294930875576	0.07955527370694257	FLNA, FLNB	422	3	15448	24.4044233807267	1.0	0.999808804286896	74.62173390148159
UP_SEQ_FEATURE	repeat:Filamin 10	2	0.4608294930875576	0.07955527370694257	FLNA, FLNB	422	3	15448	24.4044233807267	1.0	0.999808804286896	74.62173390148159
UP_SEQ_FEATURE	region of interest:Hinge 2	2	0.4608294930875576	0.07955527370694257	FLNA, FLNB	422	3	15448	24.4044233807267	1.0	0.999808804286896	74.62173390148159
UP_SEQ_FEATURE	repeat:Filamin 5	2	0.4608294930875576	0.07955527370694257	FLNA, FLNB	422	3	15448	24.4044233807267	1.0	0.999808804286896	74.62173390148159
UP_SEQ_FEATURE	repeat:Filamin 21	2	0.4608294930875576	0.07955527370694257	FLNA, FLNB	422	3	15448	24.4044233807267	1.0	0.999808804286896	74.62173390148159
GOTERM_BP_DIRECT	GO:0048384~retinoic acid receptor signaling pathway	3	0.6912442396313364	0.07978933268200372	KMT2E, NR1H2, RXRA	378	17	13549	6.325396825396825	1.0	0.9725400077963954	76.12433843134063
GOTERM_MF_DIRECT	GO:0042030~ATPase inhibitor activity	2	0.4608294930875576	0.08029616790288249	FNIP1, ATPIF1	377	3	13666	24.166224580017687	1.0	0.8801727131907824	70.81091041124469
GOTERM_BP_DIRECT	GO:0032489~regulation of Cdc42 protein signal transduction	2	0.4608294930875576	0.08117948109892249	ABCA1, APOE	378	3	13549	23.89594356261023	1.0	0.9722391768020636	76.73806673088465
GOTERM_BP_DIRECT	GO:0010829~negative regulation of glucose transport	2	0.4608294930875576	0.08117948109892249	PRKCB, INPP5K	378	3	13549	23.89594356261023	1.0	0.9722391768020636	76.73806673088465
GOTERM_BP_DIRECT	GO:0001933~negative regulation of protein phosphorylation	5	1.152073732718894	0.08147774520846936	ZC3H12A, INPP5K, CTDSP1, CHP1, CTDSP2	378	59	13549	3.037619944399605	1.0	0.970531925269205	76.86779478755923
KEGG_PATHWAY	hsa04650:Natural killer cell mediated cytotoxicity	7	1.6129032258064515	0.08266326347774694	HCST, HRAS, PRKCB, TNF, IFNGR2, PTPN6, PPP3CA	185	90	5450	2.2912912912912917	0.9999999965997908	0.5143179413091044	66.81443530849589
UP_KEYWORDS	Sterol metabolism	5	1.152073732718894	0.08521834607711345	DHCR24, CYB5R3, ABCA1, SREBF1, APOE	423	62	15698	2.9928315412186377	0.9999999999998564	0.5703959700502688	70.13922867302927
GOTERM_BP_DIRECT	GO:0002479~antigen processing and presentation of exogenous peptide antigen via MHC class I, TAP-dependent	5	1.152073732718894	0.08548151245300134	CD207, HLA-C, PSMB4, HLA-E, PSMD9	378	60	13549	2.9869929453262785	1.0	0.9735233661002564	78.54454489444983
GOTERM_BP_DIRECT	GO:0016197~endosomal transport	5	1.152073732718894	0.08548151245300134	CHMP3, ABCA1, SQSTM1, SNX27, SNX17	378	60	13549	2.9869929453262785	1.0	0.9735233661002564	78.54454489444983
GOTERM_BP_DIRECT	GO:0030433~ER-associated ubiquitin-dependent protein catabolic process	5	1.152073732718894	0.08548151245300134	FBXO2, MARCH6, ERLEC1, DNAJB2, TMUB1	378	60	13549	2.9869929453262785	1.0	0.9735233661002564	78.54454489444983
GOTERM_CC_DIRECT	GO:0043034~costamere	3	0.6912442396313364	0.08620860950750463	PLEC, DMD, SDC4	399	18	14493	6.053884711779448	0.9999999999999998	0.6440252487359029	71.57541834278734
GOTERM_CC_DIRECT	GO:0005665~DNA-directed RNA polymerase II, core complex	3	0.6912442396313364	0.08620860950750463	POLR2J, POLR2A, POLR2C	399	18	14493	6.053884711779448	0.9999999999999998	0.6440252487359029	71.57541834278734
GOTERM_CC_DIRECT	GO:0016234~inclusion body	3	0.6912442396313364	0.08620860950750463	HSPA1B, DNAJB2, SQSTM1	399	18	14493	6.053884711779448	0.9999999999999998	0.6440252487359029	71.57541834278734
GOTERM_CC_DIRECT	GO:0043231~intracellular membrane-bounded organelle	21	4.838709677419356	0.08658984716406973	CTTN, HRAS, SCAMP3, KMT2E, P4HA1, NEU1, LAMTOR4, PRRC2A, USF2, IFI30, ABCD3, CTSA, CLTB, GRN, LITAF, SLU7, RAB5C, AP1M2, TRA2A, SNX17, PVRL1	399	524	14493	1.4557051024507832	0.9999999999999998	0.6353626914552911	71.7404401120722
GOTERM_BP_DIRECT	GO:0006367~transcription initiation from RNA polymerase II promoter	8	1.8433179723502304	0.08805551894564062	NOTCH3, POLR2J, POLR2A, ESRRA, NR1H2, RXRA, POLR2C, TAF10	378	137	13549	2.0930753485498013	1.0	0.9745893694100428	79.56132730945414
GOTERM_BP_DIRECT	GO:0006469~negative regulation of protein kinase activity	6	1.3824884792626728	0.08807102593220165	INPP5K, AKT1S1, SOCS1, ASPN, PPP1R1C, CHP1	378	85	13549	2.53015873015873	1.0	0.9727479208374136	79.56731298131959
GOTERM_BP_DIRECT	GO:1901215~negative regulation of neuron death	4	0.9216589861751152	0.08826908972399551	TMEM259, HSF1, CTNNB1, APOE	378	38	13549	3.773043720412141	1.0	0.9710729855513098	79.64362019978508
GOTERM_BP_DIRECT	GO:0030855~epithelial cell differentiation	5	1.152073732718894	0.0895794644787416	TOLLIP, TAGLN2, ALDOC, ID3, CBR1	378	61	13549	2.938025847861913	1.0	0.9707387244197776	80.14174045580184
GOTERM_BP_DIRECT	GO:0006898~receptor-mediated endocytosis	7	1.6129032258064515	0.09235425135509068	CTTN, CD207, CXCL16, LRP10, SNX17, APOE, PDLIM7	378	112	13549	2.240244708994709	1.0	0.9721258618380498	81.15889094833565
INTERPRO	IPR000159:Ras-association	4	0.9216589861751152	0.09267098057497143	MLLT4, SNX27, SNX17, RGL2	394	40	14565	3.6967005076142128	1.0	0.9856870334445218	77.44763853517334
GOTERM_BP_DIRECT	GO:0042147~retrograde transport, endosome to Golgi	5	1.152073732718894	0.09377019224238446	RAB9A, RNF126, VPS51, TBC1D10A, STX10	378	62	13549	2.8906383341867214	1.0	0.9719222224720656	81.65882046831022
GOTERM_BP_DIRECT	GO:0032088~negative regulation of NF-kappaB transcription factor activity	5	1.152073732718894	0.09377019224238446	BRMS1, ZC3H12A, LRRC1, DAP, CHP1	378	62	13549	2.8906383341867214	1.0	0.9719222224720656	81.65882046831022
BIOCARTA	h_th1th2Pathway:Th1/Th2 Differentiation	3	0.6912442396313364	0.09440987051010803	IFNGR2, HLA-DRB1, HLA-DRA	55	14	1438	5.602597402597404	0.9999999473432604	0.996251841151956	70.13950113911397
KEGG_PATHWAY	hsa05205:Proteoglycans in cancer	11	2.5345622119815667	0.09445910767613366	CTTN, HRAS, PRKCB, MMP9, SDC4, TNF, FLNA, FLNB, SDC1, PTPN6, CTNNB1	185	185	5450	1.7516435354273192	0.9999999998175167	0.5510618215137917	71.87509132960754
GOTERM_MF_DIRECT	GO:0002039~p53 binding	5	1.152073732718894	0.09505424919958584	PLK3, ZMAT3, MAPKAPK5, TRIM29, ZNF385A	377	63	13666	2.8769314976211535	1.0	0.9116331598653872	76.99256776546116
SMART	SM00312:PX	4	0.9216589861751152	0.09549229570119187	NISCH, SNX27, SNX12, SNX17	205	43	8019	3.638797504254113	0.999999993609912	0.9569224357498228	71.21197701666908
GOTERM_BP_DIRECT	GO:0050852~T cell receptor signaling pathway	8	1.8433179723502304	0.09604732429580386	HRAS, HLA-DQA1, CD3D, PSMB4, HLA-DQB2, PSMD9, HLA-DRB1, HLA-DRA	378	140	13549	2.04822373393802	1.0	0.9726704499438192	82.43669216487312
GOTERM_BP_DIRECT	GO:0048844~artery morphogenesis	3	0.6912442396313364	0.0967877361019788	PRDM1, NOTCH3, APOE	378	19	13549	5.659565580618214	1.0	0.9717434317456524	82.68284886557163
GOTERM_BP_DIRECT	GO:0045907~positive regulation of vasoconstriction	3	0.6912442396313364	0.0967877361019788	TRPM4, F2R, HRH1	378	19	13549	5.659565580618214	1.0	0.9717434317456524	82.68284886557163
UP_SEQ_FEATURE	binding site:Substrate	12	2.7649769585253456	0.09795829435150748	DHRS7B, IL4I1, ALDOC, DHRS7, ITPKC, GAMT, CBR1, ECI1, NEU1, CNP, DHRS3, PFKL	422	259	15448	1.6960603121740558	1.0	0.9999517112541434	81.82922969267669
GOTERM_BP_DIRECT	GO:0006869~lipid transport	5	1.152073732718894	0.09805221478122036	VPS51, LRP10, PSAP, APOE, ESYT1	378	63	13549	2.844755186025027	1.0	0.971396649434054	83.09573836942785
GOTERM_BP_DIRECT	GO:0006687~glycosphingolipid metabolic process	4	0.9216589861751152	0.09936025659662552	SMPD1, CTSA, PSAP, NEU1	378	40	13549	3.5843915343915342	1.0	0.9711066758321129	83.5130837198687
GOTERM_CC_DIRECT	GO:0005789~endoplasmic reticulum membrane	28	6.451612903225807	0.09956435538936699	RAB9A, RPN1, CDIPT, NOTCH3, PEMT, ATL3, ABCA1, CKAP4, PLP2, TAPBP, FKBP8, IFNGR2, APH1A, DHRS3, CYB5R3, ASNA1, TMEM203, DHRS7B, GPAA1, TMEM259, SDF2, DHCR24, HMOX1, MOXD1, RAB1B, CLN6, SREBF1, PIGC	399	757	14493	1.34353055690746	1.0	0.679103103374318	76.85418704229934
KEGG_PATHWAY	hsa04380:Osteoclast differentiation	8	1.8433179723502304	0.09966722206418274	TNF, SQSTM1, NFKB2, SOCS1, ACP5, FCGR2A, IFNGR2, PPP3CA	185	117	5450	2.014322014322014	0.9999999999504444	0.5587767982069696	73.87442387771647

## Sheet: foreskin_DEdown-clust
Annotation Cluster 1	Enrichment Score: 2.841349940302509
Category	Term	Count	%	PValue	Genes	List Total	Pop Hits	Pop Total	Fold Enrichment	Bonferroni	Benjamini	FDR
UP_KEYWORDS	Lysosome	22	5.0691244239631335	4.4538229553761216E-6	CLCN7, HLA-DQA1, CTSF, TMBIM1, CPQ, LAMP3, PSAP, NEU1, LAMTOR4, IFI30, SMPD1, CTSA, IL4I1, CCDC115, SQSTM1, SLC35F6, LITAF, HLA-DMA, ACP5, HLA-DQB2, HLA-DRB1, HLA-DRA	423	251	15698	3.2527667109340417	0.0014775798164899934	0.0014775798164899934	0.006043400582134151
KEGG_PATHWAY	hsa04142:Lysosome	13	2.995391705069124	5.287672629599976E-4	CTSF, AP3D1, LAMP3, PSAP, NEU1, CTSA, SMPD1, ATP6V0D1, CLTB, LITAF, ATP6AP1, ACP5, AP1M2	185	117	5450	3.2732732732732734	0.11266528073077431	0.029441161967688978	0.6739004066641519
GOTERM_CC_DIRECT	GO:0005764~lysosome	14	3.225806451612903	0.004796379085612762	USP5, RAB9A, CTSF, CPQ, PSAP, NEU1, LAMTOR4, IFI30, SMPD1, IL4I1, CTSA, CCDC115, ACP5, HLA-DRA	399	207	14493	2.4566488685481818	0.8545576322417929	0.12865085432483458	6.488475379100899
GOTERM_CC_DIRECT	GO:0043202~lysosomal lumen	8	1.8433179723502304	0.005535114190666628	IFI30, SMPD1, CTSA, CTSF, SDC4, SDC1, PSAP, NEU1	399	78	14493	3.725467514941199	0.8920132094436996	0.13789921160967078	7.452363775588589
GOTERM_BP_DIRECT	GO:0006687~glycosphingolipid metabolic process	4	0.9216589861751152	0.09936025659662552	SMPD1, CTSA, PSAP, NEU1	378	40	13549	3.5843915343915342	1.0	0.9891592169990544	83.5130837198687
Annotation Cluster 2	Enrichment Score: 2.798852934232371
Category	Term	Count	%	PValue	Genes	List Total	Pop Hits	Pop Total	Fold Enrichment	Bonferroni	Benjamini	FDR
UP_KEYWORDS	Lysosome	22	5.0691244239631335	4.4538229553761216E-6	CLCN7, HLA-DQA1, CTSF, TMBIM1, CPQ, LAMP3, PSAP, NEU1, LAMTOR4, IFI30, SMPD1, CTSA, IL4I1, CCDC115, SQSTM1, SLC35F6, LITAF, HLA-DMA, ACP5, HLA-DQB2, HLA-DRB1, HLA-DRA	423	251	15698	3.2527667109340417	0.0014775798164899934	0.0014775798164899934	0.006043400582134151
INTERPRO	IPR003597:Immunoglobulin C1-set	9	2.0737327188940093	1.1455608003418037E-5	HLA-DQA1, CD1A, HLA-C, TAPBP, HLA-DMA, HLA-DQB2, HLA-E, HLA-DRB1, HLA-DRA	394	41	14565	8.114708431348273	0.00896374341616013	0.00896374341616013	0.01754217187207585
GOTERM_MF_DIRECT	GO:0032395~MHC class II receptor activity	6	1.3824884792626728	1.6469090034897324E-5	HLA-DQA1, HLA-C, HLA-DMA, HLA-DQB2, HLA-DRB1, HLA-DRA	377	13	13666	16.730463170781473	0.009555610766096345	0.009555610766096345	0.024225175064163107
KEGG_PATHWAY	hsa04612:Antigen processing and presentation	11	2.5345622119815667	1.9211316329713234E-5	HSPA1B, IFI30, NFYC, HLA-DQA1, TNF, HLA-C, TAPBP, HLA-DMA, HLA-E, HLA-DRB1, HLA-DRA	185	58	5450	5.587138863000932	0.004332387212941269	0.004332387212941269	0.02455793003858231
GOTERM_MF_DIRECT	GO:0042605~peptide antigen binding	7	1.6129032258064515	2.1403132455509646E-5	DHCR24, HLA-DQA1, HLA-C, TAPBP, HLA-E, HLA-DRB1, HLA-DRA	377	22	13666	11.533879913190258	0.012400630332292772	0.006219657234201925	0.03148183001965288
INTERPRO	IPR014745:MHC class II, alpha/beta chain, N-terminal	6	1.3824884792626728	3.3489279901067483E-5	HLA-DQA1, HLA-C, HLA-DMA, HLA-DQB2, HLA-DRB1, HLA-DRA	394	15	14565	14.786802030456855	0.025979584195267247	0.01307527348600046	0.05127463073172356
GOTERM_CC_DIRECT	GO:0071556~integral component of lumenal side of endoplasmic reticulum membrane	7	1.6129032258064515	4.695992812798736E-5	HLA-DQA1, HLA-C, TAPBP, HLA-DQB2, HLA-E, HLA-DRB1, HLA-DRA	399	25	14493	10.170526315789473	0.018655170810497945	0.006257464459490603	0.06550385962587058
INTERPRO	IPR011162:MHC classes I/II-like antigen recognition protein	8	1.8433179723502304	5.0485477000322306E-5	HLA-DQA1, CD1A, HLA-C, HLA-DMA, HLA-DQB2, HLA-E, HLA-DRB1, HLA-DRA	394	37	14565	7.992865962409109	0.03890554502640786	0.013140429574997392	0.07728769760715348
GOTERM_CC_DIRECT	GO:0042613~MHC class II protein complex	6	1.3824884792626728	5.180390554181725E-5	HLA-DQA1, HLA-C, HLA-DMA, HLA-DQB2, HLA-DRB1, HLA-DRA	399	16	14493	13.62124060150376	0.02055961311635024	0.005180013272437334	0.07225840081108714
SMART	SM00407:IGc1	8	1.8433179723502304	5.683593274582912E-5	HLA-DQA1, CD1A, HLA-C, HLA-DMA, HLA-DQB2, HLA-E, HLA-DRB1, HLA-DRA	205	40	8019	7.82341463414634	0.010628572301421113	0.010628572301421113	0.07049286168965274
UP_SEQ_FEATURE	domain:Ig-like C1-type	7	1.6129032258064515	5.727297266408129E-5	HLA-DQA1, HLA-C, TAPBP, HLA-DMA, HLA-E, HLA-DRB1, HLA-DRA	422	26	15448	9.855632519139629	0.07948233712344854	0.07948233712344854	0.09469692691691511
GOTERM_BP_DIRECT	GO:0060333~interferon-gamma-mediated signaling pathway	10	2.3041474654377883	9.33688267531439E-5	IFI30, HLA-DQA1, HLA-C, IFNGR2, HLA-DQB2, IRF6, HLA-E, HLA-DRB1, IRF7, HLA-DRA	378	67	13549	5.34983811103214	0.1728211251835704	0.1728211251835704	0.16070673850103745
GOTERM_CC_DIRECT	GO:0005765~lysosomal membrane	20	4.6082949308755765	1.5802643856881608E-4	CLCN7, HLA-DQA1, TMBIM1, UBA1, GNB4, AP3D1, PSAP, LAMP3, NEU1, LAMTOR4, CTSA, ATP6V0D1, SLC35F6, LITAF, HLA-DMA, RAB5C, AP1M2, HLA-DQB2, HLA-DRB1, HLA-DRA	399	268	14493	2.7106946470654245	0.06140725885001008	0.01259473587298432	0.2202707681577598
INTERPRO	IPR003006:Immunoglobulin/major histocompatibility complex, conserved site	7	1.6129032258064515	1.856610676821543E-4	HLA-DQA1, HLA-C, HLA-DMA, HLA-DQB2, HLA-E, HLA-DRB1, HLA-DRA	394	32	14565	8.086532360406093	0.13579316597739777	0.03582820233033723	0.2839518243696215
KEGG_PATHWAY	hsa05332:Graft-versus-host disease	7	1.6129032258064515	2.765388669093284E-4	HLA-DQA1, TNF, HLA-C, HLA-DMA, HLA-E, HLA-DRB1, HLA-DRA	185	28	5450	7.364864864864866	0.060592974820128154	0.030769880172994313	0.3529656528363678
KEGG_PATHWAY	hsa05330:Allograft rejection	7	1.6129032258064515	2.765388669093284E-4	HLA-DQA1, TNF, HLA-C, HLA-DMA, HLA-E, HLA-DRB1, HLA-DRA	185	28	5450	7.364864864864866	0.060592974820128154	0.030769880172994313	0.3529656528363678
UP_KEYWORDS	MHC II	5	1.1520737327188941	3.0357307981061256E-4	HLA-DQA1, HLA-DMA, HLA-DQB2, HLA-DRB1, HLA-DRA	423	13	15698	14.273504273504273	0.09588757609169574	0.03304229340049658	0.4111454135351855
GOTERM_BP_DIRECT	GO:0002504~antigen processing and presentation of peptide or polysaccharide antigen via MHC class II	5	1.1520737327188941	3.455756601674873E-4	HLA-DQA1, HLA-DMA, HLA-DQB2, HLA-DRB1, HLA-DRA	378	13	13549	13.786121286121285	0.5045709393757152	0.29613278196503234	0.593590780279174
UP_SEQ_FEATURE	region of interest:Connecting peptide	6	1.3824884792626728	4.0655521065184987E-4	HLA-DQA1, HLA-C, HLA-DMA, HLA-E, HLA-DRB1, HLA-DRA	422	24	15448	9.151658767772512	0.44456204571874103	0.2547229010084511	0.670389879819222
KEGG_PATHWAY	hsa05152:Tuberculosis	15	3.4562211981566824	4.866151507022287E-4	PLK3, HLA-DQA1, CORO1A, TNF, IFNGR2, PPP3CA, ATP6V0D1, NFYC, RAB5B, ATP6AP1, HLA-DMA, FCGR2A, RAB5C, HLA-DRB1, HLA-DRA	185	150	5450	2.945945945945946	0.10416746869199578	0.03600316107422308	0.6203325652015312
KEGG_PATHWAY	hsa04142:Lysosome	13	2.995391705069124	5.287672629599976E-4	CTSF, AP3D1, LAMP3, PSAP, NEU1, CTSA, SMPD1, ATP6V0D1, CLTB, LITAF, ATP6AP1, ACP5, AP1M2	185	117	5450	3.2732732732732734	0.11266528073077431	0.029441161967688978	0.6739004066641519
KEGG_PATHWAY	hsa04145:Phagosome	14	3.225806451612903	5.742435753800882E-4	HLA-DQA1, CORO1A, ATP6V0D1, TUBB6, RAB5B, HLA-C, ATP6AP1, HLA-DMA, FCGR2A, RAB5C, HLA-E, SEC61A1, HLA-DRB1, HLA-DRA	185	135	5450	3.055055055055055	0.1217432698243539	0.02562911747574148	0.7316628677663362
UP_SEQ_FEATURE	region of interest:Alpha-1	5	1.1520737327188941	5.846229828062973E-4	HLA-DQA1, HLA-C, HLA-DMA, HLA-E, HLA-DRA	422	15	15448	12.202211690363347	0.5707054673558465	0.24562876632219033	0.9626832757231973
UP_SEQ_FEATURE	region of interest:Alpha-2	5	1.1520737327188941	5.846229828062973E-4	HLA-DQA1, HLA-C, HLA-DMA, HLA-E, HLA-DRA	422	15	15448	12.202211690363347	0.5707054673558465	0.24562876632219033	0.9626832757231973
KEGG_PATHWAY	hsa04940:Type I diabetes mellitus	7	1.6129032258064515	7.064596300289437E-4	HLA-DQA1, TNF, HLA-C, HLA-DMA, HLA-E, HLA-DRB1, HLA-DRA	185	33	5450	6.248976248976249	0.14761442319588247	0.02626821038409255	0.8994233615779446
KEGG_PATHWAY	hsa05168:Herpes simplex infection	15	3.4562211981566824	8.212705883442856E-4	HLA-DQA1, TNF, IFNGR2, TAF10, HLA-C, CSNK2B, POLR2A, HLA-DMA, NFKBIB, HLA-E, HLA-DRB1, IRF7, SRSF2, PVRL1, HLA-DRA	185	158	5450	2.79678412589805	0.16946350839063562	0.026177472258443357	1.0448876058356205
KEGG_PATHWAY	hsa05140:Leishmaniasis	9	2.0737327188940093	0.0011443339338496194	HLA-DQA1, TNF, HLA-DMA, FCGR2A, IFNGR2, NFKBIB, PTPN6, HLA-DRB1, HLA-DRA	185	63	5450	4.208494208494209	0.2279975501268583	0.028342546391227685	1.4531499470717524
GOTERM_BP_DIRECT	GO:0019882~antigen processing and presentation	7	1.6129032258064515	0.0016306386298157235	HLA-DQA1, RAB34, RAB5B, HLA-C, HLA-E, HLA-DRB1, HLA-DRA	378	46	13549	5.45450885668277	0.9637081529550021	0.5635321413058705	2.771936565873856
UP_KEYWORDS	Immunity	21	4.838709677419355	0.0018802764030767826	PRDM1, HLA-DQA1, PRKCB, LAMP3, LST1, ORAI1, IFI30, TOLLIP, OTUB1, ZC3H12A, TRPM4, CD1A, HLA-C, SQSTM1, HLA-DMA, FCGR2A, HLA-E, HLA-DQB2, IRF7, HLA-DRB1, HLA-DRA	423	361	15698	2.15881809787627	0.4646525938089776	0.0751326185766783	2.521489396947174
GOTERM_CC_DIRECT	GO:0012507~ER to Golgi transport vesicle membrane	7	1.6129032258064515	0.002128661319448622	HLA-DQA1, HLA-C, SREBF1, HLA-DQB2, HLA-E, HLA-DRB1, HLA-DRA	399	49	14493	5.189044038668099	0.5745053846092802	0.08190122726980187	2.9295457747736897
KEGG_PATHWAY	hsa05320:Autoimmune thyroid disease	6	1.3824884792626728	0.002550061396566417	HLA-DQA1, HLA-C, HLA-DMA, HLA-E, HLA-DRB1, HLA-DRA	185	29	5450	6.0950605778192	0.43844746378107036	0.05607162958399592	3.2115872560939507
KEGG_PATHWAY	hsa05310:Asthma	5	1.1520737327188941	0.0026532924890584407	HLA-DQA1, TNF, HLA-DMA, HLA-DRB1, HLA-DRA	185	18	5450	8.183183183183184	0.45143035188633296	0.053122498091145665	3.339573046732547
GOTERM_BP_DIRECT	GO:0019886~antigen processing and presentation of exogenous peptide antigen via MHC class II	9	2.0737327188940093	0.0028747998367812375	IFI30, HLA-DQA1, CTSF, HLA-DMA, AP1M2, HLA-DQB2, HLA-DRB1, KLC1, HLA-DRA	378	87	13549	3.7079912424740007	0.997120118413186	0.6896334374669395	4.83804503333859
GOTERM_CC_DIRECT	GO:0030669~clathrin-coated endocytic vesicle membrane	6	1.3824884792626728	0.0032193130471872933	HLA-DQA1, CD207, AP1M2, HLA-DQB2, HLA-DRB1, HLA-DRA	399	37	14493	5.89026620605568	0.7255611961767472	0.11090208351230058	4.399481698656693
KEGG_PATHWAY	hsa05145:Toxoplasmosis	11	2.5345622119815667	0.0037802249801654397	HSPA1B, GNAI2, LAMC2, HLA-DQA1, TNF, HLA-DMA, SOCS1, IFNGR2, NFKBIB, HLA-DRB1, HLA-DRA	185	110	5450	2.945945945945946	0.5751205120290317	0.06884464096241283	4.726631963103745
INTERPRO	IPR013783:Immunoglobulin-like fold	25	5.76036866359447	0.0063142400595166525	IGSF8, CHPF, HLA-DQA1, SIGIRR, LSR, CD2, FLNA, TAPBP, FLNB, CD3D, ITGB4, IFNGR2, CSF2RA, MXRA5, CD1A, HLA-C, NFKB2, HLA-DMA, FCGR2A, HLA-E, HLA-DQB2, IL7R, HLA-DRB1, PVRL1, HLA-DRA	394	512	14565	1.8050295447335025	0.9931171861573707	0.5089684111008893	9.244904554936184
GOTERM_CC_DIRECT	GO:0032588~trans-Golgi network membrane	8	1.8433179723502304	0.006794954696992212	RAB9A, HLA-DQA1, VPS51, STX10, AP1M2, HLA-DQB2, HLA-DRB1, HLA-DRA	399	81	14493	3.5874872366100434	0.9350460259566193	0.15707708966047984	9.07493229200571
KEGG_PATHWAY	hsa05166:HTLV-I infection	17	3.9170506912442393	0.007594091191550234	KAT5, HRAS, EGR2, HLA-DQA1, TNF, CD3D, PPP3CA, CTNNB1, SLC25A4, ATF4, HLA-C, NFKB2, HLA-DMA, HLA-E, HLA-DRB1, CCND3, HLA-DRA	185	243	5450	2.0609498387276166	0.8214371298016737	0.12411825748764449	9.285882372266773
KEGG_PATHWAY	hsa04640:Hematopoietic cell lineage	8	1.8433179723502304	0.007596729760803152	CD1A, TNF, CD2, CD3D, HLA-DRB1, IL7R, CSF2RA, HLA-DRA	185	68	5450	3.465818759936407	0.821544392534459	0.11582573237846971	9.288965780503089
KEGG_PATHWAY	hsa05416:Viral myocarditis	7	1.6129032258064515	0.007643285845460444	DMD, HLA-DQA1, HLA-C, HLA-DMA, HLA-E, HLA-DRB1, HLA-DRA	185	52	5450	3.9656964656964657	0.8234264671001219	0.1091695767832348	9.343354913048952
GOTERM_CC_DIRECT	GO:0000139~Golgi membrane	26	5.990783410138248	0.007828741000734702	SLC35A4, HRAS, SCAMP3, CDIPT, CHPF, NOTCH3, TAPBP, AP3D1, IFNGR2, ARFGAP2, NAPA, HLA-C, HLA-E, OPTN, HLA-DQA1, TRAPPC3, LST1, DHCR24, RAB1B, SREBF1, AP1M2, HLA-DQB2, HLA-DRB1, MGAT1, CHP1, HLA-DRA	399	541	14493	1.745667310605534	0.9572197245900664	0.1692221360713072	10.38659343636834
INTERPRO	IPR007110:Immunoglobulin-like domain	18	4.147465437788019	0.018810971790379976	IGSF8, CHPF, HLA-DQA1, SIGIRR, LSR, CD2, TAPBP, CD3D, MXRA5, CD1A, HLA-C, HLA-DMA, FCGR2A, HLA-E, HLA-DQB2, HLA-DRB1, PVRL1, HLA-DRA	394	361	14565	1.8432301700015468	0.9999996706868965	0.8095704528527294	25.235222019154925
UP_KEYWORDS	Endosome	21	4.838709677419355	0.02009647252829677	RAB11B, RAB9A, CHMP3, HLA-DQA1, TMBIM1, TMUB1, NISCH, RAB22A, VPS51, CD1A, CCDC115, SQSTM1, RAB5B, SNX27, HLA-DMA, RAB5C, SNX17, HLA-DQB2, OPTN, HLA-DRB1, HLA-DRA	423	451	15698	1.7280118255728012	0.9988173327005708	0.2986413844773088	24.078816054082875
KEGG_PATHWAY	hsa05323:Rheumatoid arthritis	8	1.8433179723502304	0.020111096061153154	HLA-DQA1, ATP6V0D1, TNF, ATP6AP1, HLA-DMA, ACP5, HLA-DRB1, HLA-DRA	185	82	5450	2.874093605800923	0.9898616844923147	0.2251452095458064	22.874090857936714
KEGG_PATHWAY	hsa04514:Cell adhesion molecules (CAMs)	10	2.3041474654377883	0.02368970175998962	HLA-DQA1, SDC4, CD2, HLA-C, SDC1, HLA-DMA, HLA-E, HLA-DRB1, PVRL1, HLA-DRA	185	124	5450	2.3757628596338276	0.9955653566939434	0.24811666762320395	26.398593521305102
GOTERM_BP_DIRECT	GO:0006955~immune response	15	3.4562211981566824	0.02633866605571903	HLA-DQA1, TNF, TAPBP, CXCL3, LST1, IL32, CD1A, HLA-C, HLA-DMA, HLA-E, HLA-DQB2, HLA-DRB1, IL7R, PVRL1, HLA-DRA	378	282	13549	1.9065912416976247	1.0	0.9731057117305321	36.85694086505863
KEGG_PATHWAY	hsa05321:Inflammatory bowel disease (IBD)	6	1.3824884792626728	0.029961390441745603	HLA-DQA1, TNF, HLA-DMA, IFNGR2, HLA-DRB1, HLA-DRA	185	52	5450	3.399168399168399	0.9989664806348085	0.2791835386307304	32.2195866252424
INTERPRO	IPR011161:MHC class I-like antigen recognition	4	0.9216589861751152	0.032015612699691526	CD1A, HLA-C, HLA-E, HLA-DRB1	394	26	14565	5.687231550175712	0.9999999999921922	0.9022246097449581	39.24502017624116
GOTERM_CC_DIRECT	GO:0030658~transport vesicle membrane	4	0.9216589861751152	0.03692048692336883	HLA-DQA1, HLA-DQB2, HLA-DRB1, HLA-DRA	399	27	14493	5.381230854915065	0.9999997191205606	0.4280572084896599	40.838956304224595
GOTERM_BP_DIRECT	GO:0031295~T cell costimulation	6	1.3824884792626728	0.045142780177553195	HLA-DQA1, CD3D, PTPN6, HLA-DQB2, HLA-DRB1, HLA-DRA	378	70	13549	3.0723356009070293	1.0	0.9859705379867637	54.87283354183098
KEGG_PATHWAY	hsa05150:Staphylococcus aureus infection	5	1.1520737327188941	0.05581672490035139	HLA-DQA1, HLA-DMA, FCGR2A, HLA-DRB1, HLA-DRA	185	43	5450	3.4255185417976115	0.9999976947154923	0.4312766405649865	52.014803938840714
KEGG_PATHWAY	hsa05164:Influenza A	10	2.3041474654377883	0.05772858740981422	HSPA1B, HLA-DQA1, PRKCB, TNF, HLA-DMA, IFNGR2, NFKBIB, HLA-DRB1, IRF7, HLA-DRA	185	146	5450	2.017771195853388	0.9999985419263379	0.42875272105531714	53.242290150940505
GOTERM_BP_DIRECT	GO:0050852~T cell receptor signaling pathway	8	1.8433179723502304	0.09604732429580386	HRAS, HLA-DQA1, CD3D, PSMB4, HLA-DQB2, PSMD9, HLA-DRB1, HLA-DRA	378	140	13549	2.04822373393802	1.0	0.9895351145995543	82.43669216487312
KEGG_PATHWAY	hsa04672:Intestinal immune network for IgA production	4	0.9216589861751152	0.1129092048261554	HLA-DQA1, HLA-DMA, HLA-DRB1, HLA-DRA	185	35	5450	3.3667953667953667	0.9999999999982591	0.5824865539153022	78.382883949913
GOTERM_CC_DIRECT	GO:0009986~cell surface	17	3.9170506912442393	0.1143075176871545	DMD, IL17RC, HCST, F2R, SRPX, TNF, CD2, ITGB4, SDC4, HLA-C, SDC1, HLA-DMA, PHB2, HLA-E, ATPIF1, HLA-DRB1, HLA-DRA	399	418	14493	1.4772637334964205	1.0	0.7129479351610348	81.61632123434785
KEGG_PATHWAY	hsa05322:Systemic lupus erythematosus	7	1.6129032258064515	0.1476340613415396	HLA-DQA1, TNF, HLA-DMA, FCGR2A, HIST1H2BJ, HLA-DRB1, HLA-DRA	185	106	5450	1.9454360020397758	0.9999999999999998	0.6435137934420716	87.02554553712328
GOTERM_CC_DIRECT	GO:0030666~endocytic vesicle membrane	4	0.9216589861751152	0.205898913155378	HLA-DQA1, HLA-DQB2, HLA-DRB1, HLA-DRA	399	57	14493	2.549004089170294	1.0	0.871831281065708	95.99175568512362
Annotation Cluster 3	Enrichment Score: 1.9161757414161529
Category	Term	Count	%	PValue	Genes	List Total	Pop Hits	Pop Total	Fold Enrichment	Bonferroni	Benjamini	FDR
GOTERM_CC_DIRECT	GO:0030670~phagocytic vesicle membrane	8	1.8433179723502304	7.276308949599488E-4	RAB11B, RAB9A, RAB22A, ATP6V0D1, CORO1A, RAB34, HLA-C, HLA-E	399	55	14493	5.283390293916609	0.25314647280018543	0.04084062366958219	1.0105019533498627
UP_KEYWORDS	Lipoprotein	33	7.603686635944701	0.0011972080028200605	IGSF8, HRAS, RAB9A, CHMP3, CHIC2, ABCA1, CKAP4, RAB34, DUSP22, TNF, LYPD6B, GNG5, LMNA, GNAI2, NDEL1, RHOC, CYB5R3, RAB5B, RGS10, CNP, RAB11B, TRAPPC3, ENTPD1, ITGB4, APOE, EFNA1, RAB22A, RAB1B, ZDHHC1, ATF4, RAB5C, TUSC2, CHP1	423	669	15698	1.8305929247633284	0.32814395218659087	0.055231998116854863	1.6123722921260408
INTERPRO	IPR001806:Small GTPase superfamily	11	2.5345622119815667	0.002597424643750911	RAB11B, RABL6, RAB9A, HRAS, RHOC, RAB22A, RAB1B, RAB34, RAB5B, RAB5C, RHOT2	394	129	14565	3.152225239050879	0.870520380654724	0.3355836932428219	3.904704622487809
UP_KEYWORDS	Prenylation	12	2.7649769585253456	0.003002797480923306	RAB11B, RAB9A, HRAS, RHOC, RAB22A, RAB1B, RAB34, RAB5B, GNG5, RAB5C, CNP, LMNA	423	154	15698	2.891774891774892	0.6315420018284984	0.09502038051219774	3.9986040874691042
INTERPRO	IPR005225:Small GTP-binding protein domain	12	2.7649769585253456	0.0030761503914483092	RAB11B, RAB9A, HRAS, RHOC, RAB22A, RAB1B, EFTUD2, RAB34, RAB5B, RAB5C, RHOT2, SEPT9	394	154	14565	2.8805458500889976	0.9112188293215946	0.3320866184754968	4.608632153232062
UP_SEQ_FEATURE	short sequence motif:Effector region	9	2.0737327188940093	0.0031432765481568853	RAB11B, RAB9A, HRAS, RHOC, RAB22A, RAB1B, RAB34, RAB5B, RAB5C	422	90	15448	3.660663507109005	0.9894574546278438	0.5976638129747224	5.074417407370557
GOTERM_CC_DIRECT	GO:0045335~phagocytic vesicle	6	1.3824884792626728	0.0040661780506030245	RAB11B, RAB9A, RAB22A, CORO1A, ABCA1, RAB34	399	39	14493	5.588201272411799	0.8048255372826342	0.1181044457593482	5.526570622208238
UP_KEYWORDS	Protein transport	28	6.451612903225806	0.004905059218403668	RAB9A, CHMP3, SCAMP3, RAB34, AP3D1, STX10, MYO1C, NUTF2, ARFGAP2, NAPA, ZMAT3, RAB5B, SNX27, SNX12, RAB11B, STXBP2, TOMM7, RAB1B, RAB22A, VPS51, ATG4D, NACA, NECAP2, RAB5C, AP1M2, SNX17, SEC61A1, CHP1	423	588	15698	1.7671957671957672	0.8045570315352173	0.11801117859011101	6.454522255638729
GOTERM_BP_DIRECT	GO:0007264~small GTPase mediated signal transduction	15	3.4562211981566824	0.00527493813240166	RABL6, RAB11B, HRAS, RAB9A, RAB34, SH2D3A, HMOX1, RHOC, RAB1B, RAB22A, RAB5B, RAB5C, RGL2, RHOT2, CHP1	378	231	13549	2.3275269703841133	0.9999784911110229	0.7390380149546283	8.707513200182627
UP_SEQ_FEATURE	lipid moiety-binding region:S-geranylgeranyl cysteine	9	2.0737327188940093	0.005622899495382608	RAB11B, RAB9A, RHOC, RAB22A, RAB1B, RAB34, RAB5B, GNG5, RAB5C	422	99	15448	3.327875915553641	0.9997123188510919	0.7430677811694135	8.905672400881137
GOTERM_MF_DIRECT	GO:0003924~GTPase activity	14	3.225806451612903	0.007407751417832751	GNAI2, RAB11B, RAB9A, HRAS, RAB22A, EFTUD2, ATL3, TUBB6, RAB5B, GNG5, RAB5C, MFN2, RHOT2, SEPT9	377	218	13666	2.327939065047575	0.9868954333860787	0.4183284363285533	10.36121705927151
UP_SEQ_FEATURE	nucleotide phosphate-binding region:GTP	16	3.686635944700461	0.00808746976370053	RABL6, RAB11B, HRAS, RAB9A, EFTUD2, ATL3, RAB34, MFN2, GNAI2, RHOC, RAB22A, RAB1B, TUBB6, RAB5B, RAB5C, SEPT9	422	273	15448	2.1454438136902594	0.9999920475236276	0.8131468855332492	12.5693421356197
UP_KEYWORDS	GTP-binding	17	3.9170506912442393	0.010574141195439974	RABL6, RAB11B, RAB9A, HRAS, EFTUD2, ATL3, RAB34, MFN2, GNAI2, RHOC, RAB22A, RAB1B, TUBB6, RAB5B, RAB5C, SEPT9, RHOT2	423	312	15698	2.0220797720797723	0.9706747874270182	0.2096561505178287	13.432760397981491
KEGG_PATHWAY	hsa04144:Endocytosis	16	3.686635944700461	0.01849438750576537	HSPA1B, RAB11B, HRAS, CHMP3, F2R, SMAP1, PARD6G, RAB22A, ARFGAP2, CLTB, HLA-C, RAB5B, SNX12, RAB5C, HLA-E, EPN1	185	246	5450	1.916062403867282	0.9852846722137303	0.21977158778494232	21.23136338905034
GOTERM_MF_DIRECT	GO:0005525~GTP binding	17	3.9170506912442393	0.030781500070866337	RABL6, RAB11B, RAB9A, HRAS, EFTUD2, ATL3, RAB34, MFN2, GNAI2, RHOC, RAB22A, RAB1B, TUBB6, RAB5B, RAB5C, SEPT9, RHOT2	377	347	13666	1.775904111788043	0.9999999878703503	0.781062230991708	36.868276689861105
GOTERM_MF_DIRECT	GO:0019003~GDP binding	5	1.1520737327188941	0.0575540429520289	RAB11B, RAB9A, RAB22A, RAB5B, RAB5C	377	53	13666	3.419748761323257	0.999999999999999	0.8846627465641443	58.18971827118604
GOTERM_BP_DIRECT	GO:0015031~protein transport	16	3.686635944700461	0.1014247369144448	RAB9A, CHMP3, SCAMP3, STXBP2, RAB22A, RAB1B, ARFGAP2, ZMAT3, VPS51, RAB5B, ATG4D, NACA, SNX12, NECAP2, RAB5C, SEC61A1	378	374	13549	1.5334295334295334	1.0	0.9881441734001719	84.15208689298078
INTERPRO	IPR027417:P-loop containing nucleoside triphosphate hydrolase	25	5.76036866359447	0.31200634568164415	RABL6, HRAS, RAB9A, EFTUD2, ATL3, ABCA1, RAB34, MYO1C, MFN2, GNAI2, ABCD3, RHOC, RAB5B, ASNA1, CNP, DDX41, RHOT2, SEPT9, RAB11B, HNRNPUL2, RAB1B, RAB22A, MYO19, RAB5C, CHD7	394	794	14565	1.1639485225485557	1.0	0.9999998089599511	99.67438962830806
UP_KEYWORDS	Nucleotide-binding	48	11.059907834101383	0.333738545138904	MAPKAPK3, RABL6, HRAS, RAB9A, EFTUD2, PRKCB, MAPKAPK5, ATL3, ABCA1, RAB34, MYO1C, MFN2, PFKL, TTL, GNAI2, ABCD3, RHOC, RAB5B, ATP6AP1, CKB, ASNA1, DDX41, DDR1, RHOT2, SEPT9, HSPA1B, RAB11B, CLCN7, PLK3, SRPK2, NEK8, UBE2Z, ITPKC, UBA1, MAP3K11, ENTPD1, PPP2R4, RAB22A, RAB1B, UBE2E3, TRPM4, TUBB6, PYGL, MYO19, RAB5C, DAPK3, PAK6, CHD7	423	1630	15698	1.092842535787321	1.0	0.9138103310796383	99.59545713311475
GOTERM_CC_DIRECT	GO:0005622~intracellular	33	7.603686635944701	0.5572800616233562	RABL6, HRAS, RAB9A, CHMP3, RNF114, PRKCB, RAB34, SH2D3A, STX10, ARHGAP29, TRIM29, NUTF2, CSF2RA, ANAPC15, RHOC, NAPA, GPR155, RAB5B, SNX27, EIF4EBP2, RHOT2, RGL2, C6orf62, RAB11B, PRKCSH, MAP3K11, EFNA1, TAX1BP3, RAB1B, BAP1, NECAP2, RAB5C, RCAN3	399	1180	14493	1.0158213329935006	1.0	0.9864210782870724	99.99884549951155
Annotation Cluster 4	Enrichment Score: 1.7803593144015453
Category	Term	Count	%	PValue	Genes	List Total	Pop Hits	Pop Total	Fold Enrichment	Bonferroni	Benjamini	FDR
GOTERM_MF_DIRECT	GO:0098641~cadherin binding involved in cell-cell adhesion	20	4.6082949308755765	3.657429298428269E-4	CTTN, HSPA1B, MLLT4, RAB11B, NOTCH3, TAGLN2, FLNA, FLNB, TBC1D10A, TRIM29, NDRG1, CTNNB1, PLEC, GIPC1, FASN, BAIAP2, EIF4H, PAK6, SEPT9, CNN2	377	286	13666	2.534918662239617	0.19205971746721662	0.0519203703534038	0.5367025713574947
GOTERM_CC_DIRECT	GO:0005913~cell-cell adherens junction	21	4.838709677419355	5.398491236222395E-4	CTTN, HSPA1B, MLLT4, RAB11B, NOTCH3, TAGLN2, FLNA, FLNB, TBC1D10A, TRIM29, NDRG1, CTNNB1, PLEC, GIPC1, FASN, BAIAP2, EIF4H, PAK6, SEPT9, PVRL1, CNN2	399	319	14493	2.3911895726777757	0.1946980290775795	0.035446191122051385	0.7506303285596427
GOTERM_BP_DIRECT	GO:0098609~cell-cell adhesion	17	3.9170506912442393	0.003562373918259109	CTTN, MLLT4, RAB11B, NOTCH3, TAGLN2, FLNB, TBC1D10A, TRIM29, NDRG1, PLEC, GIPC1, FASN, BAIAP2, EIF4H, PAK6, SEPT9, CNN2	378	269	13549	2.2652288507307095	0.9992910092379895	0.7013883393357863	5.962045565375506
SMART	SM00033:CH	7	1.6129032258064515	0.005536911674878355	PLEC, DMD, TAGLN2, LIMCH1, FLNA, FLNB, CNN2	205	64	8019	4.27842987804878	0.6478971193405885	0.4066174247086357	6.656760491578839
INTERPRO	IPR001715:Calponin homology domain	7	1.6129032258064515	0.013847824364322067	PLEC, DMD, TAGLN2, LIMCH1, FLNA, FLNB, CNN2	394	73	14565	3.5447813086711637	0.9999826246071325	0.7459075100192036	19.229112921875057
UP_SEQ_FEATURE	domain:Actin-binding	4	0.9216589861751152	0.01407702762942308	PLEC, DMD, FLNA, FLNB	422	19	15448	7.706660014966326	0.9999999987498628	0.9228884005738471	20.904334265664946
INTERPRO	IPR001589:Actinin-type, actin-binding, conserved site	4	0.9216589861751152	0.020518904512621606	PLEC, DMD, FLNA, FLNB	394	22	14565	6.721273650207659	0.9999999162660036	0.8039846050662182	27.203622436934506
UP_SEQ_FEATURE	domain:CH 1	4	0.9216589861751152	0.03284599247912018	PLEC, DMD, FLNA, FLNB	422	26	15448	5.631790010936931	1.0	0.9920077525208829	42.446260608610466
UP_SEQ_FEATURE	domain:CH 2	4	0.9216589861751152	0.03284599247912018	PLEC, DMD, FLNA, FLNB	422	26	15448	5.631790010936931	1.0	0.9920077525208829	42.446260608610466
GOTERM_MF_DIRECT	GO:0003779~actin binding	11	2.5345622119815667	0.14465215519284194	PLEC, DMD, GIPC1, CORO1A, LIMCH1, FLNB, BCL7B, MYO19, MYO1C, ANG, CNN2	377	247	13666	1.614342937531546	1.0	0.9775283647403664	89.959793056189
GOTERM_CC_DIRECT	GO:0005925~focal adhesion	13	2.995391705069124	0.36617016734458296	PLEC, CTTN, HSPA1B, SDC4, FLNA, FLNB, SDC1, CCND3, RPL30, CHP1, CNN2, CTNNB1, PDLIM7	399	384	14493	1.2296953320802004	1.0	0.9425572728106597	99.82745610439218
UP_KEYWORDS	Actin-binding	8	1.8433179723502304	0.485527086581764	PLEC, DMD, CORO1A, FLNA, FLNB, MYO19, MYO1C, CNN2	423	243	15698	1.2217649748513946	1.0	0.9572403994034063	99.98788389559988
Annotation Cluster 5	Enrichment Score: 1.3691390011249764
Category	Term	Count	%	PValue	Genes	List Total	Pop Hits	Pop Total	Fold Enrichment	Bonferroni	Benjamini	FDR
UP_KEYWORDS	Signal	103	23.732718894009217	4.4284346588475477E-4	F2R, SLC31A2, CPQ, PRRG2, ANG, DHRS3, MMP28, CYB5R3, DHRS7, ATP6AP1, CRB3, SRPX, MMP9, ITGB4, P4HA1, LAMP3, LST1, CDHR1, APOE, RNF167, LAMC2, DHCR24, SMPD1, MOXD1, ANGPTL2, SLC39A13, FCGR2A, HCST, RPN1, CDIPT, SERINC2, LSR, TAPBP, LYPD6B, CSF2RA, IGFL3, GANAB, SCRG1, TGFBI, HLA-E, FCGBP, DGCR2, HLA-DQA1, CD2, CD3D, TOMM7, IL32, SDF2, RALY, SDC4, FAM134A, CD1A, SDC1, HLA-DQB2, HLA-DRB1, PVRL1, HLA…	423	2783	15698	1.3734978240907094	0.1367548789815728	0.03609655352955621	0.59924236741139
GOTERM_CC_DIRECT	GO:0005886~plasma membrane	107	24.65437788018433	8.848402549569158E-4	MLLT4, F2R, CORO1A, GNB4, TBC1D10A, RIC8A, RHOT2, CTTN, CRB3, ITGB4, LAMP3, CDHR1, APOE, SMPD1, TRPM4, INPP5K, PYGL, FCGR2A, UBAC1, HCST, RAB9A, CDIPT, ABCA1, ANKH, STUB1, LSR, FLNA, GNG5, LYPD6B, PLP2, FLNB, MYO1C, APH1A, CSF2RA, GNAI2, CSNK2B, RGS10, TGFBI, CNP, HLA-E, RAB11B, HLA-DQA1, STXBP2, CD2, CD3D, PLEC, RAB22A, SDC4, CD1A, SDC1, HLA-DQB2, HLA-DRB1, PVRL1, CCND3, HLA-DRA, IGSF8, IL17RC, …	399	2916	14493	1.3328511608238702	0.29881114120263563	0.043402204116218424	1.2275784142172452
UP_SEQ_FEATURE	signal peptide	86	19.81566820276498	0.0019892027784921777	IGSF8, IL17RC, NOTCH3, F2R, CPQ, SEMA4B, NEU1, PRRG2, ANG, INHBA, SPINT2, MMP28, IL4I1, GRN, DHRS7, HLA-C, MYDGF, ATP6AP1, HLA-DMA, IL7R, DDR1, PRKCSH, MMP9, SRPX, CRB3, ITGB4, P4HA1, LAMP3, CDHR1, EFNA1, APOE, CES2, DHCR24, IFI30, RNF167, LAMC2, SMPD1, MOXD1, MXRA5, ANGPTL2, CXCL16, FCGR2A, C1orf56, NBL1, RPN1, HCST, CTSF, TAPBP, LYPD6B, IL17RE, PSAP, IFNGR2, ASPN, CSF2RA, IGFL3, GANAB, SLC35F6,…	422	2310	15448	1.3628444225600622	0.9438232256883202	0.5131566977620587	3.2400979797795437
UP_KEYWORDS	Membrane	179	41.244239631336406	0.005364877862744095	SMIM19, CHPF, TMEM91, PEMT, F2R, CORO1A, TMBIM1, SLC31A2, RAB34, STX10, NUTF2, MFN2, PRRG2, DHRS3, MARCH6, RIC8A, CYB5R3, ATP6AP1, RHOT2, CTTN, CLCN7, DHRS7B, CRB3, LRRC1, GPAA1, ITGB4, LST1, LAMP3, CDHR1, EMC4, DHCR24, RNF167, MOXD1, SMPD1, SLC39A13, TRPM4, PHB2, MYO19, FCGR2A, SLC35A4, RPN1, RAB9A, HCST, C1orf162, CDIPT, SERINC2, ABCA1, ANKH, LSR, WDR83OS, LYPD6B, GNG5, TAPBP, PLP2, AP3D1, MYO1…	423	5671	15698	1.1713787495836518	0.832359656264629	0.11976533584799665	7.039372453519654
INTERPRO	IPR013783:Immunoglobulin-like fold	25	5.76036866359447	0.0063142400595166525	IGSF8, CHPF, HLA-DQA1, SIGIRR, LSR, CD2, FLNA, TAPBP, FLNB, CD3D, ITGB4, IFNGR2, CSF2RA, MXRA5, CD1A, HLA-C, NFKB2, HLA-DMA, FCGR2A, HLA-E, HLA-DQB2, IL7R, HLA-DRB1, PVRL1, HLA-DRA	394	512	14565	1.8050295447335025	0.9931171861573707	0.5089684111008893	9.244904554936184
UP_KEYWORDS	Glycoprotein	98	22.58064516129032	0.024175673539729214	IGSF8, RABL6, IL17RC, CHPF, NOTCH3, F2R, SIGIRR, KMT2E, TNF, CPQ, SEMA4B, NEU1, INHBA, MMP28, SPINT2, IL4I1, RHOC, GRN, CD207, HLA-C, ATP6AP1, HLA-DMA, SNAI1, HIST1H2BJ, DDR1, IL7R, PRKCSH, MMP9, CRB3, GPAA1, P4HA1, ITGB4, LAMP3, CDHR1, EFNA1, APOE, CES2, LAMC2, IFI30, RNF167, MOXD1, SMPD1, MXRA5, ANGPTL2, CXCL16, FCGR2A, RPN1, HCST, ABCA1, CTSF, IL17RE, PLP2, LYPD6B, TAPBP, SLC6A8, IFNGR2, PSAP,…	423	2995	15698	1.2143201632350213	0.9997039366522953	0.33385429473858097	28.256996040345207
GOTERM_CC_DIRECT	GO:0016021~integral component of membrane	120	27.64976958525346	0.02745642515221669	SMIM19, CHPF, TMEM91, PEMT, F2R, TMBIM1, SLC31A2, STX10, MFN2, PRRG2, DHRS3, MARCH6, ATP6AP1, CLCN7, DHRS7B, CRB3, LAMP3, LST1, CDHR1, EMC4, RNF167, DHCR24, MOXD1, SMPD1, SLC39A13, VPS51, TRPM4, FCGR2A, SLC35A4, HCST, RPN1, C1orf162, CDIPT, SERINC2, ANKH, LSR, TAPBP, PLP2, FLNB, WDR83OS, APH1A, ABCD3, GANAB, CNPPD1, HLA-E, TMEM248, DGCR2, HLA-DQA1, STXBP2, CD2, CD3D, TOMM7, TMEM259, SLC43A3, SLC2…	399	3708	14493	1.1755115945202812	0.9999858245558885	0.3845436644561946	32.19000629451549
UP_SEQ_FEATURE	disulfide bond	58	13.36405529953917	0.05494880630838833	IGSF8, NOTCH3, SIGIRR, F2R, TNF, SEMA4B, ANG, PRRG2, INHBA, MMP28, SPINT2, IL4I1, CD207, GRN, HLA-C, HLA-DMA, DDR1, SRPX, MMP9, ITGB4, TXNL4A, EFNA1, CES2, LAMC2, IFI30, SMPD1, MOXD1, MXRA5, ANGPTL2, CXCL16, FCGR2A, NBL1, CTSF, ABCA1, LSR, TAPBP, PSAP, ASPN, CSF2RA, CSNK2B, TGFBI, HLA-E, FCGBP, DGCR2, HLA-DQA1, CD2, FRZB, CD3D, CXCL3, CTSA, CLTB, CD1A, ACP5, LRP10, HRH1, HLA-DRB1, PVRL1, HLA-DRA	422	1695	15448	1.252616421311636	1.0	0.9994064022865744	60.736394919941894
UP_SEQ_FEATURE	transmembrane region	113	26.036866359447004	0.056183116381850695	SMIM19, CHPF, TMEM91, PEMT, F2R, TMBIM1, SLC31A2, STX10, MFN2, PRRG2, DHRS3, MARCH6, ATP6AP1, RHOT2, DHRS7B, CLCN7, CRB3, GPAA1, ITGB4, LAMP3, LST1, CDHR1, EMC4, RNF167, DHCR24, MOXD1, SLC39A13, TRPM4, FCGR2A, SLC35A4, HCST, RPN1, C1orf162, CDIPT, SERINC2, ABCA1, ANKH, LSR, TAPBP, PLP2, WDR83OS, TSR3, APH1A, CSF2RA, ABCD3, CNPPD1, TMEM248, HLA-E, DGCR2, HLA-DQA1, CD2, CD3D, TOMM7, TMEM259, SLC43A…	422	3589	15448	1.1525633221045346	1.0	0.9990581691459502	61.57611840960554
UP_KEYWORDS	Transmembrane helix	123	28.341013824884794	0.0701971898506395	SMIM19, CHPF, TMEM91, PEMT, F2R, TMBIM1, SLC31A2, STX10, MFN2, PRRG2, DHRS3, MARCH6, ATP6AP1, RHOT2, CLCN7, DHRS7B, CRB3, GPAA1, ITGB4, LAMP3, LST1, CDHR1, EMC4, RNF167, DHCR24, MOXD1, SMPD1, SLC39A13, TRPM4, FCGR2A, SLC35A4, HCST, RPN1, C1orf162, CDIPT, SERINC2, ABCA1, ANKH, LSR, TAPBP, PLP2, WDR83OS, APH1A, CSF2RA, ABCD3, GANAB, CNPPD1, HLA-E, TMEM248, DGCR2, HLA-DQA1, STXBP2, CD2, CD3D, TOMM7,…	423	4031	15698	1.1323906392127676	0.9999999999679547	0.591375332427222	62.75371902912249
UP_KEYWORDS	Transmembrane	123	28.341013824884794	0.07573994061137385	SMIM19, CHPF, TMEM91, PEMT, F2R, TMBIM1, SLC31A2, STX10, MFN2, PRRG2, DHRS3, MARCH6, ATP6AP1, RHOT2, CLCN7, DHRS7B, CRB3, GPAA1, ITGB4, LAMP3, LST1, CDHR1, EMC4, RNF167, DHCR24, MOXD1, SMPD1, SLC39A13, TRPM4, FCGR2A, SLC35A4, HCST, RPN1, C1orf162, CDIPT, SERINC2, ABCA1, ANKH, LSR, TAPBP, PLP2, WDR83OS, APH1A, CSF2RA, ABCD3, GANAB, CNPPD1, HLA-E, TMEM248, DGCR2, HLA-DQA1, STXBP2, CD2, CD3D, TOMM7,…	423	4044	15698	1.1287504121332015	0.9999999999955979	0.5941155573294596	65.65625211969692
UP_KEYWORDS	Secreted	42	9.67741935483871	0.07649067036081125	NBL1, CPQ, TNF, IL17RE, PSAP, ASPN, ANG, CSF2RA, INHBA, IGFL3, MMP28, GRN, HLA-C, MYDGF, COL27A1, CCDC80, SCRG1, TGFBI, DDR1, IL7R, FCGBP, MMP9, FRZB, CXCL3, IL32, EFNA1, APOE, SDF2, LAMC2, IFI30, SMPD1, MTRNR2L12, MXRA5, SAMD1, ANGPTL2, SDC4, CXCL16, SDC1, LGALS7B, CCDC3, C1orf56, PVRL1	423	1214	15698	1.28390993959363	0.9999999999966387	0.5854754609233122	66.03285361642956
UP_KEYWORDS	Disulfide bond	65	14.976958525345621	0.10341250226312143	IGSF8, NOTCH3, F2R, SIGIRR, TNF, SEMA4B, ANG, PRRG2, INHBA, MMP28, SPINT2, IL4I1, GRN, CD207, HLA-C, HLA-DMA, IL7R, DDR1, MMP9, SRPX, ITGB4, LAMP3, TXNL4A, EFNA1, CES2, LAMC2, IFI30, SMPD1, MOXD1, MXRA5, ANGPTL2, CXCL16, FCGR2A, NBL1, USP5, HCST, CTSF, ABCA1, LSR, TAPBP, PSAP, ASPN, CSF2RA, COL27A1, TGFBI, HLA-E, FCGBP, DGCR2, HLA-DQA1, CD2, FRZB, CD3D, ENTPD1, CXCL3, CTSA, CLTB, CD1A, LRP10, ACP…	423	2043	15698	1.1807255125904172	0.9999999999999998	0.6665324217801966	77.26415099435924
UP_SEQ_FEATURE	glycosylation site:N-linked (GlcNAc...)	85	19.5852534562212	0.14942952593012593	IGSF8, IL17RC, CHPF, NOTCH3, F2R, SIGIRR, CPQ, SEMA4B, NEU1, INHBA, SPINT2, MMP28, IL4I1, GRN, CD207, HLA-C, ATP6AP1, HLA-DMA, IL7R, DDR1, PRKCSH, MMP9, CRB3, GPAA1, ITGB4, P4HA1, LAMP3, CDHR1, EFNA1, CES2, IFI30, RNF167, LAMC2, SMPD1, MOXD1, MXRA5, ANGPTL2, CXCL16, FCGR2A, RPN1, CTSF, ABCA1, TAPBP, PLP2, IL17RE, SLC6A8, PSAP, IFNGR2, ASPN, CSF2RA, ABCD3, GANAB, GPR155, SLC35F6, CSNK2B, C11orf24,…	422	2768	15448	1.1241199353477795	1.0	0.9999989498748458	93.12471347373845
UP_KEYWORDS	Cell membrane	62	14.285714285714285	0.24584125940180795	IGSF8, IL17RC, NOTCH3, F2R, CHIC2, KMT2E, TNF, NDRG1, NEU1, RHOC, RIC8A, HLA-C, IL7R, DDR1, CTTN, DMD, CRB3, SMAP1, ITGB4, CDHR1, EFNA1, FAM57A, TAX1BP3, NISCH, TRPM4, CXCL16, RAB5C, NECAP2, FCGR2A, HRAS, RAB9A, CDIPT, CKAP4, LSR, IL17RE, LYPD6B, GNG5, TMUB1, IFNGR2, PARD6G, MYO1C, CTNNB1, CSF2RA, GNAI2, RAB5B, C11orf24, SDF4, HLA-DQA1, ESYT1, PPP3CA, ORAI1, RAB22A, SLC6A6, ATF4, CD1A, HLA-DQB2, …	423	2079	15698	1.1067286622842178	1.0	0.8810400173812395	97.82608024563835
UP_KEYWORDS	Receptor	27	6.221198156682028	0.26333551313657894	IL17RC, NOTCH3, F2R, LSR, IL17RE, IFNGR2, CSF2RA, NR1H2, ESRRA, PTPN6, IL7R, DDR1, HSPA1B, DGCR2, CD2, CD3D, ITGB4, RXRA, CDHR1, NISCH, TRPM4, PHB2, LRP10, FCGR2A, HRH1, HLA-DRB1, PVRL1	423	844	15698	1.1872037914691942	1.0	0.8951072208653276	98.41900623070326
GOTERM_CC_DIRECT	GO:0005576~extracellular region	31	7.142857142857142	0.302834807997482	NOTCH3, F2R, FLNA, TNF, IL17RE, PSAP, PRRG2, ANG, CSF2RA, INHBA, IGFL3, SPINT2, IL4I1, HLA-C, COL27A1, TGFBI, IL7R, MMP9, FRZB, CD2, CXCL3, APOE, EFNA1, IFI30, LAMC2, MTRNR2L12, SAMD1, CXCL16, CCDC3, C1orf56, PVRL1	399	989	14493	1.1385465686460843	1.0	0.9174237013456592	99.34830699469248
UP_SEQ_FEATURE	topological domain:Cytoplasmic	67	15.43778801843318	0.3483655905595089	IGSF8, IL17RC, CHPF, SCAMP3, NOTCH3, F2R, SIGIRR, ATL3, TNF, STX10, SEMA4B, MFN2, PRRG2, MARCH6, SPINT2, CD207, HLA-C, HLA-DMA, DDR1, IL7R, RHOT2, DHRS7B, CLCN7, CRB3, GPAA1, ITGB4, LAMP3, CDHR1, SLC39A13, TRPM4, SPTSSB, CXCL16, FCGR2A, HCST, RPN1, ANKH, LSR, TAPBP, IL17RE, SLC6A8, IFNGR2, CSF2RA, C11orf24, HLA-E, DGCR2, EVA1C, HLA-DQA1, CD2, CD3D, TOMM7, ENTPD1, ORAI1, TMEM222, SLC6A6, CD1A, SDC…	422	2303	15448	1.0649780936878128	1.0	0.9999999999979746	99.91618628281836
GOTERM_CC_DIRECT	GO:0005887~integral component of plasma membrane	31	7.142857142857142	0.3639530087617727	IL17RC, F2R, SLC31A2, ABCA1, ANKH, TNF, IL17RE, SLC6A8, IFNGR2, APH1A, PRRG2, CSF2RA, HLA-C, DDR1, HLA-DQA1, CD2, ENTPD1, CDHR1, EFNA1, SLC25A4, ORAI1, SLC6A6, SDC4, CD1A, BFAR, SDC1, HRH1, HLA-DRB1, PVRL1, CLPTM1, HLA-DRA	399	1015	14493	1.109381828956628	1.0	0.9438702409056123	99.81884101391611
UP_SEQ_FEATURE	topological domain:Extracellular	49	11.29032258064516	0.4900552398574436	IGSF8, IL17RC, HCST, NOTCH3, F2R, SIGIRR, ABCA1, ANKH, TNF, LSR, IL17RE, SEMA4B, SLC6A8, IFNGR2, PRRG2, CSF2RA, MARCH6, SPINT2, CD207, HLA-C, C11orf24, HLA-E, IL7R, DDR1, DGCR2, EVA1C, HLA-DQA1, CRB3, CD2, CD3D, ENTPD1, ITGB4, CDHR1, ORAI1, TMEM222, SLC39A13, TRPM4, SLC6A6, SDC4, CD1A, SDC1, CXCL16, LRP10, FCGR2A, HRH1, HLA-DRB1, PVRL1, CLPTM1, HLA-DRA	422	1735	15448	1.0338473305379898	1.0	0.9999999999991749	99.99854807809146
Annotation Cluster 6	Enrichment Score: 1.0410125669110302
Category	Term	Count	%	PValue	Genes	List Total	Pop Hits	Pop Total	Fold Enrichment	Bonferroni	Benjamini	FDR
GOTERM_CC_DIRECT	GO:0005769~early endosome	12	2.7649769585253456	0.03076613860082338	NISCH, RAB22A, ATP6V0D1, F2R, CORO1A, RAB5B, SNX27, SNX12, LAMP3, RAB5C, SNX17, APOE	399	210	14493	2.0756176154672397	0.9999963870669052	0.39422074500252935	35.33992115894253
SMART	SM00312:PX	4	0.9216589861751152	0.09549229570119189	NISCH, SNX27, SNX12, SNX17	205	43	8019	3.6387975042541125	0.9999999936099121	0.9981443234582719	71.21197701666908
UP_SEQ_FEATURE	domain:PX	4	0.9216589861751152	0.13594823876223516	NISCH, SNX27, SNX12, SNX17	422	47	15448	3.1154583039225576	1.0	0.9999981601568934	91.08212367389083
INTERPRO	IPR001683:Phox homologous domain	4	0.9216589861751152	0.1716069293643428	NISCH, SNX27, SNX12, SNX17	394	53	14565	2.7899626472560097	1.0	0.9999480494236842	94.4045117845831
Annotation Cluster 7	Enrichment Score: 0.8828943867775068
Category	Term	Count	%	PValue	Genes	List Total	Pop Hits	Pop Total	Fold Enrichment	Bonferroni	Benjamini	FDR
UP_KEYWORDS	Cholesterol metabolism	5	1.1520737327188941	0.05375459424986809	DHCR24, CYB5R3, ABCA1, SREBF1, APOE	423	53	15698	3.50104821802935	0.9999999892041646	0.5343577875509078	52.75174351098948
UP_KEYWORDS	Sterol metabolism	5	1.1520737327188941	0.08521834607711345	DHCR24, CYB5R3, ABCA1, SREBF1, APOE	423	62	15698	2.9928315412186377	0.9999999999998563	0.6031115101233596	70.13922867302927
UP_KEYWORDS	Steroid metabolism	5	1.1520737327188941	0.13801075404938667	DHCR24, CYB5R3, ABCA1, SREBF1, APOE	423	74	15698	2.5075075075075075	1.0	0.7267942553313218	86.67095960388387
UP_KEYWORDS	Lipid metabolism	12	2.7649769585253456	0.4651155238949837	DHCR24, CDIPT, FASN, PEMT, CYB5R3, SPTSSB, ABCA1, SREBF1, ECI1, PSAP, NEU1, APOE	423	386	15698	1.153713298791019	1.0	0.954973578664496	99.97945757874285
Annotation Cluster 8	Enrichment Score: 0.7439944531771359
Category	Term	Count	%	PValue	Genes	List Total	Pop Hits	Pop Total	Fold Enrichment	Bonferroni	Benjamini	FDR
GOTERM_BP_DIRECT	GO:0000398~mRNA splicing, via spliceosome	14	3.225806451612903	0.0077360462639001586	SNRPN, EFTUD2, POLR2J, SART1, TXNL4A, RALY, HNRNPL, POLR2A, SF3B4, POLR2C, SLU7, DDX41, TRA2A, SRSF2	378	217	13549	2.312510667349377	0.9999998598798239	0.7936283352846822	12.521057444361261
GOTERM_CC_DIRECT	GO:0005681~spliceosomal complex	7	1.6129032258064515	0.042789218913019296	SNRPN, EFTUD2, SF3B4, SLU7, DDX41, SRSF2, TXNL4A	399	93	14493	2.734012450481041	0.9999999757874709	0.46543387532047187	45.67542076111293
UP_KEYWORDS	mRNA splicing	12	2.7649769585253456	0.07263688843407251	RALY, SRPK2, EFTUD2, SF3B4, SLU7, RBM15B, SCNM1, TRA2A, SART1, DDX41, SRSF2, TXNL4A	423	248	15698	1.7956989247311828	0.9999999999866052	0.5910441761292378	64.05820862383351
GOTERM_CC_DIRECT	GO:0071013~catalytic step 2 spliceosome	6	1.3824884792626728	0.10523974320720764	RALY, SNRPN, EFTUD2, SLU7, SART1, DDX41	399	91	14493	2.3949434024621996	1.0	0.690701051060074	78.80871716140257
UP_KEYWORDS	Spliceosome	7	1.6129032258064515	0.1208765599925364	RALY, EFTUD2, SF3B4, SLU7, SART1, DDX41, TXNL4A	423	125	15698	2.078222222222222	1.0	0.7053727205537477	82.59034099975379
GOTERM_BP_DIRECT	GO:0008380~RNA splicing	8	1.8433179723502304	0.14169259382523744	SRPK2, SNRPN, EFTUD2, PPP2R1A, SF3B4, RBM15B, SCNM1, SRSF2	378	155	13549	1.8500085338795014	1.0	0.9927603276320217	92.80562111633468
KEGG_PATHWAY	hsa03040:Spliceosome	8	1.8433179723502304	0.1449326397306566	HSPA1B, EFTUD2, SF3B4, SLU7, TRA2A, SART1, SRSF2, TXNL4A	185	129	5450	1.8269432222920596	0.9999999999999996	0.646815052776615	86.48991417594262
INTERPRO	IPR012677:Nucleotide-binding, alpha-beta plait	10	2.3041474654377883	0.1689886976620411	RALY, MRPL23, EIF4H, HNRNPL, SF3B4, RBM15B, TRA2A, EIF3G, RCAN3, SRSF2	394	230	14565	1.6072610902670492	1.0	0.9999693448542215	94.12745978994184
SMART	SM00360:RRM	8	1.8433179723502304	0.1846282688340665	RALY, EIF4H, HNRNPL, SF3B4, RBM15B, TRA2A, EIF3G, SRSF2	205	183	8019	1.7100359856057576	1.0	0.9995355141838251	92.05307121979007
GOTERM_MF_DIRECT	GO:0044822~poly(A) RNA binding	36	8.294930875576037	0.2103048552975516	RPN1, EFTUD2, CORO1A, CKAP4, FLNA, FLNB, RPS27L, SART1, ZNF385A, LUC7L2, FASN, ZMAT3, GANAB, GRN, HNRNPL, SF3B4, RBM15B, DDX41, TRA2A, MEPCE, NSA2, SRPK2, APEH, UBA1, SAMD4B, EIF3G, RPL30, HNRNPUL2, PLEC, PRRC2A, RALY, RPS20, EIF4H, POLR2A, SRSF2, NOP2	377	1104	13666	1.1820435935878213	1.0	0.9913187609448083	96.8989284402008
UP_KEYWORDS	mRNA processing	12	2.7649769585253456	0.2160042361164375	RALY, SRPK2, EFTUD2, SF3B4, SLU7, RBM15B, SCNM1, TRA2A, SART1, DDX41, SRSF2, TXNL4A	423	310	15698	1.4365591397849464	1.0	0.8472421365693612	96.3195516834088
INTERPRO	IPR000504:RNA recognition motif domain	8	1.8433179723502304	0.2814848620944747	RALY, EIF4H, HNRNPL, SF3B4, RBM15B, TRA2A, EIF3G, SRSF2	394	197	14565	1.5011981756808985	1.0	0.9999994616864905	99.36700825834437
UP_SEQ_FEATURE	domain:RRM	5	1.1520737327188941	0.32739971398829815	RALY, EIF4H, TRA2A, EIF3G, SRSF2	422	106	15448	1.7267280693910398	1.0	0.9999999999986201	99.8584814494757
GOTERM_MF_DIRECT	GO:0000166~nucleotide binding	11	2.5345622119815667	0.3312956019304967	RALY, MRPL23, EIF4H, HNRNPL, SF3B4, RBM15B, TRA2A, EIF3G, RCAN3, SRSF2, DHRS3	377	305	13666	1.30735313301735	1.0	0.998992418472752	99.73146840035916
GOTERM_BP_DIRECT	GO:0006397~mRNA processing	6	1.3824884792626728	0.4550386775067795	EFTUD2, HNRNPL, SF3B4, RBM15B, SCNM1, SRSF2	378	159	13549	1.3526005790156734	1.0	0.9999835214043129	99.99712340219034
GOTERM_MF_DIRECT	GO:0003723~RNA binding	15	3.4562211981566824	0.48701698583917613	SNRPN, PRKCSH, MRPL23, SAMD4B, EIF3G, RPL30, RALY, ZC3H12A, RPS20, ZMAT3, EIF4H, HNRNPL, RBM15B, CNP, RCAN3	377	493	13666	1.102921000102227	1.0	0.9998826357520071	99.99456394077752
UP_KEYWORDS	RNA-binding	16	3.686635944700461	0.6756482803131502	SNRPN, EIF3G, ZNF385A, RALY, ZC3H12A, ZMAT3, EIF4H, HNRNPL, SF3B4, RBM15B, TRA2A, CNP, DDX41, NOP2, SRSF2, ENDOV	423	610	15698	0.9734061930783241	1.0	0.987694852505067	99.99997683756877
GOTERM_MF_DIRECT	GO:0003676~nucleic acid binding	14	3.225806451612903	0.9966081585241789	PRDM1, EGR2, EGR4, ZNF385A, ANG, ZFP91, RALY, ZMAT3, HNRNPL, SF3B4, RBM15B, TRA2A, DDX41, SRSF2	377	882	13666	0.5753862995242305	1.0	1.0	100.0
Annotation Cluster 9	Enrichment Score: 0.6000280838844866
Category	Term	Count	%	PValue	Genes	List Total	Pop Hits	Pop Total	Fold Enrichment	Bonferroni	Benjamini	FDR
KEGG_PATHWAY	hsa04530:Tight junction	10	2.3041474654377883	0.017718360498649888	CTTN, GNAI2, MLLT4, HRAS, CRB3, PRKCB, PPP2R1A, CSNK2B, PARD6G, CTNNB1	185	118	5450	2.4965643609711408	0.9824069161519965	0.22315589715491446	20.43144540847748
KEGG_PATHWAY	hsa04015:Rap1 signaling pathway	8	1.8433179723502304	0.43385972758579794	GNAI2, MLLT4, HRAS, PRKCB, F2R, PARD6G, CTNNB1, EFNA1	185	185	5450	1.2739225712198685	1.0	0.8574549802709175	99.93061634667819
KEGG_PATHWAY	hsa05200:Pathways in cancer	14	3.225806451612903	0.4505155159664944	HRAS, PRKCB, F2R, MMP9, GNG5, GNB4, RXRA, CSF2RA, CTNNB1, LAMC2, GNAI2, NFKB2, DAPK3, EGLN3	185	362	5450	1.1393161116918025	1.0	0.8593111025841853	99.95263474552506
KEGG_PATHWAY	hsa04670:Leukocyte transendothelial migration	5	1.1520737327188941	0.4761237422268068	GNAI2, MLLT4, PRKCB, MMP9, CTNNB1	185	105	5450	1.4028314028314028	1.0	0.8722745848170171	99.97426766887982
KEGG_PATHWAY	hsa04916:Melanogenesis	4	0.9216589861751152	0.6062574890590218	GNAI2, HRAS, PRKCB, CTNNB1	185	92	5450	1.2808460634547592	1.0	0.9304976061807161	99.9993316696824
Annotation Cluster 10	Enrichment Score: 0.5309629139990341
Category	Term	Count	%	PValue	Genes	List Total	Pop Hits	Pop Total	Fold Enrichment	Bonferroni	Benjamini	FDR
INTERPRO	IPR013783:Immunoglobulin-like fold	25	5.76036866359447	0.0063142400595166525	IGSF8, CHPF, HLA-DQA1, SIGIRR, LSR, CD2, FLNA, TAPBP, FLNB, CD3D, ITGB4, IFNGR2, CSF2RA, MXRA5, CD1A, HLA-C, NFKB2, HLA-DMA, FCGR2A, HLA-E, HLA-DQB2, IL7R, HLA-DRB1, PVRL1, HLA-DRA	394	512	14565	1.8050295447335025	0.9931171861573707	0.5089684111008893	9.244904554936184
INTERPRO	IPR007110:Immunoglobulin-like domain	18	4.147465437788019	0.018810971790379976	IGSF8, CHPF, HLA-DQA1, SIGIRR, LSR, CD2, TAPBP, CD3D, MXRA5, CD1A, HLA-C, HLA-DMA, FCGR2A, HLA-E, HLA-DQB2, HLA-DRB1, PVRL1, HLA-DRA	394	361	14565	1.8432301700015468	0.9999996706868965	0.8095704528527294	25.235222019154925
UP_KEYWORDS	Immunoglobulin domain	10	2.3041474654377883	0.555524738622823	IGSF8, SIGIRR, CD1A, CD2, LSR, TAPBP, HLA-DMA, SEMA4B, FCGR2A, PVRL1	423	337	15698	1.101219914276294	1.0	0.9736928991746314	99.9983346567694
UP_SEQ_FEATURE	domain:Ig-like C2-type 1	4	0.9216589861751152	0.6870329906580954	IGSF8, MXRA5, FCGR2A, PVRL1	422	129	15448	1.1350894595686838	1.0	0.9999999999999999	99.99999954845394
UP_SEQ_FEATURE	domain:Ig-like C2-type 2	4	0.9216589861751152	0.6920495404905616	IGSF8, MXRA5, FCGR2A, PVRL1	422	130	15448	1.1263580021873862	1.0	0.9999999999999998	99.99999965436518
SMART	SM00408:IGc2	4	0.9216589861751152	0.8217174192556393	MXRA5, CHPF, FCGR2A, PVRL1	205	173	8019	0.9044409981672071	1.0	0.9999999999999917	99.99999994888
INTERPRO	IPR003598:Immunoglobulin subtype 2	4	0.9216589861751152	0.8497758571714726	MXRA5, CHPF, FCGR2A, PVRL1	394	173	14565	0.85472844106687	1.0	1.0	99.99999999997533
SMART	SM00409:IG	6	1.3824884792626728	0.8567848420769183	IGSF8, MXRA5, CHPF, LSR, FCGR2A, PVRL1	205	285	8019	0.8235173299101413	1.0	0.9999999999999962	99.99999999662364
INTERPRO	IPR003599:Immunoglobulin subtype	6	1.3824884792626728	0.8869203426181314	IGSF8, MXRA5, CHPF, LSR, FCGR2A, PVRL1	394	285	14565	0.7782527384450976	1.0	1.0	99.99999999999967
Annotation Cluster 11	Enrichment Score: 0.4789111831460274
Category	Term	Count	%	PValue	Genes	List Total	Pop Hits	Pop Total	Fold Enrichment	Bonferroni	Benjamini	FDR
UP_SEQ_FEATURE	binding site:Substrate	12	2.7649769585253456	0.09795829435150749	DHRS7B, IL4I1, ALDOC, DHRS7, ITPKC, GAMT, CBR1, ECI1, NEU1, CNP, DHRS3, PFKL	422	259	15448	1.696060312174056	1.0	0.9999762562557024	81.82922969267669
INTERPRO	IPR002347:Glucose/ribitol dehydrogenase	4	0.9216589861751152	0.1716069293643428	DHRS7B, DHRS7, CBR1, DHRS3	394	53	14565	2.7899626472560097	1.0	0.9999480494236842	94.4045117845831
INTERPRO	IPR016040:NAD(P)-binding domain	7	1.6129032258064515	0.25034264645091087	DHRS7B, FASN, MTHFD2, DHRS7, UBA1, CBR1, DHRS3	394	157	14565	1.648210417407611	1.0	0.999998362259819	98.78774147665062
UP_KEYWORDS	NAD	6	1.3824884792626728	0.39894236926483384	DHRS7B, FASN, MTHFD2, CYB5R3, DHPS, DHRS7	423	154	15698	1.445887445887446	1.0	0.942992138557098	99.89999430832343
GOTERM_MF_DIRECT	GO:0016491~oxidoreductase activity	7	1.6129032258064515	0.41487533351370226	DHRS7B, IL4I1, FASN, CYB5R3, DHRS7, C1orf43, EGLN3	377	188	13666	1.3497093515435408	1.0	0.9997849250859873	99.96233321742478
GOTERM_BP_DIRECT	GO:0055114~oxidation-reduction process	15	3.4562211981566824	0.562746259066182	DHRS7B, MTHFD2, P4HA1, DHRS3, IFI30, DHCR24, MOXD1, IL4I1, FASN, CYB5R3, DHRS7, C1orf43, NDUFA4L2, CBR1, EGLN3	378	511	13549	1.0521697263380239	1.0	0.999998020092737	99.99993519503529
UP_KEYWORDS	Oxidoreductase	14	3.225806451612903	0.586095294681387	DHRS7B, MTHFD2, P4HA1, DHRS3, IFI30, DHCR24, MOXD1, HMOX1, IL4I1, FASN, CYB5R3, DHRS7, CBR1, EGLN3	423	499	15698	1.0411934981073259	1.0	0.9765916513055555	99.99936675982386
UP_KEYWORDS	NADP	5	1.1520737327188941	0.6419349662324346	DHCR24, DHRS7B, FASN, CBR1, DHRS3	423	163	15698	1.138377641445126	1.0	0.9835620501487623	99.99991138003847
Annotation Cluster 12	Enrichment Score: 0.46004925503299254
Category	Term	Count	%	PValue	Genes	List Total	Pop Hits	Pop Total	Fold Enrichment	Bonferroni	Benjamini	FDR
GOTERM_BP_DIRECT	GO:0000209~protein polyubiquitination	10	2.3041474654377883	0.06281723926228519	FBXO2, RNF167, RNF126, RNF114, STUB1, BFAR, DDB2, PSMB4, RNF145, PSMD9	378	179	13549	2.002453371168455	1.0	0.9909791270748587	67.29069535080453
UP_KEYWORDS	Ubl conjugation pathway	23	5.299539170506913	0.10510507341378639	FBXO2, UBAC1, USP5, FBXL15, EGR2, RNF114, UBE2Z, STUB1, UBA1, SOCS1, SHARPIN, UBXN6, ZFP91, RNF167, MARCH6, RNF126, BAP1, UBE2E3, OTUB1, LRRC41, ATG4D, DDB2, DDA1	423	615	15698	1.3878952122854562	0.9999999999999999	0.6618820607467991	77.83969750227958
KEGG_PATHWAY	hsa04120:Ubiquitin mediated proteolysis	7	1.6129032258064515	0.29863231592535955	FBXO2, UBE2E3, UBE2Z, STUB1, UBA1, DDB2, SOCS1	185	134	5450	1.5389269866881807	1.0	0.7987783075897505	98.92726303802736
GOTERM_MF_DIRECT	GO:0004842~ubiquitin-protein transferase activity	11	2.5345622119815667	0.3204924756951384	FBXO2, MARCH6, RNF167, ZFP91, FBXL15, RNF114, UBE2E3, STUB1, UBA1, DDB2, SHARPIN	377	302	13666	1.3203400846698403	1.0	0.998914994086117	99.6600725226076
UP_KEYWORDS	Ligase	9	2.0737327188940093	0.66626827206939	TTL, MARCH6, RNF167, ZFP91, RNF126, EGR2, RNF114, STUB1, UBA1	423	330	15698	1.012121212121212	1.0	0.986929706332809	99.99996589713798
GOTERM_MF_DIRECT	GO:0016874~ligase activity	7	1.6129032258064515	0.7178012256096481	MARCH6, RNF167, ZFP91, RNF126, EGR2, RNF114, STUB1	377	258	13666	0.9835091398844406	1.0	0.9999988304189794	99.99999917388782
INTERPRO	IPR013083:Zinc finger, RING/FYVE/PHD-type	10	2.3041474654377883	0.7762164522230267	MARCH6, USP5, RNF167, RNF126, RNF114, TRIM7, KMT2E, STUB1, BFAR, RNF145	394	408	14565	0.9060540459838758	1.0	1.0	99.99999998895949
GOTERM_BP_DIRECT	GO:0016567~protein ubiquitination	7	1.6129032258064515	0.8898414302889405	UBAC1, FBXO2, FBXL15, LRRC41, STUB1, UBA1, SOCS1	378	323	13549	0.7768031189083819	1.0	0.9999999999996676	100.0
Annotation Cluster 13	Enrichment Score: 0.4383318349796369
Category	Term	Count	%	PValue	Genes	List Total	Pop Hits	Pop Total	Fold Enrichment	Bonferroni	Benjamini	FDR
KEGG_PATHWAY	hsa04728:Dopaminergic synapse	7	1.6129032258064515	0.16672405336722748	GNAI2, PRKCB, PPP2R1A, ATF4, GNG5, GNB4, PPP3CA	185	110	5450	1.8746928746928746	1.0	0.681778165195099	90.28763745062864
KEGG_PATHWAY	hsa04725:Cholinergic synapse	6	1.3824884792626728	0.20475172308966638	GNAI2, HRAS, PRKCB, ATF4, GNG5, GNB4	185	93	5450	1.900610287707062	1.0	0.7259432754772126	94.65463829154591
KEGG_PATHWAY	hsa04151:PI3K-Akt signaling pathway	13	2.995391705069124	0.2543057575395619	HRAS, F2R, GNG5, GNB4, ITGB4, RXRA, EFNA1, LAMC2, ATF4, PPP2R1A, COL27A1, IL7R, CCND3	185	285	5450	1.343764817449028	1.0	0.7709280214054848	97.6517018338134
KEGG_PATHWAY	hsa04726:Serotonergic synapse	5	1.1520737327188941	0.3073590616438476	GNAI2, HRAS, PRKCB, GNG5, GNB4	185	83	5450	1.774666232497558	1.0	0.8035589601472916	99.08593662802492
KEGG_PATHWAY	hsa04724:Glutamatergic synapse	5	1.1520737327188941	0.38478279734280496	GNAI2, PRKCB, GNG5, GNB4, PPP3CA	185	93	5450	1.5838419064225517	1.0	0.8297940460776951	99.79916741133013
KEGG_PATHWAY	hsa04727:GABAergic synapse	4	0.9216589861751152	0.40462049698784164	GNAI2, PRKCB, GNG5, GNB4	185	68	5450	1.7329093799682036	1.0	0.8351930046914631	99.86791544672757
KEGG_PATHWAY	hsa05032:Morphine addiction	4	0.9216589861751152	0.44093827883473774	GNAI2, PRKCB, GNG5, GNB4	185	72	5450	1.6366366366366367	1.0	0.8552311663397522	99.94092565559231
KEGG_PATHWAY	hsa05200:Pathways in cancer	14	3.225806451612903	0.4505155159664944	HRAS, PRKCB, F2R, MMP9, GNG5, GNB4, RXRA, CSF2RA, CTNNB1, LAMC2, GNAI2, NFKB2, DAPK3, EGLN3	185	362	5450	1.1393161116918025	1.0	0.8593111025841853	99.95263474552506
KEGG_PATHWAY	hsa04062:Chemokine signaling pathway	7	1.6129032258064515	0.4623487890890351	GNAI2, HRAS, GNG5, GNB4, CXCL3, CXCL16, NFKBIB	185	161	5450	1.2808460634547592	1.0	0.8651341392816885	99.96414209580128
KEGG_PATHWAY	hsa04723:Retrograde endocannabinoid signaling	4	0.9216589861751152	0.47638812941976694	GNAI2, PRKCB, GNG5, GNB4	185	76	5450	1.55049786628734	1.0	0.868779408681233	99.97443320150327
KEGG_PATHWAY	hsa04713:Circadian entrainment	4	0.9216589861751152	0.5357860488075948	GNAI2, PRKCB, GNG5, GNB4	185	83	5450	1.4197329859980463	1.0	0.9040291520738991	99.99451523266632
KEGG_PATHWAY	hsa05034:Alcoholism	6	1.3824884792626728	0.5643087721149465	GNAI2, HRAS, ATF4, GNG5, GNB4, HIST1H2BJ	185	148	5450	1.1943024105186268	1.0	0.9127096177895134	99.99756173409733
Annotation Cluster 14	Enrichment Score: 0.4227924368025895
Category	Term	Count	%	PValue	Genes	List Total	Pop Hits	Pop Total	Fold Enrichment	Bonferroni	Benjamini	FDR
GOTERM_BP_DIRECT	GO:0000209~protein polyubiquitination	10	2.3041474654377883	0.06281723926228519	FBXO2, RNF167, RNF126, RNF114, STUB1, BFAR, DDB2, PSMB4, RNF145, PSMD9	378	179	13549	2.002453371168455	1.0	0.9909791270748587	67.29069535080453
GOTERM_BP_DIRECT	GO:0043161~proteasome-mediated ubiquitin-dependent protein catabolic process	10	2.3041474654377883	0.10080536667198192	ANAPC15, KAT5, RNF126, STUB1, BFAR, PSMB4, RNF145, SHARPIN, PSMD9, CTNNB1	378	198	13549	1.8102987547431992	1.0	0.9888705535627543	83.96287027750867
GOTERM_BP_DIRECT	GO:0042787~protein ubiquitination involved in ubiquitin-dependent protein catabolic process	6	1.3824884792626728	0.3946319084726003	ANAPC15, RNF126, UBE2Z, STUB1, BFAR, RNF145	378	148	13549	1.453131703131703	1.0	0.9999395273744088	99.98240982953129
GOTERM_MF_DIRECT	GO:0061630~ubiquitin protein ligase activity	6	1.3824884792626728	0.5395757932309309	RNF126, RNF114, UBE2Z, STUB1, BFAR, RNF145	377	177	13666	1.2287910803398823	1.0	0.9999189458953663	99.99889166237239
SMART	SM00184:RING	6	1.3824884792626728	0.6272801564877379	RNF167, RNF126, RNF114, TRIM7, BFAR, RNF145	205	211	8019	1.1123338342388163	1.0	0.9999999999969199	99.99951895014809
UP_SEQ_FEATURE	zinc finger region:RING-type	5	1.1520737327188941	0.7682959458901063	CHMP3, RNF126, RNF114, TRIM7, BFAR	422	191	15448	0.9582888762065457	1.0	1.0	99.99999999687435
INTERPRO	IPR013083:Zinc finger, RING/FYVE/PHD-type	10	2.3041474654377883	0.7762164522230267	MARCH6, USP5, RNF167, RNF126, RNF114, TRIM7, KMT2E, STUB1, BFAR, RNF145	394	408	14565	0.9060540459838758	1.0	1.0	99.99999998895949
INTERPRO	IPR001841:Zinc finger, RING-type	6	1.3824884792626728	0.8220162750653532	RNF167, RNF126, RNF114, TRIM7, BFAR, RNF145	394	255	14565	0.8698118841445207	1.0	1.0	99.99999999966886
Annotation Cluster 15	Enrichment Score: 0.3634815576137618
Category	Term	Count	%	PValue	Genes	List Total	Pop Hits	Pop Total	Fold Enrichment	Bonferroni	Benjamini	FDR
UP_SEQ_FEATURE	repeat:7	4	0.9216589861751152	0.2755441977544228	POLR2A, BAG1, EPN1, APOE	422	67	15448	2.185470750512839	1.0	0.9999999999943208	99.51653780780241
UP_SEQ_FEATURE	repeat:6	4	0.9216589861751152	0.3428695362397818	POLR2A, BAG1, EPN1, APOE	422	76	15448	1.9266650037415816	1.0	0.9999999999989655	99.90369421492352
UP_SEQ_FEATURE	repeat:5	4	0.9216589861751152	0.40969072460239075	POLR2A, BAG1, EPN1, APOE	422	85	15448	1.7226651798160024	1.0	0.9999999999961492	99.9836591864437
UP_SEQ_FEATURE	repeat:3	5	1.1520737327188941	0.49238203728188423	POLR2A, BAG1, NDRG1, EPN1, APOE	422	133	15448	1.3761892883868438	1.0	0.9999999999985126	99.99865386386108
UP_SEQ_FEATURE	repeat:4	4	0.9216589861751152	0.5549898664087682	POLR2A, BAG1, EPN1, APOE	422	106	15448	1.3813824555128322	1.0	0.9999999999999819	99.99984743679258
UP_SEQ_FEATURE	repeat:1	5	1.1520737327188941	0.6233717227190538	POLR2A, BAG1, NDRG1, EPN1, APOE	422	157	15448	1.1658164035378995	1.0	0.9999999999999885	99.99999034193381
Annotation Cluster 16	Enrichment Score: 0.2998385468036954
Category	Term	Count	%	PValue	Genes	List Total	Pop Hits	Pop Total	Fold Enrichment	Bonferroni	Benjamini	FDR
GOTERM_BP_DIRECT	GO:0006412~translation	10	2.3041474654377883	0.2233731356385331	EFTUD2, MRPL23, RPS20, DHPS, EIF4EBP2, NACA, RPL36AL, RPS27L, RPL30, SLC25A4	378	240	13549	1.4934964726631392	1.0	0.9980971263833013	98.71500763892062
UP_KEYWORDS	Ribonucleoprotein	10	2.3041474654377883	0.35790419714579097	NSA2, RALY, SNRPN, EFTUD2, MRPL23, RPS20, HNRNPL, RPL36AL, RPS27L, RPL30	423	284	15698	1.3067292644757433	1.0	0.9276661042650537	99.75495520413334
GOTERM_MF_DIRECT	GO:0003735~structural constituent of ribosome	7	1.6129032258064515	0.5210840427519612	MRPL23, RPS20, NDUFA7, RPL36AL, RPS27L, RPL30, SLC25A4	377	209	13666	1.2140926224410797	1.0	0.9999113590768912	99.99802189363912
KEGG_PATHWAY	hsa03010:Ribosome	5	1.1520737327188941	0.657630127789204	MRPL23, RPS20, RPL36AL, RPS27L, RPL30	185	132	5450	1.1158886158886159	1.0	0.9440794626730401	99.99988811867914
UP_KEYWORDS	Ribosomal protein	5	1.1520737327188941	0.7045951303127078	MRPL23, RPS20, RPL36AL, RPS27L, RPL30	423	177	15698	1.0483364720652857	1.0	0.9899531428789868	99.99999348542352
GOTERM_CC_DIRECT	GO:0005840~ribosome	4	0.9216589861751152	0.8228901705145416	MRPL23, RPS20, RPS27L, RPL30	399	161	14493	0.9024424415074954	1.0	0.9997666457221801	99.99999999675934
Annotation Cluster 17	Enrichment Score: 0.28244028548648975
Category	Term	Count	%	PValue	Genes	List Total	Pop Hits	Pop Total	Fold Enrichment	Bonferroni	Benjamini	FDR
GOTERM_BP_DIRECT	GO:0000122~negative regulation of transcription from RNA polymerase II promoter	24	5.529953917050691	0.11016976421249351	KAT5, PRDM1, PLK3, FNIP1, NOTCH3, TNF, DUSP22, RXRA, TRIM29, HSF1, EFNA1, CTNNB1, BRMS1, MXD4, SREBF1, SQSTM1, ID3, NFKB2, NFIC, NR1H2, ESRRA, SNAI1, IRF7, MEPCE	378	630	13549	1.365482489292013	1.0	0.9886117866965125	86.60903049949489
GOTERM_BP_DIRECT	GO:0045944~positive regulation of transcription from RNA polymerase II promoter	29	6.682027649769585	0.1796728638113752	KAT5, HRAS, EGR2, NOTCH3, TNF, WBP2, INHBA, CTNNB1, USF2, NFYC, ZC3H12A, SQSTM1, MYDGF, NFIC, NR1H2, ESRRA, ATF5, DDX41, CD3D, RXRA, HSF1, PPP3CA, MED19, ATF4, SREBF1, NFKB2, AHI1, CHD7, IRF7	378	836	13549	1.243389407863092	1.0	0.9949848250354943	96.70070617153893
GOTERM_MF_DIRECT	GO:0000978~RNA polymerase II core promoter proximal region sequence-specific DNA binding	12	2.7649769585253456	0.19176228184818953	PRDM1, EGR2, NFYC, ATF4, SREBF1, NFKB2, ESRRA, NR1H2, NFIC, RFX2, CHD7, HSF1	377	295	13666	1.4745492964078586	1.0	0.989918393205723	95.63690287727889
GOTERM_MF_DIRECT	GO:0001077~transcriptional activator activity, RNA polymerase II core promoter proximal region sequence-specific binding	8	1.8433179723502304	0.2738523290544215	EGR2, NFYC, ATF4, SREBF1, NFKB2, ESRRA, NR1H2, NFIC	377	191	13666	1.5182968322524197	1.0	0.997062023722305	99.09735195565517
GOTERM_MF_DIRECT	GO:0044212~transcription regulatory region DNA binding	8	1.8433179723502304	0.2738523290544215	EGR2, NFYC, ATF4, TNF, HNRNPL, ATF5, RXRA, CTNNB1	377	191	13666	1.5182968322524197	1.0	0.997062023722305	99.09735195565517
GOTERM_BP_DIRECT	GO:0045893~positive regulation of transcription, DNA-templated	16	3.686635944700461	0.2980469966950064	KAT5, SERTAD2, EGR2, F2R, ATF4, INPP5K, KMT2E, TNF, NR1H2, ATF5, SNAI1, IRF6, PSMD9, IRF7, INHBA, CTNNB1	378	460	13549	1.2467448815274902	1.0	0.9995969004767142	99.77476055612044
GOTERM_BP_DIRECT	GO:0006366~transcription from RNA polymerase II promoter	13	2.995391705069124	0.5507690033421189	EGR2, POLR2J, TRIM29, TAF10, USF2, NFYC, ATF4, POLR2A, NFIC, NFKB2, ATF5, POLR2C, IRF7	378	434	13549	1.0736656669836393	1.0	0.9999972488426212	99.99989677975846
UP_KEYWORDS	Activator	16	3.686635944700461	0.5959164381492731	KAT5, EGR2, NOTCH3, HSF1, CTNNB1, MED19, NFYC, ATF4, SREBF1, NACA, NFIC, NR1H2, NFKB2, ATF5, DAPK3, IRF7	423	579	15698	1.0255229322586836	1.0	0.9778087024872049	99.99954285837697
GOTERM_BP_DIRECT	GO:0006357~regulation of transcription from RNA polymerase II promoter	11	2.5345622119815667	0.6616592320400776	NFYC, PRKCB, ATF4, SREBF1, CTDSP1, NFKB2, LITAF, ATF5, RFX2, TCEAL2, INHBA	378	394	13549	1.0007184486879919	1.0	0.9999998682441872	99.99999921820447
GOTERM_CC_DIRECT	GO:0005634~nucleus	127	29.262672811059907	0.6749859726685576	CORO1A, POLR2J, RPL36AL, ANG, SLC2A4RG, LRRC41, DDX41, SNAI1, SCNM1, OPTN, ITGB4, HSF1, TXNL4A, RPL30, APOE, TAF10, DHCR24, ZFP91, MED19, ISCU, RNF126, BAP1, UBE2E3, CHTF8, INPP5K, NFKB2, PHB2, DAPK3, NFKBIB, EGLN3, PAK6, KAT5, DAZAP2, MAPKAPK5, FAM76A, FLNA, SOCS1, SHARPIN, NFYC, ID3, CSNK2B, DDB2, NFIC, RGS10, CNP, NSA2, PLK3, UBA1, GAMT, EIF3G, HNRNPUL2, SLC25A4, PRRC2A, RALY, MXD4, TUBB6, ARH…	399	4724	14493	0.9765156965232725	1.0	0.9966700339969331	99.99998452936742
UP_KEYWORDS	Nucleus	122	28.110599078341014	0.679684704093164	EFTUD2, POLR2J, NUTF2, ANG, LUC7L2, SLC2A4RG, ZMAT3, SQSTM1, DDX41, SNAI1, SCNM1, WDR13, TXNL4A, HSF1, TAF10, ZFP91, MED19, RNF126, ISCU, UBE2E3, BAP1, CHTF8, NFKB2, PHB2, DAPK3, NFKBIB, EGLN3, PAK6, NOP2, KAT5, DAZAP2, MAPKAPK5, STUB1, SOCS1, MYO1C, NFYC, ID3, DDB2, NFIC, RGS10, ENDOV, NSA2, PLK3, UBE2Z, UBA1, EIF3G, HNRNPUL2, PRRC2A, RALY, MXD4, POLR2A, LYRM1, POLR2C, CCND3, RABL6, NOTCH3, RNF1…	423	4645	15698	0.974715943069011	1.0	0.9876604343548124	99.99998045720825
GOTERM_MF_DIRECT	GO:0003700~transcription factor activity, sequence-specific DNA binding	22	5.0691244239631335	0.7317776766118336	PRDM1, EGR2, RXRA, RFX2, TRIM29, EGR4, HSF1, TAF10, CTNNB1, USF2, SLC2A4RG, NFYC, ATF4, ID3, SREBF1, NFKB2, NFIC, NR1H2, ESRRA, ATF5, IRF6, IRF7	377	852	13666	0.9360157407753328	1.0	0.9999991249232336	99.99999960870142
UP_KEYWORDS	Transcription	49	11.29032258064516	0.8936073227336611	NOTCH3, PRKCB, POLR2J, KMT2E, RFX2, TCEAL2, USF2, SERTAD2, SLC2A4RG, ZC3H12A, ESRRA, RBM15B, PRDM1, TSPYL2, RXRA, SAMD4B, HSF1, TAF10, MED19, DEDD2, LRIF1, NFKB2, PHB2, DAPK3, KAT5, EGR2, ZNF385A, CTNNB1, NFYC, ID3, NFIC, NR1H2, ATF5, EGR4, ZNF511, RALY, BRMS1, MXD4, ATF4, SREBF1, NAB2, POLR2A, NACA, LITAF, POLR2C, IRF6, ASCC2, IRF7, CHD7	423	2083	15698	0.8729930122152878	1.0	0.9986163857802483	99.99999999999375
GOTERM_BP_DIRECT	GO:0006351~transcription, DNA-templated	40	9.216589861751153	0.9264947304679455	KAT5, EGR2, PRKCB, KMT2E, POLR2J, RFX2, TCEAL2, ZNF385A, CTNNB1, SERTAD2, SLC2A4RG, ZC3H12A, ID3, NFIC, NR1H2, ESRRA, RBM15B, PRDM1, TSPYL2, RXRA, SAMD4B, HSF1, EGR4, ZNF511, MED19, RALY, BRMS1, DEDD2, MXD4, LRIF1, NAB2, NACA, LITAF, POLR2C, PHB2, NFKBIB, DAPK3, IRF6, ASCC2, CHD7	378	1710	13549	0.838454160091587	1.0	0.9999999999999973	100.0
UP_KEYWORDS	Transcription regulation	46	10.599078341013826	0.9281136159637152	KAT5, EGR2, NOTCH3, PRKCB, KMT2E, RFX2, TCEAL2, ZNF385A, CTNNB1, USF2, SERTAD2, SLC2A4RG, NFYC, ZC3H12A, ID3, ESRRA, NFIC, NR1H2, ATF5, RBM15B, PRDM1, TSPYL2, RXRA, SAMD4B, HSF1, EGR4, TAF10, ZNF511, MED19, RALY, BRMS1, DEDD2, MXD4, ATF4, SREBF1, LRIF1, NAB2, NACA, NFKB2, LITAF, PHB2, DAPK3, IRF6, ASCC2, CHD7, IRF7	423	2019	15698	0.8455230862363107	1.0	0.9993133706443478	99.99999999999997
GOTERM_MF_DIRECT	GO:0043565~sequence-specific DNA binding	7	1.6129032258064515	0.9663405905986405	USF2, ATF4, ESRRA, NR1H2, ATF5, RXRA, HSF1	377	400	13666	0.6343633952254643	1.0	0.9999999999997644	100.0
GOTERM_MF_DIRECT	GO:0003677~DNA binding	31	7.142857142857142	0.9664026353421367	MLF2, EGR2, POLR2J, RFX2, ANG, ZNF385A, NFYC, SLC2A4RG, ZC3H12A, DDB2, NFIC, NR1H2, ESRRA, HIST1H2BJ, DDX41, RXRA, EGR4, HSF1, ZNF511, ZDHHC1, DEDD2, MXD4, CHTF8, ATF4, SREBF1, POLR2A, NACA, NFKB2, POLR2C, IRF6, IRF7	377	1453	13666	0.7733857143639521	1.0	0.9999999999996465	100.0
GOTERM_BP_DIRECT	GO:0006355~regulation of transcription, DNA-templated	27	6.221198156682028	0.9734138915244424	KAT5, MLF2, EGR2, RFX2, ZNF385A, NFYC, SLC2A4RG, PPP2R1A, ESRRA, ATF5, RBM15B, DMD, TSPYL2, SAMD4B, EGR4, ZNF511, TAF10, RALY, ATF4, LRIF1, POLR2A, NFKB2, NACA, DAPK3, ASCC2, PAK6, CHD7	378	1294	13549	0.7479024067122986	1.0	1.0	100.0
UP_KEYWORDS	DNA-binding	32	7.373271889400922	0.9955464576233145	EGR2, RFX2, ANG, ZNF385A, USF2, NFYC, SLC2A4RG, ZC3H12A, DDB2, NFIC, NR1H2, ESRRA, ATF5, HIST1H2BJ, SNAI1, ENDOV, PRDM1, RXRA, EGR4, HSF1, ZNF511, DEDD2, MXD4, CHTF8, ATF4, SREBF1, POLR2A, NACA, NFKB2, IRF6, CHD7, IRF7	423	1722	15698	0.6896373725642018	1.0	0.9999989010085405	100.0
Annotation Cluster 18	Enrichment Score: 0.20407729898950228
Category	Term	Count	%	PValue	Genes	List Total	Pop Hits	Pop Total	Fold Enrichment	Bonferroni	Benjamini	FDR
UP_KEYWORDS	Leucine-rich repeat	8	1.8433179723502304	0.3626678682824521	FBXL15, MXRA5, NISCH, LRRC75A, LRRC42, LRRC41, LRRC1, ASPN	423	215	15698	1.3808785529715761	1.0	0.9274701676843495	99.77850607295635
UP_SEQ_FEATURE	repeat:LRR 2	7	1.6129032258064515	0.5876745540100928	MXRA5, NISCH, LRRC75A, LRRC42, LRRC41, LRRC1, ASPN	422	227	15448	1.1288389669499135	1.0	0.999999999999973	99.99995680553559
UP_SEQ_FEATURE	repeat:LRR 1	7	1.6129032258064515	0.5876745540100928	MXRA5, NISCH, LRRC75A, LRRC42, LRRC41, LRRC1, ASPN	422	227	15448	1.1288389669499135	1.0	0.999999999999973	99.99995680553559
INTERPRO	IPR001611:Leucine-rich repeat	6	1.3824884792626728	0.6129331011245368	FBXL15, MXRA5, NISCH, LRRC42, LRRC1, ASPN	394	196	14565	1.1316430125349632	1.0	0.9999999999999684	99.99995133931355
UP_SEQ_FEATURE	repeat:LRR 6	5	1.1520737327188941	0.6183540341703537	MXRA5, NISCH, LRRC41, LRRC1, ASPN	422	156	15448	1.1732895856118604	1.0	0.9999999999999915	99.99998797825207
UP_SEQ_FEATURE	repeat:LRR 5	5	1.1520737327188941	0.6935105444809079	MXRA5, NISCH, LRRC41, LRRC1, ASPN	422	172	15448	1.064146368345641	1.0	0.9999999999999997	99.99999968051266
UP_SEQ_FEATURE	repeat:LRR 7	4	0.9216589861751152	0.706735886428882	MXRA5, LRRC41, LRRC1, ASPN	422	133	15448	1.1009514307094752	1.0	0.9999999999999996	99.9999998459821
UP_SEQ_FEATURE	repeat:LRR 4	5	1.1520737327188941	0.7611546740426539	MXRA5, NISCH, LRRC41, LRRC1, ASPN	422	189	15448	0.9684294992351864	1.0	1.0	99.9999999948357
UP_SEQ_FEATURE	repeat:LRR 3	5	1.1520737327188941	0.8224093718688295	MXRA5, NISCH, LRRC41, LRRC1, ASPN	422	208	15448	0.8799671892088954	1.0	1.0	99.99999999996162
Annotation Cluster 19	Enrichment Score: 0.1476670451694273
Category	Term	Count	%	PValue	Genes	List Total	Pop Hits	Pop Total	Fold Enrichment	Bonferroni	Benjamini	FDR
INTERPRO	IPR013026:Tetratricopeptide repeat-containing domain	4	0.9216589861751152	0.6268361982709815	STUB1, FKBP8, P4HA1, KLC1	394	119	14565	1.2425884059207437	1.0	0.9999999999999653	99.99997221021559
INTERPRO	IPR019734:Tetratricopeptide repeat	4	0.9216589861751152	0.6597933975592954	STUB1, FKBP8, P4HA1, KLC1	394	125	14565	1.1829441624365482	1.0	0.999999999999993	99.99999325616193
UP_KEYWORDS	TPR repeat	4	0.9216589861751152	0.7833845239883787	STUB1, FKBP8, P4HA1, KLC1	423	153	15698	0.9702251270878721	1.0	0.9943833333229746	99.99999990323774
INTERPRO	IPR011990:Tetratricopeptide-like helical	5	1.1520737327188941	0.7921269666142233	NAPA, STUB1, FKBP8, P4HA1, KLC1	394	200	14565	0.9241751269035533	1.0	1.0	99.99999999643164
Annotation Cluster 20	Enrichment Score: 0.14639512070944838
Category	Term	Count	%	PValue	Genes	List Total	Pop Hits	Pop Total	Fold Enrichment	Bonferroni	Benjamini	FDR
GOTERM_BP_DIRECT	GO:0007049~cell cycle	8	1.8433179723502304	0.34965958884712856	GNAI2, CHMP3, TSPYL2, PARD6G, PPP1R1C, TUSC2, SEPT9, CCND3	378	207	13549	1.3852720905861002	1.0	0.9998664848735599	99.93955848975646
UP_KEYWORDS	Cell division	8	1.8433179723502304	0.8844195050223217	ANAPC15, GNAI2, CHMP3, PARD6G, PPP1R1C, TXNL4A, SEPT9, CCND3	423	377	15698	0.7875036840554082	1.0	0.9984256686940642	99.99999999998077
GOTERM_BP_DIRECT	GO:0051301~cell division	7	1.6129032258064515	0.9153322831902878	ANAPC15, GNAI2, PARD6G, PPP1R1C, TXNL4A, SEPT9, CCND3	378	340	13549	0.7379629629629629	1.0	0.9999999999999868	100.0
UP_KEYWORDS	Cell cycle	13	2.995391705069124	0.9173540501310831	ANAPC15, GNAI2, PLK3, CHMP3, CHTF8, KMT2E, TSPYL2, PARD6G, PPP1R1C, TUSC2, TXNL4A, SEPT9, CCND3	423	627	15698	0.7694488747120326	1.0	0.9991537463809775	99.9999999999998
Annotation Cluster 21	Enrichment Score: 0.1181048958704788
Category	Term	Count	%	PValue	Genes	List Total	Pop Hits	Pop Total	Fold Enrichment	Bonferroni	Benjamini	FDR
UP_SEQ_FEATURE	active site:Proton acceptor	19	4.377880184331797	0.39747232170055813	MAPKAPK3, DHRS7B, PLK3, SRPK2, PRKCB, MAPKAPK5, NEK8, ALDOC, MAP3K11, NEU1, ANG, PFKL, DHRS3, DHRS7, CBR1, DAPK3, PAK6, CNP, DDR1	422	609	15448	1.1420789266842544	1.0	0.999999999995661	99.97706749646169
GOTERM_MF_DIRECT	GO:0004674~protein serine/threonine kinase activity	11	2.5345622119815667	0.5206266434158415	MAPKAPK3, PLK3, SRPK2, PRKCB, MAPKAPK5, NEK8, SQSTM1, CSNK2B, MAP3K11, DAPK3, PAK6	377	358	13666	1.11380644014048	1.0	0.9999270621641866	99.99799391813109
GOTERM_BP_DIRECT	GO:0046777~protein autophosphorylation	5	1.1520737327188941	0.6447734773947172	MAPKAPK3, MAPKAPK5, MAP3K11, DAPK3, DDR1	378	158	13549	1.1343011184783336	1.0	0.9999998076812505	99.9999981910704
INTERPRO	IPR008271:Serine/threonine-protein kinase, active site	8	1.8433179723502304	0.6806708683047998	MAPKAPK3, PLK3, SRPK2, PRKCB, MAPKAPK5, NEK8, MAP3K11, DAPK3	394	293	14565	1.0093380225567816	1.0	0.9999999999999963	99.99999744320426
UP_SEQ_FEATURE	binding site:ATP	13	2.995391705069124	0.743727760545531	MAPKAPK3, PLK3, SRPK2, PRKCB, MAPKAPK5, NEK8, ITPKC, MAP3K11, CKB, DAPK3, ASNA1, PAK6, DDR1	422	512	15448	0.9294653436018958	1.0	1.0	99.9999999834448
SMART	SM00220:S_TKc	8	1.8433179723502304	0.7660650929130759	MAPKAPK3, PLK3, SRPK2, PRKCB, MAPKAPK5, NEK8, MAP3K11, DAPK3	205	339	8019	0.9231167709907188	1.0	0.9999999999999986	99.99999851258707
UP_KEYWORDS	Serine/threonine-protein kinase	9	2.0737327188940093	0.7817940332063742	MAPKAPK3, PLK3, SRPK2, PRKCB, MAPKAPK5, NEK8, MAP3K11, DAPK3, PAK6	423	370	15698	0.9027027027027026	1.0	0.9945405142407128	99.99999989313932
UP_KEYWORDS	Kinase	16	3.686635944700461	0.8140309973750477	MAPKAPK3, PLK3, SRPK2, PRKCSH, PRKCB, MAPKAPK5, NEK8, CDK2AP2, ITPKC, MAP3K11, PFKL, CSNK2B, CKB, DAPK3, PAK6, DDR1	423	677	15698	0.8770720498933201	1.0	0.9964515139971253	99.9999999877891
UP_KEYWORDS	Transferase	37	8.525345622119817	0.8158079750099289	MAPKAPK3, KAT5, RPN1, CHPF, CDIPT, PEMT, DLST, PRKCB, MAPKAPK5, KMT2E, CDK2AP2, PFKL, FASN, DHPS, CSNK2B, CKB, DDR1, MEPCE, PRDM1, PLK3, SRPK2, PRKCSH, NEK8, UBE2Z, ITPKC, GAMT, MAP3K11, ZDHHC1, UBE2E3, METTL12, PYGL, POLR2A, DAPK3, PAK6, MGAT1, NOP2, PIGC	423	1522	15698	0.9021755000730034	1.0	0.9963633698857197	99.99999998928068
GOTERM_MF_DIRECT	GO:0004672~protein kinase activity	8	1.8433179723502304	0.832973382084676	MAPKAPK3, SRPK2, PRKCB, MAPKAPK5, NEK8, MAP3K11, DAPK3, DDR1	377	341	13666	0.8504243253965167	1.0	0.9999999626861754	99.99999999963163
INTERPRO	IPR017441:Protein kinase, ATP binding site	8	1.8433179723502304	0.8397028905640446	MAPKAPK3, PLK3, SRPK2, PRKCB, NEK8, MAP3K11, DAPK3, PAK6	394	351	14565	0.8425528222482537	1.0	1.0	99.99999999993334
GOTERM_BP_DIRECT	GO:0006468~protein phosphorylation	10	2.3041474654377883	0.8430460218451102	PLK3, HCST, SRPK2, PRKCB, NEK8, SQSTM1, CSNK2B, MAP3K11, DAPK3, HSF1	378	426	13549	0.8414064634721912	1.0	0.9999999999791543	99.99999999999861
UP_SEQ_FEATURE	domain:Protein kinase	10	2.3041474654377883	0.8499616363189426	MAPKAPK3, PLK3, SRPK2, PRKCB, MAPKAPK5, NEK8, MAP3K11, DAPK3, PAK6, DDR1	422	439	15448	0.8338641246261969	1.0	1.0	99.99999999999764
UP_KEYWORDS	ATP-binding	30	6.912442396313365	0.8501175010061962	MAPKAPK3, PRKCB, MAPKAPK5, ABCA1, MYO1C, PFKL, TTL, ABCD3, ATP6AP1, CKB, ASNA1, DDX41, DDR1, HSPA1B, CLCN7, PLK3, SRPK2, NEK8, UBE2Z, ITPKC, UBA1, ENTPD1, MAP3K11, PPP2R4, UBE2E3, TRPM4, MYO19, DAPK3, PAK6, CHD7	423	1273	15698	0.874574495941346	1.0	0.9973794666497153	99.99999999934622
INTERPRO	IPR000719:Protein kinase, catalytic domain	10	2.3041474654377883	0.8599153950649395	MAPKAPK3, PLK3, SRPK2, PRKCB, MAPKAPK5, NEK8, MAP3K11, DAPK3, PAK6, DDR1	394	449	14565	0.8233185985777758	1.0	1.0	99.99999999999154
UP_SEQ_FEATURE	nucleotide phosphate-binding region:ATP	20	4.6082949308755765	0.9021071656445186	MAPKAPK3, CLCN7, PLK3, SRPK2, PRKCB, MAPKAPK5, NEK8, ITPKC, UBA1, MAP3K11, MYO1C, PFKL, ABCD3, CKB, DAPK3, ASNA1, DDX41, PAK6, CHD7, DDR1	422	900	15448	0.8134807793575566	1.0	1.0	100.0
INTERPRO	IPR011009:Protein kinase-like domain	10	2.3041474654377883	0.9165664256032335	MAPKAPK3, PLK3, SRPK2, PRKCB, MAPKAPK5, NEK8, MAP3K11, DAPK3, PAK6, DDR1	394	490	14565	0.7544286750233088	1.0	1.0	100.0
GOTERM_MF_DIRECT	GO:0005524~ATP binding	31	7.142857142857142	0.919537025125469	MAPKAPK3, PRKCB, MAPKAPK5, ABCA1, MYO1C, PFKL, TTL, ABCD3, ATP6AP1, CKB, ASNA1, DDX41, DDR1, HSPA1B, CLCN7, PLK3, SRPK2, NEK8, UBE2Z, ITPKC, UBA1, ENTPD1, MAP3K11, PPP2R4, UBE2E3, TRPM4, PYGL, MYO19, DAPK3, PAK6, CHD7	377	1359	13666	0.8268796489851525	1.0	0.9999999997000475	99.99999999999999
Annotation Cluster 22	Enrichment Score: 0.09957418734584
Category	Term	Count	%	PValue	Genes	List Total	Pop Hits	Pop Total	Fold Enrichment	Bonferroni	Benjamini	FDR
UP_SEQ_FEATURE	calcium-binding region:1	4	0.9216589861751152	0.5801982323754529	PRKCSH, RHOT2, CHP1, SDF4	422	110	15448	1.3311503662214563	1.0	0.9999999999999764	99.9999418537934
UP_KEYWORDS	Calcium	18	4.147465437788019	0.6840693941777876	DMD, PRKCSH, PRKCB, MMP9, ENTPD1, FKBP8, CDHR1, ASPN, ESYT1, ORAI1, MMP28, TRPM4, CLTB, COL27A1, DDR1, RHOT2, CHP1, SDF4	423	692	15698	0.9653179190751445	1.0	0.9876860917400725	99.9999837908407
UP_SEQ_FEATURE	domain:EF-hand 2	4	0.9216589861751152	0.8019198075184294	PRKCSH, RHOT2, CHP1, SDF4	422	156	15448	0.9386316684894884	1.0	1.0	99.99999999976635
UP_SEQ_FEATURE	domain:EF-hand 1	4	0.9216589861751152	0.8053980169643878	PRKCSH, RHOT2, CHP1, SDF4	422	157	15448	0.9326531228303198	1.0	1.0	99.99999999982569
INTERPRO	IPR011992:EF-hand-like domain	5	1.1520737327188941	0.887979223685188	DMD, PRKCSH, RHOT2, CHP1, SDF4	394	238	14565	0.7766177537004649	1.0	1.0	99.99999999999972
INTERPRO	IPR002048:EF-hand domain	4	0.9216589861751152	0.9004440150222365	PRKCSH, RHOT2, CHP1, SDF4	394	195	14565	0.7582975400234283	1.0	1.0	99.99999999999996
GOTERM_MF_DIRECT	GO:0005509~calcium ion binding	10	2.3041474654377883	0.9801738458631698	MMP28, NOTCH3, PRKCSH, ASPN, RHOT2, PRRG2, CDHR1, PPP3CA, CHP1, SDF4	377	578	13666	0.6271511569208741	1.0	0.9999999999999934	100.0
Annotation Cluster 23	Enrichment Score: 0.08784365593832387
Category	Term	Count	%	PValue	Genes	List Total	Pop Hits	Pop Total	Fold Enrichment	Bonferroni	Benjamini	FDR
UP_SEQ_FEATURE	repeat:WD 5	6	1.3824884792626728	0.7236294550776571	EML3, WDR13, CORO1A, DDB2, GNB4, AHI1	422	221	15448	0.9938452960476936	1.0	0.9999999999999999	99.9999999422783
SMART	SM00320:WD40	6	1.3824884792626728	0.7712093127174492	EML3, WDR13, CORO1A, DDB2, GNB4, AHI1	205	251	8019	0.9350694781848217	1.0	0.9999999999999584	99.99999887118676
UP_SEQ_FEATURE	repeat:WD 4	6	1.3824884792626728	0.7807860138570623	EML3, WDR13, CORO1A, DDB2, GNB4, AHI1	422	238	15448	0.9228563463300011	1.0	1.0	99.99999999875014
INTERPRO	IPR001680:WD40 repeat	6	1.3824884792626728	0.8141216097971613	EML3, WDR13, CORO1A, DDB2, GNB4, AHI1	394	252	14565	0.8801667875271937	1.0	1.0	99.99999999935633
UP_SEQ_FEATURE	repeat:WD 3	6	1.3824884792626728	0.8206574907369981	EML3, WDR13, CORO1A, DDB2, GNB4, AHI1	422	252	15448	0.8715865493116678	1.0	1.0	99.99999999995485
UP_SEQ_FEATURE	repeat:WD 2	6	1.3824884792626728	0.8406945569074487	EML3, WDR13, CORO1A, DDB2, GNB4, AHI1	422	260	15448	0.8447685016405396	1.0	1.0	99.99999999999363
UP_SEQ_FEATURE	repeat:WD 1	6	1.3824884792626728	0.8406945569074487	EML3, WDR13, CORO1A, DDB2, GNB4, AHI1	422	260	15448	0.8447685016405396	1.0	1.0	99.99999999999363
UP_KEYWORDS	WD repeat	6	1.3824884792626728	0.8416202948999318	EML3, WDR13, CORO1A, DDB2, GNB4, AHI1	423	264	15698	0.8434343434343435	1.0	0.9970520091386328	99.99999999861832
INTERPRO	IPR015943:WD40/YVTN repeat-like-containing domain	7	1.6129032258064515	0.8547641171349936	EML3, WDR13, CORO1A, DDB2, GNB4, SEMA4B, AHI1	394	314	14565	0.8241052087038055	1.0	1.0	99.99999999998529
INTERPRO	IPR017986:WD40-repeat-containing domain	6	1.3824884792626728	0.8938254992755351	EML3, WDR13, CORO1A, DDB2, GNB4, AHI1	394	289	14565	0.7674810742451654	1.0	1.0	99.99999999999987
Annotation Cluster 24	Enrichment Score: 0.05905692665694038
Category	Term	Count	%	PValue	Genes	List Total	Pop Hits	Pop Total	Fold Enrichment	Bonferroni	Benjamini	FDR
UP_SEQ_FEATURE	domain:SH3	4	0.9216589861751152	0.8220272796591335	CTTN, BAIAP2, MAP3K11, AHI1	422	162	15448	0.9038675326195074	1.0	1.0	99.99999999996024
SMART	SM00326:SH3	4	0.9216589861751152	0.8598997671419554	CTTN, BAIAP2, MAP3K11, AHI1	205	187	8019	0.836728837876614	1.0	0.9999999999999576	99.99999999742984
INTERPRO	IPR001452:Src homology-3 domain	4	0.9216589861751152	0.9060118870787646	CTTN, BAIAP2, MAP3K11, AHI1	394	198	14565	0.7468081833564066	1.0	1.0	99.99999999999997
UP_KEYWORDS	SH3 domain	4	0.9216589861751152	0.9063675242423304	CTTN, BAIAP2, MAP3K11, AHI1	423	199	15698	0.7459519821328866	1.0	0.9989271153154688	99.9999999999989
Annotation Cluster 25	Enrichment Score: 0.051616903291298165
Category	Term	Count	%	PValue	Genes	List Total	Pop Hits	Pop Total	Fold Enrichment	Bonferroni	Benjamini	FDR
GOTERM_MF_DIRECT	GO:0008270~zinc ion binding	26	5.990783410138248	0.7360225429784831	DMD, USP5, RNF114, PRKCB, MMP9, TRIM7, LIMCH1, KMT2E, RXRA, RNF145, TRIM29, SHARPIN, ZNF385A, PDLIM7, MARCH6, RNF167, MMP28, SMPD1, ZDHHC1, RNF126, ZMAT3, SQSTM1, BFAR, ESRRA, NR1H2, SLU7	377	1008	13666	0.9350027367268746	1.0	0.9999990491814484	99.99999969055155
UP_KEYWORDS	Zinc-finger	38	8.755760368663594	0.8614796289631035	USP5, KAT5, EGR2, RNF114, PRKCB, KMT2E, ARHGAP29, RPS27L, SHARPIN, TRIM29, ZNF385A, MARCH6, SLC2A4RG, ARFGAP2, ZMAT3, ZC3H12A, SQSTM1, ESRRA, NR1H2, SLU7, SNAI1, DDX41, SCNM1, OPTN, DMD, PRDM1, TRIM7, SMAP1, RXRA, RNF145, EGR4, TRAFD1, ZNF511, RNF167, ZFP91, RNF126, BFAR, ZC3H6	423	1605	15698	0.8786431291104189	1.0	0.9975724911017326	99.9999999997757
UP_KEYWORDS	Zinc	49	11.29032258064516	0.8907719700601617	USP5, KAT5, EGR2, RNF114, PRKCB, LIMCH1, KMT2E, CPQ, ARHGAP29, RPS27L, SHARPIN, TRIM29, ZNF385A, PDLIM7, MARCH6, MMP28, SLC2A4RG, ARFGAP2, ZC3H12A, ZMAT3, SQSTM1, CSNK2B, ESRRA, NR1H2, SLU7, ASNA1, SNAI1, DDX41, SCNM1, OPTN, DMD, PRDM1, MMP9, TRIM7, SMAP1, RXRA, RNF145, EGR4, PPP3CA, ZNF511, TRAFD1, RNF167, ZFP91, SMPD1, RNF126, SLC39A13, BFAR, POLR2A, ZC3H6	423	2079	15698	0.8746726524504302	1.0	0.9985895830687591	99.99999999999108
UP_KEYWORDS	Metal-binding	70	16.129032258064516	0.9822685097030425	CHPF, RNF114, PRKCB, KMT2E, CPQ, ARHGAP29, TRIM29, MARCH6, MMP28, SLC2A4RG, ZC3H12A, ZMAT3, SQSTM1, ESRRA, ASNA1, SNAI1, DDX41, SCNM1, OPTN, RHOT2, DDR1, DMD, PRDM1, PRKCSH, MMP9, NEK8, SMAP1, P4HA1, RXRA, TRAFD1, ZFP91, RNF167, SMPD1, MOXD1, ISCU, RNF126, CTDSP1, EGLN3, CTDSP2, KAT5, USP5, EGR2, LIMCH1, FKBP8, RPS27L, SHARPIN, ZNF385A, PDLIM7, PFKL, GNAI2, ARFGAP2, CSNK2B, COL27A1, NR1H2, SLU7, …	423	3172	15698	0.8189715566764746	1.0	0.999971313143367	100.0
GOTERM_MF_DIRECT	GO:0046872~metal ion binding	36	8.294930875576037	0.994907239613162	KAT5, CHPF, EGR2, RNF114, CPQ, FKBP8, ARHGAP29, RPS27L, ZNF385A, PFKL, GNAI2, SLC2A4RG, ARFGAP2, ZC3H12A, CSNK2B, COL27A1, ASNA1, SNAI1, DDX41, SCNM1, DDR1, OPTN, PRDM1, NEK8, SMAP1, EGR4, ESYT1, ZNF511, TRAFD1, ZFP91, HMOX1, CTDSP1, POLR2A, ZC3H6, MGAT1, CTDSP2	377	1838	13666	0.7099978929929025	1.0	1.0	100.0
Annotation Cluster 26	Enrichment Score: 0.04345806091195188
Category	Term	Count	%	PValue	Genes	List Total	Pop Hits	Pop Total	Fold Enrichment	Bonferroni	Benjamini	FDR
UP_SEQ_FEATURE	repeat:ANK 3	4	0.9216589861751152	0.8461129377018071	NOTCH3, NFKB2, NFKBIB, ANKRD12	422	170	15448	0.8613325899080012	1.0	1.0	99.99999999999642
SMART	SM00248:ANK	4	0.9216589861751152	0.8847021301803799	NOTCH3, NFKB2, NFKBIB, ANKRD12	205	198	8019	0.7902439024390244	1.0	0.9999999999999729	99.99999999977085
UP_SEQ_FEATURE	repeat:ANK 1	4	0.9216589861751152	0.9146205968028184	NOTCH3, NFKB2, NFKBIB, ANKRD12	422	201	15448	0.7284902501709463	1.0	1.0	100.0
UP_SEQ_FEATURE	repeat:ANK 2	4	0.9216589861751152	0.916278864792385	NOTCH3, NFKB2, NFKBIB, ANKRD12	422	202	15448	0.7248838627938624	1.0	1.0	100.0
INTERPRO	IPR002110:Ankyrin repeat	4	0.9216589861751152	0.9163115883243752	NOTCH3, NFKB2, NFKBIB, ANKRD12	394	204	14565	0.7248432367871006	1.0	1.0	100.0
UP_KEYWORDS	ANK repeat	4	0.9216589861751152	0.9286355238215077	NOTCH3, NFKB2, NFKBIB, ANKRD12	423	213	15698	0.6969222743870631	1.0	0.9992852037876202	99.99999999999997
INTERPRO	IPR020683:Ankyrin repeat-containing domain	4	0.9216589861751152	0.9298460413222216	NOTCH3, NFKB2, NFKBIB, ANKRD12	394	213	14565	0.6942160577679273	1.0	1.0	100.0
Annotation Cluster 27	Enrichment Score: 0.025226135135780717
Category	Term	Count	%	PValue	Genes	List Total	Pop Hits	Pop Total	Fold Enrichment	Bonferroni	Benjamini	FDR
UP_KEYWORDS	Mitochondrion	24	5.529953917050691	0.8751224628591731	CHPF, PEMT, DLST, MTHFD2, MRPL23, UBA1, NDUFA7, TOMM7, FKBP8, MFN2, SLC25A4, ISCU, METTL12, CYB5R3, C12orf65, LACTB, SLC35F6, ATG4D, G0S2, PHB2, MYO19, ECI1, ATPIF1, RHOT2	423	1052	15698	0.8466413181242078	1.0	0.9981248957551814	99.99999999994506
GOTERM_CC_DIRECT	GO:0005759~mitochondrial matrix	6	1.3824884792626728	0.9321917792348123	ISCU, CHPF, DLST, MTHFD2, ATG4D, ECI1	399	311	14493	0.700771220656142	1.0	0.999996447662597	100.0
UP_SEQ_FEATURE	transit peptide:Mitochondrion	7	1.6129032258064515	0.985204463580985	ISCU, DLST, METTL12, MTHFD2, LACTB, ECI1, ATPIF1	422	451	15448	0.5681739368018411	1.0	1.0	100.0
UP_KEYWORDS	Transit peptide	8	1.8433179723502304	0.9862681044432817	ISCU, DLST, METTL12, MTHFD2, C12orf65, LACTB, ECI1, ATPIF1	423	514	15698	0.5776048421962819	1.0	0.9999824591684274	100.0
Annotation Cluster 28	Enrichment Score: 5.373299223691787E-4
Category	Term	Count	%	PValue	Genes	List Total	Pop Hits	Pop Total	Fold Enrichment	Bonferroni	Benjamini	FDR
GOTERM_MF_DIRECT	GO:0003676~nucleic acid binding	14	3.225806451612903	0.9966081585241789	PRDM1, EGR2, EGR4, ZNF385A, ANG, ZFP91, RALY, ZMAT3, HNRNPL, SF3B4, RBM15B, TRA2A, DDX41, SRSF2	377	882	13666	0.5753862995242305	1.0	1.0	100.0
SMART	SM00355:ZnF_C2H2	9	2.0737327188940093	0.9976027883483635	ZFP91, PRDM1, EGR2, SLC2A4RG, ZMAT3, SNAI1, EGR4, ZNF385A, ZNF511	205	694	8019	0.5072819287270682	1.0	1.0	100.0
UP_SEQ_FEATURE	zinc finger region:C2H2-type 1	6	1.3824884792626728	0.9983843333375103	ZFP91, PRDM1, EGR2, SNAI1, EGR4, ZNF511	422	508	15448	0.43236183154830765	1.0	1.0	100.0
INTERPRO	IPR015880:Zinc finger, C2H2-like	9	2.0737327188940093	0.9986573967282109	ZFP91, PRDM1, EGR2, SLC2A4RG, ZMAT3, SNAI1, EGR4, ZNF385A, ZNF511	394	694	14565	0.4793992012756184	1.0	1.0	100.0
UP_SEQ_FEATURE	zinc finger region:C2H2-type 2	6	1.3824884792626728	0.9995136100949439	ZFP91, PRDM1, EGR2, SNAI1, EGR4, ZNF511	422	564	15448	0.3894322879903196	1.0	1.0	100.0
UP_SEQ_FEATURE	zinc finger region:C2H2-type 3	6	1.3824884792626728	0.9996722095665602	ZFP91, PRDM1, EGR2, SNAI1, EGR4, ZNF511	422	582	15448	0.3773879904236087	1.0	1.0	100.0
INTERPRO	IPR007087:Zinc finger, C2H2	8	1.8433179723502304	0.9997635814190611	ZFP91, PRDM1, EGR2, SLC2A4RG, SNAI1, EGR4, ZNF385A, ZNF511	394	725	14565	0.4079117801505338	1.0	1.0	100.0
INTERPRO	IPR013087:Zinc finger C2H2-type/integrase DNA-binding domain	6	1.3824884792626728	0.9999109949434976	ZFP91, PRDM1, EGR2, SNAI1, EGR4, ZNF511	394	646	14565	0.3433467963728371	1.0	1.0	100.0

## Sheet: foreskin_DEup-chart
Category	Term	Count	%	PValue	Genes	List Total	Pop Hits	Pop Total	Fold Enrichment	Bonferroni	Benjamini	FDR
UP_KEYWORDS	Acetylation	687	36.9355	1.21494e-64	MOB1A, FUBP1, SMU1, NAE1, RAB10, STAT1, MALT1, UBA6, COPB1, SKIV2L2, PMM1, CHRAC1, UCHL5, VCPKMT, RBCK1, LRRC59, GTF2A1, ST13, MSH6, POLD3, FAM111B, ROCK1, WRN, STAU1, TBL1XR1, ZZZ3, HSD17B4, HOOK1, CRYZ, UBR5, ARPC5, PLS3, AP2B1, ACTR2, URI1, UBTF, ATRX, SUMO1, NFAT5, BROX, INIP, PFN2, DIDO1, SMC1A, RCC2, TNPO3, CCSAP, PHF6, CCDC6, NUDT2, MAPK14, CAPNS1, CTDSPL2, UBE2G2, PLRG1, UBE2G1, COMMD10, …	1848	3314	15698	1.76095	5.88031e-62	5.88031e-62	1.74156e-61
UP_KEYWORDS	Phosphoprotein	1221	65.6452	1.17513e-59	MOB1A, AKAP17A, UBA6, ATAD2, PMM1, CHRAC1, XIAP, SCARB1, EPN2, VCPKMT, ADAM17, ATP6V0A1, RUFY3, DSC3, GTF2A1, MSH6, POLD3, GTF2B, DSC2, DSG2, ROCK1, ROBO1, LYRM7, PDZD8, HSD17B4, STAM, IGFBP5, CRYZ, FAM84A, EHMT1, UBE3A, PLS3, PLSCR1, PLXDC2, UBTF, URI1, TAF4B, ATAD1, ATRX, SUMO1, NFAT5, MGEA5, EEA1, RCC2, SMC1A, UTP23, RABGAP1, PHF6, CCDC6, MAPK14, CTDSPL2, PLRG1, PABPC4, COL4A3BP, CA14, TMEM57,…	1848	7602	15698	1.36436	5.68761e-57	2.84381e-57	1.68449e-56
GOTERM_CC_DIRECT	GO:0005654~nucleoplasm	536	28.8172	9.43228e-38	FUBP1, CDC16, AKAP17A, STAT1, MORC3, ATP10D, ATAD2, SKIV2L2, XIAP, ANP32A, NR4A3, EPN2, CFAP45, TGOLN2, ATP6V0A1, GTF2A1, MSH6, GTF2B, POLD3, GTF2A2, WRN, CCDC51, TBL1XR1, UBR5, MORC4, EHMT1, IVNS1ABP, TAF4B, UBTF, SUMO1, NFAT5, INIP, BTBD10, SMC1A, PHF6, NELFCD, MAPK14, CTDSPL2, PLRG1, SENP5, FAM96A, SMAGP, SHOC2, COL4A3BP, PPP4R3B, NKRF, UBE2N, USP48, UBE2V2, SSRP1, STAG2, SRRM2, KAT6B, APEX1, …	1781	2673	14493	1.63177	7.81936e-35	7.81936e-35	1.45463e-34
GOTERM_MF_DIRECT	GO:0044822~poly(A) RNA binding	286	15.3763	4.08822e-37	FUBP1, AKAP17A, CSTF3, MECP2, GPATCH8, ZNF106, SKIV2L2, UCHL5, ANP32A, ZC3H18, LRRC59, FAM208A, TRIM56, EIF4B, EIF4E, DDX42, STAU1, MRPS14, ZC3H11A, EIF4G1, TIAL1, TPR, UBTF, BCCIP, SUMO1, CTNNA1, DIDO1, SMC1A, RCC2, UTP23, SRRT, PHF6, HNRNPDL, CASC3, PABPC4, IPO5, NSUN2, TNPO1, TSR1, ANXA7, CANX, NKRF, CNOT1, UBE2N, ELAVL1, SSRP1, TNRC6B, DUSP11, SRRM2, KPNB1, APEX1, MRPS30, ZNF326, UBAP2L, HUWE…	1703	1104	13666	2.07885	5.58859e-34	5.58859e-34	6.71642e-34
GOTERM_MF_DIRECT	GO:0005515~protein binding	1212	65.1613	1.73342e-33	MOB1A, SMU1, AKAP17A, YIPF4, UBA6, PMM1, CHRAC1, XIAP, SCARB1, NR4A3, EPN2, VCPKMT, IGF2, PMEL, ADAM17, MLPH, ATP6V0A1, FBXO7, RUFY3, IGFBP2, GTF2A1, MSH6, POLD3, GTF2B, DSC2, GTF2A2, ROCK1, ROBO1, CRYM, STAM, IGFBP5, EHMT1, UBE3A, ARPC5, PLSCR1, PLXDC2, UBTF, URI1, ATRX, SUMO1, NFAT5, GSTM4, EEA1, NAA16, RCC2, SMC1A, UTP23, RABGAP1, PHF6, CCDC6, NUDT2, MAPK14, NELFCD, PLRG1, UBE2G2, LYRM2, SHOC2…	1703	7926	13666	1.22709	2.36958e-30	1.18479e-30	2.84778e-30
UP_KEYWORDS	Nucleus	753	40.4839	4.47595e-28	FUBP1, SMU1, AKAP17A, STAT1, MALT1, MORC3, SKIV2L2, ATAD2, CHRAC1, XIAP, UCHL5, ANP32A, NR4A3, LRRC59, FBXO7, GTF2A1, MSH6, GTF2B, POLD3, GTF2A2, WRN, TBL1XR1, ZZZ3, AEBP1, UBR5, EHMT1, MORC4, UBE3A, PLSCR1, IVNS1ABP, TAF4B, URI1, UBTF, ATRX, SUMO1, NFAT5, INIP, BTBD10, MGEA5, ARL3, BCL2L13, DIDO1, SMC1A, RCC2, UTP23, TNPO3, PER3, PHF6, CREBZF, NELFCD, MAPK14, SENP5, PLRG1, SHOC2, COMMD10, TMEM57…	1848	4645	15698	1.37706	2.16636e-25	7.2212e-26	6.41608e-25
UP_KEYWORDS	Isopeptide bond	243	13.0645	1.0782e-25	ZMYM2, MEF2C, AKAP17A, STAT1, ZNF106, MORC3, SKIV2L2, XIAP, ZC3H18, TPM2, SMARCAD1, POLD3, PTK2, WDR12, ZZZ3, UBE2K, UFM1, ZC3H11A, EHMT1, PLS3, ATAD1, ATRX, SUMO1, NFAT5, SMARCC2, SMARCE1, CBX3, PHF6, TRIM33, THOC1, ZNHIT6, CCDC43, NSUN2, NKRF, PICALM, CWF19L2, ELF2, UBE2N, ZBTB38, RNF216, ZBTB21, SPG20, CASP8AP2, KAT6B, KPNB1, ASH1L, CENPE, CENPC, CHD9, TARS, BUB3, AHSA1, GTF2I, SPRTN, SMARCA1,…	1848	1070	15698	1.92914	5.21847e-23	1.30462e-23	1.54555e-22
UP_KEYWORDS	Ubl conjugation	324	17.4194	5.88941e-25	ZMYM2, MEF2C, FUBP1, AKAP17A, NAE1, STAT1, ZNF106, MORC3, SKIV2L2, XIAP, EPN2, ZC3H18, RBCK1, TPM2, TRIM56, FZD6, SMARCAD1, POLD3, SMC5, RNF43, PTK2, WDR12, ROBO1, ZZZ3, UBE2K, UFM1, ZC3H11A, EHMT1, ARPC5, ATRX, SUMO1, NFAT5, SMARCC2, CTNNA1, SMARCE1, CBX3, PER3, PHF6, TRIM33, MAPK14, ZNHIT6, THOC1, CCDC43, CASC3, NSUN2, CANX, NKRF, CWF19L2, PICALM, ELF2, UBE2N, ZBTB38, RNF216, SSRP1, ZBTB21, RNF…	1848	1604	15698	1.71586	2.85048e-22	5.70095e-23	8.44221e-22
UP_KEYWORDS	Coiled coil	469	25.2151	4.6624e-23	AKAP17A, STAT1, MORC3, ATAD2, CHRAC1, CFAP45, RBCK1, LRRC59, MLPH, ATP6V0A1, RUFY3, ST13, ROCK1, CCDC51, PDZD8, HOOK1, SULF2, MORC4, TRIM16, URI1, TAF4B, ATRX, BROX, EEA1, NAA16, BCL2L13, SMC1A, RABGAP1, CCDC6, CREBZF, COL4A3BP, CWF19L2, PICALM, NIN, DOCK7, STAG2, SRRM2, KAT6B, BIRC2, GOLM1, ZNF326, APC, SBNO1, SETD5, ACAP2, HUWE1, WDR47, SEPT7, CDC5L, LRBA, SMARCC1, SMARCA4, CSPP1, ARL13B, ADD1,…	1848	2660	15698	1.49773	2.2566e-20	3.761e-21	6.68334e-20
UP_KEYWORDS	Cytoplasm	689	37.043	2.32858e-21	SMU1, CDC16, STAT1, MALT1, COPB1, PMM1, XIAP, COMT, UCHL5, HSD17B14, ANP32A, EPN2, VCPKMT, MLPH, RUFY3, FBXO7, ST13, ROCK1, STAU1, SULT1E1, CRYM, STAM, HOOK1, CRYZ, AEBP1, UBE3A, ARPC5, PLS3, TRIM16, IMPACT, ACTR2, IVNS1ABP, TAF4B, URI1, SUMO1, GSTM4, NFAT5, BTBD10, MGEA5, EEA1, ARL3, PFN2, DIDO1, FAM213A, RCC2, TNPO3, RABGAP1, PER3, CCSAP, CCDC6, MAPK14, CAPNS1, FAM96A, SHOC2, PABPC4, COMMD10, C…	1848	4374	15698	1.33808	1.12703e-18	1.61005e-19	3.33791e-18
UP_KEYWORDS	RNA-binding	148	7.95699	2.00528e-18	AGO3, AKAP17A, MBNL2, MORC3, RBM33, ZNF638, HNRNPA1L2, EIF4G3, LARP4, RPP25, EIF4B, PNPT1, ZC3H14, HTATSF1, HNRNPA3, EIF4E, TFB2M, DDX42, STAU1, UNC50, NCBP3, SAFB, CRYZ, ACIN1, SRSF9, EIF4G1, PAPOLA, TIAL1, RBMS1, TNRC6A, RBM4, G3BP1, NCL, PTCD3, EIF2AK4, EXOSC8, MRPL44, G3BP2, XPO1, THOC1, HNRNPDL, CASC3, PABPC4, NSUN2, DDX17, RBMX, FAM120A, PHAX, ELAVL1, ADAR, RBM7, TNRC6B, THOC3, DUSP11, SRRM…	1848	610	15698	2.06098	9.70556e-16	1.2132e-16	2.87448e-15
GOTERM_CC_DIRECT	GO:0005737~cytoplasm	739	39.7312	1.05653e-17	SMU1, CDC16, AKAP17A, NAE1, STAT1, MALT1, UBA6, COPB1, PMM1, XIAP, CCL3, SCARB1, ANP32A, VCPKMT, ADAM17, ATP6V0A1, FBXO7, RUFY3, DSC3, GTF2A1, ST13, MSH6, WRN, STAU1, ROBO1, CRYM, CRYZ, AEBP1, UBR5, UBE3A, ARPC5, PLS3, AP1G1, TRIM16, IMPACT, ACTR2, IVNS1ABP, TAF4B, URI1, SUMO1, GSTM4, NFAT5, BTBD10, EEA1, NAA16, PFN2, DIDO1, FAM213A, SMC1A, TNPO3, PER3, CCDC6, MAPK14, FAM96A, UBE2G1, SHOC2, PABPC…	1781	4722	14493	1.27354	8.75865e-15	4.37933e-15	1.62937e-14
UP_KEYWORDS	Cell cycle	144	7.74194	1.49508e-15	CDC16, NAE1, INO80, KRT18, RIF1, TPX2, CDCA7, SPIN1, TLK2, SNX9, SMC5, ECT2, BRCA2, BRCA1, MCMBP, SEPT11, TET2, TLK1, APPL2, NIPBL, TPR, BCCIP, ATM, RBL2, ANAPC5, WAPL, ARL3, PRC1, POGZ, RBBP8, EIF2AK4, CSNK2A1, RCC2, SMC1A, RABGAP1, CCSAP, NUP37, APPL1, SENP5, PAFAH1B1, NSUN2, CETN3, SKA2, PDCD6IP, AHCTF1, STAG1, USP9X, RAD50, MIS18A, STAG2, MCM4, CASP8AP2, MCM3, KLHL42, MCM6, MCM5, RALB, CIB1, …	1848	627	15698	1.95091	6.98552e-13	7.76046e-14	2.06501e-12
GOTERM_CC_DIRECT	GO:0005634~nucleus	721	38.7634	6.13968e-14	FUBP1, SMU1, CDC16, AKAP17A, NAE1, STAT1, MALT1, SKIV2L2, ATAD2, XIAP, UCHL5, ANP32A, NR4A3, CFAP45, FBXO7, GTF2B, POLD3, TBL1XR1, ZZZ3, CRYM, AEBP1, UBR5, EHMT1, UBE3A, PLSCR1, URI1, UBTF, ATAD1, ATRX, SUMO1, NFAT5, INIP, BTBD10, MGEA5, ARL3, NAA16, BCL2L13, DIDO1, SMC1A, RCC2, PER3, PHF6, CREBZF, NELFCD, MAPK14, NCOA4, SENP5, PLRG1, FAM96A, SHOC2, PABPC4, COMMD10, TMEM57, ANXA7, NKRF, SSBP2, PI…	1781	4724	14493	1.24199	5.08967e-11	1.69655e-11	9.46798e-11
GOTERM_CC_DIRECT	GO:0005730~nucleolus	172	9.24731	8.09385e-14	STAT1, MALT1, ZNF106, RNF213, CHD2, KRT18, CHD3, SKIV2L2, TXNRD1, CBX5, SPIN1, ZC3H14, GTF2B, SNAPC1, WRN, RSL1D1, WDR12, AK6, TFPT, ZZZ3, MDM2, TULP3, ACIN1, SRSF9, ZCCHC11, PLSCR1, TAF4B, UBTF, SUMO1, RBL2, UTP14A, BTBD10, RBM4, SETX, KAT7, NCL, OLA1, MORF4L2, RBBP8, RCC2, UTP23, FTSJ3, EXOSC8, PHF6, XPO1, RCL1, SENP5, PLRG1, WDR75, IPO5, AKAP8, NSUN2, DDX17, TSR1, NOLC1, CETN3, NGDN, NKRF, SMG…	1781	802	14493	1.74521	6.70953e-11	1.67738e-11	1.24822e-10
UP_SEQ_FEATURE	mutagenesis site	329	17.6882	4.64448e-13	INADL, MEF2C, NAE1, STAT1, MALT1, UBA6, QPCT, CCL2, ATAD2, CCL3, XIAP, ACADM, UCHL5, EIF3M, RBCK1, CEP350, PMEL, TGOLN2, MLPH, EIF4E, GTF2A1, MSH6, TRIM63, GTF2B, ROCK1, RNF43, PTK2, SULT1E1, CLCN3, SEPT11, HOOK1, UFM1, SULF2, UBR5, RAB11FIP1, TLK1, PLSCR1, AP2B1, EIF4G1, IVNS1ABP, SUMO1, EEA1, SMC1A, TRIM33, CREBZF, MAPK14, THOC1, HNRNPDL, ATF7IP, NCOA4, CASC3, SENP5, FLII, NSUN2, COL4A3BP, TBC1…	1832	1926	15448	1.44041	1.96351e-09	1.96351e-09	8.68183e-10
UP_KEYWORDS	mRNA processing	83	4.46237	6.32353e-13	CPSF6, NUDT21, CDC5L, AKAP17A, MBNL2, CSTF3, KIAA1429, HNRNPA1L2, SKIV2L2, SNW1, ZRANB2, SUPT6H, SNRNP27, DHX15, WBP11, RBMXL1, PNPT1, SNRNP48, HNRNPA3, ARL6IP4, HNRNPU, HNRNPK, KHDRBS1, CELF1, MBNL1, CELF2, SNRNP200, CPSF2, NONO, PNN, HNRNPR, RBFOX2, NCBP3, SF3B1, ACIN1, SRSF9, ZCCHC8, TTF2, DDX1, PRPF38A, PAPOLA, HNRNPF, RBM4, HNRNPA2B1, DHX38, GCFC2, ISY1, THOC1, CASC3, PLRG1, CDK12, CWC22, CD…	1848	310	15698	2.27436	3.06073e-10	3.06073e-11	9.06497e-10
UP_KEYWORDS	mRNA splicing	71	3.8172	1.14569e-12	CDC5L, AKAP17A, MBNL2, KIAA1429, HNRNPA1L2, SKIV2L2, SNW1, ZRANB2, SUPT6H, SNRNP27, DHX15, WBP11, RBMXL1, SNRNP48, HNRNPA3, ARL6IP4, HNRNPU, HNRNPK, CELF1, MBNL1, SNRNP200, NONO, PNN, HNRNPR, RBFOX2, SF3B1, ACIN1, SRSF9, ZCCHC8, TTF2, PRPF38A, HNRNPF, RBM4, HNRNPA2B1, DHX38, GCFC2, ISY1, THOC1, CASC3, PLRG1, CDK12, CWC22, CDK13, RBMX, HNRNPA1, AQR, SCAF11, THOC3, YBX1, PPP4R2, SRRM2, RBM8A, PRPF4…	1848	248	15698	2.43192	5.54489e-10	5.04081e-11	1.64222e-09
UP_KEYWORDS	Cell division	93	5	3.78786e-12	BRCC3, SEPT7, CDC16, NCAPG, INO80, TPX2, CDCA7, ANAPC10, IST1, PKN2, RAD21, SNX9, CKAP5, SMC5, ECT2, WASL, NSL1, MCMBP, SEPT11, VRK1, TPR, PPP1CC, PPP1CB, ANAPC5, SETDB2, CD2AP, WAPL, ARL3, MIS18BP1, MAD2L1, PRC1, POGZ, RBBP8, SMC4, SMC1A, RCC2, CCSAP, NUP37, SENP5, KATNA1, PAFAH1B1, SEPT2, NSUN2, SEPT10, CETN3, HELLS, CDK13, PDCD6IP, SKA2, AHCTF1, SMC3, CCNK, STAG1, USP9X, PIK3C3, ARPP19, STAG2,…	1848	377	15698	2.09548	1.83332e-09	1.52777e-10	5.42972e-09
INTERPRO	IPR016024:Armadillo-type fold	85	4.56989	1.98306e-11	LRBA, NCAPG, COPB1, KIAA1429, RIF1, EIF4G3, EIF3M, PUM1, PKP4, CKAP5, HEATR1, AP3B1, NOM1, MAP3K1, SF3B1, PUM2, UNC45A, DOCK1, ARMCX3, USP34, DNAJC13, EFR3A, AP2B1, AP1G1, EIF4G1, NIPBL, BZW1, ATM, RNPEP, API5, WAPL, LTN1, PRKDC, HECTD1, TNPO3, ARMC1, IPO7, NBAS, XPO1, UPF2, CWC22, IPO5, TNPO1, PPP4R3B, KPNA4, PDCD4, USO1, PSME4, CTNND1, STAG1, LYST, ARFGEF1, USP9X, KIAA1468, PIK3C3, TRIP12, FAM1…	1766	332	14565	2.11155	5.02904e-08	5.02904e-08	3.50401e-08
UP_KEYWORDS	Alternative splicing	1224	65.8065	7.00134e-11	MOB1A, SMU1, AKAP17A, UBA6, QPCT, ATAD2, SCARB1, NR4A3, CFAP45, EPN2, VCPKMT, IGF2, PMEL, ADAM17, C8orf82, MLPH, ATP6V0A1, FBXO7, RUFY3, DSC3, MSH6, POLD3, DSC2, AADACL2, ROBO1, HSD17B4, STAM, CRYZ, FAM84A, SULF2, EHMT1, UBE3A, PLS3, ARPC5, PLSCR1, PLXDC2, ACTR2, UBTF, URI1, TAF4B, ATAD1, ATRX, SUMO1, BROX, NFAT5, GSTM4, BTBD10, MGEA5, NAA16, FAM213A, UTP23, CCSAP, RABGAP1, PHF6, MAPK14, NELFCD, …	1848	9318	15698	1.11584	3.38865e-08	2.60665e-09	1.00361e-07
GOTERM_CC_DIRECT	GO:0005913~cell-cell adherens junction	82	4.4086	7.3514e-11	SEPT7, RAB10, STAT1, ARGLU1, PARVA, EIF2A, KRT18, CCT8, ADD1, SLK, EPN2, LRRC59, ARFIP1, SNX5, IST1, PKN2, SWAP70, DSC2, HNRNPK, SNX9, CKAP5, CADM1, RSL1D1, MRE11A, EPS15, HSPA5, GOLGA3, PPFIBP1, UNC45A, CLINT1, ITGB1, EIF4G1, DDX6, BZW1, ABI1, IQGAP1, CD2AP, OLA1, CTNNA1, SND1, TWF1, CSNK1D, SH3GLB1, HDLBP, NUMB, SEPT2, LAD1, SMAGP, USO1, PICALM, MYO1B, CTNND1, SNX2, IDH1, SNX1, EHD4, PVRL4, PCM…	1781	319	14493	2.09179	6.09431e-08	1.21886e-08	1.13372e-07
GOTERM_MF_DIRECT	GO:0098641~cadherin binding involved in cell-cell adhesion	76	4.08602	1.38405e-10	SEPT7, RAB10, STAT1, ARGLU1, PARVA, EIF2A, KRT18, CCT8, ADD1, SLK, EPN2, LRRC59, ARFIP1, SNX5, IST1, PKN2, SWAP70, HNRNPK, SNX9, CKAP5, RSL1D1, MRE11A, EPS15, HSPA5, GOLGA3, PPFIBP1, UNC45A, CLINT1, ITGB1, EIF4G1, DDX6, ABI1, BZW1, IQGAP1, CD2AP, OLA1, CTNNA1, SND1, TWF1, CSNK1D, SH3GLB1, HDLBP, NUMB, SEPT2, LAD1, USO1, PICALM, MYO1B, CTNND1, SNX2, IDH1, SNX1, EHD4, PCMT1, ITGA6, TMPO, GAPVD1, RA…	1703	286	13666	2.13243	1.89199e-07	6.30664e-08	2.27381e-07
GOTERM_CC_DIRECT	GO:0016020~membrane	345	18.5484	1.55677e-10	AP5M1, FAM49B, ZNF106, COPB1, COMT, CEP350, LRRC59, ADAM17, RUFY3, DSC3, DDX42, STAU1, VPS41, CLCN3, PDZD8, HSD17B4, AK6, TMEM30A, TMEM131, UBR5, PLSCR1, AP2B1, EIF4G1, TOMM70A, AP1G1, ACTR2, ATAD1, BROX, MGEA5, EEA1, RCC2, NELFCD, SLC35B2, NBAS, CAPNS1, CKLF, HECA, IPO5, ANXA7, DNAJC3, CANX, PICALM, OGFRL1, STK38L, CNOT1, MTHFD1L, PLEKHA5, ELAVL1, USP9X, CAMLG, STT3B, HSP90B1, LDHB, STAG2, MIA3,…	1781	2064	14493	1.3602	1.29056e-07	2.15094e-08	2.40083e-07
UP_KEYWORDS	Ubl conjugation pathway	127	6.82796	1.78278e-10	CDC16, MAGEF1, NAE1, MALT1, UBA6, RNF213, XIAP, HERC1, UCHL5, HERC2, JOSD1, ATG12, RBCK1, FBXO9, TRIM56, FBXO7, MARCH5, TRIM63, MYCBP2, UBR2, RNF43, USP47, UBE4A, BRCA1, TULP4, TBL1XR1, OTUD4, UBE2K, MDM2, UFM1, USP34, UBR5, UBE3A, TRIM38, PJA2, SUMO1, SH3RF2, ANAPC5, TRIM4, HECTD1, TRIM33, MYSM1, UBE2G2, SENP5, UBE2G1, COMMD10, UBE2H, FBXO21, HERC6, UBE4B, UBE2N, DCUN1D1, USP48, RNF216, UBE2V2, …	1848	615	15698	1.75417	8.62863e-08	6.16331e-09	2.55553e-07
GOTERM_CC_DIRECT	GO:0005829~cytosol	489	26.2903	1.89739e-10	MOB1A, CDC16, NAE1, STAT1, MALT1, UBA6, COPB1, PMM1, CCL3, XIAP, COMT, UCHL5, HSD17B14, RBCK1, TGOLN2, FBXO7, ST13, ROCK1, VPS41, SULT1E1, STAM, HOOK1, CRYZ, UBE3A, ARPC5, PLSCR1, AP2B1, AP1G1, ACTR2, GSTM4, MGEA5, EEA1, RCC2, SMC1A, RABGAP1, MAPK14, CAPNS1, UBE2G2, COL4A3BP, ANXA7, SHMT1, UBE2N, USP9X, KIFAP3, STAG2, ENOPH1, BIRC2, APC, PLEK, HUWE1, TARS, UBE2D1, ATP6V1A, PAICS, UBE2D2, PAIP1, A…	1781	3121	14493	1.275	1.57293e-07	2.24705e-08	2.92612e-07
UP_KEYWORDS	Chromosome	85	4.56989	2.37645e-10	SEPT7, NCAPG, PPHLN1, KANSL1, RIF1, HIST1H1B, CCNB1IP1, HIST1H1E, EHMT2, CENPU, CBX5, FAM208A, H2AFY2, H2AFV, SMARCAD1, MSH6, RAD21, NUDCD2, CKAP5, SMC5, MRE11A, ZFR, LRMP, BRCA1, NSL1, UVRAG, EHMT1, TPR, NSMCE1, PPP1CC, ATRX, SETD2, SETDB2, CENPM, WAPL, SETX, NSD1, MAD2L1, MIS18BP1, POGZ, RBBP8, SMC4, SMC1A, RCC2, PHF6, NUP37, TOPBP1, NBN, SEPT2, DCTN6, NGDN, SMG6, SKA2, AHCTF1, PPP2CB, SMC3, ZB…	1848	357	15698	2.02252	1.1502e-07	7.668e-09	3.40653e-07
GOTERM_BP_DIRECT	GO:0051301~cell division	85	4.56989	3.03818e-10	BRCC3, CDC16, NCAPG, INO80, TPX2, KIF14, CDCA7, ANAPC10, IST1, PKN2, RAD21, CKAP5, SMC5, WASL, NSL1, RB1, MCMBP, SEPT11, VRK1, TPR, PPP1CC, PPP1CB, ANAPC5, SETDB2, CD2AP, WAPL, MIS18BP1, MAD2L1, POGZ, RBBP8, SMC4, SMC1A, RCC2, CCSAP, NUP37, SENP5, KATNA1, SEPT2, NSUN2, SEPT10, CETN3, HELLS, CDK13, SKA2, SMC3, CCNK, STAG1, USP9X, MAP4, ARPP19, STAG2, MIS18A, SPG20, PDS5A, KLHL42, MCM5, TERF1, CIB1…	1691	340	13549	2.0031	1.35563e-06	1.35563e-06	5.71253e-07
UP_KEYWORDS	Methylation	171	9.19355	1.14702e-09	FUBP1, TFG, MECP2, KIAA1429, KRT18, RBM33, ZNF638, HNRNPA1L2, ESR1, HIST1H1B, DNAJA2, LARP4, EHMT2, HIST1H1E, EPN2, MAP2K4, PHF3, FBXO7, KRT19, CREBBP, HNRNPA3, GPBP1, DDX42, STAU1, RHEB, RCOR3, TULP4, SAFB, ACIN1, TET2, ATL2, ZCCHC11, EIF4G1, TOMM70A, ARHGAP32, TPR, IFT74, ATRX, KRT13, BROX, API5, G3BP1, NCL, SMARCE1, SPRED1, DIDO1, SRRT, TRIM33, CSNK1D, G3BP2, CCDC6, LSM14A, HNRNPDL, LAD1, PABP…	1848	927	15698	1.56696	5.55158e-07	3.46974e-08	1.6442e-06
KEGG_PATHWAY	hsa04110:Cell cycle	42	2.25806	1.76172e-09	SMC1A, CDC16, EP300, GSK3B, ANAPC10, SMC3, CREBBP, STAG1, RAD21, PCNA, TTK, STAG2, MCM4, MCM3, MCM6, MCM5, CHEK1, MDM2, RB1, CDC27, ORC4, CDK7, CCNB2, CUL1, MAD2L2, CDC6, ATM, BUB3, RBL2, HDAC1, YWHAZ, SMAD3, ANAPC5, HDAC2, CCND2, CCNB1, YWHAG, TFDP2, PRKDC, MAD2L1, CCNH, SMAD2	695	123	5450	2.67766	4.89759e-07	4.89759e-07	2.32684e-06
GOTERM_CC_DIRECT	GO:0005694~chromosome	36	1.93548	1.77702e-09	SMC1A, TOPBP1, PPHLN1, CLOCK, EHMT2, FAM208A, SMC3, ZBTB38, STAG1, BOD1L1, RECQL, SSRP1, RAD21, ZMYND11, STAG2, PDS5A, PRPF4B, CD3EAP, ZFR, LRMP, BRCA1, ASH1L, SMCHD1, WHSC1, CENPE, FBXO11, EHMT1, SETD2, SETDB2, PDS5B, WAPL, NSD1, RBBP8, SPRTN, SMC4, HP1BP3	1781	98	14493	2.98931	1.47315e-06	1.84144e-07	2.7405e-06
UP_KEYWORDS	Mitosis	65	3.49462	2.22726e-09	BRCC3, CDC16, SEPT7, NCAPG, INO80, TPX2, ANAPC10, RAD21, SNX9, CKAP5, SMC5, WASL, NSL1, MCMBP, VRK1, TPR, ANAPC5, CD2AP, SETDB2, WAPL, MIS18BP1, MAD2L1, RBBP8, SMC4, SMC1A, RCC2, CCSAP, NUP37, PAFAH1B1, KATNA1, SEPT2, NSUN2, CETN3, HELLS, SKA2, CCNK, SMC3, STAG1, USP9X, ARPP19, MIS18A, STAG2, PDS5A, KLHL42, TERF1, SMC2, ANKLE2, KIF11, FBXO5, CENPE, CENPC, CASC5, CCNB2, ZNF207, MAD2L2, CDC6, CLTC,…	1848	255	15698	2.16529	1.07799e-06	6.34114e-08	3.19268e-06
GOTERM_MF_DIRECT	GO:0003723~RNA binding	108	5.80645	3.44044e-09	FUBP1, CSTF3, MORC3, HNRNPA1L2, ZNF638, EIF4G3, PNPT1, EIF4B, HNRNPA3, HTATSF1, RSL1D1, BRCA1, RNASEH2A, UNC50, FUBP3, UBR5, PAPOLA, EIF4G1, TIAL1, RBMS1, RBM4, NCL, SMARCE1, RBBP7, THOC1, XPO1, CASC3, RCL1, PABPC4, DNMT1, DDX17, RBMX, PHAX, ELAVL1, ADAR, HSP90B1, THOC3, DUSP11, ANKRD17, EIF3A, TARS, LRPPRC, TARDBP, NUFIP1, PAIP1, SCAND1, DDX59, ARHGEF28, CPSF6, NUDT21, SRP9, SRP14, NUFIP2, ZRANB…	1703	493	13666	1.75794	4.70307e-06	1.17577e-06	5.6522e-06
UP_KEYWORDS	DNA damage	79	4.24731	7.11966e-09	BRCC3, CDC5L, INO80, RIF1, MGME1, UCHL5, HERC2, USP10, TLK2, UBE2W, SMARCAD1, RAD23B, MSH6, RAD21, USP1, SMC5, POLK, WRN, ERCC1, BRCA2, MRE11A, NONO, INO80D, USP47, BRCA1, TFPT, REV3L, UVRAG, UBR5, TLK1, NSMCE1, BCCIP, ATRX, ATM, USP3, INIP, MUM1, SETX, PRKDC, RBBP8, MORF4L2, SMC1A, ASCC3, TOPBP1, NBN, ZBTB1, CLOCK, SHPRH, PSME4, HIPK2, TANK, SMC3, UBE2N, BOD1L1, UNG, SSRP1, TRIP12, RAD50, PCNA, …	1848	345	15698	1.94514	3.44591e-06	1.9144e-07	1.02057e-05
UP_KEYWORDS	DNA repair	69	3.70968	7.83891e-09	BRCC3, CDC5L, INO80, MGME1, UCHL5, HERC2, USP10, UBE2W, SMARCAD1, RAD23B, MSH6, RAD21, USP1, SMC5, POLK, WRN, ERCC1, BRCA2, MRE11A, NONO, INO80D, USP47, BRCA1, TFPT, REV3L, UVRAG, UBR5, NSMCE1, BCCIP, ATRX, INIP, MUM1, SETX, PRKDC, RBBP8, MORF4L2, SMC1A, ASCC3, TOPBP1, NBN, ZBTB1, SHPRH, PSME4, SMC3, UBE2N, UNG, BOD1L1, SSRP1, TRIP12, RAD50, PCNA, USP7, NSMCE4A, TAOK1, APEX1, SMC6, JMY, MSH2, CHE…	1848	286	15698	2.04939	3.79403e-06	1.99686e-07	1.12367e-05
GOTERM_BP_DIRECT	GO:0006281~DNA repair	60	3.22581	2.29238e-08	BRCC3, CDC5L, SMARCB1, INO80, UCHL5, UBE2W, MSH6, POLK, WRN, ERCC1, MRE11A, NONO, INO80D, BRCA1, TFPT, UVRAG, UBR5, BCCIP, ATRX, NSMCE1, ATM, SUMO1, USP3, INIP, MUM1, RBBP8, MORF4L2, SMC1A, MNAT1, CSNK1D, TOPBP1, NBN, ZBTB1, SHPRH, PSME4, RPAIN, SMC3, RECQL, UNG, BOD1L1, SSRP1, TRIP12, RAD50, NSMCE4A, TAOK1, PDS5A, APEX1, NPM1, CHEK1, MSH2, JMY, TDG, MSH3, GTF2H1, NABP2, PDS5B, SMG1, PARP1, GTF2H…	1691	228	13549	2.10853	0.000102281	5.11416e-05	4.31024e-05
GOTERM_BP_DIRECT	GO:0016032~viral process	70	3.76344	2.83998e-08	ABI2, CALCOCO2, MORC3, COPB1, KRT18, UBN1, EIF4G3, SNW1, ATF7, NUP88, CBX5, RBCK1, CENPU, SUPT6H, CREBBP, KRT19, EIF4E, MSH6, GTF2B, NUP153, HNRNPK, GTF2A2, MRE11A, PDZD8, CUL5, TRAM1, MDM2, RB1, CREB1, UBE3A, ABCE1, EIF4G1, CUL1, TPR, GRB2, ABI1, WDR48, NUP93, SUMO1, WAPL, KDM4A, NUP50, SND1, IPO7, RAB6A, NUP37, XPO1, EP300, ATF7IP, IPO5, TNPO1, CDK13, HNRNPA1, RNF216, UNG, RAD50, CAMLG, USP7, Z…	1691	285	13549	1.96796	0.000126712	4.22391e-05	5.33987e-05
GOTERM_BP_DIRECT	GO:0098609~cell-cell adhesion	67	3.60215	3.28038e-08	SEPT7, RAB10, STAT1, ARGLU1, EIF2A, KRT18, CCT8, ADD1, SLK, EPN2, LRRC59, ARFIP1, SNX5, IST1, PKN2, SWAP70, HNRNPK, SNX9, CKAP5, RSL1D1, MRE11A, EPS15, HSPA5, GOLGA3, PPFIBP1, UNC45A, CLINT1, EIF4G1, DDX6, ABI1, BZW1, IQGAP1, OLA1, SND1, TWF1, CSNK1D, SH3GLB1, HDLBP, NUMB, SEPT2, LAD1, USO1, PICALM, MYO1B, IDH1, SNX2, SNX1, EHD4, PCMT1, TMPO, GAPVD1, RAB1A, PDXDC1, FNBP1L, SERBP1, EIF2S3, RANBP1,…	1691	269	13549	1.99566	0.00014636	3.6592e-05	6.16793e-05
UP_KEYWORDS	Helicase	40	2.15054	7.04995e-08	DHX32, SMARCA1, ASCC3, SMARCA4, INO80, HLTF, CHD2, CHD3, SKIV2L2, CHD1, DDX17, SHPRH, SMARCA5, HELLS, DDX10, DHX15, DICER1, SMARCAD1, RECQL, YTHDC2, DDX52, DDX42, MCM4, WRN, SNRNP200, MCM3, MCM6, MCM5, DHX9, CHD9, TTF2, DDX1, DDX6, ATRX, DDX59, G3BP1, SETX, DHX38, DDX39B, DDX23	1848	136	15698	2.49841	3.41212e-05	1.70609e-06	0.000101058
GOTERM_CC_DIRECT	GO:0016607~nuclear speck	52	2.7957	7.32633e-08	MEF2C, AKAP17A, CDC5L, YLPM1, SRP54, KIAA1429, ZNF638, RCHY1, CCNL2, FYTTD1, WBP11, ZC3H14, ARL6IP4, DDX42, NONO, PNN, SF3B1, ACIN1, PIAS2, PPP1CC, SUMO1, RBM4, CTR9, THOC1, CASC3, PLRG1, CDK12, CWC22, CDK13, BCLAF1, PSME4, RREB1, GATAD2B, THOC3, DUSP11, SRRM2, RBM8A, SMC6, APEX1, SNRNP70, RNF34, SART3, YTHDC1, LUC7L3, TARDBP, RSRC1, SRSF4, THOC2, DDX39B, PRPF18, SRSF1, SPRTN	1781	194	14493	2.1812	6.07334e-05	6.74834e-06	0.000112985
INTERPRO	IPR012677:Nucleotide-binding, alpha-beta plait	58	3.11828	7.42068e-08	CPSF6, AKAP17A, RBM33, HNRNPA1L2, ZNF638, LARP4, RBMXL1, UPF3A, EIF4B, HTATSF1, HNRNPA3, CELF1, CELF2, MSI2, NONO, HNRNPR, RBFOX2, SAFB, NCBP3, SRSF9, ACIN1, TIAL1, RBMS1, HNRNPD, HNRNPF, TNRC6A, RBM4, G3BP1, CNOT4, HNRNPA2B1, NCL, UPF3B, SRRT, G3BP2, HNRNPDL, PABPC4, RBMX, TAF15, HNRNPA1, ELAVL1, RBM47, RBM7, TNRC6B, RBM8A, HNRNPM, RBM23, SNRNP70, SART3, SRSF8, UHMK1, SAFB2, TARDBP, ESRP1, SF3B6…	1766	230	14565	2.07979	0.000188171	9.40898e-05	0.000131121
UP_KEYWORDS	Host-virus interaction	80	4.30108	8.97749e-08	ABI2, SMARCB1, STAT1, MORC3, COPB1, KRT18, UBN1, SCARB1, EIF4G3, SNW1, ATF7, CENPU, CBX5, RBCK1, CXADR, SUPT6H, CREBBP, KRT19, EIF4E, MSH6, GTF2B, NUP153, GTF2A2, HNRNPK, MRE11A, TFRC, PDZD8, CUL5, TRAM1, MDM2, RB1, CREB1, UBE3A, ABCE1, ITGB1, CLEC5A, EIF4G1, CUL1, GRB2, IVNS1ABP, ABI1, WDR48, SUMO1, WAPL, KDM4A, EIF2AK4, SND1, IPO7, RAB6A, XPO1, EP300, ATF7IP, IPO5, TNPO1, CDK13, PDCD6IP, SERINC…	1848	371	15698	1.83172	4.34501e-05	2.0691e-06	0.000128688
INTERPRO	IPR014001:Helicase, superfamily 1/2, ATP-binding domain	34	1.82796	2.1321e-07	DHX32, SMARCA1, ASCC3, SMARCA4, INO80, HLTF, CHD2, CHD3, SKIV2L2, CHD1, DDX17, SHPRH, HELLS, SMARCA5, DDX10, DHX15, DICER1, RECQL, SMARCAD1, YTHDC2, DDX52, DDX42, WRN, SNRNP200, DHX9, CHD9, TTF2, DDX1, DDX6, ATRX, DDX59, DHX38, DDX39B, DDX23	1766	107	14565	2.62069	0.000540555	0.000180217	0.000376736
GOTERM_BP_DIRECT	GO:0016925~protein sumoylation	36	1.93548	2.67745e-07	SMC1A, NUP37, BCL11A, SENP5, HERC2, NUP88, SMC3, STAG1, ZNF451, RAD21, PCNA, NUP153, HNRNPK, NSMCE4A, SMC5, STAG2, WRN, UBA2, SMC6, BRCA1, SENP6, TOP2B, MDM2, NFATC2IP, TDG, PIAS2, RANBP2, TPR, SP3, NUP93, NSMCE1, SUMO1, NUP35, SEH1L, NUP50, PARP1	1691	115	13549	2.50824	0.00119396	0.000238907	0.000503425
UP_KEYWORDS	Chromatin regulator	62	3.33333	4.14108e-07	BRCC3, SMARCA1, SMARCC1, SMARCB1, SMARCA4, HLTF, KANSL1, CHD2, CHD3, UBN1, CHD1, EHMT2, SMARCA5, KDM3A, SPIN1, TLK2, H2AFY2, SMARCAD1, RNF20, NCOR1, RBBP4, TBL1XR1, AEBP2, RB1, PBRM1, TLK1, EHMT1, TET2, KMT2C, ATRX, RBL2, SETD2, USP3, SETDB2, MBTD1, KDM1A, SMARCC2, KAT7, NSD1, KDM4A, KDM5B, MORF4L2, SMARCE1, RBBP7, CBX3, MYSM1, DNMT1, BAZ2A, TDRD3, JMJD1C, ZMYND11, MTF2, KAT6B, KMT5B, ASH1L, WHSC…	1848	272	15698	1.93627	0.000200408	9.11033e-06	0.000593603
INTERPRO	IPR001650:Helicase, C-terminal	33	1.77419	4.38057e-07	SMARCA1, ASCC3, INO80, SMARCA4, HLTF, CHD2, CHD3, SKIV2L2, CHD1, DDX17, SHPRH, HELLS, SMARCA5, DDX10, DHX15, DICER1, RECQL, SMARCAD1, YTHDC2, DDX52, DDX42, WRN, SNRNP200, DHX9, CHD9, TTF2, DDX1, DDX6, ATRX, DDX59, DHX38, DDX39B, DDX23	1766	105	14565	2.59206	0.0011103	0.00027769	0.000774032
SMART	SM00490:HELICc	33	1.77419	5.2298e-07	SMARCA1, ASCC3, INO80, SMARCA4, HLTF, CHD2, CHD3, SKIV2L2, CHD1, DDX17, SHPRH, HELLS, SMARCA5, DDX10, DHX15, DICER1, RECQL, SMARCAD1, YTHDC2, DDX52, DDX42, WRN, SNRNP200, DHX9, CHD9, TTF2, DDX1, DDX6, ATRX, DDX59, DHX38, DDX39B, DDX23	995	104	8019	2.55728	0.00026041	0.00026041	0.000752686
UP_KEYWORDS	mRNA transport	30	1.6129	7.90393e-07	NUP37, G3BP2, THOC1, XPO1, CASC3, HNRNPA1L2, NUP88, AHCTF1, SUPT6H, FYTTD1, HNRNPA1, UPF3A, NUP153, THOC3, RBM8A, NCBP3, ZC3H11A, RANBP2, LRPPRC, TPR, NUP93, MX2, NUP35, THOC2, HNRNPA2B1, SEH1L, DDX39B, NUP50, UPF3B, SRSF1	1848	95	15698	2.6825	0.000382477	1.66325e-05	0.00113299
UP_SEQ_FEATURE	compositionally biased region:Glu-rich	58	3.11828	8.09436e-07	SMARCC1, FAM161A, BCL11A, ARGLU1, CHD2, KIAA1429, GOLIM4, RBM33, ZNF638, HERC1, SLK, TRIM44, ROCK1, PAF1, PRRC2C, ACBD3, PCNT, ARHGAP30, NOM1, PNN, SAFB, NCBP3, AEBP2, AEBP1, ACIN1, G3BP1, SMARCC2, AKAP9, SMARCE1, BCL2L13, SRRT, SLC4A1AP, G3BP2, ZNHIT6, UPF2, ATF7IP, FLII, TSR1, AATF, BAZ2A, FAM13B, SCAPER, TCHP, DNAJC21, PPP4R2, ZNF326, EIF3A, YTHDC1, GNAS, LUC7L3, HUWE1, SAFB2, GTF2F1, ZNF428, …	1832	251	15448	1.9485	0.00341645	0.00170969	0.00151319
SMART	SM00487:DEXDc	33	1.77419	8.41257e-07	SMARCA1, ASCC3, INO80, SMARCA4, HLTF, CHD2, CHD3, SKIV2L2, CHD1, DDX17, SHPRH, HELLS, SMARCA5, DDX10, DHX15, DICER1, RECQL, SMARCAD1, YTHDC2, DDX52, DDX42, WRN, SNRNP200, DHX9, CHD9, TTF2, DDX1, DDX6, ATRX, DDX59, DHX38, DDX39B, DDX23	995	106	8019	2.50903	0.000418859	0.000209451	0.00121076
GOTERM_BP_DIRECT	GO:0006338~chromatin remodeling	27	1.45161	1.33921e-06	SMARCA1, SMARCC1, SMARCB1, MYSM1, SMARCA4, INO80, ZBTB1, CHRAC1, CHD1, ESR1, SMARCA5, SUPT6H, BAZ2A, SMARCAD1, RBBP4, ACTR6, RERE, RB1, PBRM1, ATRX, HDAC1, HDAC2, SMARCC2, BPTF, MORF4L2, SMARCE1, CBX3	1691	78	13549	2.77353	0.00595776	0.000995433	0.00251802
SMART	SM00360:RRM	47	2.52688	1.40007e-06	CPSF6, G3BP2, HNRNPDL, RBM33, HNRNPA1L2, ZNF638, PABPC4, RBMX, TAF15, HNRNPA1, RBMXL1, EIF4B, ELAVL1, HTATSF1, HNRNPA3, RBM47, RBM7, CELF1, CELF2, RBM8A, HNRNPM, MSI2, NONO, RBM23, HNRNPR, SNRNP70, RBFOX2, SAFB, SART3, SRSF8, UHMK1, SRSF9, SAFB2, TIAL1, RBMS1, TARDBP, HNRNPD, ESRP1, SF3B6, HNRNPF, PPIL4, SRSF4, G3BP1, RBM4, HNRNPA2B1, NCL, SRSF1	995	183	8019	2.06987	0.000696993	0.000232385	0.00201501
UP_SEQ_FEATURE	domain:Helicase C-terminal	31	1.66667	1.43984e-06	SMARCA1, INO80, SMARCA4, HLTF, CHD2, CHD3, SKIV2L2, CHD1, DDX17, SHPRH, HELLS, SMARCA5, DDX10, DHX15, DICER1, RECQL, SMARCAD1, YTHDC2, DDX52, DDX42, WRN, DHX9, CHD9, TTF2, DDX1, DDX6, ATRX, DDX59, DHX38, DDX39B, DDX23	1832	102	15448	2.56276	0.00606915	0.00202716	0.00269168
INTERPRO	IPR011989:Armadillo-like helical	51	2.74194	1.91778e-06	NCAPG, COPB1, ATAD2, RIF1, PUM1, PKP4, CKAP5, HEATR1, AP3B1, SF3B1, PUM2, UNC45A, ARMCX3, DNAJC13, EFR3A, AP2B1, AP1G1, NIPBL, API5, LTN1, PRKDC, HECTD1, ARMC1, TNPO3, IPO7, XPO1, IPO5, TNPO1, KPNA4, PSME4, CTNND1, ARFGEF1, KIAA1468, FAM179B, TRIP12, KIFAP3, CAND1, PDS5A, RANBP6, KPNB1, NF1, KPNA1, KPNA3, ARMCX1, APC, CEP104, ATXN10, PPP2R5E, PDS5B, SMG1, PPP4R3A	1766	211	14565	1.99346	0.00485168	0.000972225	0.00338861
GOTERM_BP_DIRECT	GO:0000398~mRNA splicing, via spliceosome	53	2.84946	1.97937e-06	POLR2H, NUDT21, CDC5L, CSTF3, SKIV2L2, SNW1, SNRNP27, DHX15, HTATSF1, SNRNP48, HNRNPA3, HNRNPU, HNRNPK, SNRNP200, CPSF2, NONO, PNN, HNRNPR, SF3B1, DHX9, SRSF9, ZCCHC8, PAPOLA, HNRNPD, HNRNPF, HNRNPA2B1, DHX38, UPF3B, ISY1, DHX32, SRRT, CASC3, PLRG1, CWC22, RBMX, HNRNPA1, ELAVL1, AQR, YBX1, SRRM2, RBM8A, HNRNPM, PRPF4B, SNRNP70, SART3, GTF2F1, RSRC1, SF3B6, SRSF4, POLR2B, DDX39B, DDX23, SRSF1	1691	217	13549	1.95695	0.00879307	0.00126091	0.00372164
UP_SEQ_FEATURE	domain:Helicase ATP-binding	31	1.66667	2.79841e-06	DHX32, SMARCA1, INO80, SMARCA4, HLTF, CHD2, CHD3, SKIV2L2, CHD1, DDX17, HELLS, SMARCA5, DDX10, DHX15, DICER1, RECQL, SMARCAD1, YTHDC2, DDX52, DDX42, WRN, DHX9, CHD9, TTF2, DDX1, DDX6, ATRX, DDX59, DHX38, DDX39B, DDX23	1832	105	15448	2.48954	0.011762	0.00295356	0.00523137
INTERPRO	IPR000504:RNA recognition motif domain	48	2.58065	3.16455e-06	CPSF6, G3BP2, HNRNPDL, RBM33, HNRNPA1L2, ZNF638, PABPC4, RBMX, TAF15, HNRNPA1, RBMXL1, EIF4B, ELAVL1, HTATSF1, HNRNPA3, RBM47, RBM7, CELF1, CELF2, RBM8A, HNRNPM, MSI2, NONO, RBM23, HNRNPR, SNRNP70, RBFOX2, SAFB, SART3, SRSF8, UHMK1, SRSF9, SAFB2, TIAL1, RBMS1, TARDBP, HNRNPD, ESRP1, SF3B6, HNRNPF, PPIL4, SRSF4, G3BP1, RBM4, CNOT4, HNRNPA2B1, NCL, SRSF1	1766	197	14565	2.00953	0.0079932	0.00133666	0.00559153
UP_SEQ_FEATURE	short sequence motif:Nuclear localization signal	65	3.49462	3.18563e-06	MSC, PPHLN1, GMCL1, SPAG7, LMNB1, CENPU, SMARCAD1, ERCC1, AKIRIN2, CGGBP1, PTHLH, HNRNPR, ATXN1, SAFB, NUB1, MDM2, RB1, MYNN, DHX9, PIAS2, TFDP2, HNRNPA2B1, MXD1, DIDO1, SND1, PER3, PHF6, TOPBP1, THOC1, EP300, NBN, ATF7IP, AKAP8, DNMT1, NOLC1, KPNA4, NKRF, PDCD4, ASXL2, PHAX, NET1, TOX4, CTNND1, PITX2, THYN1, NAP1L4, PIK3C2A, ZMYND11, NPEPPS, TMPO, CSRP2, TERF1, KPNA1, NPM1, KPNA3, CDC73, SART3, …	1832	305	15448	1.79705	0.0133786	0.00269015	0.00595522
GOTERM_CC_DIRECT	GO:0010494~cytoplasmic stress granule	16	0.860215	3.87372e-06	STAU1, LSM14A, ATXN2, PABPC4, PUM2, RC3H1, NUFIP2, DDX1, TIAL1, DDX6, PUM1, EIF4E, RBM4, G3BP1, YBX1, MBNL1	1781	34	14493	3.82944	0.00320617	0.000321081	0.00597382
GOTERM_BP_DIRECT	GO:0032508~DNA duplex unwinding	18	0.967742	4.62843e-06	WRN, MCM3, MRE11A, ASCC3, MCM5, NBN, INO80, CHD2, CHD3, GINS2, CHD1, DHX9, DDX1, ATRX, RECQL, RAD50, G3BP1, SETX	1691	42	13549	3.43389	0.0204403	0.00257818	0.00870224
GOTERM_BP_DIRECT	GO:0006511~ubiquitin-dependent protein catabolic process	40	2.15054	4.72542e-06	USP33, UBA6, USP14, UBE2G2, FBXO32, RNF213, UBE2G1, UBE2H, UCHL5, PSMA2, FBXO21, UBE4B, USP10, FBXO7, UBE2N, USP48, USP9X, CYLD, RNF20, USP7, USP1, USP15, USP47, UBE4A, NUB1, CUL5, UBE2K, FBXO11, UBR5, RANBP1, USP34, UBE3A, UBE2D1, TTC3, CUL1, ATXN3, UBE2D2, CUL3, USP3, USP36	1691	150	13549	2.13664	0.0208641	0.00234002	0.00888459
GOTERM_CC_DIRECT	GO:0030529~intracellular ribonucleoprotein complex	36	1.93548	5.32726e-06	CPSF6, ILF3, AGO2, G3BP2, XPO1, HNRNPDL, CASC3, LARP1B, GSK3B, HNRNPA1L2, PABPC4, RBMX, HNRNPA1, RBMXL1, MRPL10, HNRNPA3, HNRNPU, HNRNPK, YBX1, CELF1, SNRNP200, HNRNPM, NPM1, BRCA1, HNRNPR, ATXN2, DHX9, DDX1, LRPPRC, HNRNPD, IQGAP1, HNRNPF, G3BP1, HNRNPA2B1, NCL, EPRS	1781	131	14493	2.23628	0.00440657	0.000401402	0.00821529
UP_SEQ_FEATURE	domain:RRM 2	29	1.55914	5.94281e-06	HNRNPDL, HNRNPA1L2, PABPC4, ZNF638, HNRNPA1, HNRNPA3, HTATSF1, ELAVL1, RBM47, CELF1, CELF2, HNRNPM, MSI2, NONO, RBM23, HNRNPR, SART3, SRSF9, TIAL1, TARDBP, RBMS1, HNRNPD, ESRP1, HNRNPF, SRSF4, RBM4, HNRNPA2B1, NCL, SRSF1	1832	98	15448	2.49528	0.0248132	0.00417896	0.0111092
UP_SEQ_FEATURE	domain:RRM 1	29	1.55914	5.94281e-06	HNRNPDL, HNRNPA1L2, PABPC4, ZNF638, HNRNPA1, HNRNPA3, HTATSF1, ELAVL1, RBM47, CELF1, CELF2, HNRNPM, MSI2, NONO, RBM23, HNRNPR, SART3, SRSF9, TIAL1, TARDBP, RBMS1, HNRNPD, ESRP1, HNRNPF, SRSF4, RBM4, HNRNPA2B1, NCL, SRSF1	1832	98	15448	2.49528	0.0248132	0.00417896	0.0111092
GOTERM_CC_DIRECT	GO:0043231~intracellular membrane-bounded organelle	100	5.37634	6.40397e-06	MEF2C, SAMD9, YIPF4, SEC31A, CHD2, PDHA1, COPB1, STX16, ZNF638, SCARB1, EPN2, CTSZ, ATP6V0A1, SNX6, MSH6, GPBP1, POLK, SNAPC1, POR, RUFY1, HSD17B4, RAB11FIP1, DNAJC13, AP2B1, VBP1, AP1G1, URI1, GRHL1, NSMCE1, TNRC6A, WAPL, CTNNA1, AKAP9, S100B, TNPO3, TRIM33, XPO1, SLC9A3R1, LSM14A, SENP5, IPO5, CLOCK, PHAX, CNOT1, ACBD5, ADAM10, MCM3, CISD2, MIA3, CHEK1, ZNF326, VPS26A, GTF2F1, ZFYVE16, EVI5, NU…	1781	524	14493	1.55297	0.00529484	0.000442311	0.00987564
UP_KEYWORDS	Protein transport	106	5.69892	6.74358e-06	RAB10, TMED5, SNAP29, SEC31A, AP5M1, COPB1, STX16, NUP88, TMED1, SNX5, SNX6, SNX9, ECT2, VPS41, RUFY1, AP3B1, UNC50, STAM, TRAM1, HOOK1, RAB11FIP1, DNAJC13, AP2B1, AP1G1, TPR, MX2, ARL3, TNPO3, IPO7, NUP37, NBAS, XPO1, STX6, IPO5, AKAP8, TNPO1, KPNA4, PDCD6IP, AHCTF1, PHAX, AP3M2, LYST, KIAA1033, VPS35, RAB3IP, MIA3, APPBP2, KPNB1, KPNA1, KPNA3, STXBP3, PGAP1, VPS26A, NUP35, ERC1, VTA1, EXOC6B, T…	1848	588	15698	1.53134	0.00325859	0.000135987	0.00966619
UP_KEYWORDS	Centromere	35	1.88172	6.76407e-06	SMC1A, RCC2, SEPT7, PHF6, NUP37, KANSL1, SEPT2, DCTN6, NGDN, SKA2, CENPU, CBX5, AHCTF1, PPP2CB, SMC3, STAG1, RAD21, NUDCD2, CKAP5, MIS18A, STAG2, NSL1, UVRAG, CENPE, CENPC, CASC5, PPP2R5A, ZNF207, TPR, PPP1CC, BUB3, CENPM, SEH1L, MAD2L1, MIS18BP1	1848	132	15698	2.25235	0.00326847	0.000130944	0.00969556
GOTERM_CC_DIRECT	GO:0000784~nuclear chromosome, telomeric region	34	1.82796	7.36383e-06	THOC1, NBN, CBX5, TOX4, H2AFY2, RAD50, PCNA, THOC3, MCM4, WRN, MCM3, ERCC1, MCM6, MRE11A, MCM5, BRCA2, APEX1, TERF1, CDC73, SMCHD1, MSH2, TNKS2, ORC4, ATRX, PPP1CC, ATM, PPP1CB, POLR2B, NABP2, KDM1A, THOC2, PRKDC, PARP1, CBX3	1781	122	14493	2.26785	0.00608604	0.000469477	0.0113558
UP_KEYWORDS	Bromodomain	16	0.860215	8.0637e-06	TRIM33, EP300, ASH1L, SMARCA4, ATAD2B, ATAD2, PBRM1, ZMYND8, BRWD1, BAZ2A, CREBBP, PHIP, BPTF, BAZ2B, BAZ1B, ZMYND11	1848	37	15698	3.67334	0.00389524	0.000150098	0.0115583
GOTERM_BP_DIRECT	GO:0007067~mitotic nuclear division	55	2.95699	8.27628e-06	BRCC3, CDC16, SEPT7, TPX2, NUP88, ANAPC10, RAD21, SNX9, CKAP5, SMC5, WASL, NSL1, MCMBP, VRK1, PBRM1, TPR, ANAPC5, CD2AP, SETDB2, MIS18BP1, RBBP8, RCC2, CCSAP, NUP37, PAFAH1B1, KATNA1, SEPT2, NSUN2, AKAP8, NOLC1, CETN3, HELLS, SKA2, CCNK, SMC3, STAG1, USP9X, ARPP19, MIS18A, STAG2, KLHL42, TERF1, ANKLE2, KIF11, FBXO5, CENPC, CASC5, CCNB2, MAD2L2, CDC6, CLTC, BIRC6, CCNG1, MPLKIP, HAUS2	1691	239	13549	1.84386	0.0362553	0.00368608	0.0155603
GOTERM_BP_DIRECT	GO:0006397~mRNA processing	41	2.2043	8.53346e-06	CPSF6, NUDT21, MBNL2, AKAP17A, CASC3, CDK12, KIAA1429, HNRNPA1L2, ZRANB2, SUPT6H, DHX15, HNRNPA1, RBMXL1, ZC3H14, ARL6IP4, ADAR, SCAF11, KHDRBS1, MBNL1, CELF1, PPP4R2, CELF2, RBM8A, NONO, RBM23, HNRNPR, SNRNP70, RBFOX2, ZNF326, SRSF8, SRSF9, ACIN1, TTF2, PRPF38A, TARDBP, ESRP1, SRSF4, RBM4, HNRNPA2B1, PRPF18, SRSF1	1691	159	13549	2.0661	0.0373607	0.00345551	0.0160438
GOTERM_CC_DIRECT	GO:0005813~centrosome	83	4.46237	8.65923e-06	CDC16, NUDT21, USP33, CCDC14, FAM161A, SNAP29, NCAPG, CSPP1, CHD3, CCT8, ELL2, CEP350, CEP170, CAMSAP2, IST1, PKN2, ODF2L, CKAP5, MBNL1, WRN, PCNT, BRCA2, CEP95, CEP78, CLIC4, CDK5RAP2, WDR43, CCP110, UVRAG, DHX9, HSPB11, CCDC85B, POLR3H, CEP57, IFT81, IFT74, ARL3, OLA1, NDN, AKAP9, RABGAP1, CCSAP, PCM1, CSNK1D, TOPBP1, SLC9A3R1, GSK3B, PAFAH1B1, KATNA1, DCTN6, CETN3, PPP4R3B, AATF, SPATC1L, PHAX…	1781	417	14493	1.61971	0.00715283	0.000512621	0.0133533
GOTERM_BP_DIRECT	GO:0007062~sister chromatid cohesion	30	1.6129	9.91675e-06	RCC2, SMC1A, NUP37, XPO1, PAFAH1B1, SKA2, CENPU, AHCTF1, SMC3, STAG1, RAD21, CKAP5, SMC5, TAOK1, STAG2, PDS5A, MRE11A, NSL1, MCMBP, CENPE, CENPC, RANBP2, CASC5, PPP1CC, BUB3, CENPM, PDS5B, WAPL, SEH1L, MAD2L1	1691	101	13549	2.37993	0.0432841	0.00368061	0.0186443
UP_KEYWORDS	Spliceosome	33	1.77419	1.42911e-05	ISY1, AKAP17A, CDC5L, CWC22, PLRG1, HNRNPA1L2, SKIV2L2, SNW1, RBMX, HNRNPA1, HNRNPA3, SNRNP48, AQR, HNRNPU, HNRNPK, SNRNP200, SRRM2, RBM8A, HNRNPM, PRPF4B, PNN, HNRNPR, SF3B1, ZCCHC8, TTF2, PRPF38A, HNRNPF, HNRNPA2B1, DHX38, DDX39B, DDX23, PRPF18, SRSF1	1848	125	15698	2.24257	0.00689306	0.00025615	0.0204837
GOTERM_MF_DIRECT	GO:0000166~nucleotide binding	65	3.49462	1.55504e-05	CPSF6, AKAP17A, RBM33, HNRNPA1L2, ZNF638, LARP4, RBMXL1, UPF3A, EIF4B, HTATSF1, HNRNPA3, MRPL39, CELF1, CELF2, MSI2, NONO, HNRNPR, RBFOX2, SAFB, NCBP3, REV3L, ACIN1, SRSF9, TIAL1, RBMS1, HNRNPD, HNRNPF, SLC27A3, TNRC6A, RBM4, G3BP1, CNOT4, HNRNPA2B1, NCL, UPF3B, SRRT, G3BP2, HNRNPDL, PABPC4, RBMX, TAF15, HNRNPA1, TRIB2, ELAVL1, RBM47, RBM7, TNRC6B, RBM8A, HNRNPM, RBM23, SNRNP70, SART3, SRSF8, EXO…	1703	305	13666	1.71017	0.0210332	0.00424248	0.0255442
KEGG_PATHWAY	hsa04120:Ubiquitin mediated proteolysis	36	1.93548	1.70523e-05	CDC16, UBA6, UBE2G2, UBE2G1, HERC1, UBE2H, XIAP, HERC2, ANAPC10, RCHY1, UBE4B, UBE2N, UBE2W, TRIP12, UBE2J1, UBA2, MAP3K1, BRCA1, UBE4A, BIRC2, CUL5, KEAP1, UBE2K, MDM2, UBR5, PIAS2, UBE3A, CDC27, HUWE1, UBE2D1, UBA3, CUL1, UBE2D2, CUL3, ANAPC5, BIRC6	695	134	5450	2.10673	0.00472935	0.00236748	0.0225198
UP_SEQ_FEATURE	active site:Glycyl thioester intermediate	22	1.1828	1.82027e-05	UBA2, UBA6, UBE2G2, UBE2G1, UBE2K, HERC1, UBE2H, HERC2, UBR5, UBE3A, UBA5, HUWE1, UBE2D1, UBA3, HERC6, UBE2N, UBE2W, UBE2D2, BIRC6, TRIP12, UBE2J1, HECTD1	1832	67	15448	2.76882	0.0740749	0.0109343	0.0340237
KEGG_PATHWAY	hsa03040:Spliceosome	35	1.88172	1.82779e-05	ISY1, CDC5L, THOC1, PLRG1, HNRNPA1L2, SNW1, RBMX, SNRNP27, DHX15, WBP11, HNRNPA1, RBMXL1, AQR, HNRNPA3, HNRNPU, HNRNPK, DDX42, THOC3, SNRNP200, RBM8A, HNRNPM, SNRNP70, SF3B1, SRSF8, SRSF9, ACIN1, PRPF38A, SF3B6, SRSF4, THOC2, DHX38, DDX39B, DDX23, PRPF18, SRSF1	695	129	5450	2.1276	0.00506842	0.00169234	0.0241383
UP_KEYWORDS	Chromosomal rearrangement	61	3.27957	1.93088e-05	ZMYM2, BRCC3, CDC5L, TFG, MECP2, SEC31A, MALT1, BCL11A, RNF213, NR4A3, LMNB1, CHCHD7, CREBBP, EIF4E, COL4A5, KLHDC8B, PAX3, MSI2, NONO, EPS15, TFPT, ARHGEF12, RERE, SEPT11, CREB1, AFF1, GOPC, DDX6, APPL2, TPR, ABI1, SUMO1, MBTD1, NSD1, PCM1, TRIM33, CCDC6, PBX1, EP300, NCOA4, CDK12, SRGAP3, PICALM, ASXL2, TAF15, LNP1, TRIP11, ZMYND11, GOLGA5, KAT6B, NPM1, SS18, WHSC1, CASC5, HUWE1, PSIP1, TCEA1, …	1848	298	15698	1.73883	0.00930203	0.000333714	0.0276748
KEGG_PATHWAY	hsa03015:mRNA surveillance pathway	26	1.39785	2.08766e-05	CPSF6, NUDT21, CSTF3, UPF2, CASC3, GSPT1, PABPC4, PPP2R2A, SMG6, PPP2CB, UPF3A, ETF1, RBM8A, CPSF2, MSI2, PNN, ACIN1, PPP2R5A, PAPOLA, HBS1L, PPP2R5E, PPP1CC, PPP1CB, SMG1, DDX39B, UPF3B	695	83	5450	2.45644	0.00578694	0.00144989	0.0275697
GOTERM_BP_DIRECT	GO:0016569~covalent chromatin modification	30	1.6129	2.24084e-05	SMARCA1, SMARCC1, SMARCB1, SMARCA4, HLTF, CHD2, UBN1, CHD1, DNMT1, SMARCA5, SPIN1, TLK2, H2AFY2, TDRD3, ZMYND11, MTF2, NCOR1, AEBP2, RB1, TDG, PBRM1, CHD9, TLK1, ATRX, RBL2, MBTD1, SMARCC2, BPTF, SMARCE1, CBX3	1691	105	13549	2.28926	0.0951511	0.00766183	0.0421249
GOTERM_CC_DIRECT	GO:0071013~catalytic step 2 spliceosome	27	1.45161	2.36677e-05	ISY1, CDC5L, CWC22, PLRG1, SKIV2L2, SNW1, RBMX, HNRNPA1, AQR, HNRNPA3, HNRNPU, HNRNPK, SNRNP200, SRRM2, RBM8A, PRPF4B, HNRNPM, PNN, HNRNPR, SF3B1, ZCCHC8, HNRNPF, SF3B6, HNRNPA2B1, DHX38, DDX23, SRSF1	1781	91	14493	2.41444	0.0194295	0.00130719	0.0364937
GOTERM_BP_DIRECT	GO:0006406~mRNA export from nucleus	28	1.50538	2.43073e-05	NUP37, THOC1, UPF2, CASC3, SMG6, NUP88, FYTTD1, EIF4E, NUP153, THOC3, CPSF2, RBM8A, ZC3H11A, SRSF9, RANBP2, TPR, NUP93, SRSF4, NUP35, THOC2, HNRNPA2B1, SEH1L, SMG1, DHX38, DDX39B, NUP50, UPF3B, SRSF1	1691	95	13549	2.36155	0.102786	0.00771724	0.0456939
GOTERM_BP_DIRECT	GO:0006396~RNA processing	28	1.50538	2.43073e-05	ZFC3H1, CSTF3, MRPL44, THOC1, HNRNPDL, RCL1, PABPC4, DDX17, WBP11, PNPT1, DICER1, HNRNPU, YTHDC2, ADAR, HNRNPK, DUSP11, CELF2, SFSWAP, ATXN1, SART3, DHX9, EXOSC10, RBMS1, HNRNPD, NUFIP1, HNRNPF, RBM4, SETX	1691	95	13549	2.36155	0.102786	0.00771724	0.0456939
GOTERM_BP_DIRECT	GO:0008380~RNA splicing	39	2.09677	2.65704e-05	MBNL2, AKAP17A, THOC1, CDK12, KIAA1429, HNRNPA1L2, ZNF638, ZRANB2, SUPT6H, DHX15, WBP11, RBMXL1, SNRNP48, ARL6IP4, SCAF11, THOC3, MBNL1, PPP4R2, RBM8A, PRPF4B, NONO, SNRNP70, RBFOX2, ZNF326, SRSF8, ACIN1, LUC7L3, TTF2, PRPF38A, IVNS1ABP, TARDBP, RSRC1, ESRP1, SRSF4, RBM4, THOC2, DDX39B, DDX23, PRPF18	1691	155	13549	2.01603	0.1118	0.00787275	0.0499471
KEGG_PATHWAY	hsa03013:RNA transport	39	2.09677	3.03944e-05	NUP37, THOC1, XPO1, UPF2, CASC3, NMD3, PABPC4, EIF4G3, NUP88, RPP25, PHAX, CYFIP1, EIF4B, UPF3A, EIF4E, NUP153, THOC3, RBM8A, KPNB1, PNN, EIF2S3, EIF1AY, EIF3A, FXR1, ACIN1, RANBP2, EIF4G1, TPR, NUP93, RPP30, PAIP1, SUMO1, THOC2, NUP35, SEH1L, DDX39B, CLNS1A, NUP50, UPF3B	695	154	5450	1.98589	0.00841417	0.00168853	0.0401367
INTERPRO	IPR027417:P-loop containing nucleoside triphosphate hydrolase	135	7.25806	3.21411e-05	SAMD9, RAB10, INO80, CHD2, RNF213, CHD3, SKIV2L2, ATAD2, CHD1, KIF14, MPP5, SMARCAD1, MSH6, DDX42, SMC5, WRN, SULT1E1, RHEB, AK6, SEPT11, ATL2, ATRX, ATAD1, MX2, RIT1, ARL3, SETX, RERG, OLA1, SMC1A, LONP2, GNA13, DDX17, MDN1, MTHFD1L, MYO1B, RECQL, RAD50, KIF1B, MCM4, MCM3, MCM6, MCM5, RALB, ARHGAP5, SMC2, MSH2, GNAQ, KIF11, GNAS, CENPE, GNAI3, SBNO1, ARL8B, DYNC1H1, CHD9, MSH3, DAP3, ATP6V1A, RH…	1766	794	14565	1.40227	0.0782776	0.0115769	0.0567772
UP_SEQ_FEATURE	compositionally biased region:Ser-rich	75	4.03226	3.29823e-05	MEF2C, ZFC3H1, MED13, GPATCH8, PPHLN1, CHD2, UBN1, CHD1, NCKAP5, NUFIP2, ZC3H18, ANK3, CEP350, PUM1, BDP1, ARL6IP4, YTHDC2, BAZ2B, MYCBP2, MARCH7, CELF1, ZCCHC10, RNF43, PNN, ZFAND6, RDH14, AEBP2, TMEM131, PUM2, ACIN1, RAB11FIP1, PIAS2, TBC1D16, RNF10, TNRC6A, NFAT5, BTBD10, MTSS1, KAT7, CTR9, NUP50, FRMD4A, HECTD1, TTC14, PER3, RSBN1L, CWC22, DCAF10, TBC1D4, NCOA3, SPTY2D1, ASXL2, FAM83A, RYBP, …	1832	393	15448	1.60922	0.130165	0.0172804	0.061641
GOTERM_BP_DIRECT	GO:0043044~ATP-dependent chromatin remodeling	12	0.645161	3.53727e-05	SMARCA5, SMARCA1, SMARCC1, SMARCB1, SMARCA4, RBBP4, HDAC1, SMARCAD1, HDAC2, SMARCC2, GATAD2B, SMARCE1	1691	23	13549	4.18039	0.14601	0.00981625	0.0664886
UP_SEQ_FEATURE	domain:Bromo	13	0.698925	3.62674e-05	ZMYND8, TRIM33, BAZ2A, CREBBP, SMARCA4, ASH1L, EP300, ATAD2B, ATAD2, BAZ1B, BAZ2B, BPTF, ZMYND11	1832	28	15448	3.915	0.142163	0.0168936	0.0677785
GOTERM_MF_DIRECT	GO:0047485~protein N-terminus binding	27	1.45161	3.70546e-05	CSNK2A1, SCFD1, MNAT1, MECP2, SMARCC1, ALOX5AP, NBN, SMARCA4, NCOA3, GLRX, ZMYND8, RBPJ, EXOC4, SRRM2, NPAT, PDCD10, BIRC2, TBL1XR1, EXOC5, NIPBL, PPP1CC, ATM, HDAC1, DCN, PARP1, SMARCE1, GTF2H3	1703	92	13666	2.35506	0.0493931	0.0084069	0.0608587
GOTERM_MF_DIRECT	GO:0003712~transcription cofactor activity	22	1.1828	3.83508e-05	SND1, MED13, TMF1, PIR, EP300, RFXANK, WDR75, CREB1, MED17, SUPT20H, ZMYND8, DDX1, AIP, CREBBP, MED4, MEIS2, HES6, TFDP2, MXD1, NSD1, TFB2M, ZMYND11	1703	67	13666	2.63496	0.0510759	0.00746153	0.0629868
GOTERM_CC_DIRECT	GO:0042470~melanosome	28	1.50538	4.13428e-05	TMED10, SND1, RAB27A, PDIA6, PDIA4, TYR, GNA13, SLC24A5, MLANA, CANX, TMEM33, PDCD6IP, PMEL, GGH, ATP6V0A1, RAB5A, HSP90B1, RAB1A, ERP29, TFRC, HSPA5, ANXA6, TYRP1, ITGB1, DCT, CLTC, YWHAZ, GPR143	1781	99	14493	2.30153	0.0336932	0.00213983	0.0637392
INTERPRO	IPR000330:SNF2-related	14	0.752688	4.32763e-05	SMARCA1, INO80, SMARCA4, HLTF, CHD2, CHD3, CHD1, SHPRH, CHD9, SMARCA5, HELLS, TTF2, ATRX, SMARCAD1	1766	32	14565	3.60826	0.103943	0.0136252	0.0764405
SMART	SM00297:BROMO	16	0.860215	4.44974e-05	TRIM33, EP300, ASH1L, SMARCA4, ATAD2B, ATAD2, PBRM1, ZMYND8, BRWD1, BAZ2A, CREBBP, PHIP, BPTF, BAZ2B, BAZ1B, ZMYND11	995	40	8019	3.22372	0.0219165	0.00552474	0.064023
GOTERM_MF_DIRECT	GO:0004386~helicase activity	25	1.34409	4.85887e-05	SMARCA1, DHX32, SMARCA4, HLTF, CHD2, CHD3, CHD1, DDX17, SHPRH, HELLS, SMARCA5, DDX10, EIF4B, DICER1, SMARCAD1, DDX52, DDX42, WRN, SNRNP200, DHX9, CHD9, DDX1, DDX6, ATRX, DDX23	1703	83	13666	2.41707	0.0642645	0.00826843	0.0797952
INTERPRO	IPR001487:Bromodomain	16	0.860215	4.88645e-05	TRIM33, EP300, ASH1L, SMARCA4, ATAD2B, ATAD2, PBRM1, ZMYND8, BRWD1, BAZ2A, CREBBP, PHIP, BPTF, BAZ2B, BAZ1B, ZMYND11	1766	41	14565	3.21852	0.116553	0.0136749	0.0863071
GOTERM_MF_DIRECT	GO:0003729~mRNA binding	31	1.66667	5.18438e-05	CPSF6, NUDT21, SLC4A1AP, MECP2, CSTF3, G3BP2, AGO2, EIF2A, RBMX, FYTTD1, ELAVL1, HNRNPA3, CELF1, RBM8A, SNRNP70, RBFOX2, NCBP3, EIF3A, SF3B1, UHMK1, FXR1, LUC7L3, PURB, TPR, TSN, ESRP1, G3BP1, THOC2, RBM4, UPF3B, SRSF1	1703	115	13666	2.16317	0.0684192	0.00784378	0.0851387
GOTERM_BP_DIRECT	GO:0019827~stem cell population maintenance	17	0.913978	5.89921e-05	MTF2, SMC1A, PAF1, NOTCH2, CDC73, KIT, MED28, RIF1, MED21, MED17, ZCCHC11, NIPBL, DDX6, SMC3, EIF4E, CTR9, TBX3	1691	45	13549	3.02691	0.231435	0.0153649	0.110862
GOTERM_CC_DIRECT	GO:0016581~NuRD complex	10	0.537634	6.00094e-05	CSNK2A1, APPL2, RBBP4, APPL1, HDAC1, CHD3, HDAC2, GATAD2B, MTA3, RBBP7	1781	17	14493	4.7868	0.048532	0.00292215	0.0925054
UP_SEQ_FEATURE	compositionally biased region:Ala/Asp-rich (DA-box)	7	0.376344	6.22667e-05	SMC1A, SMC3, SMC6, SMC2, RAD50, SMC4, SMC5	1832	8	15448	7.37828	0.231467	0.0259836	0.116341
UP_SEQ_FEATURE	compositionally biased region:Lys-rich	30	1.6129	6.47106e-05	RSBN1L, GPATCH8, CCDC50, UBN1, CWF19L2, BAZ2A, H2AFY2, VPS13C, ARL6IP4, RYBP, BOD1L1, PHIP, BAZ2B, MYCBP2, DDX52, SRRM2, FAM133B, FRA10AC1, ARHGAP5, TMEM131, CHD9, SAFB2, KRCC1, PPIL4, CCNB1, THOC2, PARD3, BAZ1B, CTR9, HP1BP3	1832	116	15448	2.18077	0.239368	0.0245664	0.120904
GOTERM_CC_DIRECT	GO:0005819~spindle	31	1.66667	6.73366e-05	CCSAP, CDC16, SEPT7, CSNK1D, CSPP1, KATNA1, SEPT2, EML2, RIF1, NSUN2, TPX2, CEP350, SPIN1, CEP170, CYLD, TTK, KLHL42, TERF1, KIF11, RB1, FBXO5, VRK1, CDC27, ZNF207, MAD2L2, CLTC, ATM, EVI5, PRC1, CBX3, DIDO1	1781	118	14493	2.13783	0.0542944	0.00309652	0.103795
GOTERM_CC_DIRECT	GO:0030496~midbody	32	1.72043	9.97341e-05	RCC2, SEPT7, SH3GLB1, KATNA1, SEPT2, KIF14, CTNND1, PIK3C3, PKN2, CYLD, IST1, PKP4, HSP90B1, SPG20, ECT2, RALB, CLIC4, KEAP1, HSPA5, GNAI3, UVRAG, CENPE, ARL8B, TTC19, ERH, PPP1CC, IQGAP1, CHMP4C, BIRC6, ARL3, PRC1, MPLKIP	1781	126	14493	2.06668	0.0793577	0.00434232	0.153698
UP_SEQ_FEATURE	splice variant	872	46.8817	0.000114896	MOB1A, AKAP17A, UBA6, QPCT, ATAD2, SCARB1, NR4A3, EPN2, VCPKMT, PMEL, IGF2, ADAM17, C8orf82, ATP6V0A1, MLPH, RUFY3, DSC3, GTF2A1, MSH6, DSC2, AADACL2, ROBO1, STAM, FAM84A, SULF2, UBE3A, EHMT1, ARPC5, PLXDC2, TAF4B, URI1, UBTF, ATRX, ATAD1, GSTM4, NFAT5, MGEA5, NAA16, UTP23, CCSAP, RABGAP1, PHF6, NELFCD, MAPK14, CTDSPL2, NCOA4, PLRG1, PABPC4, SHOC2, TMEM57, CD164, ANXA7, COL4A3BP, PPP4R3B, SHMT1, …	1832	6724	15448	1.09354	0.384801	0.0396756	0.214575
UP_SEQ_FEATURE	compositionally biased region:Asp-rich	13	0.698925	0.000119659	IPO7, WASL, RNF34, ATAD2, EIF3A, HUWE1, C11orf58, KMT2C, WBP11, EIF4B, BPTF, BAZ2B, CAND1	1832	31	15448	3.53613	0.397066	0.0381714	0.22346
UP_KEYWORDS	Cytoskeleton	166	8.92473	0.00012697	ABI2, CDC16, FAM161A, PARVA, BRK1, CHD3, RIF1, HERC2, TPX2, CCT8, KIF14, ANK3, CEP350, TPM2, UTRN, CEP170, CAMSAP2, TLK2, KRIT1, SWAP70, SPAG16, ROCK1, ECT2, PTK2, BRCA2, CEP78, CEP95, LRMP, CDK5RAP2, SEPT11, HOOK1, CCP110, CCDC85B, ARPC5, ACTR2, TPR, IVNS1ABP, ABI1, ARL3, PRC1, CTNNA1, AKAP9, DIDO1, MAP7, PFN2, RCC2, CCSAP, RABGAP1, TWF1, CSNK1D, CCDC6, ACTR10, PAFAH1B1, ICK, DCTN6, FLII, NSUN2,…	1848	1071	15698	1.31662	0.0596069	0.00211697	0.181851
GOTERM_CC_DIRECT	GO:0005794~Golgi apparatus	131	7.04301	0.000131993	TMED5, RAB10, YIPF4, BST2, COPB1, GOLIM4, STX16, ESR1, HERC1, EPN2, ANK3, CUX1, PMEL, TMED1, NUCB2, TGOLN2, ATP6V0A1, MSH6, ACBD3, SH3D19, AP3B1, CLCN3, PTHLH, CDK5RAP2, TMEM30A, IGFBP6, SRGN, GNPTAB, PLSCR1, AP1G1, GRHL1, TNRC6A, ST3GAL5, ARL3, CTNNA1, AKAP9, GPR143, CSNK1D, SLC35B2, STX6, TMEM5, IPO5, AKAP8, OSBPL9, MLANA, COL4A3BP, PICALM, SERINC5, RABGAP1L, AP3M2, SLC39A7, ADAM10, KIFAP3, TMF…	1781	779	14493	1.36845	0.103655	0.00545654	0.203364
GOTERM_MF_DIRECT	GO:0004842~ubiquitin-protein transferase activity	61	3.27957	0.000145	MALT1, RNF213, HERC1, XIAP, HERC2, RBCK1, RCHY1, FBXO9, TRIM56, UBE2W, FBXO7, MARCH5, KLHL28, TRIM63, UBR2, RNF20, RNF43, BRCA1, ANKIB1, CUL5, KEAP1, MDM2, UBE2K, UBR5, UBE3A, PJA2, CUL1, RNF10, NSMCE1, CUL3, MKRN1, CNOT4, HECTD1, TRIM33, UBE2G2, FBXO32, UBE2G1, UBE2H, SHPRH, FBXO21, HERC6, UBE2N, RNF216, TRIP12, RNF13, FEM1B, TRIM2, KLHL42, FBXL5, BIRC2, RNF34, FBXO11, FBXO3, HUWE1, UBE2D1, G2E3…	1703	302	13666	1.62088	0.179818	0.0196278	0.23795
GOTERM_BP_DIRECT	GO:0006368~transcription elongation from RNA polymerase II promoter	23	1.23656	0.000151356	PAF1, POLR2H, MNAT1, PCID2, NELFCD, CDC73, ELL2, GTF2H1, ELP2, CDK7, GTF2F1, GTF2E2, TAF4B, CCNK, TCEA1, POLR2B, SETD2, GTF2A1, SSRP1, GTF2B, GTF2A2, CCNH, GTF2H3	1691	78	13549	2.36264	0.491049	0.0368272	0.284205
GOTERM_BP_DIRECT	GO:0000729~DNA double-strand break processing	9	0.483871	0.000164488	MRE11A, UBE2N, BRCA1, NBN, UBE2V2, ATM, SMARCAD1, RAD50, RBBP8	1691	15	13549	4.80745	0.520017	0.0378951	0.308825
GOTERM_BP_DIRECT	GO:0006886~intracellular protein transport	48	2.58065	0.000166897	TMED10, RABGAP1, IPO7, XPO1, STX6, STX16, COPB1, CHML, IPO5, TBC1D4, HERC2, TNPO1, USO1, TBC1D14, TMED2, RABGAP1L, ARFIP1, SNX5, MLPH, AP3M2, SNX6, SNX2, TOM1L1, SNX1, TIMM17A, SNX9, BCAP29, VPS35, VPS41, APPBP2, TBC1D15, AP3B1, KPNB1, COPB2, ERP29, NPM1, TBC1D5, STAM, ARCN1, TLK1, AP2B1, VPS26A, AP1G1, TBC1D16, CLTC, EVI5, ANKRD50, STX17	1691	222	13549	1.73241	0.525149	0.0365529	0.313341
UP_KEYWORDS	Repressor	94	5.05376	0.000180034	MED13, YLPM1, AGO2, MECP2, SMARCA4, MSC, ZNF148, PPHLN1, BCL11A, ANP32A, CUX1, CENPU, FAM208A, HES6, HNRNPK, NR1D2, TBX3, CELF2, NCOR1, NONO, AKIRIN2, RCOR3, ZHX1, RBBP4, TBL1XR1, ATXN1, SAFB, RERE, AEBP2, RB1, AEBP1, SRSF9, CCDC85B, EID1, C1D, CHCHD3, IMPACT, URI1, RBL2, ARHGAP35, KDM1A, ZNF138, MXD1, NSD1, KDM5B, ETV3, CNOT7, GCFC2, RBBP7, CBX3, IRF2, TRIM33, NELFCD, LSM14A, PBX1, HNRNPDL, ZBTB…	1848	550	15698	1.4518	0.0834552	0.0029006	0.257761
UP_KEYWORDS	Viral nucleoprotein	12	0.645161	0.000184284	SNRNP200, HNRNPM, HNRNPA1, HNRNPDL, HNRNPD, HNRNPR, HNRNPF, SNRNP70, LARP1B, HNRNPA3, HNRNPA1L2, HNRNPK	1848	28	15698	3.64054	0.0853391	0.00287334	0.263839
GOTERM_BP_DIRECT	GO:0007094~mitotic spindle assembly checkpoint	10	0.537634	0.000204087	MNAT1, ZNF207, TPR, MAD2L2, TERF1, BUB3, ATM, APC, TTK, MAD2L1	1691	19	13549	4.21706	0.597769	0.042441	0.383037
GOTERM_CC_DIRECT	GO:0043234~protein complex	70	3.76344	0.000253192	INADL, MEF2C, SMARCC1, PTPN11, SMARCB1, MALT1, SMARCA4, UFL1, MPP5, CXADR, UTRN, USP10, FBXO7, KRIT1, PKN2, ST13, PRKCI, CKAP5, BRCA2, STIP1, RBBP4, DNM1L, BRCA1, DCAF7, MDM2, CCP110, UVRAG, GOPC, PPP1CC, IQGAP1, KDM1A, SMARCC2, KIDINS220, SMARCE1, PCM1, SH3GLB1, SCP2, BORCS7, CANX, WIPI2, TANK, STK4, UBE2N, LIMS1, STK3, SNX2, SNX1, GATAD2B, SSX2IP, PEX3, CISD2, STRN3, BIRC2, HIGD1A, HSPD1, UBE2D…	1781	371	14493	1.53539	0.189353	0.00994654	0.389757
INTERPRO	IPR018359:Bromodomain, conserved site	11	0.591398	0.000260771	BRWD1, BAZ2A, SMARCA4, CREBBP, EP300, ATAD2B, PHIP, BAZ1B, BAZ2B, BPTF, PBRM1	1766	24	14565	3.78008	0.483873	0.0640004	0.459775
GOTERM_CC_DIRECT	GO:0019013~viral nucleocapsid	12	0.645161	0.000270348	SNRNP200, HNRNPM, HNRNPA1, HNRNPDL, HNRNPD, HNRNPR, HNRNPF, SNRNP70, LARP1B, HNRNPA3, HNRNPA1L2, HNRNPK	1781	28	14493	3.48753	0.200804	0.0101369	0.416115
UP_KEYWORDS	Nucleotide-binding	237	12.7419	0.000272507	RAB10, UBA6, ATP10D, ATAD2, SKIV2L2, SMARCAD1, MSH6, DDX42, SMC5, ROCK1, WRN, HK1, PTK2, CLCN3, MAP3K1, AK6, UBE2K, SEPT11, TLK1, PPIP5K2, ACTR2, ATRX, ATAD1, MX2, ARL3, EIF2AK4, CSNK2A1, SMC1A, CSNK1G3, CSNK1D, NUDT2, MAPK14, UBE2G2, UBE2G1, UBE2H, NIN, STK38L, MTHFD1L, UBE2N, HSP90B1, RALB, SMC2, KIF11, CENPE, ARL8B, CHD9, UBE2D1, TARS, ATP6V1A, GPN3, STK25, UBE2D2, PAICS, IFT22, SEPT7, SMARCA1…	1848	1630	15698	1.2351	0.123581	0.00411375	0.389918
UP_KEYWORDS	ATP-binding	190	10.2151	0.000322598	INO80, UBA6, PDK1, CHD2, ATP10D, CHD3, SKIV2L2, ATAD2, CHD1, CCT8, KIF14, SLK, MAP2K4, TLK2, RARS2, SMARCAD1, MSH6, DDX42, SMC5, WRN, ROCK1, HK1, PTK2, MAP4K4, CLCN3, MAP3K1, AK6, UBE2K, TLK1, PPIP5K2, PAPOLA, ACTR2, ATAD1, ATRX, ATM, TRPM7, G3BP1, SETX, OLA1, EIF2AK4, CSNK2A1, SMC1A, CSNK1G3, LONP2, CSNK1D, MAPK14, UBE2G2, ICK, UBE2G1, UBE2H, DDX17, CDC42BPB, NOLC1, MDN1, STK38L, HIPK2, MTHFD1L,…	1848	1273	15698	1.26785	0.14458	0.00472102	0.461436
GOTERM_MF_DIRECT	GO:0004843~thiol-dependent ubiquitin-specific protease activity	22	1.1828	0.000345113	USP15, BRCC3, USP33, USP47, MYSM1, USP14, OTUD4, UCHL5, USP34, JOSD1, SHMT1, TANK, ATXN3, USP10, USP48, CYLD, USP3, USP9X, USP36, ZRANB1, USP7, USP1	1703	77	13666	2.29276	0.376154	0.0419886	0.56547
UP_SEQ_FEATURE	compositionally biased region:Poly-Asp	22	1.1828	0.000372611	SFSWAP, KPNB1, LRMP, INO80D, HBP1, ZC3H11A, PBRM1, ZC3H18, SPTY2D1, ELF1, ZMYM5, TPR, DMXL1, URI1, ZBTB44, LNP1, STAG1, ATRX, MEIS2, ZNF280D, ZCCHC6, MIS18BP1	1832	81	15448	2.29026	0.793136	0.106447	0.694288
UP_SEQ_FEATURE	region of interest:Flexible hinge	6	0.322581	0.000397421	SMC1A, SMC3, SMC6, SMC2, SMC4, SMC5	1832	7	15448	7.2277	0.813744	0.105993	0.740354
UP_SEQ_FEATURE	region of interest:RNA-binding RGG-box	6	0.322581	0.000397421	HNRNPA1, HNRNPR, HNRNPU, HNRNPA1L2, HNRNPK, FXR1	1832	7	15448	7.2277	0.813744	0.105993	0.740354
GOTERM_BP_DIRECT	GO:0007064~mitotic sister chromatid cohesion	8	0.430108	0.000401038	SMC1A, PDS5A, NIPBL, SMC3, RAD21, WAPL, PDS5B, POGZ	1691	13	13549	4.93072	0.833005	0.0781329	0.751366
UP_KEYWORDS	Telomere	13	0.698925	0.000420351	SMG6, MRE11A, SMC6, TERF1, NBN, ATRX, NSMCE1, RAD50, TNKS2, RIF1, SETX, NSMCE4A, SMC5	1848	35	15698	3.15513	0.184124	0.00596721	0.600869
GOTERM_MF_DIRECT	GO:0004003~ATP-dependent DNA helicase activity	12	0.645161	0.000437593	MCM4, WRN, MCM6, MRE11A, NBN, CHD2, RECQL, CHD3, G3BP1, RAD50, CHD1, DHX9	1703	29	13666	3.32055	0.450266	0.0486375	0.716488
INTERPRO	IPR003395:RecF/RecN/SMC	6	0.322581	0.00044173	SMC1A, SMC3, SMC6, SMC2, SMC4, SMC5	1766	7	14565	7.06924	0.673875	0.0968451	0.777657
UP_SEQ_FEATURE	repeat:HEAT 5	13	0.698925	0.000449906	RANBP6, KPNB1, NCAPG, XPO1, SF3B1, IPO5, EIF4G3, TNPO1, PSME4, NIPBL, FAM179B, CKAP5, CAND1	1832	35	15448	3.132	0.850824	0.112116	0.837739
GOTERM_CC_DIRECT	GO:0034399~nuclear periphery	10	0.537634	0.000457913	ATF7, AHCTF1, RANBP6, KPNB1, PSIP1, TPR, NUP93, IPO5, NUP153, TNPO1	1781	21	14493	3.87503	0.315931	0.016373	0.703859
GOTERM_MF_DIRECT	GO:0016874~ligase activity	52	2.7957	0.000499343	HLTF, RNF213, TTLL12, UFL1, HERC1, XIAP, CCNB1IP1, HERC2, RBCK1, RCHY1, TRIM56, MARCH5, ZNF451, TRIM63, MYCBP2, UBR2, RNF20, MARCH7, RNF43, UBE4A, BRCA1, MDM2, UBR5, PIAS2, UBE3A, PJA2, TRIM38, NSMCE1, SH3RF2, MKRN1, TRIM4, CNOT4, LTN1, HECTD1, TRIM33, SHPRH, UBE4B, RNF216, TRIP12, RNF13, TRIM2, BIRC2, RNF34, RANBP2, HUWE1, ACSL1, G2E3, TTC3, SUCLA2, SUCLG2, BIRC6, ACSL3	1703	258	13666	1.61737	0.494786	0.0511656	0.817205
UP_KEYWORDS	Virion	12	0.645161	0.000520001	SNRNP200, HNRNPM, HNRNPA1, HNRNPDL, HNRNPD, HNRNPR, HNRNPF, SNRNP70, LARP1B, HNRNPA3, HNRNPA1L2, HNRNPK	1848	31	15698	3.28823	0.222558	0.00716693	0.742819
UP_SEQ_FEATURE	nucleotide phosphate-binding region:ATP	140	7.52688	0.000523439	INO80, PDK1, UBA6, CHD2, ATP10D, CHD3, SKIV2L2, ATAD2, CHD1, KIF14, SLK, MAP2K4, CNKSR3, TLK2, SMARCAD1, MSH6, DDX42, SMC5, WRN, ROCK1, PTK2, MAP4K4, CLCN3, MAP3K1, TLK1, ACTR2, ATRX, ATAD1, TRPM7, SETX, OLA1, EIF2AK4, CSNK2A1, SMC1A, CSNK1G3, LONP2, CSNK1D, MAPK14, ICK, DDX17, CDC42BPB, MDN1, STK38L, HIPK2, MTHFD1L, RECQL, RAD50, KIF1B, HIPK3, TAOK1, MCM4, MCM3, MCM6, MCM5, ACVR2A, YES1, SMC2, C…	1832	900	15448	1.31169	0.890702	0.122095	0.974028
GOTERM_MF_DIRECT	GO:0042802~identical protein binding	113	6.07527	0.000559565	GGPS1, TFG, STAT1, PRPSAP1, GMCL1, XIAP, ACADM, CCL3, ESR1, HSD17B14, SLK, CCL4, CXADR, ST13, ADIPOR2, VPS41, CGGBP1, ROBO1, MDM2, CREB1, HOOK1, BLOC1S6, ATL2, KCTD9, SETX, NCL, PRC1, CBX3, S100B, TNPO3, EXOSC8, CREBZF, ZNHIT6, SH3GLB1, CASC3, UBE2G2, APPL1, RBMX, SHMT1, VEGFA, PTS, OAT, LDHB, TPCN2, MCM6, DNPH1, YIPF6, DCXR, ATXN10, UBA3, MAP3K13, TARDBP, PRDX3, PAICS, NUFIP1, SCAND1, DCTD, YWHA…	1703	669	13666	1.35544	0.534731	0.0531862	0.915337
INTERPRO	IPR011011:Zinc finger, FYVE/PHD-type	31	1.66667	0.000580335	FGD6, TRIM33, PHF20L1, CHD3, SHPRH, ZMYND8, PHF3, BAZ2A, MLPH, CREBBP, BAZ2B, ZMYND11, MTF2, RUFY1, KAT6B, ASH1L, RNF34, WHSC1, WDFY1, G2E3, KMT2C, ING4, ATRX, ZFYVE16, EEA1, BAZ1B, BPTF, NSD1, KDM4A, KDM5B, DIDO1	1766	134	14565	1.90799	0.77057	0.115453	1.02049
GOTERM_BP_DIRECT	GO:0006302~double-strand break repair	19	1.02151	0.000609298	WRN, BRCC3, ERCC1, MRE11A, BRCA2, CIB1, NBN, INO80, BRCA1, MSH2, SMARCA5, DDX1, MAD2L2, RAD21, RAD50, BAZ1B, SETX, PRKDC, PARP1	1691	64	13549	2.37869	0.934093	0.111517	1.13944
INTERPRO	IPR011545:DNA/RNA helicase, DEAD/DEAH box type, N-terminal	19	1.02151	0.000645102	WRN, SNRNP200, ASCC3, SKIV2L2, DDX17, DHX9, DDX1, DDX10, DHX15, DDX6, DICER1, RECQL, YTHDC2, DDX59, DHX38, DDX39B, DDX52, DDX42, DDX23	1766	66	14565	2.37427	0.805341	0.118284	1.13377
GOTERM_CC_DIRECT	GO:0035145~exon-exon junction complex	10	0.537634	0.000691005	SMG6, RBM8A, PNN, UPF2, UPF3A, CASC3, TDRD3, UHMK1, UPF3B, SRSF1	1781	22	14493	3.69889	0.436192	0.0235939	1.06036
GOTERM_BP_DIRECT	GO:0006607~NLS-bearing protein import into nucleus	10	0.537634	0.000774453	RANBP6, KPNB1, KPNA1, KPNA3, RERE, NUP35, IPO5, TNPO1, KPNA4, RANBP2	1691	22	13549	3.64201	0.968474	0.134146	1.44617
GOTERM_BP_DIRECT	GO:0031124~mRNA 3'-end processing	16	0.860215	0.00081639	CPSF2, RBM8A, NUDT21, PAPOLA, CSTF3, THOC1, CASC3, SRSF4, THOC2, DHX38, ZC3H11A, DDX39B, SRSF9, THOC3, UPF3B, SRSF1	1691	50	13549	2.56397	0.973858	0.135643	1.52391
GOTERM_MF_DIRECT	GO:0031625~ubiquitin protein ligase binding	53	2.84946	0.000830427	ABI2, NAE1, MOAP1, HLTF, HERC2, FZD6, UBE2W, FBXO7, SNX9, RNF20, UBE2J1, MC1R, JKAMP, DNM1L, BRCA1, CUL5, MDM2, UBE2K, RB1, HSPA5, PIAS2, CUL1, CUL3, SUMO1, SMAD3, KDM4A, UBXN7, SMAD2, PER3, CASC3, GSK3B, CCDC50, UBE2G2, UBE2G1, UBE2H, SHPRH, FAF2, TANK, UBE2N, CACUL1, TRIB2, UBE2V2, BAG5, USP7, SPG20, RALB, SMC6, RNF34, HSPD1, LRPPRC, ATXN3, BCL10, YWHAZ	1703	270	13666	1.57521	0.678792	0.0729159	1.35558
BIOCARTA	h_vdrPathway:Control of Gene Expression by Vitamin D Receptor	12	0.645161	0.000841625	COPS2, NCOR1, SMARCC1, SMARCA4, CREBBP, EP300, TOP2B, HDAC1, SMARCC2, BAZ1B, NCOA3, SMARCE1	223	26	1438	2.9762	0.189817	0.189817	1.08785
GOTERM_MF_DIRECT	GO:0003697~single-stranded DNA binding	22	1.1828	0.000857375	FUBP1, MCM4, ERCC1, MCM6, BRCA2, HNRNPDL, MSH2, PRIM1, MSH3, HSPD1, SSBP2, LRPPRC, PURB, WBP11, HNRNPA1, TSN, RBMS1, RAD23B, NABP2, NUP35, HNRNPK, YBX1	1703	82	13666	2.15296	0.690419	0.0706626	1.39928
GOTERM_CC_DIRECT	GO:0016442~RISC complex	7	0.376344	0.000906668	SND1, AGO3, AGO2, DDX6, DICER1, EIF4E, DCP2	1781	11	14493	5.17845	0.528563	0.0296309	1.38914
GOTERM_CC_DIRECT	GO:0016605~PML body	24	1.29032	0.00095238	ZMYM2, CASP8AP2, PTEN, THAP1, MRE11A, TOPBP1, SMC6, NBN, MORC3, UBN1, RB1, TDG, PIAS2, CBX5, HIPK2, TRIM16, SP3, RPAIN, ATRX, SUMO1, ZNF451, HIPK3, USP7, SMC5	1781	95	14493	2.05581	0.54611	0.0299239	1.4587
INTERPRO	IPR001005:SANT/Myb domain	14	0.752688	0.000991997	SMARCA1, NCOR1, CDC5L, SMARCC1, TERF1, RCOR3, MYSM1, ZZZ3, RERE, MTA3, SMARCA5, BDP1, SMARCC2, MIS18BP1	1766	42	14565	2.74915	0.919295	0.164548	1.73841
INTERPRO	IPR016021:MIF4-like, type 1/2/3	8	0.430108	0.00100639	EIF4G1, BZW1, NOM1, UPF2, PAIP1, CWC22, EIF4G3, PDCD4	1766	15	14565	4.39864	0.92219	0.156531	1.76342
GOTERM_BP_DIRECT	GO:0006405~RNA export from nucleus	16	0.860215	0.00102516	RBM8A, THOC1, CASC3, ZC3H11A, RANBP1, SRSF9, TPR, HNRNPA1, SRSF4, EIF4E, THOC2, DHX38, DDX39B, UPF3B, THOC3, SRSF1	1691	51	13549	2.5137	0.98971	0.161401	1.91006
UP_SEQ_FEATURE	compositionally biased region:Arg-rich	27	1.45161	0.00106241	CPSF6, SRRT, AKAP17A, YLPM1, LARP1B, CWC22, ARGLU1, ZNF638, CDCA7, SNRNP27, EIF4B, SNRNP48, BAZ2B, SCAF11, SRRM2, ACBD3, PRRC2C, RBM23, PNN, SAFB, SRSF8, YTHDC1, SAFB2, PRPF38A, SETD2, DDX23, DIDO1	1832	117	15448	1.94592	0.988827	0.220951	1.96757
GOTERM_BP_DIRECT	GO:0016579~protein deubiquitination	19	1.02151	0.00109932	USP15, USP33, USP14, USP53, UCHL5, USP34, JOSD1, SHMT1, WDR48, ATXN3, USP10, WDR20, USP48, CYLD, USP3, USP9X, USP36, USP7, USP1	1691	67	13549	2.27218	0.992612	0.166209	2.04689
UP_KEYWORDS	Translation regulation	24	1.29032	0.00111968	AGO3, RBM8A, AGO2, LSM14A, CASC3, EIF2A, DNAJC3, EIF4G3, PUM2, NGDN, RPS6KB1, EIF4G1, IMPACT, CNOT1, PUM1, TNRC6A, PAIP1, EIF4E, PPP1R15B, CNOT7, TNRC6B, EPRS, PTCD3, EIF2AK4	1848	100	15698	2.0387	0.418549	0.0149491	1.59309
GOTERM_CC_DIRECT	GO:0005876~spindle microtubule	14	0.752688	0.00112569	CDC16, NCOR1, CSNK1D, BIRC2, TBL1XR1, KIF11, XIAP, CDC27, SKA2, KIF3A, ARL3, KIFAP3, PRC1, HAUS2	1781	42	14493	2.71252	0.606911	0.0339911	1.72199
UP_KEYWORDS	Nonsense-mediated mRNA decay	11	0.591398	0.0011994	SMG6, EXOSC10, RBM8A, UPF2, UPF3A, CASC3, GSPT1, DCP2, ETF1, SMG1, UPF3B	1848	29	15698	3.22209	0.440581	0.0155762	1.7056
SMART	SM00717:SANT	14	0.752688	0.00120956	SMARCA1, NCOR1, CDC5L, SMARCC1, TERF1, RCOR3, MYSM1, ZZZ3, RERE, MTA3, SMARCA5, BDP1, SMARCC2, MIS18BP1	995	42	8019	2.68643	0.452683	0.113563	1.72681
GOTERM_BP_DIRECT	GO:0032438~melanosome organization	9	0.483871	0.00121815	TYRP1, BLOC1S6, DTNBP1, PMEL, AP1G1, AP3B1, LYST, BLOC1S4, GPR143	1691	19	13549	3.79536	0.995655	0.176539	2.26576
UP_KEYWORDS	Kinetochore	23	1.23656	0.00129142	SMC1A, SEPT7, PHF6, NUP37, KANSL1, NSL1, SEPT2, DCTN6, CENPE, CENPC, CASC5, SKA2, CENPU, AHCTF1, ZNF207, TPR, PPP1CC, BUB3, CENPM, SEH1L, NUDCD2, MAD2L1, CKAP5	1848	95	15698	2.05658	0.464981	0.0163246	1.83534
GOTERM_MF_DIRECT	GO:0042803~protein homodimerization activity	108	5.80645	0.00134172	STAT1, BST2, TYR, SCARB1, SLK, NR4A3, OXCT1, CBX5, SNX6, TPD52, HMGCR, MSH6, GTF2A2, SNX9, ECT2, WRN, CADM1, CLCN3, ASNSD1, HSD17B4, CRYM, BLOC1S6, TPR, QPRT, GSTM4, GGCT, ACOT7, EEA1, S100B, SH3GLB1, PAFAH1B1, SMAGP, MLX, PDCD6IP, VEGFA, SHMT1, MTHFD1L, ZBTB38, ELAVL1, IDH1, PVRL4, ADAM10, GCA, PTS, BCL2A1, CISD2, DNPH1, MSH2, NUDT16L1, PLEK, MSH3, TARS, MAP3K13, HPGDS, C1QB, STK25, EIF2AK1, DCK…	1703	650	13666	1.33333	0.840445	0.102339	2.18161
GOTERM_BP_DIRECT	GO:0016050~vesicle organization	11	0.591398	0.00138459	WASL, SNX5, FNBP1L, EPS15, ZFYVE16, SNX6, SNX2, SNX1, CD2AP, FBXO5, SNX9	1691	28	13549	3.14774	0.997934	0.191993	2.57154
UP_SEQ_FEATURE	repeat:HEAT 1	16	0.860215	0.00141921	RANBP6, KPNB1, XPO1, NCAPG, SF3B1, IPO5, CEP104, EIF4G3, TNPO1, PSME4, NIPBL, KIAA1468, FAM179B, PRKDC, CKAP5, CAND1	1832	55	15448	2.45304	0.997533	0.270967	2.6201
UP_SEQ_FEATURE	repeat:HEAT 2	16	0.860215	0.00141921	RANBP6, KPNB1, XPO1, NCAPG, SF3B1, IPO5, CEP104, EIF4G3, TNPO1, PSME4, NIPBL, KIAA1468, FAM179B, PRKDC, CKAP5, CAND1	1832	55	15448	2.45304	0.997533	0.270967	2.6201
GOTERM_MF_DIRECT	GO:0008134~transcription factor binding	51	2.74194	0.00150777	MECP2, SMARCA4, ESR1, ADD1, ATF7, AIP, CREBBP, GTF2A1, MEIS2, HES6, GTF2B, GTF2A2, SOX10, UBA2, RCOR3, RBFOX2, KEAP1, RB1, PIAS2, MED6, TCF12, HNRNPD, SUMO1, SMAD3, ETS1, KDM1A, TFDP2, PRKDC, UBXN7, SMAD2, PBX1, EP300, NBN, MLX, RBPJ, STK4, TRIB2, GPX3, PAXBP1, PITX2, USP7, KAT6B, TDG, PURB, GTF2F1, BCL10, YWHAZ, HDAC1, HDAC2, BPTF, PARP1	1703	264	13666	1.55022	0.872887	0.108271	2.44847
KEGG_PATHWAY	hsa03022:Basal transcription factors	14	0.752688	0.00153292	MNAT1, GTF2H1, CDK7, TAF15, GTF2F1, GTF2E2, TAF4B, GTF2A1, GTF2B, GTF2A2, GTF2I, CCNH, TBPL1, GTF2H3	695	42	5450	2.61391	0.347195	0.0686122	2.0058
GOTERM_MF_DIRECT	GO:0003690~double-stranded DNA binding	21	1.12903	0.00155093	MTERF2, MRE11A, CGGBP1, LSM14A, PCID2, HNRNPDL, STAT1, MSH2, SAFB, ZNF638, CREB1, AKAP8, TDG, SAFB2, TARDBP, RBMS1, MSH6, PRKDC, KDM4A, YBX1, SMAD2	1703	80	13666	2.10647	0.880179	0.105662	2.51771
INTERPRO	IPR001965:Zinc finger, PHD-type	22	1.1828	0.00159305	MTF2, PHF6, KAT6B, TRIM33, ASH1L, CHD3, WHSC1, SHPRH, ZMYND8, G2E3, PHF3, KMT2C, BAZ2A, ING4, BAZ1B, BAZ2B, BPTF, KDM4A, NSD1, KDM5B, ZMYND11, DIDO1	1766	88	14565	2.06186	0.982459	0.223299	2.77781
INTERPRO	IPR000225:Armadillo	13	0.698925	0.00162947	ARMC1, AP2B1, KPNB1, KPNA1, CTNND1, KPNA3, ARMCX1, APC, PKP4, KIFAP3, KPNA4, ARMCX3, USO1	1766	39	14565	2.74915	0.984008	0.215945	2.84045
GOTERM_CC_DIRECT	GO:0035327~transcriptionally active chromatin	9	0.483871	0.00163638	ICE2, EXOSC10, SUPT6H, PSIP1, PCID2, TTC37, ESR1, CTR9, ICE1	1781	20	14493	3.6619	0.74274	0.0473314	2.49403
GOTERM_MF_DIRECT	GO:0003682~chromatin binding	64	3.44086	0.00165709	MEF2C, KLHDC3, SMARCC1, MECP2, ATAD2B, ATAD2, ESR1, ZMYND8, CBX5, CREBBP, TFAM, MSH6, RAD21, RNF20, SOX10, WRN, PAF1, NONO, SAFB, RERE, MCMBP, PBRM1, DDX1, NIPBL, TPR, URI1, UBTF, IFT74, HNRNPD, ATRX, USP3, KDM1A, SMARCC2, NSD1, SMARCE1, SMAD2, SMC1A, EP300, DNMT1, HELLS, RBMX, RBPJ, SMC3, STAG1, SSRP1, PCNA, SLC30A9, TDRD3, ZMYND11, YBX1, ANKRD17, MCM5, ASH1L, TOP2B, WHSC1, MTA3, GTF2H1, SP3, PS…	1703	351	13666	1.46319	0.89639	0.107167	2.68786
UP_SEQ_FEATURE	repeat:HEAT 6	11	0.591398	0.00170486	RANBP6, PSME4, KPNB1, NCAPG, XPO1, FAM179B, SF3B1, IPO5, TNPO1, CKAP5, CAND1	1832	30	15448	3.09185	0.999264	0.302822	3.13953
GOTERM_BP_DIRECT	GO:0006369~termination of RNA polymerase II transcription	18	0.967742	0.00171076	TTF2, CPSF2, RBM8A, NUDT21, PAPOLA, CSTF3, THOC1, CASC3, SRSF4, THOC2, SETX, DHX38, ZC3H11A, DDX39B, SRSF9, THOC3, UPF3B, SRSF1	1691	64	13549	2.25349	0.999519	0.224824	3.16813
UP_SEQ_FEATURE	short sequence motif:DEAH box	13	0.698925	0.00171492	TTF2, HELLS, WRN, SMARCA5, DHX32, SMARCA1, DHX15, CHD2, CHD3, YTHDC2, CHD1, DHX38, CHD9	1832	40	15448	2.7405	0.999295	0.292182	3.15779
UP_SEQ_FEATURE	repeat:HEAT 4	13	0.698925	0.00171492	RANBP6, KPNB1, NCAPG, XPO1, SF3B1, IPO5, EIF4G3, TNPO1, PSME4, NIPBL, FAM179B, CKAP5, CAND1	1832	40	15448	2.7405	0.999295	0.292182	3.15779
GOTERM_CC_DIRECT	GO:0000151~ubiquitin ligase complex	24	1.29032	0.00172234	BRCC3, FBXL5, MED31, BRCA1, UBE4A, ANKIB1, GMCL1, MED21, MED17, FBXO11, MED6, FBXO21, UBE2D1, RCHY1, FBXO9, UBE4B, UBE2N, FBXO7, DCUN1D1, UBE2D2, RNF216, RNF20, UBR2, CAND1	1781	99	14493	1.97274	0.760464	0.0480832	2.62343
UP_KEYWORDS	Chaperone	36	1.93548	0.0018389	PDIA6, DNAJC9, DNAJC15, CNPY3, DNAJC3, CCT8, CANX, DNAJA2, MDN1, SUPT6H, PFDN4, DNAJB12, COTL1, ST13, BAG5, HSP90B1, DNAJC21, CLPX, HSPA4L, SDHAF3, SEC63, NPM1, LYRM7, DNAJB11, PSMG1, UNC45A, PFDN2, HSPD1, DNAJB14, DNAJC13, ABCE1, VBP1, DNAJC19, AHSA1, RBBP7, PDRG1	1848	180	15698	1.69892	0.589691	0.0225833	2.6039
GOTERM_MF_DIRECT	GO:0008353~RNA polymerase II carboxy-terminal domain kinase activity	8	0.430108	0.00188551	GTF2H1, CDK13, MNAT1, CDK7, CCNK, CDK12, CCNH, GTF2H3	1703	16	13666	4.01233	0.92422	0.115607	3.053
GOTERM_BP_DIRECT	GO:0042795~snRNA transcription from RNA polymerase II promoter	19	1.02151	0.00189084	ICE2, POLR2H, SRRT, RPRD2, RPAP2, ELL2, ICE1, PHAX, CDK7, GTF2F1, GTF2E2, CPSF3L, CCNK, GTF2A1, NABP2, POLR2B, GTF2B, GTF2A2, SNAPC1	1691	70	13549	2.1748	0.999785	0.238463	3.49604
GOTERM_BP_DIRECT	GO:0006376~mRNA splice site selection	8	0.430108	0.0019025	RBMX, YTHDC1, SETX, CELF1, SRSF9, LUC7L3, SRSF1, CELF2	1691	16	13549	4.00621	0.999796	0.233202	3.51723
BIOCARTA	h_hSWI-SNFpathway:Chromatin Remodeling by hSWI/SNF ATP-dependent Complexes	9	0.483871	0.0019638	GTF2F1, SMARCC1, NF1, SMARCB1, SMARCA4, GTF2A1, SMARCC2, GTF2B, SMARCE1	223	17	1438	3.41387	0.388251	0.217856	2.52134
UP_KEYWORDS	Albinism	8	0.430108	0.00205516	TYRP1, BLOC1S6, DTNBP1, AP3B1, HPS5, TYR, SLC24A5, GPR143	1848	17	15698	3.99745	0.630543	0.0245857	2.90595
SMART	SM00249:PHD	22	1.1828	0.00205889	MTF2, PHF6, KAT6B, TRIM33, ASH1L, CHD3, WHSC1, SHPRH, ZMYND8, G2E3, PHF3, KMT2C, BAZ2A, ING4, BAZ1B, BAZ2B, BPTF, KDM4A, NSD1, KDM5B, ZMYND11, DIDO1	995	88	8019	2.01482	0.6417	0.157233	2.92271
GOTERM_BP_DIRECT	GO:0000082~G1/S transition of mitotic cell cycle	24	1.29032	0.00210699	MCM4, MCM3, MNAT1, MCM6, MCM5, GSPT1, PRIM1, CUL5, RB1, FBXO5, RANBP1, ORC4, ITGB1, RPS6KB1, CDK7, CUL1, CACUL1, PPAT, CUL3, CDC6, EIF4E, PCNA, CCNH, RBBP8	1691	99	13549	1.9424	0.999918	0.248129	3.88823
UP_SEQ_FEATURE	compositionally biased region:Poly-Lys	37	1.98925	0.00216851	UTP23, ILF3, SMARCA4, CWC22, CHD3, ZNF638, SLK, ZMYND8, TRIM56, WBP11, HTATSF1, SWAP70, PKP4, TCOF1, DNAJC21, TMEM141, ZCCHC10, DIAPH2, SFSWAP, RPAP3, CD3EAP, MFSD14A, BRCA1, SART3, MYNN, SBNO1, RAB11FIP1, CEP57, NMT1, TTC3, PAPOLA, ATRX, TIAM1, BPTF, CTR9, KDM5B, KIAA1109	1832	187	15448	1.66843	0.999897	0.341111	3.97708
GOTERM_CC_DIRECT	GO:0000785~chromatin	22	1.1828	0.00218673	TMPO, PDS5A, ANKRD17, CHEK1, RB1, SNW1, AHCTF1, KDM3A, NIPBL, TOX4, SMC3, STAG1, HDAC1, CCND2, RAD21, PDS5B, WAPL, UBR2, JMJD1C, CBX3, STAG2, MIS18A	1781	89	14493	2.01153	0.837127	0.0586995	3.31968
UP_KEYWORDS	Tumor suppressor	34	1.82796	0.0022731	DAB2, SMARCB1, UFL1, PDCD4, RBMX, FAM120A, LZTS1, KLK10, CYLD, PRKCI, TCHP, ZMYND11, PAF1, CADM1, PTEN, RAP1A, BRCA2, NF1, PNN, BRCA1, CDC73, MSH2, APC, RB1, XRN1, PBRM1, TET2, ING4, BCL10, ATM, RBL2, HPGD, MTSS1, MCC	1848	169	15698	1.70897	0.667606	0.0265066	3.20947
INTERPRO	IPR013083:Zinc finger, RING/FYVE/PHD-type	70	3.76344	0.00241562	FGD6, USP33, HLTF, RNF213, CHD3, RC3H1, ZMYND8, RBCK1, PHF3, RCHY1, MLPH, TRIM56, CREBBP, MARCH5, TRIM63, BAZ2B, MYCBP2, RNF20, MARCH7, RNF43, VPS41, RUFY1, MAP3K1, UBE4A, BRCA1, ANKIB1, MDM2, WDFY1, PIAS2, PJA2, TRIM38, RNF10, KMT2C, ATRX, SH3RF2, MKRN1, USP3, COMMD3, TRIM4, EEA1, CNOT4, LTN1, RNF113A, NSD1, KDM4A, KDM5B, DIDO1, PHF6, MNAT1, TRIM33, PHF20L1, SHPRH, BAZ2A, UBE4B, TRIM26, SCAF11, …	1766	408	14565	1.415	0.997831	0.288761	4.18348
GOTERM_CC_DIRECT	GO:0000775~chromosome, centromeric region	16	0.860215	0.00246293	PDS5A, SMC1A, UVRAG, CENPE, NGDN, PPP2R5A, HELLS, PPP2CB, SMC3, STAG1, RAD21, WAPL, PDS5B, CBX3, STAG2, MIS18A	1781	56	14493	2.32502	0.870528	0.0638175	3.73158
INTERPRO	IPR017884:SANT domain	10	0.537634	0.00250385	SMARCA5, SMARCA1, NCOR1, SMARCC1, RCOR3, MYSM1, RERE, SMARCC2, MTA3, MIS18BP1	1766	26	14565	3.1721	0.998267	0.284388	4.3331
GOTERM_MF_DIRECT	GO:0008270~zinc ion binding	156	8.3871	0.00251538	ZMYM2, RLF, MORC3, QPCT, RNF213, CHD3, ZNF638, XIAP, ESR1, HERC2, NRDC, EHMT2, NR4A3, RBCK1, UTRN, PHF3, TRIM56, MARCH5, CREBBP, TRIM63, GTF2B, YAF2, MYCBP2, BAZ2B, UBR2, ZCCHC10, RNF43, VPS41, RUFY1, MAP3K1, BRCA1, ZZZ3, RERE, MDM2, CRYZ, AEBP1, UBR5, TET2, EHMT1, MORC4, ZCCHC11, PJA2, TRIM38, RNF10, TRIM16, NSMCE1, SH3RF2, MBTD1, TRIM4, RBM4, EEA1, KAT7, RNF113A, MMP12, NSD1, DIDO1, S100B, PHF6…	1703	1008	13666	1.24191	0.968027	0.144863	4.05322
UP_SEQ_FEATURE	repeat:HEAT 3	14	0.752688	0.00252079	RANBP6, KPNB1, NCAPG, XPO1, SF3B1, IPO5, EIF4G3, TNPO1, PSME4, NIPBL, KIAA1468, FAM179B, CKAP5, CAND1	1832	47	15448	2.51175	0.999977	0.371219	4.60886
UP_SEQ_FEATURE	repeat:WD 6	36	1.93548	0.00252312	SMU1, LRBA, SEC31A, ZNF106, PLRG1, DCAF10, PAFAH1B1, EML2, WDR75, HERC1, HERC2, WDR59, PPP2R2A, ELP2, LYST, PHIP, THOC3, SPAG16, STRN3, WDR12, CIAO1, RBBP4, COPB2, TBL1XR1, MIOS, WDR36, WDR43, WDFY1, WDR47, BRWD1, WDR48, DMXL1, DCAF6, DCAF11, SEH1L, RBBP7	1832	182	15448	1.66793	0.999977	0.359208	4.61302
INTERPRO	IPR010935:SMCs flexible hinge	5	0.268817	0.00263238	SMC1A, SMC3, SMC2, SMCHD1, SMC4	1766	6	14565	6.87288	0.99875	0.284108	4.55068
INTERPRO	IPR003891:Initiation factor eIF-4 gamma, MA3	5	0.268817	0.00263238	EIF4G1, NOM1, CWC22, EIF4G3, PDCD4	1766	6	14565	6.87288	0.99875	0.284108	4.55068
GOTERM_CC_DIRECT	GO:0005721~pericentric heterochromatin	7	0.376344	0.00270651	HELLS, CBX5, ATRX, BAZ1B, DNMT1, KDM4A, CENPC	1781	13	14493	4.38176	0.894257	0.0678026	4.09346
GOTERM_CC_DIRECT	GO:0008278~cohesin complex	5	0.268817	0.00276961	SMC1A, SMC3, RAD21, WAPL, MTA3	1781	6	14493	6.7813	0.89966	0.0673008	4.187
SMART	SM00968:SM00968	5	0.268817	0.00286218	SMC1A, SMC3, SMC2, SMCHD1, SMC4	995	6	8019	6.71608	0.760071	0.184469	4.04131
SMART	SM00544:MA3	5	0.268817	0.00286218	EIF4G1, NOM1, CWC22, EIF4G3, PDCD4	995	6	8019	6.71608	0.760071	0.184469	4.04131
GOTERM_MF_DIRECT	GO:0003724~RNA helicase activity	7	0.376344	0.00290888	DDX1, DDX10, DHX15, DDX6, SKIV2L2, DDX17, DHX9	1703	13	13666	4.32097	0.981356	0.158981	4.67317
UP_KEYWORDS	Transcription	285	15.3226	0.00291581	ZMYM2, MEF2C, FUBP1, MECP2, STAT1, ATAD2, UCHL5, ANP32A, NR4A3, FAM208A, MEIS2, GTF2A1, GTF2B, GPBP1, GTF2A2, SNAPC1, RCOR3, INO80D, TBL1XR1, ZZZ3, AEBP1, UBTF, URI1, TAF4B, ATRX, NFAT5, MBTD1, SMARCC2, CBX3, CSNK2A1, PER3, PHF6, SRRT, TRIM33, CREBZF, MAPK14, NELFCD, THOC1, HNRNPDL, ATF7IP, NCOA4, COMMD10, FLII, NKRF, ELF1, ELF2, CNOT1, ZBTB38, SSRP1, ZBTB21, CASP8AP2, KAT6B, APEX1, BIRC2, ASH1L,…	1848	2083	15698	1.16225	0.756664	0.0330904	4.09939
GOTERM_CC_DIRECT	GO:0005643~nuclear pore	18	0.967742	0.00292477	IPO7, KPNB1, KPNA1, PCID2, KPNA3, IPO5, KPNA4, TMEM33, RANBP2, NUP88, AHCTF1, TPR, NUP93, SUMO1, MX2, NUP153, MAD2L1, NUP50	1781	68	14493	2.15406	0.911803	0.0689267	4.41664
GOTERM_CC_DIRECT	GO:0005875~microtubule associated complex	11	0.591398	0.00294006	STAU1, RABGAP1, APPBP2, MAP4, PAFAH1B1, EML2, WDR43, KIF1B, DNAAF2, MAP7, RANBP2	1781	31	14493	2.88752	0.912918	0.0673637	4.43924
UP_KEYWORDS	Ligase	57	3.06452	0.00297614	HLTF, UBA6, RNF213, TTLL12, UFL1, XIAP, CCNB1IP1, RBCK1, RCHY1, TRIM56, MARCH5, RARS2, ZNF451, TRIM63, MYCBP2, UBR2, MARCH7, RNF43, UBA2, UBE4A, BRCA1, GART, IARS2, LARS, MDM2, PIAS2, UBE3A, PJA2, TRIM38, NSMCE1, SLC27A3, SH3RF2, MKRN1, TRIM4, CNOT4, LTN1, EPRS, TRIM33, SHPRH, UBE4B, MTHFD1L, RNF216, NARS, RNF13, TRIM2, RNF34, IARS, RANBP2, TARS, ACSL1, TTC3, UBA3, SUCLA2, MTHFD1, PAICS, SUCLG2, …	1848	330	15698	1.46725	0.763687	0.0329923	4.18253
GOTERM_MF_DIRECT	GO:0019901~protein kinase binding	63	3.3871	0.00303021	CDC5L, TPRKB, FAM83C, TPX2, KIF14, TBC1D14, NR4A3, UTRN, CCNL2, FBXO7, BAD, PTPRK, PDCD10, PTK2, RHEB, MAP3K1, CDK5RAP2, VRK1, GRB2, IQGAP1, PPP1CC, PPP1CB, SMAD3, PRC1, SPRED1, RCC2, GSK3B, DNAJC3, FAM83B, ELP2, CTNND1, CCNK, CACUL1, LIMS1, FAM83A, ELAVL1, CYLD, TOM1L1, BAG5, ADAM10, TPCN2, PTEN, CIB1, NPM1, CNTLN, MSH2, IBTK, KIF11, APC, FBXO5, MAPKAP1, DLG1, MAP3K13, PRDX3, CLTC, BCL10, YWHAZ,…	1703	353	13666	1.43216	0.984213	0.158743	4.86356
INTERPRO	IPR001876:Zinc finger, RanBP2-type	9	0.483871	0.0030453	ZRANB2, RBCK1, TAF15, RYBP, MDM2, YAF2, NUP153, ZRANB1, RANBP2	1766	22	14565	3.37396	0.999563	0.308102	5.24652
GOTERM_BP_DIRECT	GO:0006283~transcription-coupled nucleotide-excision repair	19	1.02151	0.00311525	ISY1, ERCC1, POLR2H, MNAT1, COPS2, EP300, GTF2H1, CDK7, COPS8, RFC4, TCEA1, AQR, POLR2B, POLD3, PCNA, USP7, CCNH, GTF2H3, POLK	1691	73	13549	2.08542	0.999999	0.335998	5.69783
GOTERM_BP_DIRECT	GO:0008543~fibroblast growth factor receptor signaling pathway	19	1.02151	0.00311525	POLR2H, HNRNPM, PTPN11, RBFOX2, FGFR2, SHOC2, RAB14, GALNT3, CEP57, GTF2F1, TIAL1, HNRNPA1, GRB2, IQGAP1, ESRP1, HNRNPF, POLR2B, SETX, SPRED1	1691	73	13549	2.08542	0.999999	0.335998	5.69783
GOTERM_BP_DIRECT	GO:0006357~regulation of transcription from RNA polymerase II promoter	69	3.70968	0.00316094	ZMYM2, CDC5L, SMARCC1, SMARCB1, MED31, SMARCA4, HLTF, CHD2, CHD3, UBN1, CHD1, MED21, SNW1, CUX1, SMARCA5, ZMYM4, ZMYM5, ELP6, HTATSF1, TCEAL8, PLAGL1, RAD21, HNRNPK, TBX3, SOX10, PAX3, ECM1, CIAO1, BRCA1, SAFB, RFXANK, RB1, ANXA4, CREB1, MED17, MED6, TCF12, TIAL1, URI1, MED4, RBL2, SMAD3, KDM1A, SMARCC2, TFDP2, ETV3, RBBP8, SMARCE1, MNAT1, MAPK14, WDR75, CLOCK, ZNF518A, ELP2, ELF2, VEGFA, EPM2AIP…	1691	394	13549	1.40319	0.999999	0.332098	5.77906
GOTERM_BP_DIRECT	GO:1901796~regulation of signal transduction by p53 class mediator	27	1.45161	0.00319252	CSNK2A1, MAPK14, TOPBP1, NBN, EP300, CHD3, TPX2, EHMT2, HIPK2, RFC4, SSRP1, RAD50, WRN, MRE11A, BRCA1, RBBP4, CHEK1, JMY, MDM2, TP53BP2, EHMT1, TAF4B, ATM, HDAC1, HDAC2, RBBP8, RBBP7	1691	120	13549	1.80279	0.999999	0.327214	5.83516
UP_KEYWORDS	Transcription regulation	277	14.8925	0.00327413	ZMYM2, MEF2C, FUBP1, MECP2, STAT1, ATAD2, UCHL5, ANP32A, NR4A3, FAM208A, GTF2A1, MEIS2, GTF2B, GPBP1, GTF2A2, SNAPC1, RCOR3, INO80D, TBL1XR1, ZZZ3, AEBP1, UBTF, URI1, TAF4B, ATRX, NFAT5, MBTD1, SMARCC2, CBX3, CSNK2A1, PER3, PHF6, SRRT, TRIM33, CREBZF, MAPK14, NELFCD, THOC1, HNRNPDL, ATF7IP, NCOA4, COMMD10, FLII, NKRF, ELF1, ELF2, CNOT1, ZBTB38, SSRP1, ZBTB21, CASP8AP2, KAT6B, APEX1, BIRC2, ASH1L,…	1848	2019	15698	1.16543	0.795518	0.0354316	4.59223
INTERPRO	IPR011991:Winged helix-turn-helix DNA-binding domain	38	2.04301	0.0032763	PSMD12, IRF2, COPS2, ASCC3, RIOK2, SMARCC1, MYSM1, LARP1B, HIST1H1B, ELL2, EIF3M, LARP4, HIST1H1E, SHPRH, RAPGEF5, ELF1, ELF2, RECQL, RAD21, ADAR, UBR2, WRN, SNRNP200, KAT6B, PAX3, CUL5, PLEK, GTF2F1, CUL1, GTF2E2, CUL3, CDC6, ETS1, KDM1A, SMARCC2, TFDP2, ETV3, HP1BP3	1766	194	14565	1.61548	0.999757	0.314967	5.63372
GOTERM_MF_DIRECT	GO:0036459~thiol-dependent ubiquitinyl hydrolase activity	13	0.698925	0.00329119	USP15, ALG13, USP33, USP53, USP14, USP34, USP48, USP9X, CYLD, USP3, USP36, USP7, USP1	1703	41	13666	2.54441	0.988963	0.164946	5.27187
GOTERM_MF_DIRECT	GO:0003713~transcription coactivator activity	44	2.36559	0.00336104	MED13, SMARCC1, SMARCB1, MED31, SMARCA4, MYSM1, EP300, NCOA4, NCOA3, MED21, DDX17, SNW1, AIP, CREBBP, GTF2A1, YAF2, TRIP11, GTF2A2, RNF20, TDRD3, ZFX, SOX10, NPAT, APEX1, BRCA1, NPM1, BIRC2, JMY, WWTR1, RB1, MED17, PIAS2, UBE3A, MEG3, MED6, CDK7, GTF2F1, ING4, TAF4B, BCL10, SCAND1, SMARCC2, SMARCE1, TBPL1	1703	228	13666	1.54862	0.989971	0.162229	5.38087
GOTERM_CC_DIRECT	GO:0005911~cell-cell junction	33	1.77419	0.00346154	TWF1, RAB10, CDC42BPB, GRHL2, CXADR, SNAP23, ADAM17, CTNND1, KRIT1, LIMS1, DSC3, PVRL4, PKP4, DSG2, FABP7, ECT2, CADM1, PTPRK, RAP1B, PNN, CLIC4, KIT, DLG1, CDC42BPA, LIN7C, GRB2, IQGAP1, TIAM1, TLN1, TMOD3, ADD3, PARD3, CTNNA1	1781	160	14493	1.67837	0.943561	0.076745	5.20712
UP_SEQ_FEATURE	site:Cleavage; by caspase-3	9	0.483871	0.00363946	ROCK1, DFFA, STK4, RNF34, GOLGA3, PRKDC, ACIN1, CDH1, SLK	1832	23	15448	3.2996	1	0.460239	6.5891
GOTERM_MF_DIRECT	GO:0004004~ATP-dependent RNA helicase activity	17	0.913978	0.00371874	SNRNP200, DHX32, SKIV2L2, DDX17, DHX9, DDX1, DDX10, DHX15, DDX6, YTHDC2, DDX59, G3BP1, DHX38, DDX39B, DDX52, DDX42, DDX23	1703	63	13666	2.16539	0.99386	0.171907	5.93726
GOTERM_CC_DIRECT	GO:0005844~polysome	12	0.645161	0.00378457	VBP1, NAA35, EIF4G1, MSI2, IMPACT, AGO2, UPF2, EIF4B, ATXN2, RPS4Y1, FXR1, EIF2AK4	1781	37	14493	2.63921	0.956862	0.0814469	5.67988
UP_SEQ_FEATURE	domain:LisH	10	0.537634	0.00380861	NPAT, WDR47, SMU1, MKLN1, TBL1XR1, KIAA1468, PAFAH1B1, TCOF1, NOLC1, SSBP2	1832	28	15448	3.01154	1	0.462335	6.88511
GOTERM_CC_DIRECT	GO:0005681~spliceosomal complex	22	1.1828	0.00383801	SNRNP200, DHX32, HNRNPM, AKAP17A, RHEB, HNRNPDL, SNRNP70, HNRNPR, CWC22, ZNF326, HNRNPA1L2, SF3B1, SNW1, TTF2, WBP11, HNRNPA1, IVNS1ABP, AQR, API5, HNRNPA2B1, DDX39B, PRPF18	1781	93	14493	1.92501	0.958739	0.0804679	5.75789
INTERPRO	IPR003890:MIF4G-like, type 3	6	0.322581	0.00386736	EIF4G1, NOM1, UPF2, PAIP1, CWC22, EIF4G3	1766	10	14565	4.94847	0.999946	0.347696	6.61762
GOTERM_MF_DIRECT	GO:0008565~protein transporter activity	18	0.967742	0.00397938	VPS35, TNPO3, IPO7, RUFY1, RAP1A, RANBP6, KPNB1, KPNA1, KPNA3, IPO5, TNPO1, KPNA4, USO1, PGAP2, AP2B1, VPS26A, AP1G1, ZFYVE16	1703	69	13666	2.09339	0.995707	0.176891	6.34072
GOTERM_MF_DIRECT	GO:0005524~ATP binding	202	10.8602	0.0040184	UBA6, ATP10D, SKIV2L2, ATAD2, SMARCAD1, MSH6, DDX42, SMC5, WRN, ROCK1, HK1, PTK2, CLCN3, MAP3K1, AK6, UBE2K, TLK1, PPIP5K2, ACTR2, ATRX, ATAD1, EIF2AK4, SMC1A, CSNK2A1, CSNK1G3, TWF1, CSNK1D, MAPK14, UBE2G2, UBE2G1, UBE2H, STK38L, UBE2N, MTHFD1L, HSP90B1, SMC2, KIF11, CENPE, CHD9, UBE2D1, TARS, ATP6V1A, STK25, UBE2D2, PAICS, SMARCA1, RIOK2, SMARCA4, HLTF, TTLL12, SMARCA5, YTHDC2, DGKH, SNRNP200, …	1703	1359	13666	1.19278	0.99593	0.172876	6.40098
GOTERM_BP_DIRECT	GO:0043484~regulation of RNA splicing	10	0.537634	0.00408831	AKAP17A, MBNL2, ESRP1, HNRNPF, SNRNP70, RBFOX2, ZNF326, CDK12, CELF1, MBNL1	1691	27	13549	2.96756	1	0.389843	7.41361
UP_KEYWORDS	Golgi apparatus	113	6.07527	0.00412866	RAB10, TMED5, SNAP29, YIPF4, BST2, COPB1, GOLIM4, STX16, SLC24A5, ESR1, HERC1, ANK3, CUX1, PMEL, TMED1, NUCB2, TGOLN2, SNX9, ROCK1, ACBD3, VPS41, RHEB, AP3B1, CLCN3, UNC50, CDK5RAP2, TMEM30A, SULF2, SVIP, SRGN, GNPTAB, PJA2, ARHGAP32, AP1G1, ST3GAL5, ARL3, AKAP9, CSNK1D, SLC35B2, SH3GLB1, STX6, TMEM5, OSBPL9, MLANA, COL4A3BP, PICALM, PGAP2, AP3M2, SLC39A7, CNIH1, ADAM10, RNF13, HLA-DPA1, HLA-DPB1…	1848	749	15698	1.28156	0.86499	0.0435224	5.75807
GOTERM_MF_DIRECT	GO:0008157~protein phosphatase 1 binding	8	0.430108	0.00418772	STAU1, CDC5L, PHACTR1, PPP1CC, SH3RF2, SHOC2, PHACTR4, FER	1703	18	13666	3.56652	0.996774	0.17405	6.66205
GOTERM_MF_DIRECT	GO:0005545~1-phosphatidylinositol binding	8	0.430108	0.00418772	PICALM, PLEKHA5, ZFYVE16, EEA1, EPB41, SCARB1, SNX9, WDFY1	1703	18	13666	3.56652	0.996774	0.17405	6.66205
SMART	SM00543:MIF4G	6	0.322581	0.00426442	EIF4G1, NOM1, UPF2, PAIP1, CWC22, EIF4G3	995	10	8019	4.83558	0.880951	0.233582	5.96527
INTERPRO	IPR006594:LisH dimerisation motif	10	0.537634	0.00442398	NPAT, WDR47, SMU1, MKLN1, TBL1XR1, KIAA1468, PAFAH1B1, TCOF1, NOLC1, SSBP2	1766	28	14565	2.94552	0.999987	0.374062	7.53536
UP_SEQ_FEATURE	compositionally biased region:Gln-rich	28	1.50538	0.00473553	YLPM1, GOLIM4, CLOCK, PUM1, HNRNPU, TNRC6B, ACBD3, AAK1, PRRC2C, ANKRD17, PRRC2B, PNN, QSER1, R3HDM2, SS18, WWTR1, TP53BP2, PUM2, GOLGA3, TET2, SUPT20H, ZCCHC11, WDR47, KMT2C, NIPBL, TNRC6A, SETD2, AKAP9	1832	136	15448	1.73606	1	0.524463	8.49155
SMART	SM00667:LisH	9	0.483871	0.00478431	NPAT, WDR47, SMU1, MKLN1, TBL1XR1, KIAA1468, PAFAH1B1, TCOF1, SSBP2	995	23	8019	3.15364	0.908215	0.233076	6.66943
INTERPRO	IPR019787:Zinc finger, PHD-finger	19	1.02151	0.00487295	MTF2, KAT6B, TRIM33, ASH1L, CHD3, WHSC1, SHPRH, ZMYND8, PHF3, KMT2C, BAZ2A, ING4, BAZ1B, BAZ2B, BPTF, NSD1, KDM5B, ZMYND11, DIDO1	1766	78	14565	2.00899	0.999996	0.390746	8.2694
GOTERM_CC_DIRECT	GO:0000922~spindle pole	24	1.29032	0.00490682	BRCC3, TUBGCP2, CEP95, TOPBP1, LRMP, MAPK14, CSPP1, CDK5RAP2, RMDN1, KATNA1, KIF11, CEP104, TPX2, NIN, PPP2CB, SMC3, CDC6, BIRC6, CCNB1, PKP4, NUDCD2, MAD2L1, PRC1, CKAP5	1781	107	14493	1.82525	0.983055	0.0992776	7.30526
GOTERM_CC_DIRECT	GO:0000777~condensed chromosome kinetochore	20	1.07527	0.00494726	SMC1A, SEPT7, PHF6, NUP37, KANSL1, SEPT2, DCTN6, CENPE, CENPC, CASC5, CENPU, AHCTF1, ZNF207, PPP1CC, BUB3, CENPM, SEH1L, NUDCD2, MAD2L1, CKAP5	1781	83	14493	1.96086	0.983616	0.0976804	7.36334
UP_KEYWORDS	Waardenburg syndrome	5	0.268817	0.00498144	EDNRB, EDN3, PAX3, TYR, SOX10	1848	7	15698	6.06756	0.910815	0.0511878	6.90829
GOTERM_BP_DIRECT	GO:0031532~actin cytoskeleton reorganization	13	0.698925	0.00511142	PHACTR1, ATP2C1, PARVA, KIT, CDC42BPB, FER, PLEK, CDC42BPA, DTNBP1, CXADR, MKLN1, FARP2, PTPN1	1691	43	13549	2.42236	1	0.452136	9.18575
UP_SEQ_FEATURE	compositionally biased region:Met-rich	5	0.268817	0.00511838	CLINT1, KAT6B, SMAP2, NPM1, NCOA3	1832	7	15448	6.02308	1	0.539232	9.14738
SMART	SM00385:CYCLIN	11	0.591398	0.00517204	CCNL2, CCNB2, CCNK, RBL2, CCND2, CCNB1, GTF2B, CCNC, RB1, CCNG1, CCNH	995	33	8019	2.68643	0.924404	0.227587	7.19138
UP_SEQ_FEATURE	compositionally biased region:Poly-Glu	73	3.92473	0.00539604	FAM161A, NCAPG, SMARCA4, ATAD2B, CHD3, NRDC, EHMT2, ANK3, CREBBP, MSH6, PHIP, HNRNPU, NBR1, BAZ2B, ZNF280D, DDX42, SNAPC1, WRN, FARP1, VPS41, MAP3K1, PHACTR4, GOLGB1, UBR5, EHMT1, VEZT, PAPOLA, EIF4G1, FNBP4, TPR, CERS3, ATRX, RBL2, NBPF14, SMARCC2, RNF113A, RBBP8, UBXN7, BCL2L13, TTC14, ISY1, TRIM33, CCDC43, EP300, CAMSAP1, CWC22, PPP4R3B, MDN1, STK4, LYST, STK3, BOD1L1, TRIM26, NAP1L4, TCOF1, A…	1832	452	15448	1.36186	1	0.545626	9.62022
GOTERM_BP_DIRECT	GO:0006367~transcription initiation from RNA polymerase II promoter	29	1.55914	0.00541085	TEAD1, POLR2H, MED13, MNAT1, NOTCH2, MED31, ESR1, SNW1, NR4A3, RBPJ, CREBBP, GTF2A1, GTF2B, GTF2A2, NR1D2, WWTR1, MED17, MED6, GTF2H1, CDK7, GTF2F1, GTF2E2, TAF4B, MED4, POLR2B, CCNC, GTF2I, CCNH, GTF2H3	1691	137	13549	1.69606	1	0.462452	9.69828
INTERPRO	IPR019786:Zinc finger, PHD-type, conserved site	17	0.913978	0.00543202	MTF2, TRIM33, ASH1L, PHF20L1, CHD3, WHSC1, SHPRH, ZMYND8, G2E3, PHF3, ING4, BAZ1B, BPTF, NSD1, KDM5B, ZMYND11, DIDO1	1766	67	14565	2.09264	0.999999	0.412145	9.17576
INTERPRO	IPR001394:Peptidase C19, ubiquitin carboxyl-terminal hydrolase 2	14	0.752688	0.00547857	USP15, USP33, USP47, USP53, USP14, USP34, USP10, USP48, CYLD, USP3, USP9X, USP36, USP7, USP1	1766	50	14565	2.30929	0.999999	0.403093	9.25084
GOTERM_BP_DIRECT	GO:0006310~DNA recombination	18	0.967742	0.00551518	WRN, ERCC1, MRE11A, NONO, APEX1, INO80D, BRCA1, TFPT, UCHL5, RBPJ, RPAIN, TSN, ATRX, RECQL, RAD21, RAD50, SETX, NSMCE4A	1691	71	13549	2.03132	1	0.460397	9.87622
GOTERM_CC_DIRECT	GO:0000790~nuclear chromatin	35	1.88172	0.0056235	SMARCA1, KLHDC3, SMARCC1, SMARCB1, SMARCA4, STAT1, ESR1, HIST1H1B, NCOA3, EHMT2, CREBBP, H2AFY2, H2AFV, MSH6, RAD50, GATAD2B, HNRNPK, NCOR1, RBBP4, MCMBP, CREB1, FER, DFFA, TCF12, SMAD3, HDAC1, USP3, HDAC2, KDM1A, SMARCC2, MXD1, ETV3, POGZ, SMARCE1, SMAD2	1781	178	14493	1.60008	0.990675	0.107765	8.32949
KEGG_PATHWAY	hsa03008:Ribosome biogenesis in eukaryotes	18	0.967742	0.00565523	CSNK2A1, HEATR1, RIOK2, XPO1, RCL1, AK6, NMD3, WDR36, WDR75, WDR43, XRN1, REXO2, MDN1, RPP25, RPP30, LSG1, UTP14A, TCOF1	695	70	5450	2.01644	0.793327	0.201668	7.21681
UP_SEQ_FEATURE	repeat:WD 1	46	2.47312	0.00571772	SMU1, WDR45B, LRBA, NUP37, SEC31A, NBAS, WDR45, ZNF106, PLRG1, EIF2A, PAFAH1B1, DCAF10, WDR75, EML2, HERC1, HERC2, WDR59, WIPI2, PPP2R2A, ELP2, WDR20, LYST, PHIP, THOC3, SPAG16, STRN3, CIAO1, WDR12, COPB2, RBBP4, TULP4, TBL1XR1, MIOS, DCAF7, WDR36, WDR43, WDFY1, WDR47, BRWD1, WDR48, DMXL1, DCAF6, BUB3, DCAF11, SEH1L, RBBP7	1832	260	15448	1.49187	1	0.55431	10.1651
UP_SEQ_FEATURE	repeat:WD 2	46	2.47312	0.00571772	SMU1, WDR45B, LRBA, NUP37, SEC31A, NBAS, WDR45, ZNF106, PLRG1, EIF2A, PAFAH1B1, DCAF10, WDR75, EML2, HERC1, HERC2, WDR59, WIPI2, PPP2R2A, ELP2, WDR20, LYST, PHIP, THOC3, SPAG16, STRN3, CIAO1, WDR12, COPB2, RBBP4, TULP4, TBL1XR1, MIOS, DCAF7, WDR36, WDR43, WDFY1, WDR47, BRWD1, WDR48, DMXL1, DCAF6, BUB3, DCAF11, SEH1L, RBBP7	1832	260	15448	1.49187	1	0.55431	10.1651
GOTERM_CC_DIRECT	GO:0016589~NURF complex	5	0.268817	0.00583445	SMARCA5, SMARCA1, RBBP4, HMGXB4, BPTF	1781	7	14493	5.81255	0.992179	0.109078	8.62895
INTERPRO	IPR000827:CC chemokine, conserved site	7	0.376344	0.00594176	CCL18, CCL4, CCL4L2, CCL3L3, CCL2, CCL3, CCL28	1766	15	14565	3.84881	1	0.417111	9.99478
INTERPRO	IPR018936:Phosphatidylinositol 3/4-kinase, conserved site	7	0.376344	0.00594176	PIK3CB, ATM, PIK3C3, PIK3C2G, SMG1, PRKDC, PIK3C2A	1766	15	14565	3.84881	1	0.417111	9.99478
GOTERM_BP_DIRECT	GO:0006401~RNA catabolic process	8	0.430108	0.00597737	SND1, PNPT1, HNRNPD, RNASEH2A, RNASE6, PABPC4, SKIV2L2, RNASEH2C	1691	19	13549	3.37365	1	0.479239	10.6605
GOTERM_BP_DIRECT	GO:0030318~melanocyte differentiation	8	0.430108	0.00597737	TYRP1, MEF2C, RAB27A, BLOC1S6, EDNRB, EDN3, KIT, SOX10	1691	19	13549	3.37365	1	0.479239	10.6605
GOTERM_BP_DIRECT	GO:0000122~negative regulation of transcription from RNA polymerase II promoter	101	5.43011	0.0059817	MEF2C, MECP2, MSC, STAT1, ESR1, HIST1H1B, NR4A3, HIST1H1E, EHMT2, CUX1, ATF7, CREBBP, MEIS2, ZNF280D, PAF1, CGGBP1, RCOR3, TBL1XR1, CRYM, RERE, MDM2, AEBP1, EHMT1, CHCHD3, IMPACT, NIPBL, TPR, URI1, SMARCC2, NSD1, CTR9, RBBP8, RBBP7, PER3, EDNRB, TRIM33, XPO1, ATF7IP, DNMT1, MLX, HIPK2, RBPJ, VEGFA, CNOT1, USP9X, RYBP, STRN3, MOSPD1, CDC73, UBE2D1, PURB, SP3, BPTF, SMARCA4, ZNF148, BCL11A, SNW1, H…	1691	630	13549	1.28453	1	0.471331	10.6678
UP_SEQ_FEATURE	compositionally biased region:Poly-Gln	27	1.45161	0.00612616	MED31, HNRNPDL, NBN, EP300, CLOCK, NCOA3, ZMYND8, CNKSR3, CCNK, CREBBP, GTF2A1, USP7, GLG1, NCOR1, RPRD2, NONO, CD3EAP, RDH14, ATXN1, ATXN2, ZFHX3, BRWD1, ATXN3, SP3, ATRX, NFAT5, SMARCC2	1832	132	15448	1.72479	1	0.567468	10.8525
GOTERM_BP_DIRECT	GO:0051259~protein oligomerization	15	0.806452	0.00638648	TMED10, ZNHIT6, GRHPR, NPM1, DNM1L, MALT1, SH3GLB1, GJB1, PFKM, QPRT, NUFIP1, BCL10, SNX2, NBR1, DGKH	1691	55	13549	2.18521	1	0.485641	11.3493
INTERPRO	IPR016135:Ubiquitin-conjugating enzyme/RWD-like	14	0.752688	0.00655501	UBE2G2, UBE2G1, UBE2K, UBE2H, WDR59, UBE2D1, IMPACT, UBE2N, UBE2W, UBE2D2, UBE2V2, BIRC6, UBE2J1, EIF2AK4	1766	51	14565	2.26401	1	0.437358	10.9709
GOTERM_MF_DIRECT	GO:0008139~nuclear localization sequence binding	9	0.483871	0.00663284	TNPO3, RANBP6, KPNB1, KPNA1, KPNA3, IPO5, NUP153, TNPO1, KPNA4	1703	24	13666	3.00925	0.999888	0.254322	10.3567
GOTERM_MF_DIRECT	GO:0003678~DNA helicase activity	9	0.483871	0.00663284	MCM4, WRN, MCM3, MCM6, MCM5, INO80, ATRX, RECQL, SETX	1703	24	13666	3.00925	0.999888	0.254322	10.3567
GOTERM_BP_DIRECT	GO:0006306~DNA methylation	9	0.483871	0.00669413	HELLS, BAZ2A, ATRX, ATF7IP, GATAD2B, GNAS, DNMT1, EHMT2, EHMT1	1691	24	13549	3.00466	1	0.493954	11.864
GOTERM_CC_DIRECT	GO:0030905~retromer, tubulation complex	4	0.215054	0.00671892	SNX5, SNX6, SNX2, SNX1	1781	4	14493	8.13756	0.99626	0.12188	9.87456
GOTERM_MF_DIRECT	GO:0003684~damaged DNA binding	16	0.860215	0.0067366	ERCC1, APEX1, EP300, NBN, BRCA1, MSH2, TDG, MSH3, CREBBP, RAD23B, UNG, MSH6, PCNA, RBBP8, GTF2H3, POLK	1703	61	13666	2.10483	0.999903	0.250803	10.5104
UP_KEYWORDS	Exonuclease	13	0.698925	0.00691628	WRN, ISG20L2, DDX1, EXOSC10, MRE11A, APEX1, PNPT1, ERI3, DIS3, MGME1, CNOT7, XRN1, REXO2	1848	47	15698	2.34957	0.965234	0.0689762	9.46976
GOTERM_BP_DIRECT	GO:0075733~intracellular transport of virus	14	0.752688	0.00698329	NUP37, KPNB1, KPNA1, XPO1, KPNA3, KPNA4, RANBP2, NUP88, TPR, NUP93, NUP35, NUP153, SEH1L, NUP50	1691	50	13549	2.24348	1	0.500856	12.3452
GOTERM_BP_DIRECT	GO:0017145~stem cell division	4	0.215054	0.00702647	TIAL1, CUL3, PAFAH1B1, WWTR1	1691	4	13549	8.01242	1	0.495392	12.4168
GOTERM_BP_DIRECT	GO:0031054~pre-miRNA processing	6	0.322581	0.0072377	AGO3, ZCCHC11, AGO2, MRPL44, DICER1, ADAR	1691	11	13549	4.37041	1	0.498232	12.7665
GOTERM_BP_DIRECT	GO:0051292~nuclear pore complex assembly	6	0.322581	0.0072377	AHCTF1, TPR, NUP93, TMEM170A, NUP153, TMEM33	1691	11	13549	4.37041	1	0.498232	12.7665
UP_KEYWORDS	Nuclease	24	1.29032	0.00727445	WRN, ERCC1, MRE11A, MRPL44, AGO2, APEX1, ENDOD1, RNASEH2A, ERI3, RNASE6, MGME1, XRN1, REXO2, SMG6, ISG20L2, DDX1, EXOSC10, TSN, PNPT1, DICER1, G3BP1, DIS3, CNOT7, RBBP8	1848	115	15698	1.77278	0.970803	0.0709743	9.93667
GOTERM_CC_DIRECT	GO:0005635~nuclear envelope	30	1.6129	0.00769988	NUP37, ALOX5AP, XPO1, RRM1, PAFAH1B1, GMCL1, BNIP2, ANXA7, LMNB1, TMEM33, CBX5, NUCB2, LRRC59, TMEM170A, IST1, TMPO, RNF43, KPNB1, LRMP, TNKS2, MYOF, RANBP1, RANBP2, TPR, NUP93, NUP35, LBR, SEH1L, PARP1, CBX3	1781	149	14493	1.63844	0.998352	0.135526	11.2375
COG_ONTOLOGY	Cell division and chromosome partitioning	23	1.23656	0.007707	ZFC3H1, UACA, HOMER1, SMC6, CNTLN, SMCHD1, CDK5RAP2, CENPE, PPFIBP1, EFCAB14, GOLGB1, CEP350, UTRN, TTC3, IFT74, RUFY3, TLK2, STAG1, PPFIA1, TRIP11, PIBF1, SMC5, STAG2	233	102	1809	1.75069	0.277435	0.277435	6.91009
SMART	SM00547:ZnF_RBZ	8	0.430108	0.00791241	ZRANB2, RBCK1, TAF15, RYBP, YAF2, NUP153, ZRANB1, RANBP2	995	20	8019	3.22372	0.980861	0.302073	10.8037
GOTERM_BP_DIRECT	GO:0051028~mRNA transport	12	0.645161	0.00812101	RBM8A, AHCTF1, LRPPRC, SUPT6H, G3BP2, XPO1, HNRNPA1, UPF3A, HNRNPA3, MX2, NCBP3, HNRNPA1L2	1691	40	13549	2.40373	1	0.531396	14.2144
SMART	SM00185:ARM	11	0.591398	0.00815087	AP2B1, KPNB1, KPNA1, CTNND1, KPNA3, ARMCX1, APC, PKP4, KIFAP3, KPNA4, USO1	995	35	8019	2.53292	0.983021	0.287978	11.1118
GOTERM_MF_DIRECT	GO:0000980~RNA polymerase II distal enhancer sequence-specific DNA binding	14	0.752688	0.00822419	MEF2C, NONO, SMARCC1, SMARCB1, SMARCA4, MSC, RBBP4, CREB1, HDAC1, HDAC2, SMARCC2, GATAD2B, SMARCE1, SOX10	1703	51	13666	2.20285	0.999987	0.289715	12.6871
UP_SEQ_FEATURE	repeat:WD 3	44	2.36559	0.00870508	SMU1, LRBA, NUP37, SEC31A, WDR45, ZNF106, PLRG1, EIF2A, DCAF10, PAFAH1B1, WDR75, EML2, HERC1, HERC2, WDR59, PPP2R2A, WIPI2, ELP2, WDR20, LYST, PHIP, THOC3, SPAG16, STRN3, CIAO1, WDR12, RBBP4, COPB2, TULP4, TBL1XR1, MIOS, DCAF7, WDR36, WDR43, WDFY1, WDR47, BRWD1, WDR48, DMXL1, BUB3, DCAF6, DCAF11, SEH1L, RBBP7	1832	252	15448	1.47231	1	0.685004	15.0791
GOTERM_MF_DIRECT	GO:0051721~protein phosphatase 2A binding	9	0.483871	0.00870867	RPS6KB1, STRN3, STAT1, CTTNBP2NL, HMGCR, ANKLE2, PTPN1, ARPP19, PPP2R2A	1703	25	13666	2.88888	0.999994	0.29649	13.3852
INTERPRO	IPR018200:Peptidase C19, ubiquitin carboxyl-terminal hydrolase 2, conserved site	13	0.698925	0.00871158	USP15, USP33, USP47, USP14, USP34, USP10, USP48, USP9X, CYLD, USP3, USP36, USP7, USP1	1766	47	14565	2.28121	1	0.522717	14.3247
GOTERM_MF_DIRECT	GO:0051059~NF-kappaB binding	10	0.537634	0.00875189	APEX1, TAF4B, NPM1, BCL10, GSK3B, HDAC1, HDAC2, AKAP8, ANXA4, TP53BP2	1703	30	13666	2.67489	0.999994	0.290595	13.4472
UP_KEYWORDS	DNA replication	20	1.07527	0.00878716	MCM4, MCM3, MCM6, MCM5, RBBP4, RRM1, PRIM1, REV3L, GINS2, MCMBP, ORC4, RBMS1, RFC4, CDC6, SSRP1, POLD3, KAT7, PCNA, RBBP7, POLK	1848	91	15698	1.86694	0.986043	0.0834872	11.8841
GOTERM_BP_DIRECT	GO:0007163~establishment or maintenance of cell polarity	9	0.483871	0.00878761	CCL4, ACTR2, STK25, PARVA, PARD3, CDC42BPB, CTNNA1, MAP7, DLG1	1691	25	13549	2.88447	1	0.552352	15.2919
GOTERM_CC_DIRECT	GO:0000781~chromosome, telomeric region	12	0.645161	0.00882425	SMG6, MRE11A, TERF1, SMC6, NBN, NSMCE1, ATM, CHEK1, SETX, RIF1, NSMCE4A, SMC5	1781	41	14493	2.38173	0.999356	0.15065	12.776
UP_KEYWORDS	Endosome	71	3.8172	0.00895705	RAB10, AP5M1, VTA1, PLEKHB2, BST2, ATP11B, GOLIM4, RAP2B, PMEL, TMEM106B, SNX5, USP10, SNX6, PRKCI, SPG21, VPS41, RUFY1, CLCN3, TBC1D5, EPS15, STAM, UVRAG, WDFY1, RAB11FIP1, DNAJC13, ITGB1, ARHGAP32, APPL2, GRB2, WDR48, EEA1, KIDINS220, RAB27A, APPL1, OSBPL9, CD164, RAB14, LAMTOR3, IFNAR1, SNX2, TRAK2, PIK3C3, SNX1, TOM1L1, EHD4, KIAA1033, RAB5A, NDFIP1, RNF13, HLA-DPA1, DIAPH2, VPS35, HLA-DPB1, …	1848	451	15698	1.33729	0.987154	0.0834099	12.1003
UP_SEQ_FEATURE	domain:Chromo 1	6	0.322581	0.00898518	CBX5, CHD2, CHD3, CHD1, CHD9, CBX3	1832	12	15448	4.21616	1	0.685382	15.5266
UP_KEYWORDS	Methionine biosynthesis	5	0.268817	0.00903914	MTHFD2L, ENOPH1, MTR, MTHFD1, APIP	1848	8	15698	5.30912	0.987659	0.0825647	12.2046
GOTERM_MF_DIRECT	GO:0002039~p53 binding	16	0.860215	0.00919104	SMARCB1, EP300, SMARCA4, GSK3B, RNF34, MDM2, TP53BP2, EHMT2, EHMT1, HSPD1, RCHY1, USP10, CREBBP, KDM1A, RNF20, USP7	1703	63	13666	2.03801	0.999997	0.295747	14.075
UP_KEYWORDS	Chromosome partition	12	0.645161	0.00937962	CASC5, NUP37, CIAO1, ZNF207, STAG1, BUB3, USP9X, NSL1, FAM96A, RAD21, SEH1L, STAG2	1848	43	15698	2.37058	0.98955	0.0839778	12.636
SMART	SM00146:PI3Kc	7	0.376344	0.0095071	PIK3CB, ATM, PIK3C3, PIK3C2G, SMG1, PRKDC, PIK3C2A	995	16	8019	3.52594	0.99141	0.306454	12.8451
GOTERM_BP_DIRECT	GO:0016567~protein ubiquitination	56	3.01075	0.00970387	MED31, MALT1, UBA6, RNF213, HERC1, XIAP, HERC2, CCNB1IP1, MED21, RC3H1, SOCS2, RCHY1, FBXO9, FBXO7, TRIM63, MYCBP2, MARCH7, UBE2J1, RNF43, SOCS6, BRCA1, TULP4, DCAF7, NUB1, KEAP1, MDM2, WWTR1, MED17, PJA2, CUL1, CUL3, NSMCE1, SH3RF2, TRIM4, TRIM33, FBXO32, DCAF10, FBXO21, UBE2N, UBE2V2, LRR1, PCNP, FEM1B, CAND1, TRIM2, FBXL5, RNF34, FBXO11, G2E3, GAN, UBE2D2, CRBN, DCAF11, DCAF6, BIRC6, KLHL24	1691	323	13549	1.38915	1	0.581133	16.7522
GOTERM_MF_DIRECT	GO:0070577~lysine-acetylated histone binding	7	0.376344	0.00975836	ZMYND8, PSME4, BAZ2A, SMARCA4, ATAD2B, PHIP, BAZ1B	1703	16	13666	3.51079	0.999998	0.303928	14.8797
GOTERM_BP_DIRECT	GO:0001649~osteoblast differentiation	21	1.12903	0.00977964	MEF2C, SNRNP200, SND1, RSL1D1, NF1, RDH14, HSD17B4, UFL1, IGFBP5, WWTR1, CCL3, DHX9, IARS, DNAJC13, RBMX, ERH, CLTC, HNRNPU, CCDC47, ADAR, BCAP29	1691	93	13549	1.80926	1	0.576768	16.8718
GOTERM_CC_DIRECT	GO:0030904~retromer complex	8	0.430108	0.0101536	VPS35, VPS26A, SNX5, TBC1D5, SNX6, SNX2, SNX1, M6PR	1781	21	14493	3.10002	0.999788	0.167998	14.5627
GOTERM_CC_DIRECT	GO:0031965~nuclear membrane	39	2.09677	0.0103554	EDNRB, TNPO3, PCM1, ALOX5AP, XPO1, PLRG1, PAFAH1B1, IPO5, TNPO1, TMEM57, LMNB1, AHCTF1, CEP170, NUP153, YBX1, DGKH, TMPO, RANBP6, ERBB2IP, KPNB1, TFPT, GNAQ, MYOF, ANXA4, PUM2, MRPS14, TOR1AIP2, RANBP2, PRPF38A, SLC30A1, TPR, NUP93, CERS3, SUMO1, TMEM97, CCND2, NUP35, LBR, NUP50	1781	212	14493	1.497	0.999821	0.167735	14.8309
GOTERM_CC_DIRECT	GO:0071564~npBAF complex	6	0.322581	0.0104456	SMARCC1, SMARCB1, SMARCA4, SS18, SMARCC2, SMARCE1	1781	12	14493	4.06878	0.999834	0.16586	14.9506
GOTERM_CC_DIRECT	GO:0042405~nuclear inclusion body	6	0.322581	0.0104456	TPR, ATXN3, NBN, ATXN1, NUP153, RANBP2	1781	12	14493	4.06878	0.999834	0.16586	14.9506
COG_ONTOLOGY	Transcription	13	0.698925	0.0104507	MEF2C, POLR3H, ZFHX3, SUPT6H, MRPL44, ATXN3, POLR3K, PITX2, DIS3, GTF2B, CNOT4, GTF2A2, TBPL1	233	46	1809	2.19416	0.356761	0.197978	9.26526
GOTERM_CC_DIRECT	GO:0048471~perinuclear region of cytoplasm	90	4.83871	0.0105572	INADL, USP33, CDC5L, CALCOCO2, SEC31A, MALT1, STAT1, TYR, STX16, KRT18, CCL2, ANP32A, SLK, MLPH, COPS8, TLK2, TPD52, MEIS2, PKN2, EIF4E, PKP4, SPAG9, M6PR, CLIC4, RAC3, DNM1L, TFRC, RASA2, CDK5RAP2, ATXN2, ANXA4, PUM2, ANXA6, UNC45A, CLINT1, RPS6KB1, ITGB1, CD2AP, MAD2L1, MAP7, S100B, TWF1, CSNK1D, SLC9A3R1, UPF2, CASC3, STX6, GSK3B, PAFAH1B1, SEPT2, BNIP2, COL4A3BP, RAB14, USO1, PICALM, SERINC5,…	1781	572	14493	1.28039	0.999849	0.164363	15.0984
INTERPRO	IPR000608:Ubiquitin-conjugating enzyme, E2	11	0.591398	0.0106254	UBE2D1, UBE2W, UBE2N, UBE2D2, UBE2V2, UBE2G2, UBE2G1, BIRC6, UBE2K, UBE2H, UBE2J1	1766	37	14565	2.45195	1	0.58267	17.2008
UP_KEYWORDS	WD repeat	45	2.41935	0.0106801	SMU1, WDR45B, LRBA, NUP37, SEC31A, NBAS, WDR45, ZNF106, PLRG1, EIF2A, PAFAH1B1, DCAF10, WDR75, EML2, HERC1, WDR59, WIPI2, PPP2R2A, ELP2, WDR20, LYST, PHIP, THOC3, SPAG16, STRN3, CIAO1, WDR12, RBBP4, COPB2, TULP4, TBL1XR1, MIOS, DCAF7, WDR36, WDR43, WDFY1, WDR47, BRWD1, WDR48, DMXL1, DCAF6, BUB3, DCAF11, SEH1L, RBBP7	1848	264	15698	1.44794	0.994467	0.0934021	14.2658
UP_SEQ_FEATURE	domain:HECT	9	0.483871	0.010711	HUWE1, G2E3, HERC6, TRIP12, HERC1, HERC2, UBR5, UBE3A, HECTD1	1832	27	15448	2.81077	1	0.737926	18.2347
KEGG_PATHWAY	hsa04144:Endocytosis	45	2.41935	0.0108468	DAB2, CYTH3, RAB10, CYTH2, VTA1, SH3GLB1, EPN2, PDCD6IP, SNX5, SNX6, ARFGEF1, IST1, SNX2, SNX1, PRKCI, EHD4, ARAP2, RAB5A, KIAA1033, SPG21, SPG20, VPS35, RUFY1, SMAP2, WASL, EPS15, TFRC, FGFR2, KIT, STAM, MDM2, ACAP2, RAB11FIP1, ARPC5, AP2B1, VPS26A, PLD1, CLTC, ZFYVE16, CHMP4C, SMAD3, EEA1, PARD3, ASAP1, SMAD2	695	246	5450	1.43446	0.951775	0.315445	13.4151
GOTERM_MF_DIRECT	GO:0001102~RNA polymerase II activating transcription factor binding	10	0.537634	0.0109989	NCOR1, HIPK2, MAD2L2, CREBBP, EP300, SMAD3, PITX2, RB1, CREB1, TBX3	1703	31	13666	2.5886	1	0.328246	16.6148
GOTERM_BP_DIRECT	GO:0044030~regulation of DNA methylation	6	0.322581	0.0111477	GRHL2, RLF, BRCA1, PARP1, MIS18A, EHMT2	1691	12	13549	4.00621	1	0.617844	19.0048
GOTERM_MF_DIRECT	GO:0046966~thyroid hormone receptor binding	9	0.483871	0.0112337	NCOR1, MED13, MED4, TRIP12, GTF2B, NSD1, NCOA3, MED17, JMJD1C	1703	26	13666	2.77777	1	0.326983	16.9395
GOTERM_BP_DIRECT	GO:0007131~reciprocal meiotic recombination	9	0.483871	0.0113336	MRE11A, KLHDC3, ATM, MSH2, MSH6, RAD21, RAD50, CCNB1IP1, MSH3	1691	26	13549	2.77353	1	0.616957	19.2907
GOTERM_BP_DIRECT	GO:0045931~positive regulation of mitotic cell cycle	9	0.483871	0.0113336	RPS6KB1, BRCA2, PTPN11, TERF1, EIF4E, PKN2, PAFAH1B1, CCNB1, MDM2	1691	26	13549	2.77353	1	0.616957	19.2907
UP_KEYWORDS	TPR repeat	29	1.55914	0.0114406	TTC14, CDC16, ZFC3H1, TTC17, DNAJC3, EMC2, FBXO9, AIP, ZC3H7A, VPS13A, ST13, TTC32, TTC37, FEM1B, APPBP2, RPAP3, STIP1, RMDN1, UNC45A, TMTC3, RANBP2, TTC19, CDC27, TTC3, TOMM70A, ANAPC5, NAA16, PRKDC, CTR9	1848	153	15698	1.61009	0.996186	0.0979927	15.2056
UP_KEYWORDS	ADP-ribosylation	14	0.752688	0.0116393	RAP1B, KPNB1, TERF1, NPM1, CASC3, GSK3B, GNAQ, TNKS2, GNAS, GNAI3, TAF15, BUB3, SMAD3, PARP1	1848	56	15698	2.12365	0.99654	0.0978972	15.4497
UP_SEQ_FEATURE	domain:RRM	22	1.1828	0.0120632	CPSF6, RBM8A, AKAP17A, G3BP2, SNRNP70, RBFOX2, SAFB, RBM33, SRSF8, UHMK1, LARP4, SAFB2, RBMX, TAF15, EIF4B, PPIL4, SF3B6, TNRC6A, G3BP1, CNOT4, TNRC6B, RBM7	1832	106	15448	1.7501	1	0.769175	20.299
INTERPRO	IPR000569:HECT	9	0.483871	0.0121822	HUWE1, G2E3, HERC6, TRIP12, HERC1, HERC2, UBR5, UBE3A, HECTD1	1766	27	14565	2.74915	1	0.621434	19.473
GOTERM_BP_DIRECT	GO:0045944~positive regulation of transcription from RNA polymerase II promoter	127	6.82796	0.0123121	MEF2C, RLF, STAT1, INO80, ATAD2, ESR1, NR4A3, CREBBP, MEIS2, PHIP, GTF2A2, PAF1, BRCA1, TBL1XR1, SAFB, RERE, FUBP3, CREB1, MED17, ARMCX3, TET2, UBE3A, MED6, P2RY1, PLSCR1, RNF10, NIPBL, IFT74, TAF4B, GRHL1, ATRX, NFAT5, SETX, NCL, NDN, CTR9, MORF4L2, MAPK14, MYSM1, CLOCK, DDX17, SSBP2, GRHL2, RBMX, ELF1, HIPK2, VEGFA, RBPJ, STAG1, ZBTB38, KAT6B, STRN3, ACVR2A, ASH1L, MOSPD1, SS18, CDC73, YES1, GT…	1691	836	13549	1.2172	1	0.640723	20.7796
UP_SEQ_FEATURE	repeat:ARM 3	10	0.537634	0.0123413	KPNA1, CTNND1, KPNA3, ARMCX1, APC, PKP4, KIFAP3, KPNA4, ARMCX3, USO1	1832	33	15448	2.55525	1	0.7674	20.7173
UP_SEQ_FEATURE	zinc finger region:PHD-type 1	10	0.537634	0.0123413	MTF2, KAT6B, G2E3, KMT2C, CHD3, WHSC1, BPTF, NSD1, KDM4A, KDM5B	1832	33	15448	2.55525	1	0.7674	20.7173
UP_KEYWORDS	Mental retardation	47	2.52688	0.0126059	SMC1A, MEF2C, PHF6, MECP2, MAOA, SMARCB1, SMARCA4, NSUN2, HERC2, COL4A3BP, L1CAM, ANK3, PGAP2, RBMX, NIN, PTDSS1, SMC3, USP9X, RAD21, GATAD2B, HNRNPK, KIAA1033, ZMYND11, NONO, ELOVL4, TBL1XR1, CDK5RAP2, FGFR2, DYNC1H1, SETD5, EHMT1, CASC5, HUWE1, PGAP1, SLC6A17, NIPBL, CRBN, ATRX, SETD2, ST3GAL5, THOC2, PPP1R15B, POGZ, RBBP8, FRMD4A, SMARCE1, UPF3B	1848	281	15698	1.4208	0.997845	0.103846	16.6272
GOTERM_MF_DIRECT	GO:0032403~protein complex binding	36	1.93548	0.0127875	ABI2, TMED10, TWF1, SLC9A3R1, MYSM1, BRK1, PAFAH1B1, PPP2R2A, CYFIP1, HADHA, RPAIN, KRIT1, KRT19, NFYB, IST1, ST13, KHDRBS1, WRN, KAT6B, RAP1A, ITGA2, STRN3, RAP1B, APEX1, KIF11, TULP3, RANBP2, ITGB1, AP2B1, TSN, ABI1, PPP1CC, IQGAP1, ATM, CD2AP, DDX39B	1703	192	13666	1.50462	1	0.355854	19.058
UP_KEYWORDS	Proto-oncogene	37	1.98925	0.0129012	BRCC3, PCM1, TFG, CCDC6, SEC31A, PBX1, NCOA4, RNF213, WNT3, NR4A3, PICALM, FAM83B, TAF15, NET1, DCUN1D1, FAM83A, PRKCI, PAX3, EPS15, NPM1, SS18, YES1, TFPT, FGFR2, ARHGEF12, WHSC1, KIT, WWTR1, MDM2, GNAS, FER, AFF1, DDX6, TPR, LETMD1, ETS1, NSD1	1848	210	15698	1.49667	0.998136	0.104399	16.984
GOTERM_BP_DIRECT	GO:0010467~gene expression	13	0.698925	0.0129019	RBMX, POLR2H, HNRNPM, GTF2F1, HNRNPA1, HNRNPD, HNRNPF, HNRNPR, HNRNPA3, POLR2B, HNRNPU, HNRNPA2B1, HNRNPK	1691	48	13549	2.17003	1	0.651286	21.6642
KEGG_PATHWAY	hsa04520:Adherens junction	17	0.913978	0.0129998	CSNK2A1, SSX2IP, WASL, RAC3, EP300, YES1, CTNND1, IQGAP1, CREBBP, FARP2, SMAD3, PTPN1, PVRL4, PARD3, CTNNA1, CDH1, SMAD2	695	70	5450	1.90442	0.973686	0.332478	15.8714
GOTERM_CC_DIRECT	GO:0000794~condensed nuclear chromosome	9	0.483871	0.0131653	AGO3, SMC1A, LRPPRC, TOPBP1, BRCA1, CHEK1, ADD3, RAD50, KIFAP3	1781	27	14493	2.71252	0.999983	0.197265	18.4849
SMART	SM00293:PWWP	7	0.376344	0.0131805	ZMYND8, PSIP1, GLYR1, WHSC1, MSH6, NSD1, ZMYND11	995	17	8019	3.31853	0.99865	0.376226	17.3834
GOTERM_CC_DIRECT	GO:0030027~lamellipodium	30	1.6129	0.0132066	FGD6, ABI2, PTPN13, BRK1, PARVA, ABLIM1, KITLG, CYFIP1, RUFY3, CTNND1, SNX2, PKN2, SWAP70, SNX1, ROCK1, RAB3IP, PTK2, MYO10, WASL, RAC3, CIB1, APC, AMOTL1, PHACTR4, FER, ITGB1, ABI1, MCC, CTNNA1, CDH1	1781	155	14493	1.57501	0.999984	0.194348	18.5375
SMART	SM00271:DnaJ	12	0.645161	0.0135352	DNAJB14, DNAJC13, DNAJC9, SEC63, DNAJB12, DNAJC19, DNAJC15, DNAJB11, DNAJC10, DNAJC3, DNAJA2, DNAJC21	995	43	8019	2.24911	0.998871	0.363924	17.8097
GOTERM_MF_DIRECT	GO:0008094~DNA-dependent ATPase activity	10	0.537634	0.0136514	TTF2, SMARCA1, GTF2H1, MNAT1, CDK7, SMARCA4, RBBP4, BPTF, CCNH, GTF2H3	1703	32	13666	2.50771	1	0.367638	20.2138
GOTERM_BP_DIRECT	GO:0006974~cellular response to DNA damage stimulus	38	2.04301	0.0137485	TOPBP1, ZBTB1, CHD2, XIAP, HERC2, CHCHD6, AATF, SHPRH, IMMP2L, PSME4, TANK, USP10, CCNK, TLK2, ZBTB38, BOD1L1, RAD50, TRIP12, SMC5, TAOK1, WRN, MRE11A, USP47, SMC6, CIB1, BRCA1, CHEK1, APC, UBR5, TLK1, NIPBL, ATM, NABP2, INIP, BAZ1B, SETX, PARP1, SPRTN	1691	206	13549	1.47802	1	0.668147	22.918
UP_SEQ_FEATURE	short sequence motif:DEIH box	4	0.215054	0.0138151	SNRNP200, ASCC3, SKIV2L2, DHX9	1832	5	15448	6.74585	1	0.796004	22.9
UP_SEQ_FEATURE	domain:AWS	4	0.215054	0.0138151	ASH1L, SETD2, WHSC1, NSD1	1832	5	15448	6.74585	1	0.796004	22.9
UP_SEQ_FEATURE	domain:MI	4	0.215054	0.0138151	EIF4G1, NOM1, CWC22, EIF4G3	1832	5	15448	6.74585	1	0.796004	22.9
SMART	SM00119:HECTc	9	0.483871	0.0138154	HUWE1, G2E3, HERC6, TRIP12, HERC1, HERC2, UBR5, UBE3A, HECTD1	995	27	8019	2.68643	0.99902	0.351442	18.1451
GOTERM_MF_DIRECT	GO:0043130~ubiquitin binding	18	0.967742	0.014211	USP33, C6orf106, TERF1, BIRC2, UBR5, RBCK1, FAF2, FBXO7, UBE2N, BUB3, BCL10, RNF216, SMAD3, TOM1L1, NBR1, UBXN7, SPRTN, UBXN2A	1703	78	13666	1.85185	1	0.3724	20.9542
UP_SEQ_FEATURE	zinc finger region:PHD-type	13	0.698925	0.0142765	ZMYND8, PHF3, TRIM33, BAZ2A, ING4, ASH1L, ATRX, PHF20L1, BAZ1B, BAZ2B, ZMYND11, DIDO1, SHPRH	1832	51	15448	2.14941	1	0.798083	23.5717
UP_SEQ_FEATURE	domain:PI3K/PI4K	7	0.376344	0.0144459	PIK3CB, ATM, PIK3C3, PIK3C2G, SMG1, PRKDC, PIK3C2A	1832	18	15448	3.27923	1	0.793511	23.8168
INTERPRO	IPR024704:Structural maintenance of chromosomes protein	4	0.215054	0.0146996	SMC1A, SMC3, SMC2, SMC4	1766	5	14565	6.59796	1	0.67955	23.0232
INTERPRO	IPR018501:DDT domain superfamily	4	0.215054	0.0146996	BAZ2A, BAZ1B, BAZ2B, BPTF	1766	5	14565	6.59796	1	0.67955	23.0232
INTERPRO	IPR006560:AWS	4	0.215054	0.0146996	ASH1L, SETD2, WHSC1, NSD1	1766	5	14565	6.59796	1	0.67955	23.0232
INTERPRO	IPR015404:Vps5 C-terminal	4	0.215054	0.0146996	SNX5, SNX6, SNX2, SNX1	1766	5	14565	6.59796	1	0.67955	23.0232
GOTERM_BP_DIRECT	GO:0007049~cell cycle	38	2.04301	0.0147908	RABGAP1, MNAT1, SMARCB1, APPL1, SENP5, KRT18, SEPT2, RIF1, SEPT10, NOLC1, PDCD6IP, TLK2, KLK10, CYLD, PKN2, PCNP, ZMYND11, CASP8AP2, THAP1, ERBB2IP, RBBP4, BRCA1, MAPK13, CDC73, SEPT11, TP53BP2, GNAI3, ARL8B, TLK1, TET2, EID1, ERH, APPL2, BCCIP, RBL2, EVI5, CCND2, PARD3	1691	207	13549	1.47088	1	0.688539	24.4353
UP_SEQ_FEATURE	repeat:ARM 2	10	0.537634	0.0150625	KPNA1, CTNND1, KPNA3, ARMCX1, APC, PKP4, KIFAP3, KPNA4, ARMCX3, USO1	1832	34	15448	2.48009	1	0.798952	24.7029
UP_SEQ_FEATURE	domain:MIF4G	5	0.268817	0.0151525	EIF4G1, NOM1, PAIP1, CWC22, EIF4G3	1832	9	15448	4.68462	1	0.792892	24.8315
GOTERM_CC_DIRECT	GO:0097422~tubular endosome	4	0.215054	0.0152627	VPS35, VPS26A, SNX5, SNX6	1781	5	14493	6.51005	0.999997	0.217451	21.1161
GOTERM_CC_DIRECT	GO:1990246~uniplex complex	4	0.215054	0.0152627	MICU2, SMDT1, CCDC109B, MICU1	1781	5	14493	6.51005	0.999997	0.217451	21.1161
GOTERM_CC_DIRECT	GO:0016580~Sin3 complex	6	0.322581	0.0152826	CSNK2A1, NCOR1, FAM60A, RBBP4, HDAC1, HDAC2	1781	13	14493	3.7558	0.999997	0.21407	21.1407
GOTERM_BP_DIRECT	GO:0042787~protein ubiquitination involved in ubiquitin-dependent protein catabolic process	29	1.55914	0.0154108	CDC16, UBA6, HERC2, ANAPC10, RCHY1, HERC6, UBE4B, CACUL1, FBXO7, KLHL28, TRIP12, RNF43, ANKIB1, CUL5, RNF34, KEAP1, MDM2, UBR5, CDC27, HUWE1, UBE2D1, GAN, CUL1, CUL3, BUB3, ANAPC5, CCNB1, MAD2L1, HECTD1	1691	148	13549	1.57	1	0.697235	25.3244
INTERPRO	IPR013763:Cyclin-like	11	0.591398	0.0155037	CCNL2, CCNB2, CCNK, RBL2, CCND2, CCNB1, GTF2B, CCNC, RB1, CCNG1, CCNH	1766	39	14565	2.3262	1	0.688217	24.1256
SMART	SM00571:DDT	4	0.215054	0.0156469	BAZ2A, BAZ1B, BAZ2B, BPTF	995	5	8019	6.44744	0.999612	0.369969	20.306
SMART	SM00570:AWS	4	0.215054	0.0156469	ASH1L, SETD2, WHSC1, NSD1	995	5	8019	6.44744	0.999612	0.369969	20.306
INTERPRO	IPR011990:Tetratricopeptide-like helical	36	1.93548	0.0157737	TTC14, CDC16, ZFC3H1, TTC17, COPS2, CSTF3, SEL1L, DNAJC3, SMG6, EMC2, AIP, ZC3H7A, ST13, TTC32, TTC37, TTK, VPS41, APPBP2, RPAP3, STIP1, SART3, RMDN1, NUB1, UNC45A, TMTC3, TTC19, RANBP2, CDC27, LRPPRC, TTC3, TOMM70A, CLTC, ANAPC5, PRPF39, NAA16, CTR9	1766	200	14565	1.48454	1	0.684003	24.4925
GOTERM_BP_DIRECT	GO:0035520~monoubiquitinated protein deubiquitination	4	0.215054	0.0159366	USP15, USP47, ATXN3, USP1	1691	5	13549	6.40993	1	0.703274	26.0707
GOTERM_BP_DIRECT	GO:0051573~negative regulation of histone H3-K9 methylation	4	0.215054	0.0159366	KDM3A, BRCA1, KDM1A, DNMT1	1691	5	13549	6.40993	1	0.703274	26.0707
GOTERM_BP_DIRECT	GO:0000710~meiotic mismatch repair	4	0.215054	0.0159366	ERCC1, MSH2, MSH6, MSH3	1691	5	13549	6.40993	1	0.703274	26.0707
GOTERM_BP_DIRECT	GO:0032876~negative regulation of DNA endoreduplication	4	0.215054	0.0159366	SMC1A, MRE11A, SMC3, STAG2	1691	5	13549	6.40993	1	0.703274	26.0707
GOTERM_BP_DIRECT	GO:1904354~negative regulation of telomere capping	4	0.215054	0.0159366	SMG6, NBN, ATM, RAD50	1691	5	13549	6.40993	1	0.703274	26.0707
GOTERM_BP_DIRECT	GO:0070816~phosphorylation of RNA polymerase II C-terminal domain	4	0.215054	0.0159366	GTF2H1, CDK13, CDK12, GTF2H3	1691	5	13549	6.40993	1	0.703274	26.0707
GOTERM_BP_DIRECT	GO:0006686~sphingomyelin biosynthetic process	4	0.215054	0.0159366	SAMD8, SGMS2, SPTLC2, SGMS1	1691	5	13549	6.40993	1	0.703274	26.0707
GOTERM_BP_DIRECT	GO:0009113~purine nucleobase biosynthetic process	4	0.215054	0.0159366	SHMT1, PPAT, PAICS, GART	1691	5	13549	6.40993	1	0.703274	26.0707
GOTERM_BP_DIRECT	GO:0043279~response to alkaloid	4	0.215054	0.0159366	TMED10, DHX15, BCHE, SRSF9	1691	5	13549	6.40993	1	0.703274	26.0707
INTERPRO	IPR000403:Phosphatidylinositol 3-/4-kinase, catalytic domain	7	0.376344	0.0160192	PIK3CB, ATM, PIK3C3, PIK3C2G, SMG1, PRKDC, PIK3C2A	1766	18	14565	3.20734	1	0.679413	24.8247
GOTERM_BP_DIRECT	GO:0033962~cytoplasmic mRNA processing body assembly	6	0.322581	0.0162826	DDX6, LSM14A, ATXN2, CNOT7, RC3H1, DYNC1H1	1691	13	13549	3.69804	1	0.70502	26.5579
GOTERM_BP_DIRECT	GO:0006301~postreplication repair	6	0.322581	0.0162826	UBE2N, BRCA1, NSMCE1, HLTF, UBE2V2, MSH2	1691	13	13549	3.69804	1	0.70502	26.5579
INTERPRO	IPR014352:FERM/acyl-CoA-binding protein, 3-helical bundle	12	0.645161	0.0163462	FARP1, ACBD3, PTPN13, MYO10, KRIT1, FARP2, TLN1, EPB41, FRMD6, ACBD5, ACBD6, FRMD4A	1766	45	14565	2.19932	1	0.67685	25.2649
GOTERM_CC_DIRECT	GO:0030175~filopodium	16	0.860215	0.0164187	ABI2, FARP1, TWF1, SLC9A3R1, EPHA4, B4GALT1, DYNC1H1, NGDN, UTRN, CXADR, ITGB1, KITLG, ABI1, RUFY3, MYO1B, ITGA6	1781	68	14493	1.91472	0.999999	0.224424	22.5322
UP_SEQ_FEATURE	domain:J	12	0.645161	0.0164894	DNAJB14, DNAJC13, DNAJC9, SEC63, DNAJB12, DNAJC19, DNAJC15, DNAJB11, DNAJC10, DNAJC3, DNAJA2, DNAJC21	1832	46	15448	2.19973	1	0.812461	26.7162
GOTERM_MF_DIRECT	GO:0003730~mRNA 3'-UTR binding	12	0.645161	0.0167368	PUM1, TARDBP, HNRNPR, SERBP1, ELAVL1, RBM4, CRYZ, HNRNPA2B1, RNF20, PUM2, RC3H1, FXR1	1703	44	13666	2.18854	1	0.415253	24.2166
GOTERM_BP_DIRECT	GO:0007077~mitotic nuclear envelope disassembly	12	0.645161	0.0169135	NUP88, CCNB2, NUP37, TPR, NUP93, CCNB1, NUP35, NUP153, SEH1L, NUP50, VRK1, RANBP2	1691	44	13549	2.18521	1	0.712853	27.4385
COG_ONTOLOGY	DNA replication, recombination, and repair / Transcription / Translation, ribosomal structure and biogenesis	4	0.215054	0.0170897	SMARCA5, SMARCA1, DDX10, CMSS1	233	5	1809	6.21116	0.515177	0.214413	14.7457
GOTERM_CC_DIRECT	GO:0042555~MCM complex	5	0.268817	0.0171466	MCM4, MCM3, MCM6, MCM5, MCMBP	1781	9	14493	4.52087	0.999999	0.229479	23.4117
GOTERM_BP_DIRECT	GO:0043488~regulation of mRNA stability	21	1.12903	0.0171938	PSMD12, EXOSC8, APEX1, PCID2, XPO1, SERBP1, DCP2, TNPO1, PUM2, RC3H1, ANP32A, XRN1, PSMA2, PSME4, EIF4G1, PUM1, HNRNPD, ELAVL1, ZC3H14, YWHAZ, DIS3	1691	98	13549	1.71695	1	0.712968	27.8266
GOTERM_CC_DIRECT	GO:0008023~transcription elongation factor complex	8	0.430108	0.0171942	TTF2, ICE2, SUPT6H, ELP2, NUFIP1, AFF1, ELL2, ICE1	1781	23	14493	2.83046	0.999999	0.226438	23.4688
KEGG_PATHWAY	hsa04141:Protein processing in endoplasmic reticulum	31	1.66667	0.0174992	PDIA6, PDIA4, MBTPS1, SEC31A, UBE2G2, NGLY1, SEL1L, UBE2G1, DNAJC10, DNAJC3, CANX, DNAJA2, UBE4B, DNAJB12, RAD23B, STT3B, UBE2J1, HSP90B1, HSPA4L, SEC63, ERP29, DNAJB11, TRAM1, HSPA5, SVIP, UBE2D1, CUL1, ATXN3, EIF2AK1, UBE2D2, EIF2AK4	695	160	5450	1.51933	0.992612	0.387855	20.7982
UP_KEYWORDS	Thiol protease	24	1.29032	0.0176456	ALG13, USP15, USP33, USP47, SENP6, CAPN7, USP14, SENP5, BLMH, OTUD4, CASP6, UCHL5, USP34, CTSZ, ATXN3, USP10, USP48, CYLD, USP3, USP9X, USP36, ZRANB1, USP7, USP1	1848	124	15698	1.64411	0.999819	0.138055	22.5238
SMART	SM01190:SM01190	5	0.268817	0.0176759	TMED10, TMED4, TMED1, TMED5, TMED2	995	9	8019	4.47739	0.999861	0.389458	22.6378
GOTERM_CC_DIRECT	GO:0070062~extracellular exosome	334	17.957	0.0178823	INADL, MOB1A, RAB10, TFG, FAM49B, GHITM, QPCT, BRK1, ATAD2, ACADM, SCARB1, COMT, MPP5, IGF2, MLPH, ATP6V0A1, IGFBP2, EIF4E, CLCA4, ST13, DSC2, DSG2, STAU1, CDK5RAP2, CRYM, IGFBP6, UBE2K, SEPT11, CRYZ, UFM1, AEBP1, ARPC5, MTAP, PLSCR1, TOMM70A, PLXDC2, ACTR2, TIAL1, NAA50, KRT13, ACOT7, BROX, ARL3, EEA1, NAA16, TIMP3, PFN2, FAM213A, MAPK14, ZNHIT6, HNRNPDL, CAPNS1, UBE2G1, TNPO1, DNAJC3, TBC1D4, A…	1781	2452	14493	1.10846	1	0.230821	24.291
GOTERM_BP_DIRECT	GO:0031053~primary miRNA processing	5	0.268817	0.0180884	SRRT, MRPL44, SMAD3, HNRNPA2B1, SMAD2	1691	9	13549	4.45134	1	0.725511	29.0518
GOTERM_BP_DIRECT	GO:0016070~RNA metabolic process	5	0.268817	0.0180884	TSN, CASC3, RBFOX2, ATXN2, DUSP11	1691	9	13549	4.45134	1	0.725511	29.0518
UP_SEQ_FEATURE	repeat:HEAT 7	8	0.430108	0.0181714	RANBP6, KPNB1, NCAPG, XPO1, SF3B1, TNPO1, CKAP5, CAND1	1832	24	15448	2.81077	1	0.83522	29.0241
GOTERM_MF_DIRECT	GO:0042162~telomeric DNA binding	8	0.430108	0.018467	SMG6, TERF1, HNRNPD, UPF2, UPF3A, KDM1A, SMG1, NCL	1703	23	13666	2.79119	1	0.439598	26.378
GOTERM_MF_DIRECT	GO:0050681~androgen receptor binding	11	0.591398	0.0185264	CDK7, KDM3A, BRCA1, SMARCA4, EP300, NCOA4, KDM1A, RB1, NSD1, NCOA3, PIAS2	1703	39	13666	2.26337	1	0.433382	26.4511
UP_SEQ_FEATURE	zinc finger region:ZZ-type	6	0.322581	0.018557	UTRN, CREBBP, EP300, ZZZ3, NBR1, HERC2	1832	14	15448	3.61385	1	0.834686	29.5434
GOTERM_BP_DIRECT	GO:0061025~membrane fusion	11	0.591398	0.0187087	BLOC1S6, SNAP23, SNAP29, DNM1L, STX16, RABIF, GCA, ANXA7, STX17, USO1, UBXN2A	1691	39	13549	2.25991	1	0.731982	29.8898
UP_SEQ_FEATURE	repeat:WD 5	38	2.04301	0.0187354	SMU1, LRBA, SEC31A, ZNF106, PLRG1, DCAF10, PAFAH1B1, WDR75, EML2, HERC1, HERC2, WDR59, PPP2R2A, ELP2, WDR20, LYST, PHIP, THOC3, SPAG16, STRN3, CIAO1, WDR12, RBBP4, COPB2, TBL1XR1, MIOS, WDR36, WDR43, WDFY1, WDR47, BRWD1, WDR48, DMXL1, BUB3, DCAF6, DCAF11, SEH1L, RBBP7	1832	221	15448	1.4499	1	0.830855	29.7825
UP_SEQ_FEATURE	repeat:HEAT 8	7	0.376344	0.0190406	KPNB1, NCAPG, XPO1, SF3B1, TNPO1, CKAP5, CAND1	1832	19	15448	3.10664	1	0.829147	30.1896
INTERPRO	IPR001623:DnaJ domain	12	0.645161	0.0191986	DNAJB14, DNAJC13, DNAJC9, SEC63, DNAJB12, DNAJC19, DNAJC15, DNAJB11, DNAJC10, DNAJC3, DNAJA2, DNAJC21	1766	46	14565	2.15151	1	0.725749	29.003
INTERPRO	IPR001680:WD40 repeat	43	2.31183	0.0195599	SMU1, WDR45B, LRBA, NUP37, SEC31A, WDR45, ZNF106, PLRG1, DCAF10, PAFAH1B1, WDR75, EML2, HERC1, WDR59, PPP2R2A, WIPI2, ELP2, WDR20, LYST, PHIP, THOC3, SPAG16, STRN3, CIAO1, WDR12, RBBP4, COPB2, TULP4, TBL1XR1, MIOS, DCAF7, WDR36, WDR43, WDFY1, WDR47, BRWD1, WDR48, DMXL1, BUB3, DCAF6, DCAF11, SEH1L, RBBP7	1766	252	14565	1.4073	1	0.723211	29.4637
GOTERM_MF_DIRECT	GO:0031490~chromatin DNA binding	13	0.698925	0.0204835	GRHL2, KDM3A, APEX1, GRHL1, H2AFY2, EP300, SMAD3, PITX2, CLOCK, HIST1H1B, GRHL3, JMJD1C, HIST1H1E	1703	51	13666	2.0455	1	0.45938	28.8239
UP_SEQ_FEATURE	zinc finger region:PHD-type 2	9	0.483871	0.020491	MTF2, KAT6B, KMT2C, CHD3, WHSC1, BPTF, NSD1, KDM4A, KDM5B	1832	30	15448	2.52969	1	0.844711	32.0943
GOTERM_BP_DIRECT	GO:0000723~telomere maintenance	10	0.537634	0.0205151	WRN, SMG6, APEX1, TERF1, NBN, ATM, POLD3, RAD50, PCNA, SMG1	1691	34	13549	2.35659	1	0.758993	32.2772
KEGG_PATHWAY	hsa03060:Protein export	8	0.430108	0.0205381	IMMP2L, SRP9, SEC63, SRP14, SRP54, SPCS2, SPCS3, HSPA5	695	23	5450	2.72756	0.996877	0.408124	23.9733
INTERPRO	IPR000313:PWWP	7	0.376344	0.0210651	ZMYND8, PSIP1, GLYR1, WHSC1, MSH6, NSD1, ZMYND11	1766	19	14565	3.03853	1	0.740707	31.3529
GOTERM_BP_DIRECT	GO:0043066~negative regulation of apoptotic process	62	3.33333	0.0211313	NOTCH2, MALT1, KRT18, XIAP, KIF14, SOCS2, PHIP, PRKCI, HNRNPK, SOX10, TBX3, PDCD10, PTK2, MRE11A, MAP4K4, USP47, PCID2, ZFAND6, MDM2, ANXA4, HSPA5, RPS6KB1, CLEC5A, SMAD3, API5, NAA16, SETX, PRKDC, MAD2L1, DAB2, EDNRB, MNAT1, GSK3B, BNIP2, DNAJC3, AATF, PDCD4, VEGFA, CLDN7, UNG, ADAR, HSP90B1, KIFAP3, HIPK3, BCL2A1, PTEN, TMF1, CIB1, BIRC2, NPM1, ANKLE2, APIP, HIGD1A, HSPD1, TNFAIP8, NAA35, PRDX3…	1691	379	13549	1.31074	1	0.763998	33.0738
INTERPRO	IPR017986:WD40-repeat-containing domain	48	2.58065	0.021383	SMU1, WDR45B, LRBA, NUP37, SEC31A, NBAS, WDR45, PLRG1, EIF2A, ZNF106, PAFAH1B1, DCAF10, WDR75, EML2, HERC1, WDR59, WIPI2, PPP2R2A, ELP2, WDR20, LYST, PHIP, THOC3, SPAG16, SPAG9, VPS41, STRN3, CIAO1, WDR12, HPS5, COPB2, RBBP4, TULP4, TBL1XR1, MIOS, DCAF7, WDR36, WDR43, WDFY1, WDR47, BRWD1, WDR48, DMXL1, DCAF11, DCAF6, BUB3, SEH1L, RBBP7	1766	289	14565	1.36982	1	0.737357	31.7457
GOTERM_CC_DIRECT	GO:0016514~SWI/SNF complex	6	0.322581	0.0214128	SMARCC1, SMARCB1, SMARCA4, SMARCC2, RB1, SMARCE1	1781	14	14493	3.48753	1	0.266098	28.3811
KEGG_PATHWAY	hsa04390:Hippo signaling pathway	28	1.50538	0.0215081	TEAD1, MOB1A, INADL, CSNK1D, GSK3B, WNT3, PPP2R2A, MPP5, PPP2CB, FZD6, STK3, PRKCI, FRMD6, APC, WWTR1, TP53BP2, DLG1, PPP1CC, PPP1CB, YWHAZ, SMAD3, CCND2, YWHAG, RASSF6, PARD3, CTNNA1, SMAD2, CDH1	695	143	5450	1.53544	0.997629	0.395713	24.9617
KEGG_PATHWAY	hsa03018:RNA degradation	17	0.913978	0.0217327	EXOSC8, PABPC4, SKIV2L2, DCP2, XRN1, PFKM, HSPD1, EXOSC10, C1D, CNOT1, DDX6, PNPT1, ZCCHC7, TTC37, DIS3, CNOT4, CNOT7	695	74	5450	1.80148	0.997776	0.374917	25.189
INTERPRO	IPR012337:Ribonuclease H-like domain	15	0.806452	0.0219427	WRN, AGO3, AGO2, RNASEH2A, ERI3, REV3L, REXO2, ISG20L2, EXOSC10, SUPT6H, FAM200B, ZBED6, ESRP1, ZBED1, CNOT7	1766	65	14565	1.90326	1	0.73807	32.4322
GOTERM_MF_DIRECT	GO:0061631~ubiquitin conjugating enzyme activity	9	0.483871	0.022016	UBE2D1, UBE2N, UBE2D2, UBE2V2, UBE2G2, UBE2G1, BIRC6, UBE2H, UBE2J1	1703	29	13666	2.49041	1	0.476643	30.6314
UP_SEQ_FEATURE	repeat:WD 4	40	2.15054	0.0222343	SMU1, LRBA, NUP37, SEC31A, ZNF106, PLRG1, DCAF10, PAFAH1B1, WDR75, EML2, HERC1, HERC2, WDR59, PPP2R2A, ELP2, WDR20, LYST, PHIP, THOC3, SPAG16, STRN3, CIAO1, WDR12, RBBP4, COPB2, TBL1XR1, DCAF7, MIOS, WDR36, WDR43, WDFY1, WDR47, BRWD1, WDR48, DMXL1, BUB3, DCAF6, DCAF11, SEH1L, RBBP7	1832	238	15448	1.4172	1	0.862009	34.3183
UP_KEYWORDS	ER-Golgi transport	19	1.02151	0.0223527	TMED10, SCFD1, RAB1A, RAB6A, MIA3, SEC31A, RTN3, COPB2, COPB1, ARCN1, TRAPPC6B, MCFD2, USO1, TMED2, SEC22C, CUL3, CNIH1, STX17, BCAP29	1848	93	15698	1.73545	0.999982	0.169268	27.6787
GOTERM_CC_DIRECT	GO:1904115~axon cytoplasm	10	0.537634	0.0225083	BLOC1S6, DTNBP1, AP3B1, OPA1, AP3M2, PAFAH1B1, KIF3A, KIF1B, BLOC1S4, RANBP1	1781	35	14493	2.32502	1	0.273759	29.6076
PIR_SUPERFAMILY	PIRSF005719:structural maintenance of chromosomes protein	4	0.215054	0.0225582	SMC1A, SMC3, SMC2, SMC4	206	5	1446	5.61553	0.985648	0.985648	24.6164
INTERPRO	IPR016040:NAD(P)-binding domain	29	1.55914	0.0227153	GFOD1, NAE1, GRHPR, CRYZL1, UBA6, GLYR1, HSD17B14, UXS1, MTHFD2L, HADHA, MTHFD1L, CBR4, LDHB, HSDL2, UBA2, ADH5, HSD17B4, CRYM, RDH14, DCXR, CRYZ, FMO1, UBA5, BDH2, UBA3, MAT2B, MTHFD1, HPGD, SORD	1766	157	14565	1.52341	1	0.742085	33.3692
GOTERM_BP_DIRECT	GO:0000380~alternative mRNA splicing, via spliceosome	6	0.322581	0.0227763	CDK13, HNRNPM, SFSWAP, RSRC1, KDM1A, SRSF1	1691	14	13549	3.43389	1	0.78441	35.1572
GOTERM_BP_DIRECT	GO:0071044~histone mRNA catabolic process	6	0.322581	0.0227763	EXOSC10, ZCCHC11, ATM, DCP2, ZCCHC6, XRN1	1691	14	13549	3.43389	1	0.78441	35.1572
GOTERM_BP_DIRECT	GO:0000086~G2/M transition of mitotic cell cycle	26	1.39785	0.0228269	MNAT1, PCM1, CSNK1D, PAFAH1B1, TPX2, PPP2R2A, ARPP19, KHDRBS1, CKAP5, PCNT, CEP78, TERF1, CHEK1, CDK5RAP2, CCP110, DYNC1H1, CEP57, CCNB2, CDK7, CUL1, PPP1CB, CCNB1, YWHAG, CCNH, AKAP9, HAUS2	1691	133	13549	1.56634	1	0.780237	35.2202
UP_SEQ_FEATURE	zinc finger region:PHD-type 3	5	0.268817	0.0229179	G2E3, KMT2C, WHSC1, NSD1, KDM5B	1832	10	15448	4.21616	1	0.864732	35.1715
UP_SEQ_FEATURE	domain:COMM	5	0.268817	0.0229179	COMMD8, COMMD9, COMMD3, COMMD10, COMMD2	1832	10	15448	4.21616	1	0.864732	35.1715
UP_SEQ_FEATURE	repeat:WD 7	26	1.39785	0.0233608	SEC31A, PLRG1, DCAF10, PAFAH1B1, EML2, WDR75, HERC1, WDR59, PPP2R2A, ELP2, LYST, PHIP, SPAG16, WDR12, CIAO1, COPB2, TBL1XR1, WDR36, WDFY1, WDR47, BRWD1, WDR48, DMXL1, DCAF6, DCAF11, RBBP7	1832	140	15448	1.566	1	0.864506	35.7187
GOTERM_BP_DIRECT	GO:0022604~regulation of cell morphogenesis	8	0.430108	0.0235179	ZMYM2, ZMYM4, SH3D19, PDZD8, CAMSAP1, PHIP, ZRANB1, LARP4	1691	24	13549	2.67081	1	0.785402	36.0761
SMART	SM00317:SET	10	0.537634	0.0236499	KMT2C, KMT5B, ASH1L, SETD2, SETDB2, WHSC1, NSD1, EHMT2, EHMT1, SETD5	995	35	8019	2.30266	0.999993	0.465981	29.1402
BBID	108.Regulating_glucose_transport	5	0.268817	0.0237377	CYTH2, GRB2, TFRC, EEA1, SOS1	41	10	326	3.97561	0.790191	0.790191	21.7179
GOTERM_CC_DIRECT	GO:0005801~cis-Golgi network	11	0.591398	0.0238122	TMED10, SCFD1, TMED5, YIPF6, GOLIM4, TRIP11, TRAPPC6B, GOLGB1, AKAP9, GOLGA5, UBXN2A	1781	41	14493	2.18325	1	0.283219	31.0419
GOTERM_MF_DIRECT	GO:0003725~double-stranded RNA binding	14	0.752688	0.0239475	AGO3, STAU1, ILF3, MRPL44, AGO2, LSM14A, TFRC, HSPD1, DDX1, DHX15, CLTC, DICER1, ELAVL1, MBNL1	1703	58	13666	1.93699	1	0.498576	32.8482
GOTERM_BP_DIRECT	GO:0006892~post-Golgi vesicle-mediated transport	7	0.376344	0.0240057	EXOC5, SCFD1, SNAP23, MYO1B, SCAMP1, ARL3, RABIF	1691	19	13549	2.95194	1	0.78751	36.674
GOTERM_MF_DIRECT	GO:0019904~protein domain specific binding	35	1.88172	0.0241839	RAB27A, RCC2, RAB6A, PTPN11, MECP2, XPO1, RAP2B, WNT3, MPP5, ARFIP1, CNOT1, DICER1, IST1, ST13, IL1B, PRKCI, MRPS31, SSX2IP, ERCC1, HNRNPM, KPNB1, CNTLN, HSPA5, GNAI3, TDG, DDX6, LIN7C, PPP1CC, IQGAP1, YWHAZ, AIDA, YWHAG, TFDP2, ACSL3, CBX3	1703	194	13666	1.44775	1	0.494887	33.1148
UP_KEYWORDS	Biological rhythms	22	1.1828	0.0242768	CSNK2A1, PER3, CSNK1D, NONO, EP300, GSK3B, CLOCK, CREB1, DHX9, UBE3A, CREBBP, PPP1CC, HNRNPD, PPP1CB, HDAC1, HNRNPU, HDAC2, SETX, PRKDC, KDM5B, NR1D2, CBX3	1848	114	15698	1.63931	0.999993	0.179834	29.6924
GOTERM_MF_DIRECT	GO:0005547~phosphatidylinositol-3,4,5-trisphosphate binding	10	0.537634	0.0244311	MYO10, CYTH3, MYO1B, IQGAP1, NPM1, ZFYVE16, ARAP2, PARD3, MAPKAP1, ASAP1	1703	35	13666	2.29276	1	0.491476	33.3928
BIOCARTA	h_atmPathway:ATM Signaling Pathway	8	0.430108	0.0245046	MRE11A, BRCA1, NBN, ATM, CHEK1, MDM2, RAD50, RBBP8	223	20	1438	2.57937	0.997976	0.873496	27.5521
INTERPRO	IPR017920:COMM domain	5	0.268817	0.0246983	COMMD8, COMMD9, COMMD3, COMMD10, COMMD2	1766	10	14565	4.12373	1	0.763402	35.7181
INTERPRO	IPR000594:UBA/THIF-type NAD/FAD binding fold	5	0.268817	0.0246983	NAE1, UBA3, UBA2, UBA6, UBA5	1766	10	14565	4.12373	1	0.763402	35.7181
INTERPRO	IPR015720:TMP21-related	5	0.268817	0.0246983	TMED10, TMED4, TMED1, TMED5, TMED2	1766	10	14565	4.12373	1	0.763402	35.7181
SMART	SM00320:WD40	43	2.31183	0.0249345	SMU1, WDR45B, LRBA, NUP37, SEC31A, WDR45, ZNF106, PLRG1, DCAF10, PAFAH1B1, WDR75, EML2, HERC1, WDR59, PPP2R2A, WIPI2, ELP2, WDR20, LYST, PHIP, THOC3, SPAG16, STRN3, CIAO1, WDR12, RBBP4, COPB2, TULP4, TBL1XR1, MIOS, DCAF7, WDR36, WDR43, WDFY1, WDR47, BRWD1, WDR48, DMXL1, BUB3, DCAF6, DCAF11, SEH1L, RBBP7	995	251	8019	1.38068	0.999997	0.466737	30.4702
UP_SEQ_FEATURE	zinc finger region:RanBP2-type 1	4	0.215054	0.0252094	ZRANB2, NUP153, ZRANB1, RANBP2	1832	6	15448	5.62154	1	0.879572	37.9556
UP_SEQ_FEATURE	domain:SWIRM	4	0.215054	0.0252094	SMARCC1, MYSM1, KDM1A, SMARCC2	1832	6	15448	5.62154	1	0.879572	37.9556
UP_SEQ_FEATURE	zinc finger region:RanBP2-type 2	4	0.215054	0.0252094	ZRANB2, NUP153, ZRANB1, RANBP2	1832	6	15448	5.62154	1	0.879572	37.9556
UP_SEQ_FEATURE	domain:DDT	4	0.215054	0.0252094	BAZ2A, BAZ1B, BAZ2B, BPTF	1832	6	15448	5.62154	1	0.879572	37.9556
INTERPRO	IPR015943:WD40/YVTN repeat-like-containing domain	51	2.74194	0.025798	SMU1, LRBA, SEC31A, WDR45, EIF2A, ZNF106, EML2, HERC1, PHIP, SPAG9, SPAG16, PLXNC1, VPS41, CIAO1, WDR12, HPS5, RBBP4, TBL1XR1, TULP4, MIOS, DCAF7, WDR43, WDFY1, DMXL1, WDR48, RBBP7, WDR45B, NUP37, NBAS, PLRG1, PAFAH1B1, DCAF10, WDR75, WDR59, PPP2R2A, WIPI2, ELP2, WDR20, LYST, THOC3, STRN3, COPB2, WDR36, SEMA3C, WDR47, BRWD1, DCAF11, DCAF6, BUB3, BIRC6, SEH1L	1766	314	14565	1.33955	1	0.770751	36.9869
INTERPRO	IPR009071:High mobility group (HMG) box domain	12	0.645161	0.0259816	KMT2C, TOX4, UBTF, TFAM, HBP1, CHD3, SSRP1, WHSC1, HMGXB4, SMARCE1, PBRM1, SOX10	1766	48	14565	2.06186	1	0.765737	37.1963
GOTERM_BP_DIRECT	GO:0030521~androgen receptor signaling pathway	11	0.591398	0.0262254	MED13, CDK7, KDM3A, BRCA1, MED4, NCOA4, RB1, NCOA3, MED17, UBE3A, PIAS2	1691	41	13549	2.14967	1	0.811778	39.3277
INTERPRO	IPR007526:SWIRM domain	4	0.215054	0.0267669	SMARCC1, MYSM1, KDM1A, SMARCC2	1766	6	14565	5.4983	1	0.76868	38.085
INTERPRO	IPR018525:Mini-chromosome maintenance, conserved site	4	0.215054	0.0267669	MCM4, MCM3, MCM6, MCM5	1766	6	14565	5.4983	1	0.76868	38.085
GOTERM_MF_DIRECT	GO:0000062~fatty-acyl-CoA binding	9	0.483871	0.0268393	ACBD3, SOAT1, HADHA, ACOT7, SCP2, ACADM, ACBD5, ETFA, ACBD6	1703	30	13666	2.4074	1	0.517719	36.0431
GOTERM_BP_DIRECT	GO:0070830~bicellular tight junction assembly	9	0.483871	0.0270595	INADL, ECT2, GRHL2, PTPN13, APC, PRKCI, PARD3, MPP5, DLG1	1691	30	13549	2.40373	1	0.817324	40.2975
GOTERM_BP_DIRECT	GO:0015804~neutral amino acid transport	5	0.268817	0.0272167	SLC6A17, SLC38A1, SLC7A5, SLC7A8, SLC6A15	1691	10	13549	4.00621	1	0.814858	40.4786
GOTERM_BP_DIRECT	GO:0051146~striated muscle cell differentiation	5	0.268817	0.0272167	MAPK14, IGFBP5, BNIP2, RB1, SPAG9	1691	10	13549	4.00621	1	0.814858	40.4786
GOTERM_BP_DIRECT	GO:0048268~clathrin coat assembly	5	0.268817	0.0272167	PICALM, CLINT1, AP2B1, EPS15, PIK3C2A	1691	10	13549	4.00621	1	0.814858	40.4786
GOTERM_BP_DIRECT	GO:0051560~mitochondrial calcium ion homeostasis	5	0.268817	0.0272167	MICU2, SMDT1, CCDC109B, ANXA6, MICU1	1691	10	13549	4.00621	1	0.814858	40.4786
GOTERM_BP_DIRECT	GO:0031023~microtubule organizing center organization	5	0.268817	0.0272167	ARPC5, CDK5RAP2, PAFAH1B1, WDR43, HAUS2	1691	10	13549	4.00621	1	0.814858	40.4786
GOTERM_BP_DIRECT	GO:0006457~protein folding	29	1.55914	0.0272301	CSNK2A1, PDIA6, PDIA4, CCT8, CANX, DNAJA2, FKBP11, PFDN4, AIP, GNG2, ST13, BAG5, NUDCD2, HSP90B1, DNAJC21, CLPX, HSPA4L, ERP29, DNAJB11, GNAI3, PFDN2, RANBP2, VBP1, MLEC, TMX1, PPIL4, DNAJC19, FKBP14, PDRG1	1691	155	13549	1.4991	1	0.810746	40.494
GOTERM_MF_DIRECT	GO:0019003~GDP binding	13	0.698925	0.0272832	RAB27A, RAB10, RALB, RAP1B, SUCLG2, SRP54, ARL3, RAB5A, RAP2B, GNAI3, RERG, ARL8B, RAB14	1703	53	13666	1.96831	1	0.516739	36.5207
GOTERM_MF_DIRECT	GO:0003743~translation initiation factor activity	14	0.752688	0.0273289	AGO3, AGO2, EIF2S3, EIF2A, EIF1AY, EIF3A, EIF4G3, EIF3M, EIF4G1, MTIF2, TAF4B, EIF4B, EIF2AK1, EIF4E	1703	59	13666	1.90416	1	0.510656	36.5696
INTERPRO	IPR000433:Zinc finger, ZZ-type	6	0.322581	0.0274628	UTRN, CREBBP, EP300, ZZZ3, NBR1, HERC2	1766	15	14565	3.29898	1	0.770361	38.8627
UP_KEYWORDS	Initiation factor	13	0.698925	0.0274822	AGO3, MTIF2, EIF4G1, TAF4B, EIF2AK1, EIF4B, EIF2S3, EIF4E, EIF2A, EIF1AY, EIF3A, EIF4G3, EIF3M	1848	56	15698	1.97196	0.999999	0.19837	32.9318
GOTERM_CC_DIRECT	GO:0042382~paraspeckles	4	0.215054	0.0277558	CPSF6, NUDT21, HNRNPM, NONO	1781	6	14493	5.42504	1	0.317873	35.2151
UP_SEQ_FEATURE	repeat:ARM 5	8	0.430108	0.0280018	KPNA1, CTNND1, KPNA3, APC, PKP4, KIFAP3, KPNA4, USO1	1832	26	15448	2.59456	1	0.900664	41.1953
UP_SEQ_FEATURE	binding site:NADP	8	0.430108	0.0280018	KCNAB2, MTHFD1, GRHPR, CRYM, IDH1, GMPR, AKR1B10, DCXR	1832	26	15448	2.59456	1	0.900664	41.1953
GOTERM_BP_DIRECT	GO:0006260~DNA replication	28	1.50538	0.028666	TOPBP1, NBN, RRM1, GINS2, RFC4, SSRP1, POLD3, RAD50, PCNA, POLK, WRN, MCM4, MCM3, MCM6, MRE11A, MCM5, RBBP4, BRCA1, RNASEH2A, CHEK1, ORC4, RBMS1, ING4, CDC6, ATM, KAT7, RBBP8, RBBP7	1691	149	13549	1.50569	1	0.822779	42.1241
GOTERM_BP_DIRECT	GO:0000395~mRNA 5'-splice site recognition	4	0.215054	0.0289371	SFSWAP, PSIP1, PRPF39, SRSF1	1691	6	13549	5.34161	1	0.821645	42.427
GOTERM_CC_DIRECT	GO:0005739~mitochondrion	176	9.46237	0.0290247	MOAP1, MECP2, PDHB, PDK1, PDHA1, SLC25A36, TXNRD1, ACADM, COMT, NRDC, GLRX, GLS, OXCT1, MTHFD2L, STARD7, SLC44A1, FAM210A, MRPL10, FBXO7, OPA3, PNPT1, RARS2, POLD3, TFB2M, ACBD3, HK1, POR, CCDC51, CRYM, RDH14, HSD17B4, MRPS14, P2RY1, NMT1, TOMM70A, CHCHD3, URI1, ATAD1, ACOT7, MRPL24, ISCA2, PTCD3, BCL2L13, PYURF, FAM213A, MAPK14, SH3GLB1, LYRM2, AKAP8, COL4A3BP, SHMT1, MTHFD1L, HADHA, USP48, IDH1…	1781	1248	14493	1.14761	1	0.325533	36.5069
GOTERM_BP_DIRECT	GO:0000070~mitotic sister chromatid segregation	8	0.430108	0.0292463	SMC1A, CEP57, ZNF207, INO80, BUB3, NSL1, MAD2L1, SMC4	1691	25	13549	2.56397	1	0.820942	42.7707
GOTERM_BP_DIRECT	GO:0006298~mismatch repair	8	0.430108	0.0292463	RNASEH2A, SETD2, MSH2, MSH6, POLD3, PCNA, TDG, MSH3	1691	25	13549	2.56397	1	0.820942	42.7707
GOTERM_BP_DIRECT	GO:0000732~strand displacement	8	0.430108	0.0292463	WRN, BRCA2, MRE11A, BRCA1, NBN, ATM, RAD50, RBBP8	1691	25	13549	2.56397	1	0.820942	42.7707
GOTERM_MF_DIRECT	GO:0008289~lipid binding	24	1.29032	0.0292798	PEX3, PTEN, RUFY1, CYTH2, FNBP1L, DNM1L, GLTP, HDLBP, SH3GLB1, OSBPL9, COL4A3BP, FER, MAL, ANXA6, EPN2, CLINT1, STARD7, PITPNB, TIAM1, BAD, FNBP1, ACBD5, ACBD6, FABP7	1703	123	13666	1.56579	1	0.528709	38.6277
UP_KEYWORDS	Protein biosynthesis	26	1.39785	0.0295171	AGO3, GSPT1, EIF2A, EIF4G3, EIF3M, ELL2, EIF4B, RARS2, EIF4E, NARS, ETF1, EEF1E1, EIF2S3, IARS2, LARS, EIF1AY, EIF3A, IARS, TARS, HBS1L, EIF4G1, MTIF2, TAF4B, TCEA1, EIF2AK1, EPRS	1848	144	15698	1.53375	0.999999	0.208554	34.9156
GOTERM_CC_DIRECT	GO:0016363~nuclear matrix	19	1.02151	0.0296442	HNRNPM, NONO, THOC1, CLIC4, ATXN1, ZNF326, MORC3, DCAF7, GMCL1, AKAP8, SNW1, LMNB1, AHCTF1, SMC3, ATXN3, ARFGEF1, NUFIP1, SMARCAD1, DDX39B	1781	92	14493	1.68058	1	0.326979	37.1288
UP_KEYWORDS	Alternative initiation	19	1.02151	0.029973	PTEN, NELFCD, BRCA1, BST2, GOLM1, HLTF, B4GALT1, SCP2, COMT, DDX17, REXO2, DTNBP1, RPS6KB1, IFT81, EIF4G1, VEGFA, SP3, CTNND1, GTF2A1	1848	96	15698	1.68122	1	0.208472	35.3525
GOTERM_BP_DIRECT	GO:0000724~double-strand break repair via homologous recombination	16	0.860215	0.0303144	MRE11A, BRCA2, SMC6, NBN, INO80, BRCA1, WDR48, UBE2N, NSMCE1, ATM, RECQL, NABP2, RAD50, PARP1, RBBP8, SMC5	1691	72	13549	1.78054	1	0.828122	43.9432
GOTERM_MF_DIRECT	GO:0035198~miRNA binding	6	0.322581	0.0305551	AGO3, MEF2C, AGO2, PNPT1, RBM4, HNRNPA2B1	1703	15	13666	3.20986	1	0.537578	39.939
GOTERM_MF_DIRECT	GO:0016922~ligand-dependent nuclear receptor binding	7	0.376344	0.0305659	NCOR1, C1D, UBA3, BAZ2A, NCOA3, SLC30A9, SMARCE1	1703	20	13666	2.80863	1	0.531292	39.95
GOTERM_BP_DIRECT	GO:0010501~RNA secondary structure unwinding	11	0.591398	0.030699	AGO3, DDX1, DDX10, AGO2, DDX6, DDX59, DDX17, DDX39B, DDX52, DDX23, DDX42	1691	42	13549	2.09849	1	0.828141	44.3597
GOTERM_BP_DIRECT	GO:0043473~pigmentation	7	0.376344	0.0307705	NF1, HPS5, LYST, KIT, TYR, ARCN1, MC1R	1691	20	13549	2.80435	1	0.825038	44.4369
UP_SEQ_FEATURE	repeat:ARM 7	7	0.376344	0.0310022	KPNA1, CTNND1, KPNA3, APC, PKP4, KPNA4, USO1	1832	21	15448	2.81077	1	0.918919	44.4977
GOTERM_MF_DIRECT	GO:0035064~methylated histone binding	12	0.645161	0.031072	ZMYND8, MTF2, CBX5, SPIN1, ING4, ATRX, GLYR1, MSH6, CHD1, TDRD3, KDM4A, ZMYND11	1703	48	13666	2.00617	1	0.530931	40.463
INTERPRO	IPR014720:Double-stranded RNA-binding-like domain	8	0.430108	0.0311917	STAU1, ILF3, SLC4A1AP, MRPL44, DICER1, ADAR, DHX9, NKRF	1766	26	14565	2.53768	1	0.806028	42.875
BIOCARTA	h_fasPathway:FAS signaling pathway ( CD95 )	10	0.537634	0.031341	MAP2K4, DFFA, PTPN13, MAP3K1, CEP104, RB1, CASP6, PRKDC, PARP1, LMNB1	223	30	1438	2.14948	0.999651	0.863327	33.8778
GOTERM_BP_DIRECT	GO:0000910~cytokinesis	12	0.645161	0.0313784	ECT2, DIAPH2, ROPN1B, SEPT7, AHCTF1, BRCA2, RALB, IST1, PIK3C3, ARL3, PRC1, TTC19	1691	48	13549	2.0031	1	0.827305	45.0885
GOTERM_BP_DIRECT	GO:0006303~double-strand break repair via nonhomologous end joining	14	0.752688	0.0313859	BRCC3, MRE11A, NBN, BRCA1, WHSC1, RIF1, HERC2, UBE2N, SUMO1, ATM, UBE2V2, RAD50, PRKDC, SMC5	1691	60	13549	1.86956	1	0.82364	45.0964
UP_KEYWORDS	Activator	84	4.51613	0.0318228	MEF2C, SMARCA1, CDC5L, MED13, NOTCH2, SMARCB1, MED31, SMARCA4, STAT1, HLTF, ATAD2, ZNF638, MED28, ESR1, MED21, ATF7, KDM3A, CREBBP, BDP1, HTATSF1, TFAM, MEIS2, PLAGL1, GPBP1, HNRNPK, ZFX, CELF1, NR1D2, NONO, PNN, BRCA1, TBL1XR1, RFXANK, WWTR1, CREB1, MED17, DHX9, MED6, DDX1, KMT2C, UBTF, BZW1, MED4, SETD2, NFAT5, RBM4, TFDP2, NSD1, EIF2AK4, TEAD1, SRRT, IRF2, PBX1, MYSM1, HNRNPDL, ATF7IP, NCOA4, …	1848	579	15698	1.23238	1	0.216961	37.0973
GOTERM_BP_DIRECT	GO:0045893~positive regulation of transcription, DNA-templated	72	3.87097	0.0324136	MEF2C, SMARCA1, MED13, SMARCC1, MECP2, RLF, SMARCA4, STAT1, ATAD2, ESR1, SMARCA5, KDM3A, CREBBP, TFAM, SMARCAD1, PHIP, YAF2, GPBP1, TFB2M, RNF20, NR1D2, TBX3, PAX3, BRCA2, PCID2, BRCA1, TBL1XR1, CDK5RAP2, FUBP3, RB1, CREB1, MED17, PIAS2, RNF10, TRIM16, HNRNPD, MED4, SMAD3, ETS1, SMARCC2, NAA16, NSD1, SMAD2, DAB2, ILF3, NCOA4, ATF7IP, CLOCK, NCOA3, PICALM, ELF1, RREB1, TAF15, HIPK2, ELF2, IFNAR1, …	1691	460	13549	1.25412	1	0.829904	46.1815
COG_ONTOLOGY	Cell division and chromosome partitioning / Cytoskeleton	8	0.430108	0.032598	RCC2, SEPT7, HERC6, IBTK, HERC1, MYCBP2, HERC2, SEPT10	233	25	1809	2.48446	0.751404	0.293888	26.4144
GOTERM_BP_DIRECT	GO:0061024~membrane organization	9	0.483871	0.0326089	SGCD, SGCE, RAB10, YWHAZ, PRKCI, YWHAG, TBC1D4, RAB14, MBP	1691	31	13549	2.32619	1	0.828131	46.3853
GOTERM_CC_DIRECT	GO:0017053~transcriptional repressor complex	12	0.645161	0.0326748	CBX5, NCOR1, C1D, ELP2, AKIRIN2, RCOR3, SP3, TBL1XR1, SMARCC2, N4BP2L2, SMARCE1, RBBP8	1781	49	14493	1.99287	1	0.349692	40.0897
KEGG_PATHWAY	hsa03030:DNA replication	10	0.537634	0.0327458	MCM4, MCM3, MCM6, MCM5, RFC4, RNASEH2A, PRIM1, POLD3, PCNA, RNASEH2C	695	36	5450	2.17826	0.999904	0.483728	35.5794
UP_SEQ_FEATURE	site:Not acetylated	6	0.322581	0.0331325	G3BP2, SRP9, MTHFD1, CMPK1, API5, G3BP1	1832	16	15448	3.16212	1	0.928503	46.735
UP_SEQ_FEATURE	domain:Post-SET	6	0.322581	0.0331325	KMT2C, ASH1L, SETD2, WHSC1, NSD1, EHMT2	1832	16	15448	3.16212	1	0.928503	46.735
UP_SEQ_FEATURE	repeat:ARM 9	6	0.322581	0.0331325	KPNA1, CTNND1, KPNA3, PKP4, KPNA4, USO1	1832	16	15448	3.16212	1	0.928503	46.735
UP_KEYWORDS	Ribosome biogenesis	14	0.752688	0.0334986	UTP23, FTSJ3, HEATR1, WDR12, ZNHIT6, RCL1, FASTKD2, WDR36, BRIX1, TSR1, RSL24D1, ISG20L2, UTP14A, MINA	1848	64	15698	1.85819	1	0.224083	38.6401
INTERPRO	IPR020472:G-protein beta WD-40 repeat	18	0.967742	0.0338089	SMU1, STRN3, WDR12, COPB2, RBBP4, TBL1XR1, PLRG1, PAFAH1B1, WDR59, WDFY1, BRWD1, WDR48, BUB3, DCAF11, SEH1L, SPAG16, THOC3, RBBP7	1766	88	14565	1.68698	1	0.825258	45.5412
GOTERM_BP_DIRECT	GO:0008283~cell proliferation	53	2.84946	0.0344553	CDC16, BST2, PDK1, TYR, TXNRD1, TPX2, NRDC, KITLG, KHDRBS1, ERCC1, MRE11A, WDR12, EPS15, CUL5, UBR5, APPL2, CUL1, KDM1A, DLGAP5, PRKDC, MXD1, RBBP7, S100B, DAB2, IRF2, SRRT, MNAT1, COPS2, ASCC3, NBN, APPL1, CKLF, ANXA7, COL4A3BP, PICALM, GRHL2, FAM83B, FAM83A, GNG2, UBE2V2, PCNA, ZMYND11, PTEN, ITGA2, RAP1B, DNPH1, FER, CDC27, PURB, CDK7, TXLNA, EVI5, PDS5B	1691	325	13549	1.30664	1	0.841277	48.2771
COG_ONTOLOGY	Intracellular trafficking and secretion	11	0.591398	0.0348058	SCFD1, RANBP6, KPNB1, KPNA3, VPS13D, STXBP3, VPS13C, VPS13A, IPO5, TNPO1, KPNA4	233	42	1809	2.03342	0.774151	0.257385	27.9541
INTERPRO	IPR005818:Histone H1/H5	5	0.268817	0.0351615	KAT6B, HIST1H1B, HP1BP3, HIST1H1E, SHPRH	1766	11	14565	3.74884	1	0.831345	46.8727
INTERPRO	IPR001025:Bromo adjacent homology (BAH) domain	5	0.268817	0.0351615	ASH1L, RERE, DNMT1, MTA3, PBRM1	1766	11	14565	3.74884	1	0.831345	46.8727
INTERPRO	IPR001841:Zinc finger, RING-type	42	2.25806	0.0352598	MNAT1, TRIM33, HLTF, RNF213, XIAP, CCNB1IP1, RC3H1, SHPRH, RBCK1, RCHY1, TRIM56, TRIM26, TRIM63, MYCBP2, SCAF11, RNF20, RNF13, TRIM2, RNF43, VPS41, RUFY1, MAP3K1, BRCA1, BIRC2, ANKIB1, RNF34, WHSC1, MDM2, TRIM38, PJA2, TTC3, KMT2C, RNF10, NSMCE1, SH3RF2, MKRN1, COMMD3, TRIM4, CNOT4, BAZ1B, LTN1, RNF113A	1766	255	14565	1.3584	1	0.826337	46.9683
GOTERM_BP_DIRECT	GO:0006915~apoptotic process	78	4.19355	0.0358672	MEF2C, NOTCH2, STAT1, GHITM, TCTN3, XIAP, TPX2, SLK, CDCA7, MAP2K4, PKN2, BAD, PLAGL1, RAD21, CADM1, PAX3, CLIC4, MAP3K1, BRCA1, ZFAND6, FGFR2, TFPT, RB1, CASP6, MAL, DOCK1, MAGEH1, C1D, RPS6KB1, PLSCR1, OPA1, CUL1, TIAL1, TIAM1, API5, RASSF6, BCL2L13, CSNK2A1, DAB2, NUDT2, MAPK14, THOC1, EP300, SH3GLB1, BNIP2, PDCD4, PDCD6IP, BCLAF1, STK4, RNF216, STK3, RYBP, IL1B, KIF1B, TCHP, HIPK3, ATG5, SGMS…	1691	506	13549	1.23512	1	0.849699	49.6808
GOTERM_BP_DIRECT	GO:0051865~protein autoubiquitination	12	0.645161	0.0360618	RCHY1, RNF10, UBE4B, BRCA1, UBE2D2, MARCH5, RNF213, MDM2, CNOT4, LTN1, RNF13, UBE3A	1691	49	13549	1.96222	1	0.847971	49.8714
INTERPRO	IPR009038:GOLD	6	0.322581	0.0360618	TMED10, TMED4, ACBD3, TMED1, TMED5, TMED2	1766	16	14565	3.09279	1	0.827508	47.7419
GOTERM_CC_DIRECT	GO:0033162~melanosome membrane	5	0.268817	0.0367383	TYRP1, DTNBP1, DCT, TYR, GPR143	1781	11	14493	3.69889	1	0.379593	43.8556
GOTERM_CC_DIRECT	GO:0034663~endoplasmic reticulum chaperone complex	5	0.268817	0.0367383	PDIA6, DNAJB11, DNAJC10, HSPA5, HSP90B1	1781	11	14493	3.69889	1	0.379593	43.8556
GOTERM_CC_DIRECT	GO:0005675~holo TFIIH complex	5	0.268817	0.0367383	GTF2H1, MNAT1, CDK7, CCNH, GTF2H3	1781	11	14493	3.69889	1	0.379593	43.8556
UP_SEQ_FEATURE	repeat:TPR 1	26	1.39785	0.0369586	TTC14, CDC16, ZFC3H1, TTC17, DNAJC3, EMC2, AIP, ZC3H7A, VPS13A, ST13, TTC32, TTC37, APPBP2, RPAP3, STIP1, RMDN1, UNC45A, TMTC3, TTC19, CDC27, TTC3, TOMM70A, ANAPC5, NAA16, PRKDC, CTR9	1832	146	15448	1.50165	1	0.944698	50.5405
UP_SEQ_FEATURE	repeat:TPR 2	26	1.39785	0.0369586	TTC14, CDC16, ZFC3H1, TTC17, DNAJC3, EMC2, AIP, ZC3H7A, VPS13A, ST13, TTC32, TTC37, APPBP2, RPAP3, STIP1, RMDN1, UNC45A, TMTC3, TTC19, CDC27, TTC3, TOMM70A, ANAPC5, NAA16, PRKDC, CTR9	1832	146	15448	1.50165	1	0.944698	50.5405
GOTERM_MF_DIRECT	GO:0008022~protein C-terminus binding	31	1.66667	0.0370131	DAB2, AGO2, TOPBP1, VTA1, EP300, EML2, PFKM, PPP2CB, USP7, NPAT, PRRC2C, ERCC1, MRE11A, BRCA2, ECM1, STIP1, CIB1, KPNA3, TOP2B, ATXN1, MSH2, ATXN2, DLG1, EFHC1, CDK7, NIPBL, PRDX3, PPP1CC, BCL10, CD2AP, NCL	1703	173	13666	1.43795	1	0.588898	46.185
GOTERM_CC_DIRECT	GO:0019898~extrinsic component of membrane	16	0.860215	0.0373941	FARP1, WDR45B, WDR45, MAL, WIPI2, BLOC1S6, NMT1, TPR, VPS13D, SNX6, VPS13C, FARP2, SNX2, VPS13A, SNX1, EPB41	1781	75	14493	1.73601	1	0.380412	44.4421
SMART	SM00439:BAH	5	0.268817	0.0378109	ASH1L, RERE, DNMT1, MTA3, PBRM1	995	11	8019	3.66332	1	0.599103	42.5779
SMART	SM00526:H15	5	0.268817	0.0378109	KAT6B, HIST1H1B, HP1BP3, HIST1H1E, SHPRH	995	11	8019	3.66332	1	0.599103	42.5779
GOTERM_CC_DIRECT	GO:0035098~ESC/E(Z) complex	6	0.322581	0.0379526	MTF2, RBBP4, H2AFY2, HDAC2, AEBP2, RBBP7	1781	16	14493	3.05159	1	0.380434	44.9372
GOTERM_CC_DIRECT	GO:0034045~pre-autophagosomal structure membrane	6	0.322581	0.0379526	ATG12, WDR45B, ATG14, WDR45, ATG5, WIPI2	1781	16	14493	3.05159	1	0.380434	44.9372
GOTERM_BP_DIRECT	GO:0034497~protein localization to pre-autophagosomal structure	5	0.268817	0.0386333	WDR45B, WDR45, PIK3C3, STX17, WIPI2	1691	11	13549	3.64201	1	0.864357	52.3271
GOTERM_BP_DIRECT	GO:0051168~nuclear export	5	0.268817	0.0386333	PHAX, HNRNPA1, MALT1, ATXN1, LSG1	1691	11	13549	3.64201	1	0.864357	52.3271
GOTERM_BP_DIRECT	GO:0006921~cellular component disassembly involved in execution phase of apoptosis	7	0.376344	0.0386675	ROCK1, PTK2, BIRC2, DNM1L, APC, CASP6, ACIN1	1691	21	13549	2.67081	1	0.861525	52.359
GOTERM_BP_DIRECT	GO:0048025~negative regulation of mRNA splicing, via spliceosome	7	0.376344	0.0386675	RBMX, SFSWAP, SRSF4, HNRNPK, HNRNPA2B1, SRSF9, ACIN1	1691	21	13549	2.67081	1	0.861525	52.359
OMIM_DISEASE	613652~C1q deficiency	3	0.16129	0.0387927	C1QB, C1QA, C1QC	361	3	3035	8.4072	1	1	43.9764
OMIM_DISEASE	608089~Endometrial carcinoma, somatic	3	0.16129	0.0387927	PTEN, CDH1, MSH3	361	3	3035	8.4072	1	1	43.9764
UP_SEQ_FEATURE	topological domain:Lumenal, melanosome	3	0.16129	0.0388	TYRP1, DCT, TYR	1832	3	15448	8.43231	1	0.949599	52.2788
UP_SEQ_FEATURE	region of interest:Interacts with SAFB1	3	0.16129	0.0388	SAFB2, SRSF9, SRSF1	1832	3	15448	8.43231	1	0.949599	52.2788
UP_SEQ_FEATURE	domain:SEC63 2	3	0.16129	0.0388	SNRNP200, ASCC3, SEC63	1832	3	15448	8.43231	1	0.949599	52.2788
UP_SEQ_FEATURE	region of interest:Ran-GTP binding	3	0.16129	0.0388	RANBP6, KPNB1, IPO5	1832	3	15448	8.43231	1	0.949599	52.2788
UP_SEQ_FEATURE	domain:SEC63 1	3	0.16129	0.0388	SNRNP200, ASCC3, SEC63	1832	3	15448	8.43231	1	0.949599	52.2788
GOTERM_BP_DIRECT	GO:0006409~tRNA export from nucleus	9	0.483871	0.038885	NUP88, NUP37, TPR, NUP93, NUP35, NUP153, SEH1L, NUP50, RANBP2	1691	32	13549	2.25349	1	0.860028	52.5612
GOTERM_BP_DIRECT	GO:0000722~telomere maintenance via recombination	9	0.483871	0.038885	WRN, BRCA2, SMC6, RFC4, PRIM1, POLD3, RAD50, PCNA, SMC5	1691	32	13549	2.25349	1	0.860028	52.5612
GOTERM_BP_DIRECT	GO:0010827~regulation of glucose transport	9	0.483871	0.038885	NUP88, NUP37, TPR, NUP93, NUP35, NUP153, SEH1L, NUP50, RANBP2	1691	32	13549	2.25349	1	0.860028	52.5612
GOTERM_BP_DIRECT	GO:0007059~chromosome segregation	15	0.806452	0.038967	CIAO1, BRCA1, CDK5RAP2, KIF11, FAM96A, UVRAG, CENPE, ARL8B, CENPC, SKA2, TLK2, USP9X, SETDB2, RIOK3, MIS18A	1691	68	13549	1.76745	1	0.857568	52.6373
UP_KEYWORDS	Melanin biosynthesis	4	0.215054	0.0395093	TYRP1, PMEL, DCT, TYR	1848	7	15698	4.85405	1	0.255926	43.8891
UP_SEQ_FEATURE	repeat:TPR 3	24	1.29032	0.0398925	TTC14, CDC16, ZFC3H1, TTC17, RPAP3, APPBP2, STIP1, DNAJC3, UNC45A, TMTC3, TTC19, CDC27, EMC2, TTC3, TOMM70A, ZC3H7A, VPS13A, ST13, ANAPC5, TTC32, TTC37, NAA16, PRKDC, CTR9	1832	133	15448	1.52162	1	0.951183	53.2827
GOTERM_BP_DIRECT	GO:0048247~lymphocyte chemotaxis	6	0.322581	0.0402384	CCL18, CCL4L2, CCL3L3, CKLF, CCL2, CCL3	1691	16	13549	3.00466	1	0.863566	53.8016
GOTERM_BP_DIRECT	GO:0007051~spindle organization	6	0.322581	0.0402384	CHD3, KIF11, TTK, UVRAG, CKAP5, RANBP1	1691	16	13549	3.00466	1	0.863566	53.8016
UP_SEQ_FEATURE	repeat:HEAT	4	0.215054	0.0402777	PDS5A, HEATR1, PDS5B, SMG1	1832	7	15448	4.81847	1	0.950057	53.6318
INTERPRO	IPR021662:Nuclear factor hnRNPA1	3	0.16129	0.0404788	HNRNPA1, HNRNPA3, HNRNPA1L2	1766	3	14565	8.24745	1	0.856375	51.8153
INTERPRO	IPR000682:Protein-L-isoaspartate(D-aspartate) O-methyltransferase	3	0.16129	0.0404788	PCMTD2, PCMTD1, PCMT1	1766	3	14565	8.24745	1	0.856375	51.8153
INTERPRO	IPR001303:Class II aldolase/adducin N-terminal	3	0.16129	0.0404788	ADD3, APIP, ADD1	1766	3	14565	8.24745	1	0.856375	51.8153
INTERPRO	IPR020838:DBINO domain	3	0.16129	0.0404788	SMARCA5, SMARCA1, INO80	1766	3	14565	8.24745	1	0.856375	51.8153
INTERPRO	IPR025749:Sphingomyelin synthase-like domain	3	0.16129	0.0404788	SAMD8, SGMS2, SGMS1	1766	3	14565	8.24745	1	0.856375	51.8153
INTERPRO	IPR007860:DNA mismatch repair protein MutS, connector domain	3	0.16129	0.0404788	MSH2, MSH6, MSH3	1766	3	14565	8.24745	1	0.856375	51.8153
INTERPRO	IPR002227:Tyrosinase	3	0.16129	0.0404788	TYRP1, DCT, TYR	1766	3	14565	8.24745	1	0.856375	51.8153
INTERPRO	IPR004179:Sec63 domain	3	0.16129	0.0404788	SNRNP200, ASCC3, SEC63	1766	3	14565	8.24745	1	0.856375	51.8153
INTERPRO	IPR008922:Uncharacterised domain, di-copper centre	3	0.16129	0.0404788	TYRP1, DCT, TYR	1766	3	14565	8.24745	1	0.856375	51.8153
INTERPRO	IPR007695:DNA mismatch repair protein MutS-like, N-terminal	3	0.16129	0.0404788	MSH2, MSH6, MSH3	1766	3	14565	8.24745	1	0.856375	51.8153
INTERPRO	IPR026847:Vacuolar protein sorting-associated protein 13	3	0.16129	0.0404788	VPS13D, VPS13C, VPS13A	1766	3	14565	8.24745	1	0.856375	51.8153
UP_SEQ_FEATURE	repeat:ARM 4	8	0.430108	0.040914	KPNA1, CTNND1, KPNA3, APC, PKP4, KIFAP3, KPNA4, USO1	1832	28	15448	2.40923	1	0.949894	54.2032
GOTERM_BP_DIRECT	GO:0031175~neuron projection development	19	1.02151	0.0409671	PTPRK, RAC3, CAMSAP1, SEPT2, HERC1, RB1, UHMK1, BLOC1S6, ATXN10, DTNBP1, CAMSAP2, RYK, UBE4B, ARFGEF1, MAP4, DOCK7, BLOC1S4, MANF, CDH1	1691	94	13549	1.61953	1	0.8656	54.4567
GOTERM_BP_DIRECT	GO:0032880~regulation of protein localization	11	0.591398	0.0412053	PICALM, AAK1, RSL1D1, RABGAP1L, WASL, SUMO1, STX6, SWAP70, SEPT2, UFL1, RAB14	1691	44	13549	2.0031	1	0.864309	54.6689
GOTERM_CC_DIRECT	GO:0019908~nuclear cyclin-dependent protein kinase holoenzyme complex	3	0.16129	0.0415307	CDK13, BCCIP, CDK12	1781	3	14493	8.13756	1	0.403766	48.0121
SMART	SM00165:UBA	8	0.430108	0.0419922	HUWE1, VPS13D, RAD23B, UBAP2L, NUB1, UBE2K, TDRD3, MARK3	995	27	8019	2.38794	1	0.621329	46.0666
SMART	SM00973:SM00973	3	0.16129	0.0422553	SNRNP200, ASCC3, SEC63	995	3	8019	8.0593	1	0.60734	46.2794
SMART	SM01007:SM01007	3	0.16129	0.0422553	ADD3, APIP, ADD1	995	3	8019	8.0593	1	0.60734	46.2794
INTERPRO	IPR009091:Regulator of chromosome condensation 1/beta-lactamase-inhibitor protein II	7	0.376344	0.0422815	RCC2, HERC6, IBTK, HERC1, MYCBP2, HERC2, UBR5	1766	22	14565	2.62419	1	0.863575	53.3901
UP_SEQ_FEATURE	domain:GOLD	6	0.322581	0.0424867	TMED10, TMED4, ACBD3, TMED1, TMED5, TMED2	1832	17	15448	2.97611	1	0.953082	55.5869
GOTERM_MF_DIRECT	GO:0032142~single guanine insertion binding	3	0.16129	0.0426511	MSH2, MSH6, MSH3	1703	3	13666	8.02466	1	0.635744	51.1339
GOTERM_MF_DIRECT	GO:0032139~dinucleotide insertion or deletion binding	3	0.16129	0.0426511	MSH2, PCNA, MSH3	1703	3	13666	8.02466	1	0.635744	51.1339
GOTERM_MF_DIRECT	GO:0004719~protein-L-isoaspartate (D-aspartate) O-methyltransferase activity	3	0.16129	0.0426511	PCMTD2, PCMTD1, PCMT1	1703	3	13666	8.02466	1	0.635744	51.1339
GOTERM_MF_DIRECT	GO:0047493~ceramide cholinephosphotransferase activity	3	0.16129	0.0426511	SAMD8, SGMS2, SGMS1	1703	3	13666	8.02466	1	0.635744	51.1339
GOTERM_MF_DIRECT	GO:0033188~sphingomyelin synthase activity	3	0.16129	0.0426511	SAMD8, SGMS2, SGMS1	1703	3	13666	8.02466	1	0.635744	51.1339
GOTERM_BP_DIRECT	GO:0045892~negative regulation of transcription, DNA-templated	68	3.65591	0.0427668	MECP2, SMARCA4, ZNF148, SNW1, CBX5, SNX6, YAF2, ZNF280D, KHDRBS1, TBX3, SOX10, MINA, NR1D2, PTPRK, NONO, ZHX1, USP47, BRCA1, RBFOX2, ATXN1, MDM2, RB1, EHMT1, CCDC85B, EID1, C1D, NIPBL, SUMO1, ARHGAP35, SETDB2, KDM1A, SMARCC2, TFDP2, KDM4A, KDM5B, GCFC2, SMARCE1, SMAD2, CBX3, DAB2, COPS2, ILF3, TRIM33, CREBZF, NELFCD, ATF7IP, CLOCK, NKRF, PDCD4, MLX, BCLAF1, ELF2, RBPJ, ZBTB38, LIMS1, ZBTB21, KAT6…	1691	438	13549	1.24394	1	0.871639	56.0371
GOTERM_BP_DIRECT	GO:0016447~somatic recombination of immunoglobulin gene segments	3	0.16129	0.0427752	UNG, MSH2, MSH6	1691	3	13549	8.01242	1	0.868918	56.0443
GOTERM_BP_DIRECT	GO:1990090~cellular response to nerve growth factor stimulus	8	0.430108	0.0433572	RAP1A, CDC5L, CSNK1D, CIB1, KIDINS220, CREB1, BPTF, ACAP2	1691	27	13549	2.37405	1	0.869836	56.5442
GOTERM_BP_DIRECT	GO:0009306~protein secretion	8	0.430108	0.0433572	TMEM167A, PDIA4, ERP29, SVBP, PAFAH1B1, SEL1L, GNAS, CANX	1691	27	13549	2.37405	1	0.869836	56.5442
GOTERM_BP_DIRECT	GO:0007265~Ras protein signal transduction	15	0.806452	0.0434894	RREB1, CRKL, NF1, RALB, G3BP2, MAPK14, GRB2, PLD1, RIT1, G3BP1, SHOC2, RFXANK, RB1, DNMT1, SOS1	1691	69	13549	1.74183	1	0.867933	56.6569
UP_KEYWORDS	Sialic acid	5	0.268817	0.0435205	PMEL, GLG1, SMAGP, BCHE, MANF	1848	12	15698	3.53941	1	0.274891	47.1561
UP_SEQ_FEATURE	cross-link:Glycyl lysine isopeptide (Lys-Gly) (interchain with G-Cter in SUMO)	17	0.913978	0.0441238	MEF2C, SNRNP200, IRF2, ZNF146, STAT1, NPM1, UBE2K, TDG, RANBP2, PAPOLA, HIPK2, SP3, HNRNPA1, HNRNPF, HDAC1, ETS1, ADAR	1832	86	15448	1.66685	1	0.956186	56.9852
GOTERM_CC_DIRECT	GO:0016272~prefoldin complex	4	0.215054	0.0441967	VBP1, PFDN4, PFDN2, PDRG1	1781	7	14493	4.65004	1	0.419051	50.198
GOTERM_CC_DIRECT	GO:0030915~Smc5-Smc6 complex	4	0.215054	0.0441967	SMC6, NSMCE1, NSMCE4A, SMC5	1781	7	14493	4.65004	1	0.419051	50.198
INTERPRO	IPR009060:UBA-like	12	0.645161	0.0444457	HUWE1, C6orf106, FAF2, VPS13D, DCUN1D1, RAD23B, UBAP2L, NUB1, UBE2K, NBR1, TDRD3, UBXN7	1766	52	14565	1.90326	1	0.8724	55.2165
INTERPRO	IPR000727:Target SNARE coiled-coil domain	8	0.430108	0.0453649	ABI2, SNAP23, UACA, ABI1, SNAP29, STX6, STX16, STX17	1766	28	14565	2.35641	1	0.873252	55.9717
SMART	SM00398:HMG	11	0.591398	0.0454045	KMT2C, TOX4, UBTF, TFAM, HBP1, SSRP1, WHSC1, HMGXB4, SMARCE1, PBRM1, SOX10	995	45	8019	1.97005	1	0.618713	48.7665
GOTERM_CC_DIRECT	GO:0001726~ruffle	18	0.967742	0.0456037	ROCK1, FGD6, S100B, MYO10, CYTH3, SLC9A3R1, GNAS, ITGB1, CYFIP1, SNX5, IQGAP1, MKLN1, TLN1, TRPM7, CD2AP, MTSS1, RAB5A, SNX9	1781	90	14493	1.62751	1	0.424652	51.3167
GOTERM_MF_DIRECT	GO:0034046~poly(G) binding	4	0.215054	0.0458274	PNPT1, HNRNPDL, ATXN1, HNRNPU	1703	7	13666	4.58552	1	0.656574	53.7303
GOTERM_MF_DIRECT	GO:0000014~single-stranded DNA endodeoxyribonuclease activity	4	0.215054	0.0458274	ERCC1, MRE11A, RAD50, RBBP8	1703	7	13666	4.58552	1	0.656574	53.7303
GOTERM_MF_DIRECT	GO:0019213~deacetylase activity	4	0.215054	0.0458274	HDAC1, HDAC2, AADAC, OARD1	1703	7	13666	4.58552	1	0.656574	53.7303
GOTERM_MF_DIRECT	GO:0008641~small protein activating enzyme activity	4	0.215054	0.0458274	NAE1, UBA2, UBA6, UBA5	1703	7	13666	4.58552	1	0.656574	53.7303
UP_SEQ_FEATURE	repeat:TPR 5	15	0.806452	0.0458895	CDC16, ZFC3H1, TTC17, RPAP3, APPBP2, STIP1, DNAJC3, TMTC3, TTC19, CDC27, TOMM70A, VPS13A, TTC37, NAA16, CTR9	1832	73	15448	1.73267	1	0.959378	58.4466
GOTERM_BP_DIRECT	GO:0006370~7-methylguanosine mRNA capping	9	0.483871	0.0459188	GTF2H1, POLR2H, MNAT1, CDK7, GTF2F1, POLR2B, NCBP3, CCNH, GTF2H3	1691	33	13549	2.18521	1	0.879802	58.6807
GOTERM_BP_DIRECT	GO:0051683~establishment of Golgi localization	4	0.215054	0.0460087	PDCD10, SLC9A3R1, STK25, YWHAZ	1691	7	13549	4.57852	1	0.877744	58.7538
GOTERM_BP_DIRECT	GO:0043462~regulation of ATPase activity	4	0.215054	0.0460087	TPM2, TNNT3, SNRNP70, VMA21	1691	7	13549	4.57852	1	0.877744	58.7538
GOTERM_BP_DIRECT	GO:0035194~posttranscriptional gene silencing by RNA	4	0.215054	0.0460087	AGO3, AGO2, TNRC6A, TNRC6B	1691	7	13549	4.57852	1	0.877744	58.7538
GOTERM_BP_DIRECT	GO:0019054~modulation by virus of host process	4	0.215054	0.0460087	KPNB1, KPNA1, KPNA3, KPNA4	1691	7	13549	4.57852	1	0.877744	58.7538
GOTERM_BP_DIRECT	GO:0035280~miRNA loading onto RISC involved in gene silencing by miRNA	4	0.215054	0.0460087	AGO3, AGO2, DICER1, ADAR	1691	7	13549	4.57852	1	0.877744	58.7538
GOTERM_BP_DIRECT	GO:0060992~response to fungicide	4	0.215054	0.0460087	KDM1A, KDM5B, EHMT2, EHMT1	1691	7	13549	4.57852	1	0.877744	58.7538
GOTERM_BP_DIRECT	GO:0035735~intraciliary transport involved in cilium morphogenesis	4	0.215054	0.0460087	SSX2IP, PCM1, IFT81, IFT74	1691	7	13549	4.57852	1	0.877744	58.7538
GOTERM_BP_DIRECT	GO:2000601~positive regulation of Arp2/3 complex-mediated actin nucleation	4	0.215054	0.0460087	ABI2, CYFIP1, WASL, BRK1	1691	7	13549	4.57852	1	0.877744	58.7538
BIOCARTA	h_mcmPathway:CDK Regulation of DNA Replication	7	0.376344	0.046309	MCM4, MCM3, MCM6, ORC4, MCM5, KITLG, CDC6	223	18	1438	2.50772	0.999993	0.906592	45.9885
UP_KEYWORDS	Myogenesis	8	0.430108	0.0469965	ZFHX3, PAX3, KMT5B, CHD2, PAXBP1, CD164, UNC45A, FXR1	1848	29	15698	2.34333	1	0.290092	49.8433
UP_SEQ_FEATURE	repeat:ARM 6	7	0.376344	0.0470167	KPNA1, CTNND1, KPNA3, APC, PKP4, KPNA4, USO1	1832	23	15448	2.56636	1	0.960519	59.3548
GOTERM_MF_DIRECT	GO:0001106~RNA polymerase II transcription corepressor activity	7	0.376344	0.0474399	ZMYND8, URI1, ZNF451, HDAC1, RERE, N4BP2L2, RBBP8	1703	22	13666	2.5533	1	0.663503	54.9983
GOTERM_BP_DIRECT	GO:0046718~viral entry into host cell	15	0.806452	0.0483688	ITGA2, EPS15, KPNA3, CD46, TFRC, SCARB2, UVRAG, SCARB1, CXADR, ITGB1, CLEC5A, SERPINB3, PVRL4, NUP153, SLC20A2	1691	70	13549	1.71695	1	0.888112	60.6307
INTERPRO	IPR013026:Tetratricopeptide repeat-containing domain	22	1.1828	0.0484882	TTC14, CDC16, ZFC3H1, TTC17, RPAP3, APPBP2, STIP1, DNAJC3, UNC45A, TMTC3, TTC19, RANBP2, CDC27, EMC2, TTC3, TOMM70A, AIP, ST13, TTC32, TTC37, NAA16, CTR9	1766	119	14565	1.52474	1	0.88619	58.4487
INTERPRO	IPR012340:Nucleic acid-binding, OB-fold	15	0.806452	0.048495	TTC14, MCM4, POLR2H, MCM3, MCM6, MCM5, BRCA2, EIF1AY, POLR3H, SUPT6H, PNPT1, NARS, NABP2, DIS3, YBX1	1766	72	14565	1.71822	1	0.881957	58.454
UP_SEQ_FEATURE	repeat:TPR 4	18	0.967742	0.0491126	TTC14, CDC16, ZFC3H1, TTC17, RPAP3, APPBP2, STIP1, DNAJC3, TMTC3, TTC19, CDC27, TTC3, TOMM70A, VPS13A, ANAPC5, TTC37, NAA16, CTR9	1832	94	15448	1.6147	1	0.964095	60.9939
UP_SEQ_FEATURE	repeat:WD 8	12	0.645161	0.0493872	ELP2, BRWD1, WDR48, DMXL1, COPB2, TBL1XR1, PHIP, WDR75, WDR36, EML2, HERC1, WDR59	1832	54	15448	1.87385	1	0.962913	61.2039
GOTERM_BP_DIRECT	GO:0043161~proteasome-mediated ubiquitin-dependent protein catabolic process	34	1.82796	0.0495587	CDC16, PSMD12, GSK3B, CLOCK, UBE2H, KIF14, PSMA2, RBCK1, ANAPC10, PSME4, PPP2CB, UBE4B, UBE2W, RNF216, RAD23B, PCNP, KLHL42, BIRC2, TBL1XR1, RNF34, APC, UBE2K, CDC27, UBE2D1, TRIM38, CUL1, ATXN3, CUL3, CRBN, BUB3, ANAPC5, CD2AP, MAD2L1, UBXN2A	1691	198	13549	1.37587	1	0.891772	61.5461
UP_KEYWORDS	Nuclear pore complex	11	0.591398	0.0498285	NUP88, AHCTF1, NUP37, TPR, NUP93, MX2, NUP35, NUP153, SEH1L, NUP50, RANBP2	1848	48	15698	1.94668	1	0.301298	51.938
UP_KEYWORDS	RNA-mediated gene silencing	11	0.591398	0.0498285	AGO3, ZCCHC11, SRRT, AGO2, CNOT1, DICER1, TNRC6A, RBM4, ADAR, CNOT7, TNRC6B	1848	48	15698	1.94668	1	0.301298	51.938
SMART	SM00358:DSRM	6	0.322581	0.0500874	STAU1, ILF3, DICER1, ADAR, DHX9, NKRF	995	17	8019	2.84446	1	0.640699	52.2672
GOTERM_MF_DIRECT	GO:0001047~core promoter binding	13	0.698925	0.0511745	NONO, AGO2, EP300, SAFB, KANSL1, RB1, CLOCK, RBMX, KDM3A, HDAC1, HDAC2, HNRNPU, GTF2B	1703	58	13666	1.79863	1	0.685952	57.8108
INTERPRO	IPR001878:Zinc finger, CCHC-type	7	0.376344	0.0515424	ZCCHC10, ZCCHC11, PEG10, ZCCHC7, RBM4, ZCCHC6, ZCCHC8	1766	23	14565	2.51009	1	0.893187	60.7433
GOTERM_BP_DIRECT	GO:0090503~RNA phosphodiester bond hydrolysis, exonucleolytic	8	0.430108	0.0518129	ISG20L2, EXOSC10, CNOT1, PNPT1, DIS3, DCP2, CNOT7, REXO2	1691	28	13549	2.28926	1	0.90022	63.2252
UP_SEQ_FEATURE	domain:RRM 3	11	0.591398	0.0519595	HNRNPM, TIAL1, ESRP1, HNRNPR, HNRNPF, ELAVL1, RBM47, PABPC4, NCL, CELF1, CELF2	1832	48	15448	1.93241	1	0.967227	63.1201
GOTERM_MF_DIRECT	GO:0045295~gamma-catenin binding	5	0.268817	0.0521261	PTPRK, DSC3, APC, CTNNA1, CDH1	1703	12	13666	3.34361	1	0.687014	58.5006
GOTERM_MF_DIRECT	GO:0008143~poly(A) binding	5	0.268817	0.0521261	DDX1, HNRNPDL, ZC3H14, PABPC4, KHDRBS1	1703	12	13666	3.34361	1	0.687014	58.5006
GOTERM_BP_DIRECT	GO:0042438~melanin biosynthetic process	5	0.268817	0.0523761	TYRP1, PMEL, DCT, TYR, MC1R	1691	12	13549	3.33851	1	0.900552	63.6338
GOTERM_BP_DIRECT	GO:0061014~positive regulation of mRNA catabolic process	5	0.268817	0.0523761	CNOT1, PNPT1, HNRNPR, CNOT7, RC3H1	1691	12	13549	3.33851	1	0.900552	63.6338
GOTERM_BP_DIRECT	GO:0035278~miRNA mediated inhibition of translation	5	0.268817	0.0523761	AGO3, AGO2, TNRC6A, RBM4, TNRC6B	1691	12	13549	3.33851	1	0.900552	63.6338
GOTERM_MF_DIRECT	GO:0019899~enzyme binding	50	2.68817	0.0529255	STAT1, ESR1, ATF7, RFC4, COTL1, EIF4E, N4BP2L2, POR, ECM1, AKIRIN2, RCOR3, BRCA1, MDM2, CREB1, HSPA5, TULP3, ACIN1, PLSCR1, GSTM4, KDM1A, PRKDC, CBX3, LONP2, PHF6, MAPK14, ZNHIT6, CASC3, UBE4B, UNG, TRAK2, PCNA, PTEN, KPNB1, YES1, TOP2B, MSH2, SCARB2, TNKS2, MSH3, ATXN10, ZFHX3, MLEC, MAT2B, BCL10, NABP2, HDAC1, PTPN1, HDAC2, BCHE, PARP1	1703	313	13666	1.28189	1	0.686974	59.0719
GOTERM_BP_DIRECT	GO:0006606~protein import into nucleus	12	0.645161	0.0529959	NUP88, IPO7, KPNB1, TPR, KPNA1, RPAIN, KPNA3, NUP93, NUP153, ADAR, NUP50, RANBP1	1691	52	13549	1.84902	1	0.901129	64.0783
GOTERM_MF_DIRECT	GO:0008009~chemokine activity	9	0.483871	0.0533335	CCL18, CXCL10, CCL4, CCL4L2, CCL3L3, CKLF, CCL2, CCL3, CCL28	1703	34	13666	2.12418	1	0.684205	59.3606
UP_KEYWORDS	Apoptosis	71	3.8172	0.0535133	MEF2C, NAE1, MOAP1, GHITM, TCTN3, XIAP, TPX2, SLK, CDCA7, MAP2K4, PKN2, BAD, RAD21, ROCK1, CADM1, PDCD10, ZFAND6, FGFR2, TFPT, CASP6, DOCK1, ACIN1, SRGN, RPS6KB1, C1D, OPA1, TIAL1, API5, RASSF6, BCL2L13, DIDO1, CSNK2A1, DAB2, MAPK14, THOC1, NGFRAP1, SH3GLB1, BNIP2, PDCD4, PDCD6IP, HIPK2, STK4, RNF216, STK3, RYBP, KIF1B, TCHP, HIPK3, ATG5, SGMS1, TAOK1, FEM1B, BCAP29, CASP8AP2, BCL2A1, PTEN, PEG10…	1848	493	15698	1.22336	1	0.316326	54.5418
GOTERM_BP_DIRECT	GO:0090307~mitotic spindle assembly	9	0.483871	0.0537353	TUBGCP2, KPNB1, ZNF207, BIRC2, CLTC, KIF11, XIAP, TPX2, PIBF1	1691	34	13549	2.12093	1	0.902216	64.6021
INTERPRO	IPR000953:Chromo domain/shadow	8	0.430108	0.0537783	CBX5, SMARCC1, CHD2, CHD3, SMARCC2, CHD1, CHD9, CBX3	1766	29	14565	2.27516	1	0.899553	62.3468
BIOCARTA	h_ptc1Pathway:Sonic Hedgehog (SHH) Receptor Ptc1 Regulates cell cycle	5	0.268817	0.0541526	MNAT1, CDK7, XPO1, CCNB1, CCNH	223	10	1438	3.22422	0.999999	0.901702	51.4831
INTERPRO	IPR014014:RNA helicase, DEAD-box type, Q motif	9	0.483871	0.0541573	DDX1, DDX10, DDX6, DDX59, DDX17, DDX39B, DDX52, DDX23, DDX42	1766	35	14565	2.12077	1	0.897455	62.6124
GOTERM_BP_DIRECT	GO:0034080~CENP-A containing nucleosome assembly	10	0.537634	0.0542826	CASC5, SMARCA5, CENPU, RBBP4, NPM1, CENPM, MIS18BP1, CENPC, MIS18A, RBBP7	1691	40	13549	2.0031	1	0.90245	64.9851
UP_SEQ_FEATURE	short sequence motif:Nuclear export signal	10	0.537634	0.0542961	PER3, PHAX, NGFRAP1, MALT1, CASC3, TOP2B, NMD3, MDM2, KEAP1, SOX10	1832	42	15448	2.00769	1	0.970485	64.7829
UP_KEYWORDS	Endocytosis	20	1.07527	0.0549345	DAB2, AAK1, USP33, GAPVD1, RUFY1, FNBP1L, EPS15, DNM1L, TFRC, EPN2, PICALM, CLINT1, PIK3CB, AP2B1, SNX5, FNBP1, RAB5A, SNX9, PIK3C2A, CLEC10A	1848	110	15698	1.54447	1	0.31966	55.5105
GOTERM_BP_DIRECT	GO:0009791~post-embryonic development	14	0.752688	0.0557671	AGO2, MECP2, FGFR2, MORC3, GNAQ, ACADM, SEMA3C, TET2, IREB2, CCDC47, KDM5B, NDN, NPPC, SMAD2	1691	65	13549	1.72575	1	0.906589	66.0042
UP_KEYWORDS	Endonuclease	14	0.752688	0.0570796	ERCC1, MRE11A, MRPL44, AGO2, APEX1, ENDOD1, RNASEH2A, RNASE6, SMG6, TSN, DICER1, DIS3, G3BP1, RBBP8	1848	69	15698	1.72354	1	0.326379	56.9363
UP_KEYWORDS	Purine biosynthesis	5	0.268817	0.0571745	MTHFD2L, MTHFD1, PPAT, PAICS, GART	1848	13	15698	3.26715	1	0.323176	56.9984
GOTERM_CC_DIRECT	GO:0005669~transcription factor TFIID complex	9	0.483871	0.0578469	ERCC1, GTF2F1, GTF2E2, TAF4B, TCEA1, GTF2A1, GTF2B, GTF2A2, GTF2H3	1781	35	14493	2.09252	1	0.501298	60.1062
GOTERM_CC_DIRECT	GO:0005637~nuclear inner membrane	9	0.483871	0.0578469	TOR1AIP1, TMPO, LRPPRC, ATP11B, UNC50, SMAD3, RNF13, CBX3, LMNB1	1781	35	14493	2.09252	1	0.501298	60.1062
GOTERM_BP_DIRECT	GO:0051439~regulation of ubiquitin-protein ligase activity involved in mitotic cell cycle	7	0.376344	0.0580237	CDC27, CDC16, UBE2D1, ANAPC10, ANAPC5, CCNB1, FBXO5	1691	23	13549	2.43856	1	0.913442	67.4997
GOTERM_BP_DIRECT	GO:0046907~intracellular transport	7	0.376344	0.0580237	TMEM167A, APPBP2, GNAS, BLOC1S4, NUP50, RAB14, RANBP1	1691	23	13549	2.43856	1	0.913442	67.4997
UP_SEQ_FEATURE	domain:WH1	5	0.268817	0.0584927	WASL, HOMER1, PPP4R3B, PPP4R3A, SPRED1	1832	13	15448	3.2432	1	0.976425	67.5925
UP_SEQ_FEATURE	domain:MCM	4	0.215054	0.0588758	MCM4, MCM3, MCM6, MCM5	1832	8	15448	4.21616	1	0.975722	67.8381
GOTERM_BP_DIRECT	GO:0070125~mitochondrial translational elongation	17	0.913978	0.0591856	MRPS33, MRPL44, MRPS30, MRPS25, MRPL50, MRPS14, MRPS28, MRPL42, MRPL33, DAP3, MRPL10, MRPS27, MRPL24, MRPL39, MRPL45, MRPS31, PTCD3	1691	85	13549	1.60248	1	0.915817	68.2452
SMART	SM00298:CHROMO	8	0.430108	0.059408	CBX5, SMARCC1, CHD2, CHD3, SMARCC2, CHD1, CHD9, CBX3	995	29	8019	2.22325	1	0.690591	58.5825
GOTERM_MF_DIRECT	GO:0008536~Ran GTPase binding	8	0.430108	0.0608216	IPO7, KPNB1, XPO1, IPO5, TNPO1, NUP50, RANBP1, RANBP2	1703	29	13666	2.2137	1	0.727381	64.3314
INTERPRO	IPR014729:Rossmann-like alpha/beta/alpha sandwich fold	10	0.537634	0.0609835	ETFB, ASNSD1, IARS2, RARS2, LARS, PAPSS1, FNBP1, ETFA, IARS, EPRS	1766	42	14565	1.96368	1	0.920569	67.104
GOTERM_BP_DIRECT	GO:0070936~protein K48-linked ubiquitination	11	0.591398	0.0611742	UBE2D1, TRIM38, TTC3, UBE2D2, RNF216, UBE2G2, UBE2G1, RNF34, UBE2K, UBE2H, UBE3A	1691	47	13549	1.87525	1	0.920938	69.4838
GOTERM_BP_DIRECT	GO:0016573~histone acetylation	8	0.430108	0.061235	KAT6B, MECP2, ING4, CREBBP, CPA4, WDR75, CLOCK, NCOA3	1691	29	13549	2.21032	1	0.919335	69.521
UP_SEQ_FEATURE	domain:FERM	10	0.537634	0.0617503	FARP1, PTK2, PTPN13, MYO10, KRIT1, FARP2, TLN1, EPB41, FRMD6, FRMD4A	1832	43	15448	1.961	1	0.978717	69.6257
UP_SEQ_FEATURE	domain:SET	10	0.537634	0.0617503	KMT2C, KMT5B, ASH1L, SETD2, SETDB2, WHSC1, NSD1, EHMT2, EHMT1, SETD5	1832	43	15448	1.961	1	0.978717	69.6257
GOTERM_BP_DIRECT	GO:0000278~mitotic cell cycle	10	0.537634	0.0621737	NUDT15, CDC5L, CUL3, USP3, RRM1, TFDP2, CENPE, FER, CENPC, PPP2R2A	1691	41	13549	1.95425	1	0.920712	70.0889
INTERPRO	IPR002420:Phosphatidylinositol 3-kinase C2 (PI3K C2) domain	4	0.215054	0.0622555	PIK3CB, PIK3C3, PIK3C2G, PIK3C2A	1766	8	14565	4.12373	1	0.921684	67.8825
INTERPRO	IPR011017:TRASH domain	4	0.215054	0.0622555	RSL24D1, ZMYM2, ZMYM4, ZMYM5	1766	8	14565	4.12373	1	0.921684	67.8825
INTERPRO	IPR004939:Anaphase-promoting complex, subunit 10/DOC domain	4	0.215054	0.0622555	ANAPC10, MYCBP2, HERC2, HSPB11	1766	8	14565	4.12373	1	0.921684	67.8825
GOTERM_BP_DIRECT	GO:0050885~neuromuscular process controlling balance	9	0.483871	0.0623534	RAC3, NBN, RBFOX2, PAFAH1B1, SLC1A3, HERC1, HEXB, BLOC1S4, NR4A3	1691	35	13549	2.06034	1	0.919535	70.1965
GOTERM_BP_DIRECT	GO:0000731~DNA synthesis involved in DNA repair	9	0.483871	0.0623534	WRN, BRCA2, MRE11A, BRCA1, NBN, ATM, POLD3, RAD50, RBBP8	1691	35	13549	2.06034	1	0.919535	70.1965
GOTERM_BP_DIRECT	GO:0016055~Wnt signaling pathway	30	1.6129	0.0624137	DAB2, CSNK2A1, CSNK1G3, CSNK1D, SLC9A3R1, GSK3B, XIAP, WNT3, SPIN1, CTNND1, RYK, CYLD, PITX2, HMGXB4, ZRANB1, RNF43, VPS35, PAF1, CDC73, APC, HBP1, AMOTL1, TNKS2, USP34, VPS26A, CUL1, CUL3, KREMEN1, MCC, CTR9	1691	174	13549	1.38145	1	0.917958	70.2325
INTERPRO	IPR012675:Beta-grasp domain	5	0.268817	0.0626288	TARS, NDUFS1, MOCS2, MRPL39, OLA1	1766	13	14565	3.1721	1	0.91981	68.1077
BIOCARTA	h_mtorPathway:mTOR Signaling Pathway	8	0.430108	0.0635341	PTEN, RPS6KB1, EIF4G1, RHEB, EIF4B, EIF4E, EIF3A, EIF4G3	223	24	1438	2.14948	1	0.904092	57.3761
GOTERM_MF_DIRECT	GO:0008408~3'-5' exonuclease activity	6	0.322581	0.0636839	WRN, MRE11A, APEX1, REV3L, RAD50, REXO2	1703	18	13666	2.67489	1	0.738824	66.0759
GOTERM_MF_DIRECT	GO:0005487~nucleocytoplasmic transporter activity	6	0.322581	0.0636839	TPR, XPO1, UPF3A, NUP35, NUP153, UPF3B	1703	18	13666	2.67489	1	0.738824	66.0759
GOTERM_BP_DIRECT	GO:0050870~positive regulation of T cell activation	6	0.322581	0.0640303	HLA-DPA1, HLA-DPB1, MALT1, BCL10, CCL2, HSPD1	1691	18	13549	2.67081	1	0.921554	71.1829
GOTERM_CC_DIRECT	GO:0043596~nuclear replication fork	4	0.215054	0.0643905	SMARCA5, SMARCAD1, PCNA, BAZ1B	1781	8	14493	4.06878	1	0.535285	64.1717
GOTERM_CC_DIRECT	GO:0031209~SCAR complex	4	0.215054	0.0643905	ABI2, CYFIP1, ABI1, BRK1	1781	8	14493	4.06878	1	0.535285	64.1717
GOTERM_CC_DIRECT	GO:0044615~nuclear pore nuclear basket	4	0.215054	0.0643905	TPR, NUP35, NUP153, RANBP2	1781	8	14493	4.06878	1	0.535285	64.1717
GOTERM_BP_DIRECT	GO:0048208~COPII vesicle coating	13	0.698925	0.064415	TMED10, SCFD1, RAB1A, TFG, CSNK1D, SEC31A, TRAPPC6B, MCFD2, USO1, TMED2, CTSZ, CUL3, CNIH1	1691	60	13549	1.73602	1	0.921076	71.4048
GOTERM_BP_DIRECT	GO:0070126~mitochondrial translational termination	17	0.913978	0.0646593	MRPS33, MRPL44, MRPS30, MRPS25, MRPL50, MRPS14, MRPS28, MRPL42, MRPL33, DAP3, MRPL10, MRPS27, MRPL24, MRPL39, MRPL45, MRPS31, PTCD3	1691	86	13549	1.58385	1	0.920152	71.5449
GOTERM_CC_DIRECT	GO:0000346~transcription export complex	5	0.268817	0.0652634	THOC1, THOC2, ZC3H11A, DDX39B, THOC3	1781	13	14493	3.12983	1	0.535333	64.6838
GOTERM_CC_DIRECT	GO:0030057~desmosome	7	0.376344	0.0653759	PNN, DSC3, B4GALT1, DSC2, PKP4, DSG2, TCHP	1781	24	14493	2.37346	1	0.531128	64.7493
UP_SEQ_FEATURE	nucleotide phosphate-binding region:GTP	42	2.25806	0.0654233	RAB27A, GBP6, SEPT7, RAB6A, RAB10, GSPT1, SRP54, GNA13, SEPT2, ARL13B, RAP2B, SEPT10, RAB14, NIN, RAB5A, ARL5A, MC1R, RAP1A, RAB1A, RAP1B, RALB, RHEB, RAC3, DNM1L, EIF2S3, GNAQ, SEPT11, GNAS, GNAI3, ARL8B, ATL2, HBS1L, MTIF2, RHOQ, OPA1, GPN3, MX2, IFT22, LSG1, RIT1, ARL3, RERG	1832	273	15448	1.29728	1	0.982211	71.7733
BIOCARTA	h_carm-erPathway:CARM1 and Regulation of the Estrogen Receptor	9	0.483871	0.0654727	MEF2C, GTF2F1, BRCA1, CREBBP, EP300, GTF2A1, HDAC1, HDAC2, ESR1	223	29	1438	2.00124	1	0.879496	58.5082
UP_SEQ_FEATURE	domain:PCI	6	0.322581	0.065497	PSMD12, COPS2, COPS8, PCID2, EIF3A, EIF3M	1832	19	15448	2.66284	1	0.981275	71.8149
UP_SEQ_FEATURE	repeat:ARM 8	6	0.322581	0.065497	KPNA1, CTNND1, KPNA3, PKP4, KPNA4, USO1	1832	19	15448	2.66284	1	0.981275	71.8149
UP_SEQ_FEATURE	domain:SANT	6	0.322581	0.065497	SMARCC1, MYSM1, RERE, SMARCC2, MTA3, MIS18BP1	1832	19	15448	2.66284	1	0.981275	71.8149
SMART	SM00393:R3H	4	0.215054	0.0658545	R3HDM2, YTHDC2, SPAG7, NKRF	995	8	8019	4.02965	1	0.715349	62.4857
SMART	SM00142:PI3K_C2	4	0.215054	0.0658545	PIK3CB, PIK3C3, PIK3C2G, PIK3C2A	995	8	8019	4.02965	1	0.715349	62.4857
SMART	SM00746:TRASH	4	0.215054	0.0658545	RSL24D1, ZMYM2, ZMYM4, ZMYM5	995	8	8019	4.02965	1	0.715349	62.4857
UP_SEQ_FEATURE	short sequence motif:DEAD box	8	0.430108	0.0666044	DDX1, DDX10, DDX6, DDX59, DDX17, DDX52, DDX23, DDX42	1832	31	15448	2.17608	1	0.981538	72.4328
UP_SEQ_FEATURE	repeat:TPR 9	8	0.430108	0.0666044	CDC27, TOMM70A, STIP1, VPS13A, TTC37, DNAJC3, CTR9, TMTC3	1832	31	15448	2.17608	1	0.981538	72.4328
GOTERM_MF_DIRECT	GO:0043023~ribosomal large subunit binding	4	0.215054	0.0666776	NPM1, NMD3, EIF1AY, OLA1	1703	8	13666	4.01233	1	0.750225	67.8146
GOTERM_MF_DIRECT	GO:0001164~RNA polymerase I CORE element sequence-specific DNA binding	4	0.215054	0.0666776	BAZ2A, UBTF, SMARCB1, SMARCA4	1703	8	13666	4.01233	1	0.750225	67.8146
GOTERM_BP_DIRECT	GO:0007173~epidermal growth factor receptor signaling pathway	12	0.645161	0.0668408	FAM83B, PTK2, ADAM17, ERBB2IP, PTPN11, GRB2, EPS15, IQGAP1, FAM83A, CAMLG, PIK3C2A, SOS1	1691	54	13549	1.78054	1	0.925275	72.7672
GOTERM_CC_DIRECT	GO:0000776~kinetochore	16	0.860215	0.0668693	SMC1A, NUP37, XPO1, PAFAH1B1, APC, WDR43, CENPE, CENPC, CBX5, ZNF207, TPR, BUB3, TTK, SEH1L, CKAP5, MAD2L1	1781	81	14493	1.60742	1	0.534667	65.608
GOTERM_BP_DIRECT	GO:0035234~ectopic germ cell programmed cell death	4	0.215054	0.0669316	KITLG, KIT, IL1B, PRKDC	1691	8	13549	4.00621	1	0.923918	72.817
GOTERM_BP_DIRECT	GO:0000059~protein import into nucleus, docking	4	0.215054	0.0669316	RANBP6, KPNB1, IPO5, TNPO1	1691	8	13549	4.00621	1	0.923918	72.817
GOTERM_BP_DIRECT	GO:0006623~protein targeting to vacuole	4	0.215054	0.0669316	VPS41, VPS13D, VPS13C, VPS13A	1691	8	13549	4.00621	1	0.923918	72.817
GOTERM_BP_DIRECT	GO:0035265~organ growth	4	0.215054	0.0669316	PTPN11, FGFR2, EHMT2, SMAD2	1691	8	13549	4.00621	1	0.923918	72.817
GOTERM_BP_DIRECT	GO:0046887~positive regulation of hormone secretion	4	0.215054	0.0669316	P2RY1, EDN3, PTPN11, CREB1	1691	8	13549	4.00621	1	0.923918	72.817
GOTERM_BP_DIRECT	GO:0046784~viral mRNA export from host cell nucleus	4	0.215054	0.0669316	THOC1, THOC2, DDX39B, THOC3	1691	8	13549	4.00621	1	0.923918	72.817
GOTERM_BP_DIRECT	GO:0033523~histone H2B ubiquitination	4	0.215054	0.0669316	PAF1, CDC73, RNF20, CTR9	1691	8	13549	4.00621	1	0.923918	72.817
GOTERM_BP_DIRECT	GO:0036444~calcium ion transmembrane import into mitochondrion	4	0.215054	0.0669316	MICU2, SMDT1, CCDC109B, MICU1	1691	8	13549	4.00621	1	0.923918	72.817
GOTERM_BP_DIRECT	GO:0006610~ribosomal protein import into nucleus	4	0.215054	0.0669316	RANBP6, KPNB1, IPO5, TNPO1	1691	8	13549	4.00621	1	0.923918	72.817
GOTERM_BP_DIRECT	GO:0046825~regulation of protein export from nucleus	4	0.215054	0.0669316	PTPN11, TPR, XPO1, UHMK1	1691	8	13549	4.00621	1	0.923918	72.817
BIOCARTA	h_pitx2Pathway:Multi-step Regulation of Transcription by Pitx2	6	0.322581	0.067452	CREBBP, EP300, GSK3B, HDAC1, PITX2, APC	223	15	1438	2.57937	1	0.856275	59.6355
GOTERM_MF_DIRECT	GO:0043024~ribosomal small subunit binding	5	0.268817	0.0681014	ABCE1, MTIF2, EIF4B, NPM1, PTCD3	1703	13	13666	3.08641	1	0.752746	68.6119
GOTERM_BP_DIRECT	GO:0048193~Golgi vesicle transport	5	0.268817	0.0684177	CUX1, VPS41, CYTH3, STX6, GOLGA5	1691	13	13549	3.0817	1	0.926717	73.6195
GOTERM_MF_DIRECT	GO:0004702~receptor signaling protein serine/threonine kinase activity	11	0.591398	0.0684465	MAP2K4, MAP4K4, STK4, STK25, MAP3K1, ACVR2A, STK3, OXSR1, TAOK1, SLK, MAP4K5	1703	48	13666	1.83899	1	0.749578	68.8022
UP_KEYWORDS	DNA recombination	14	0.752688	0.0690473	BRCA2, NONO, APEX1, SMC6, INO80D, BRCA1, INO80, TFPT, UCHL5, NSMCE1, SETX, PRKDC, NSMCE4A, SMC5	1848	71	15698	1.67499	1	0.373718	64.1416
GOTERM_MF_DIRECT	GO:0030507~spectrin binding	7	0.376344	0.0691076	ANK3, MYO10, CAMSAP2, CAMSAP1, KIF3A, EPB41, ADD1	1703	24	13666	2.34053	1	0.748113	69.164
UP_KEYWORDS	Mitochondrion outer membrane	19	1.02151	0.069298	HK1, CISD2, MAOA, DNM1L, SH3GLB1, RHOT1, ACSL1, RPS6KB1, SLC44A1, TOMM70A, MARCH5, LETMD1, QTRT1, SLC25A46, VPS13C, MTX2, BAD, FUNDC1, ACSL3	1848	106	15698	1.52261	1	0.370893	64.2797
GOTERM_BP_DIRECT	GO:0032467~positive regulation of cytokinesis	7	0.376344	0.0695256	ECT2, CSPP1, CUL3, CDC6, PKN2, PKP4, KIF14	1691	24	13549	2.33696	1	0.928319	74.2032
GOTERM_BP_DIRECT	GO:0046513~ceramide biosynthetic process	7	0.376344	0.0695256	SAMD8, CERS3, SGMS2, DEGS1, SPTLC2, SPTSSA, SGMS1	1691	24	13549	2.33696	1	0.928319	74.2032
UP_KEYWORDS	Stress response	17	0.913978	0.0700425	OXR1, HSPA4L, MAPK14, RTN3, MAPK13, CASC3, DNAJC3, HIGD1A, HSPA4, MAPKAP1, HSPB11, HSPD1, MAP2K4, IMPACT, AHSA1, HSP90B1, EIF2AK4	1848	92	15698	1.56965	1	0.370262	64.6872
GOTERM_MF_DIRECT	GO:0005154~epidermal growth factor receptor binding	8	0.430108	0.071164	FAM83B, PLSCR1, GRB2, YES1, SNX2, SNX1, ATXN2, FER	1703	30	13666	2.13991	1	0.7538	70.2642
UP_SEQ_FEATURE	domain:L27	3	0.16129	0.0715394	INADL, LIN7C, DLG1	1832	4	15448	6.32424	1	0.985607	75.0338
UP_SEQ_FEATURE	domain:SCP2	3	0.16129	0.0715394	HSD17B4, SCP2, HSDL2	1832	4	15448	6.32424	1	0.985607	75.0338
UP_SEQ_FEATURE	compositionally biased region:Arg/Glu-rich (mixed charge)	3	0.16129	0.0715394	SNRNP70, RERE, UBR5	1832	4	15448	6.32424	1	0.985607	75.0338
UP_SEQ_FEATURE	compositionally biased region:Arg/Gly-rich	3	0.16129	0.0715394	ILF3, TAF15, KHDRBS1	1832	4	15448	6.32424	1	0.985607	75.0338
GOTERM_BP_DIRECT	GO:0006362~transcription elongation from RNA polymerase I promoter	8	0.430108	0.0716363	GTF2H1, POLR2H, MNAT1, CDK7, UBTF, CD3EAP, CCNH, GTF2H3	1691	30	13549	2.13664	1	0.932558	75.2816
GOTERM_BP_DIRECT	GO:0030177~positive regulation of Wnt signaling pathway	8	0.430108	0.0716363	CSNK2A1, SPIN1, SMARCA4, CDC73, FGFR2, SULF2, ZRANB1, WNT3	1691	30	13549	2.13664	1	0.932558	75.2816
GOTERM_BP_DIRECT	GO:0007052~mitotic spindle organization	8	0.430108	0.0716363	SMC1A, PCNT, SMC3, MAP4, KIF11, CCNB1, TTK, DYNC1H1	1691	30	13549	2.13664	1	0.932558	75.2816
GOTERM_BP_DIRECT	GO:0051297~centrosome organization	8	0.430108	0.0716363	SSX2IP, PCM1, CDK5RAP2, CHD3, BNIP2, UVRAG, CKAP5, HAUS2	1691	30	13549	2.13664	1	0.932558	75.2816
GOTERM_BP_DIRECT	GO:0048813~dendrite morphogenesis	9	0.483871	0.0717851	PICALM, FARP1, DTNBP1, ITGB1, TMEM106B, ABI1, RBFOX2, RERE, KIDINS220	1691	36	13549	2.0031	1	0.931472	75.356
UP_SEQ_FEATURE	compositionally biased region:Asp/Glu-rich (acidic)	19	1.02151	0.0732887	PDIA6, PDIA4, TERF1, NPM1, HNRNPR, APC, MDM2, TNPO1, UBR5, USO1, UBE3A, NUCB2, HTATSF1, MEIS2, HNRNPU, SSRP1, BAZ2B, NAP1L4, NCL	1832	106	15448	1.51145	1	0.986305	75.8987
INTERPRO	IPR006671:Cyclin, N-terminal	8	0.430108	0.07335	CCNL2, CCNB2, CCNK, CCND2, CCNB1, CCNC, CCNG1, CCNH	1766	31	14565	2.12837	1	0.94645	73.9738
INTERPRO	IPR001811:Chemokine interleukin-8-like domain	8	0.430108	0.07335	CCL18, CXCL10, CCL4, CCL4L2, CCL3L3, CCL2, CCL3, CCL28	1766	31	14565	2.12837	1	0.94645	73.9738
INTERPRO	IPR023313:Ubiquitin-conjugating enzyme, active site	7	0.376344	0.0734942	UBE2D1, UBE2N, UBE2D2, UBE2G2, UBE2G1, UBE2K, UBE2H	1766	25	14565	2.30929	1	0.944387	74.0453
INTERPRO	IPR009053:Prefoldin	7	0.376344	0.0734942	VBP1, PFDN4, URI1, ASNSD1, KRT19, PFDN2, PDRG1	1766	25	14565	2.30929	1	0.944387	74.0453
UP_KEYWORDS	Cytoplasmic vesicle	62	3.33333	0.0739259	GDE1, CALCOCO2, RAB10, SEC31A, SNAP29, COPB1, TMED2, EPN2, ATP6V0A1, SNX5, FZD6, SNX6, IST1, NBR1, MORN2, SNX9, SPAG9, VPS41, ARHGAP30, AP3B1, CLIC4, CLCN3, DNM1L, TBC1D5, FGFR2, TMEM30A, ARCN1, RAB11FIP1, VEZT, CLINT1, AP1G1, GGNBP2, IFT74, ATM, DAB2, TMED10, SH3GLB1, VMA21, SMAGP, RAB14, PICALM, C2orf40, AP3M2, PIK3C3, IL1B, RAB5A, KIF1B, PIK3C2A, ATG14, CD46, FNBP1L, COPB2, MYOF, GNAS, MAPKAP1…	1848	432	15698	1.21913	1	0.382916	66.7431
UP_SEQ_FEATURE	domain:Importin N-terminal	5	0.268817	0.074467	IPO7, KPNB1, XPO1, IPO5, TNPO1	1832	14	15448	3.01154	1	0.9865	76.4651
INTERPRO	IPR003033:SCP2 sterol-binding domain	3	0.16129	0.0744951	HSD17B4, SCP2, HSDL2	1766	4	14565	6.18559	1	0.944266	74.5363
INTERPRO	IPR007696:DNA mismatch repair protein MutS, core	3	0.16129	0.0744951	MSH2, MSH6, MSH3	1766	4	14565	6.18559	1	0.944266	74.5363
INTERPRO	IPR009543:Vacuolar protein sorting-associated protein 13 domain	3	0.16129	0.0744951	VPS13D, VPS13C, VPS13A	1766	4	14565	6.18559	1	0.944266	74.5363
INTERPRO	IPR020631:Tetrahydrofolate dehydrogenase/cyclohydrolase, NAD(P)-binding domain	3	0.16129	0.0744951	MTHFD2L, MTHFD1, MTHFD1L	1766	4	14565	6.18559	1	0.944266	74.5363
INTERPRO	IPR004039:Rubredoxin-type fold	3	0.16129	0.0744951	MCM4, MCM6, RCHY1	1766	4	14565	6.18559	1	0.944266	74.5363
INTERPRO	IPR006155:Machado-Joseph disease protein MJD	3	0.16129	0.0744951	SHMT1, ATXN3, JOSD1	1766	4	14565	6.18559	1	0.944266	74.5363
INTERPRO	IPR000432:DNA mismatch repair protein MutS, C-terminal	3	0.16129	0.0744951	MSH2, MSH6, MSH3	1766	4	14565	6.18559	1	0.944266	74.5363
INTERPRO	IPR000672:Tetrahydrofolate dehydrogenase/cyclohydrolase	3	0.16129	0.0744951	MTHFD2L, MTHFD1, MTHFD1L	1766	4	14565	6.18559	1	0.944266	74.5363
INTERPRO	IPR020630:Tetrahydrofolate dehydrogenase/cyclohydrolase, catalytic domain	3	0.16129	0.0744951	MTHFD2L, MTHFD1, MTHFD1L	1766	4	14565	6.18559	1	0.944266	74.5363
INTERPRO	IPR003511:DNA-binding HORMA	3	0.16129	0.0744951	MNAT1, MAD2L2, MAD2L1	1766	4	14565	6.18559	1	0.944266	74.5363
GOTERM_CC_DIRECT	GO:0043197~dendritic spine	17	0.913978	0.0745793	FARP1, PTEN, EPHA4, SEPT11, COMT, CANX, FXR1, ZMYND8, DTNBP1, ITGB1, ARHGAP32, CTNND1, PPP1CC, LZTS1, MOB4, TIAM1, ASAP1	1781	89	14493	1.55437	1	0.57063	69.7386
INTERPRO	IPR019734:Tetratricopeptide repeat	22	1.1828	0.0748201	TTC14, CDC16, TTC17, RPAP3, APPBP2, STIP1, DNAJC3, UNC45A, TMTC3, TTC19, RANBP2, CDC27, EMC2, TTC3, TOMM70A, AIP, ST13, ANAPC5, TTC32, TTC37, NAA16, CTR9	1766	125	14565	1.45155	1	0.942629	74.6939
INTERPRO	IPR012336:Thioredoxin-like fold	20	1.07527	0.0749477	EEF1E1, PDIA6, PDIA4, SELT, CLIC4, ERP29, MRPS25, TXNRD1, DNAJC10, MAGT1, SEP15, GLRX, FAF2, TMX1, HPGDS, PRDX3, GPX3, MTX2, GSTM4, UBXN7	1766	111	14565	1.48603	1	0.940536	74.7554
UP_SEQ_FEATURE	metal ion-binding site:Zinc	23	1.23656	0.0750921	MOB1A, PMPCB, BIRC2, QPCT, NGLY1, XIAP, APIP, DNMT1, NRDC, UBA5, KMT2C, MTR, QTRT1, MOB4, POLR2B, TRPM7, RABGGTB, GTF2B, RAD50, RABIF, ADAR, KDM4A, PTS	1832	135	15448	1.43662	1	0.986244	76.7605
BIOCARTA	h_setPathway:Granzyme A mediated Apoptosis Pathway	5	0.268817	0.0750994	DFFA, APEX1, CREBBP, CEP104, ANP32A	223	11	1438	2.9311	1	0.857971	63.7304
BIOCARTA	h_ranbp2Pathway:Sumoylation by RanBP2 Regulates Transcriptional Repression	5	0.268817	0.0750994	SUMO1, HDAC1, MDM2, PIAS2, RANBP2	223	11	1438	2.9311	1	0.857971	63.7304
BBID	33.GProt-coupled_Rec_T_Cell_med_Inflamm	3	0.16129	0.075122	CXCL10, CCL2, CCL3	41	4	326	5.96341	0.993756	0.920979	54.8837
BBID	34.Chemokines_in_EAE	3	0.16129	0.075122	CXCL10, CCL2, CCL3	41	4	326	5.96341	0.993756	0.920979	54.8837
GOTERM_CC_DIRECT	GO:0030136~clathrin-coated vesicle	12	0.645161	0.0759397	PICALM, DAB2, AAK1, CLINT1, VPS41, AP1G1, SCAMP1, CLTC, STX6, NUMB, SNX9, PIK3C2A	1781	56	14493	1.74376	1	0.572711	70.4174
GOTERM_CC_DIRECT	GO:0005672~transcription factor TFIIA complex	3	0.16129	0.0763424	GTF2A1, GTF2A2, TBPL1	1781	4	14493	6.10317	1	0.570024	70.6156
GOTERM_CC_DIRECT	GO:0048500~signal recognition particle	3	0.16129	0.0763424	SRP9, SRP14, SRP54	1781	4	14493	6.10317	1	0.570024	70.6156
GOTERM_CC_DIRECT	GO:0042588~zymogen granule	3	0.16129	0.0763424	SRGN, GNAI3, HSPD1	1781	4	14493	6.10317	1	0.570024	70.6156
GOTERM_CC_DIRECT	GO:0035061~interchromatin granule	3	0.16129	0.0763424	SMC6, TARDBP, SMC5	1781	4	14493	6.10317	1	0.570024	70.6156
BIOCARTA	h_metPathway:Signaling of Hepatocyte Growth Factor Receptor	10	0.537634	0.0772832	RAP1A, PTEN, PTK2, ITGB1, CRKL, RAP1B, PTPN11, GRB2, DOCK1, SOS1	223	35	1438	1.84241	1	0.839269	64.8273
GOTERM_CC_DIRECT	GO:0072372~primary cilium	15	0.806452	0.0775522	PDE4C, RAB10, ARL13B, TULP3, TNPO1, HSPB11, RABGAP1L, IFT81, IFT74, IFT22, KIF3A, ARL3, FAM179B, IFT43, KIFAP3	1781	76	14493	1.6061	1	0.571342	71.2036
SMART	SM00534:MUTSac	3	0.16129	0.0776169	MSH2, MSH6, MSH3	995	4	8019	6.04447	1	0.762358	68.7397
SMART	SM00533:MUTSd	3	0.16129	0.0776169	MSH2, MSH6, MSH3	995	4	8019	6.04447	1	0.762358	68.7397
GOTERM_MF_DIRECT	GO:0003824~catalytic activity	29	1.55914	0.0778459	EPHX2, PMPCB, RCL1, ECHDC3, AADAC, NRDC, CWF19L2, ECH1, TKT, MEST, AZIN1, PDXDC1, GART, GLA, SULF2, ASAH1, ACSL1, MTAP, GTF2F1, RENBP, SUCLA2, PLD1, SUCLG2, DCTD, HPGD, SPTLC2, CCBL2, BCHE, ACSL3	1703	171	13666	1.36091	1	0.780765	73.5901
GOTERM_MF_DIRECT	GO:0004477~methenyltetrahydrofolate cyclohydrolase activity	3	0.16129	0.0783066	MTHFD2L, MTHFD1, MTHFD1L	1703	4	13666	6.0185	1	0.778279	73.8061
GOTERM_MF_DIRECT	GO:0032137~guanine/thymine mispair binding	3	0.16129	0.0783066	MSH2, MSH6, MSH3	1703	4	13666	6.0185	1	0.778279	73.8061
GOTERM_MF_DIRECT	GO:0036033~mediator complex binding	3	0.16129	0.0783066	SMC1A, NIPBL, SMC3	1703	4	13666	6.0185	1	0.778279	73.8061
GOTERM_MF_DIRECT	GO:0004488~methylenetetrahydrofolate dehydrogenase (NADP+) activity	3	0.16129	0.0783066	MTHFD2L, MTHFD1, MTHFD1L	1703	4	13666	6.0185	1	0.778279	73.8061
GOTERM_MF_DIRECT	GO:0004329~formate-tetrahydrofolate ligase activity	3	0.16129	0.0783066	MTHFD2L, MTHFD1, MTHFD1L	1703	4	13666	6.0185	1	0.778279	73.8061
GOTERM_BP_DIRECT	GO:0033299~secretion of lysosomal enzymes	3	0.16129	0.0785239	BLOC1S6, GNPTAB, M6PR	1691	4	13549	6.00931	1	0.946021	78.5112
GOTERM_BP_DIRECT	GO:0051567~histone H3-K9 methylation	3	0.16129	0.0785239	SETDB2, EHMT2, EHMT1	1691	4	13549	6.00931	1	0.946021	78.5112
GOTERM_BP_DIRECT	GO:0045132~meiotic chromosome segregation	3	0.16129	0.0785239	SMC2, WAPL, SMC4	1691	4	13549	6.00931	1	0.946021	78.5112
GOTERM_BP_DIRECT	GO:0031860~telomeric 3' overhang formation	3	0.16129	0.0785239	MRE11A, NBN, RAD50	1691	4	13549	6.00931	1	0.946021	78.5112
GOTERM_BP_DIRECT	GO:0021955~central nervous system neuron axonogenesis	3	0.16129	0.0785239	PTEN, PTK2, ARHGAP35	1691	4	13549	6.00931	1	0.946021	78.5112
GOTERM_BP_DIRECT	GO:0007079~mitotic chromosome movement towards spindle pole	3	0.16129	0.0785239	KPNB1, DLGAP5, CENPE	1691	4	13549	6.00931	1	0.946021	78.5112
GOTERM_BP_DIRECT	GO:0090168~Golgi reassembly	3	0.16129	0.0785239	PDCD10, STK25, YWHAZ	1691	4	13549	6.00931	1	0.946021	78.5112
GOTERM_BP_DIRECT	GO:0061084~negative regulation of protein refolding	3	0.16129	0.0785239	SNRNP70, ST13, BAG5	1691	4	13549	6.00931	1	0.946021	78.5112
GOTERM_BP_DIRECT	GO:0030578~PML body organization	3	0.16129	0.0785239	HIPK2, SUMO1, ETS1	1691	4	13549	6.00931	1	0.946021	78.5112
GOTERM_BP_DIRECT	GO:0060706~cell differentiation involved in embryonic placenta development	3	0.16129	0.0785239	STK4, KRT19, STK3	1691	4	13549	6.00931	1	0.946021	78.5112
GOTERM_BP_DIRECT	GO:0051984~positive regulation of chromosome segregation	3	0.16129	0.0785239	SMC6, CDC6, SMC5	1691	4	13549	6.00931	1	0.946021	78.5112
BIOCARTA	h_melanocytePathway:Melanocyte Development and Pigmentation Pathway	4	0.215054	0.0787906	KITLG, EP300, KIT, CREB1	223	7	1438	3.68482	1	0.819089	65.5665
BIOCARTA	h_iresPathway:Internal Ribosome entry pathway	4	0.215054	0.0787906	EIF4G1, EIF4E, EIF3A, EIF4G3	223	7	1438	3.68482	1	0.819089	65.5665
GOTERM_BP_DIRECT	GO:0042147~retrograde transport, endosome to Golgi	13	0.698925	0.0790632	VPS35, TBC1D5, STX6, STX16, VPS26A, SNX5, SNX6, CLTC, EVI5, SNX2, SNX1, SPAG9, ERC1	1691	62	13549	1.68002	1	0.94589	78.7465
UP_SEQ_FEATURE	repeat:RCC1 2	6	0.322581	0.0791498	RCC2, HERC6, IBTK, HERC1, MYCBP2, HERC2	1832	20	15448	2.52969	1	0.988549	78.5943
UP_SEQ_FEATURE	repeat:RCC1 3	6	0.322581	0.0791498	RCC2, HERC6, IBTK, HERC1, MYCBP2, HERC2	1832	20	15448	2.52969	1	0.988549	78.5943
UP_SEQ_FEATURE	repeat:RCC1 1	6	0.322581	0.0791498	RCC2, HERC6, IBTK, HERC1, MYCBP2, HERC2	1832	20	15448	2.52969	1	0.988549	78.5943
UP_KEYWORDS	Hermansky-Pudlak syndrome	4	0.215054	0.0793027	BLOC1S6, DTNBP1, AP3B1, HPS5	1848	9	15698	3.77537	1	0.401119	69.4064
GOTERM_BP_DIRECT	GO:0016241~regulation of macroautophagy	10	0.537634	0.0800418	VPS35, VPS26A, ATP6V1A, ATP6V0A1, SNX5, CAPNS1, SNX6, SH3GLB1, EXOC4, ATP6V1C1	1691	43	13549	1.86335	1	0.946662	79.1671
UP_SEQ_FEATURE	domain:SANT 1	4	0.215054	0.0807375	SMARCA5, SMARCA1, NCOR1, RCOR3	1832	9	15448	3.7477	1	0.988951	79.2738
UP_SEQ_FEATURE	domain:Chromo 2	4	0.215054	0.0807375	CHD2, CHD3, CHD1, CHD9	1832	9	15448	3.7477	1	0.988951	79.2738
UP_SEQ_FEATURE	domain:SANT 2	4	0.215054	0.0807375	SMARCA5, SMARCA1, NCOR1, RCOR3	1832	9	15448	3.7477	1	0.988951	79.2738
UP_SEQ_FEATURE	repeat:UIM	4	0.215054	0.0807375	HUWE1, MNAT1, ANKIB1, STAM	1832	9	15448	3.7477	1	0.988951	79.2738
UP_SEQ_FEATURE	glycosylation site:O-linked (Gal...)	4	0.215054	0.0807375	C1QB, C1QA, C1QC, COL14A1	1832	9	15448	3.7477	1	0.988951	79.2738
UP_SEQ_FEATURE	short sequence motif:DEGH box	4	0.215054	0.0807375	SMARCA4, ATRX, HLTF, SMARCAD1	1832	9	15448	3.7477	1	0.988951	79.2738
UP_SEQ_FEATURE	repeat:HAT 6	4	0.215054	0.0807375	ZFC3H1, CSTF3, SART3, PRPF39	1832	9	15448	3.7477	1	0.988951	79.2738
GOTERM_MF_DIRECT	GO:0015631~tubulin binding	9	0.483871	0.0814622	RABGAP1, VBP1, PHF6, IFT81, TPR, BRCA1, CDK5RAP2, EML2, KIF14	1703	37	13666	1.95194	1	0.787489	75.2411
GOTERM_MF_DIRECT	GO:0051287~NAD binding	9	0.483871	0.0814622	BDH2, HADHA, GRHPR, GLYR1, IDH1, HPGD, SORD, LDHB, PARP1	1703	37	13666	1.95194	1	0.787489	75.2411
GOTERM_BP_DIRECT	GO:0000079~regulation of cyclin-dependent protein serine/threonine kinase activity	9	0.483871	0.0820361	GTF2H1, PTEN, CCNL2, MNAT1, CDK7, CCNK, BCCIP, CDC6, CCNG1	1691	37	13549	1.94897	1	0.949403	80.0001
GOTERM_BP_DIRECT	GO:0007080~mitotic metaphase plate congression	9	0.483871	0.0820361	PDCD6IP, KPNB1, CUL3, CHMP4C, CCNB1, CENPE, SEH1L, PIBF1, KIF14	1691	37	13549	1.94897	1	0.949403	80.0001
GOTERM_BP_DIRECT	GO:0045184~establishment of protein localization	9	0.483871	0.0820361	RCC2, ANK3, ITGA2, KPNB1, LIMS1, IST1, MDM2, MCC, KIF14	1691	37	13549	1.94897	1	0.949403	80.0001
GOTERM_BP_DIRECT	GO:0007569~cell aging	7	0.376344	0.0822454	WRN, BRCA2, LIMS1, NPM1, MORC3, TBX3, PDCD4	1691	25	13549	2.24348	1	0.948626	80.0856
COG_ONTOLOGY	Chromatin structure and dynamics / Transcription	3	0.16129	0.0824222	SMARCC1, SMARCC2, PBRM1	233	4	1809	5.82296	0.973023	0.452354	54.8913
GOTERM_CC_DIRECT	GO:0030140~trans-Golgi network transport vesicle	5	0.268817	0.0828037	TMED10, TGOLN2, RAB14, SPG21, GOPC	1781	14	14493	2.90627	1	0.591666	73.6306
GOTERM_CC_DIRECT	GO:0071565~nBAF complex	5	0.268817	0.0828037	SMARCC1, SMARCB1, SMARCA4, SMARCC2, SMARCE1	1781	14	14493	2.90627	1	0.591666	73.6306
GOTERM_BP_DIRECT	GO:0071407~cellular response to organic cyclic compound	12	0.645161	0.0828269	P2RY1, TMF1, RPS6KB1, RAP1B, P2RY13, STAT1, CCNB1, CCL2, IL1B, IGFBP5, CCL3, ITGA6	1691	56	13549	1.71695	1	0.94857	80.3215
GOTERM_CC_DIRECT	GO:0005815~microtubule organizing center	25	1.34409	0.0829154	NUDT21, CSPP1, KRT18, KATNA1, FLII, CENPU, PDCD6IP, RPP25, SLMAP, NUDCD2, SPAG9, TUBGCP2, PTK2, LRMP, YES1, CDK5RAP2, KEAP1, SUCLG2, TLN1, EVI5, BIRC6, DLGAP5, IFT43, UPF3B, PPP4R3A	1781	146	14493	1.39342	1	0.58764	73.6801
GOTERM_BP_DIRECT	GO:0007093~mitotic cell cycle checkpoint	8	0.430108	0.0830193	SMC1A, NBN, NABP2, CHEK1, RB1, TTK, MAD2L1, DLG1	1691	31	13549	2.06772	1	0.947767	80.399
GOTERM_BP_DIRECT	GO:0006270~DNA replication initiation	8	0.430108	0.0830193	MCM4, MCM3, MCM6, ORC4, MCM5, TOPBP1, CDC6, PRIM1	1691	31	13549	2.06772	1	0.947767	80.399
GOTERM_BP_DIRECT	GO:0006363~termination of RNA polymerase I transcription	8	0.430108	0.0830193	GTF2H1, POLR2H, MNAT1, CDK7, UBTF, CD3EAP, CCNH, GTF2H3	1691	31	13549	2.06772	1	0.947767	80.399
GOTERM_BP_DIRECT	GO:0008360~regulation of cell shape	23	1.23656	0.083295	S100B, FGD6, CSNK1G3, PTK2, MYO10, CSNK1D, SLC9A3R1, PARVA, GNA13, KIT, CCL2, CCL3, ANXA7, VRK1, DLG1, RHOQ, BRWD1, VEGFA, CYFIP1, MKLN1, ARHGAP35, PHIP, HEXB	1691	130	13549	1.41758	1	0.947126	80.5095
GOTERM_BP_DIRECT	GO:0000209~protein polyubiquitination	30	1.6129	0.0833373	PSMD12, HLTF, RNF213, BLMH, PSMA2, SHPRH, RBCK1, PSME4, HERC6, UBE4B, MARCH5, UBE2V2, TRIP12, RNF20, UBR2, NPEPPS, KLHL42, UBE4A, BIRC2, ANKIB1, RNF34, TNKS2, UBR5, FBXO3, HUWE1, UBE2D1, CUL1, CUL3, UBE2D2, MKRN1	1691	179	13549	1.34286	1	0.946027	80.5264
UP_SEQ_FEATURE	domain:Rab-GAP TBC	9	0.483871	0.0834459	TBC1D23, RABGAP1, RABGAP1L, TBC1D16, TBC1D15, TBC1D5, EVI5, TBC1D4, TBC1D14	1832	39	15448	1.94592	1	0.989999	80.3861
KEGG_PATHWAY	hsa00670:One carbon pool by folate	6	0.322581	0.0839105	MTHFD2L, SHMT1, MTR, MTHFD1, MTHFD1L, GART	695	19	5450	2.47633	1	0.802947	68.5742
UP_SEQ_FEATURE	repeat:TPR 7	12	0.645161	0.0841662	CDC27, CDC16, TOMM70A, RPAP3, APPBP2, STIP1, VPS13A, TTC37, NAA16, DNAJC3, CTR9, TMTC3	1832	59	15448	1.71505	1	0.989839	80.6723
SMART	SM00291:ZnF_ZZ	5	0.268817	0.0850176	UTRN, CREBBP, EP300, NBR1, HERC2	995	14	8019	2.87832	1	0.782548	72.1618
GOTERM_BP_DIRECT	GO:0006366~transcription from RNA polymerase II promoter	65	3.49462	0.0851869	FUBP1, MEF2C, POLR2H, MSC, ZNF148, HLTF, ESR1, GRHL3, TFAM, MEIS2, GTF2A1, PLAGL1, GTF2B, RAD21, HNRNPK, GTF2A2, ZNF292, SOX10, NCOR1, PAX3, PIR, FUBP3, CREB1, PLSCR1, TCF12, TAF4B, GRHL1, MED4, NFAT5, ETS1, NDN, SMAD2, COPS2, IRF2, MNAT1, NELFCD, PBX1, EP300, CLOCK, SSBP2, GRHL2, RBMX, ELF1, RREB1, CCNK, STAG1, PITX2, SSRP1, TRIP11, YBX1, TMF1, ASH1L, ZFHX3, GTF2H1, CDK7, GTF2F1, TARDBP, GTF2E2,…	1691	434	13549	1.20002	1	0.948427	81.2521
INTERPRO	IPR001208:Mini-chromosome maintenance, DNA-dependent ATPase	4	0.215054	0.0852002	MCM4, MCM3, MCM6, MCM5	1766	9	14565	3.66553	1	0.958444	79.268
INTERPRO	IPR002343:Paraneoplastic encephalomyelitis antigen	4	0.215054	0.0852002	RBMS1, ELAVL1, CELF1, CELF2	1766	9	14565	3.66553	1	0.958444	79.268
INTERPRO	IPR008011:Complex 1 LYR protein	4	0.215054	0.0852002	LYRM4, LYRM7, LYRM2, LYRM5	1766	9	14565	3.66553	1	0.958444	79.268
INTERPRO	IPR003100:Argonaute/Dicer protein, PAZ	4	0.215054	0.0852002	AGO3, PTPN13, AGO2, DICER1	1766	9	14565	3.66553	1	0.958444	79.268
INTERPRO	IPR003594:Histidine kinase-like ATPase, ATP-binding domain	6	0.322581	0.0853957	PDK1, TOP2B, MORC3, SMCHD1, HSP90B1, MORC4	1766	20	14565	2.47424	1	0.956893	79.3461
INTERPRO	IPR003903:Ubiquitin interacting motif	6	0.322581	0.0853957	EPN2, MNAT1, ATXN3, EPS15, ANKIB1, STAM	1766	20	14565	2.47424	1	0.956893	79.3461
UP_KEYWORDS	GTP-binding	46	2.47312	0.086056	RAB27A, GBP6, SEPT7, RAB6A, RAB10, NUDT2, GSPT1, RHOT1, SRP54, GNA13, SEPT2, ARL13B, RAP2B, SEPT10, NOLC1, RAB14, NIN, THG1L, RAB5A, ARL5A, RAP1A, RAB1A, RAP1B, RALB, RHEB, RAC3, DNM1L, EIF2S3, GNAQ, SEPT11, GNAS, GNAI3, ARL8B, ATL2, HBS1L, MTIF2, RHOQ, OPA1, GPN3, MX2, SUCLG2, IFT22, LSG1, RIT1, ARL3, RERG	1848	312	15698	1.25241	1	0.423804	72.4704
GOTERM_MF_DIRECT	GO:0042393~histone binding	20	1.07527	0.0861315	IPO7, PHF6, RBBP4, NPM1, MYSM1, TBL1XR1, CHD2, SART3, ATAD2, ANP32A, SMARCA5, ZMYND8, SPTY2D1, SUPT6H, ELP2, BAZ2A, ATRX, USP3, RNF20, ZMYND11	1703	110	13666	1.45903	1	0.802111	77.2297
INTERPRO	IPR018979:FERM, N-terminal	7	0.376344	0.0861849	FARP1, PTPN13, FARP2, TLN1, EPB41, FRMD6, FRMD4A	1766	26	14565	2.22047	1	0.956325	79.6587
GOTERM_CC_DIRECT	GO:0030133~transport vesicle	16	0.860215	0.0862298	TMED10, ERP29, COPB2, SSPN, COPB1, GOLIM4, ARCN1, GNAS, USO1, TMED2, BLOC1S6, C2orf40, TGOLN2, TRIP11, GOLGA5, M6PR	1781	84	14493	1.55001	1	0.598143	75.1094
GOTERM_MF_DIRECT	GO:0008266~poly(U) RNA binding	5	0.268817	0.0862865	MSI2, PNPT1, ATXN1, PABPC4, KHDRBS1	1703	14	13666	2.86595	1	0.798511	77.2931
GOTERM_BP_DIRECT	GO:0045190~isotype switching	5	0.268817	0.0866743	ERCC1, NBN, MSH2, MSH6, SWAP70	1691	14	13549	2.86158	1	0.950042	81.817
GOTERM_BP_DIRECT	GO:0043923~positive regulation by host of viral transcription	5	0.268817	0.0866743	SMARCB1, SMARCA4, EP300, CHD1, SNW1	1691	14	13549	2.86158	1	0.950042	81.817
GOTERM_BP_DIRECT	GO:0032968~positive regulation of transcription elongation from RNA polymerase II promoter	5	0.268817	0.0866743	PAF1, SUPT6H, GTF2F1, CDC73, CTR9	1691	14	13549	2.86158	1	0.950042	81.817
GOTERM_BP_DIRECT	GO:0006275~regulation of DNA replication	5	0.268817	0.0866743	ANKRD17, SMC3, ZBTB38, PCNA, EHMT2	1691	14	13549	2.86158	1	0.950042	81.817
INTERPRO	IPR001214:SET domain	10	0.537634	0.0875975	KMT2C, KMT5B, ASH1L, SETD2, SETDB2, WHSC1, NSD1, EHMT2, EHMT1, SETD5	1766	45	14565	1.83277	1	0.956791	80.2073
INTERPRO	IPR000299:FERM domain	10	0.537634	0.0875975	FARP1, PTK2, PTPN13, MYO10, KRIT1, FARP2, TLN1, EPB41, FRMD6, FRMD4A	1766	45	14565	1.83277	1	0.956791	80.2073
INTERPRO	IPR019748:FERM central domain	10	0.537634	0.0875975	FARP1, PTK2, PTPN13, MYO10, KRIT1, FARP2, TLN1, EPB41, FRMD6, FRMD4A	1766	45	14565	1.83277	1	0.956791	80.2073
GOTERM_CC_DIRECT	GO:0031461~cullin-RING ubiquitin ligase complex	4	0.215054	0.0880125	CUL1, CUL3, CUL5, CAND1	1781	9	14493	3.61669	1	0.601553	75.8479
GOTERM_CC_DIRECT	GO:0016281~eukaryotic translation initiation factor 4F complex	4	0.215054	0.0880125	EIF4G1, EIF4B, EIF4E, EIF4G3	1781	9	14493	3.61669	1	0.601553	75.8479
GOTERM_CC_DIRECT	GO:0015030~Cajal body	11	0.591398	0.0888324	SRRM2, NPAT, ICE2, PHAX, XPO1, AK6, LSG1, SART3, NOLC1, DDX42, ICE1	1781	51	14493	1.75516	1	0.600724	76.1806
SMART	SM00028:TPR	21	1.12903	0.0889487	TTC14, CDC16, TTC17, RPAP3, APPBP2, STIP1, DNAJC3, UNC45A, TMTC3, TTC19, RANBP2, CDC27, EMC2, TTC3, TOMM70A, ST13, ANAPC5, TTC32, TTC37, NAA16, CTR9	995	118	8019	1.43428	1	0.786985	73.8345
GOTERM_CC_DIRECT	GO:0000145~exocyst	6	0.322581	0.0893871	EXOC5, RAB10, RALB, EXOC6B, SEPT2, EXOC4	1781	20	14493	2.44127	1	0.598778	76.4032
GOTERM_CC_DIRECT	GO:0016604~nuclear body	8	0.430108	0.0894329	ZFHX3, RREB1, HIPK2, CREBBP, SUMO1, ZBTB1, MDM2, USP7	1781	32	14493	2.03439	1	0.594691	76.4216
GOTERM_CC_DIRECT	GO:0005795~Golgi stack	8	0.430108	0.0894329	MBTPS1, TOM1L1, SULF2, GOLGB1, AKAP9, VRK1, RAB14, USO1	1781	32	14493	2.03439	1	0.594691	76.4216
UP_KEYWORDS	Translocation	15	0.806452	0.0896229	NUP88, AHCTF1, NUP37, TPR, NUP93, MX2, DNAJC19, DNAJC15, TRAM1, NUP35, TIMM17A, NUP153, SEH1L, NUP50, RANBP2	1848	81	15698	1.57307	1	0.433384	73.9711
KEGG_PATHWAY	hsa05142:Chagas disease (American trypanosomiasis)	18	0.967742	0.0898703	MAPK14, MAPK13, GNAQ, CCL2, GNAS, CCL3, GNAI3, PPP2R2A, PIK3CB, MAP2K4, PPP2CB, C1QB, C1QA, C1QC, SMAD3, CCL3L3, IL1B, SMAD2	695	95	5450	1.4858	1	0.805276	71.1698
GOTERM_MF_DIRECT	GO:0005525~GTP binding	53	2.84946	0.0899084	SEPT7, RAB10, RHOT1, SRP54, ARL13B, RAP2B, TPX2, ARL5A, RHEB, RAC3, DNM1L, SEPT11, ANXA6, ATL2, HBS1L, OPA1, MX2, ARHGAP35, RIT1, ARL3, RERG, OLA1, RAB27A, GBP6, RAB6A, NUDT2, GSPT1, GNA13, SEPT2, SEPT10, TSR1, NOLC1, RAB14, NIN, THG1L, EHD4, RAB5A, RAP1A, RAB1A, RAP1B, RALB, ARHGAP5, EIF2S3, GNAQ, GNAS, GNAI3, ARL8B, RHOQ, MTIF2, GPN3, SUCLG2, LSG1, IFT22	1703	347	13666	1.22567	1	0.80816	78.7274
SMART	SM00350:MCM	4	0.215054	0.0899438	MCM4, MCM3, MCM6, MCM5	995	9	8019	3.58191	1	0.779986	74.2429
SMART	SM00145:PI3Ka	4	0.215054	0.0899438	PIK3CB, PIK3C3, PIK3C2G, PIK3C2A	995	9	8019	3.58191	1	0.779986	74.2429
GOTERM_BP_DIRECT	GO:0016575~histone deacetylation	10	0.537634	0.0900284	BAZ2A, RBBP4, TBL1XR1, HDAC1, CHD3, KDM1A, HDAC2, MTA3, MORF4L2, RBBP7	1691	44	13549	1.821	1	0.954736	83.0324
GOTERM_CC_DIRECT	GO:0005930~axoneme	14	0.752688	0.0900865	SEPT7, CCSAP, ATG14, SEPT2, ARL13B, TULP3, EFHC1, MAP4, PIK3C3, KIF3A, KIFAP3, SPAG16, ATG5, TMEM141	1781	71	14493	1.60459	1	0.593254	76.6812
GOTERM_MF_DIRECT	GO:0004197~cysteine-type endopeptidase activity	12	0.645161	0.0908765	USP15, CTSZ, USP33, USP10, MALT1, USP9X, BLMH, USP14, CASP6, USP7, USP34, USP1	1703	57	13666	1.6894	1	0.807682	79.0961
BIOCARTA	h_atrbrcaPathway:Role of BRCA1, BRCA2 and ATR in Cancer Susceptibility	7	0.376344	0.0909751	BRCA2, MRE11A, BRCA1, NBN, ATM, CHEK1, RAD50	223	21	1438	2.14948	1	0.840272	71.0359
GOTERM_MF_DIRECT	GO:0016491~oxidoreductase activity	31	1.66667	0.0909903	GFOD1, MAOA, CRYZL1, TYR, TXNRD1, CHML, HSD17B14, PIGF, SCD, KIAA1191, AKR1C2, CBR4, ETFA, HSDL2, OXR1, POR, ADH5, APEX1, HSD17B4, RDH14, DCXR, CRYZ, BDH2, SC5D, DCT, GDI2, HPGD, KDM1A, SORD, SESN3, CYB561	1703	188	13666	1.32322	1	0.804098	79.1391
GOTERM_MF_DIRECT	GO:0001191~transcriptional repressor activity, RNA polymerase II transcription factor binding	4	0.215054	0.0910196	ELP2, CREBBP, PITX2, MINA	1703	9	13666	3.56652	1	0.800224	79.1501
GOTERM_MF_DIRECT	GO:0030983~mismatched DNA binding	4	0.215054	0.0910196	MSH2, MSH6, TDG, MSH3	1703	9	13666	3.56652	1	0.800224	79.1501
GOTERM_BP_DIRECT	GO:0046621~negative regulation of organ growth	4	0.215054	0.0913533	PTEN, PTK2, STK4, STK3	1691	9	13549	3.56107	1	0.955848	83.4909
GOTERM_BP_DIRECT	GO:0034629~cellular protein complex localization	4	0.215054	0.0913533	WASL, MIOS, SEH1L, DLG1	1691	9	13549	3.56107	1	0.955848	83.4909
GOTERM_BP_DIRECT	GO:0006515~misfolded or incompletely synthesized protein catabolic process	4	0.215054	0.0913533	LONP2, UBE2W, ATXN3, NGLY1	1691	9	13549	3.56107	1	0.955848	83.4909
GOTERM_BP_DIRECT	GO:0035456~response to interferon-beta	4	0.215054	0.0913533	PLSCR1, STAT1, BST2, IFITM2	1691	9	13549	3.56107	1	0.955848	83.4909
GOTERM_BP_DIRECT	GO:0045047~protein targeting to ER	4	0.215054	0.0913533	SRP14, SRP54, SPCS2, PMM1	1691	9	13549	3.56107	1	0.955848	83.4909
UP_SEQ_FEATURE	compositionally biased region:Poly-Ser	58	3.11828	0.0917228	FGD6, PTPN13, NOTCH2, ATAD2B, ATAD2, NR4A3, ANK3, ZMYND8, CBX5, SUPT6H, ZBTB44, FRMD6, DDX42, NR1D2, NCOR1, ERBB2IP, MAP3K1, SOCS6, ATXN2, MDM2, UBR5, GOLGB1, PIAS2, AFF1, TPR, ATRX, MED4, GCFC2, SPRED1, TTC14, PER3, CCDC6, EP300, CAMSAP1, CWF19L2, ASXL2, FAM83B, BCLAF1, STAG1, FARP2, TCOF1, STAG2, DIAPH2, SFSWAP, KAT6B, RALGAPA1, NF1, CNTLN, HBP1, CHD9, PPP2R5A, ZFHX3, TTC3, BRWD1, GTF2E2, SH3BP…	1832	404	15448	1.21058	1	0.99299	83.4457
UP_SEQ_FEATURE	repeat:HEAT 10	5	0.268817	0.0923912	NCAPG, XPO1, SF3B1, CKAP5, CAND1	1832	15	15448	2.81077	1	0.992832	83.6719
UP_SEQ_FEATURE	repeat:HEAT 9	5	0.268817	0.0923912	NCAPG, XPO1, SF3B1, CKAP5, CAND1	1832	15	15448	2.81077	1	0.992832	83.6719
UP_SEQ_FEATURE	repeat:TPR 6	13	0.698925	0.0935649	CDC27, CDC16, TTC17, TOMM70A, RPAP3, APPBP2, STIP1, VPS13A, TTC37, NAA16, DNAJC3, CTR9, TMTC3	1832	67	15448	1.63612	1	0.992878	84.0622
GOTERM_MF_DIRECT	GO:0000175~3'-5'-exoribonuclease activity	6	0.322581	0.0936955	ISG20L2, EXOSC10, PNPT1, DIS3, CNOT7, REXO2	1703	20	13666	2.4074	1	0.806033	80.1359
GOTERM_BP_DIRECT	GO:0031954~positive regulation of protein autophosphorylation	6	0.322581	0.0941761	MRE11A, VEGFA, NBN, TOM1L1, RAD50, RAP2B	1691	20	13549	2.40373	1	0.95916	84.429
GOTERM_BP_DIRECT	GO:0051149~positive regulation of muscle cell differentiation	6	0.322581	0.0941761	MEF2C, MAPK14, RBM4, BNIP2, CTNNA1, SPAG9	1691	20	13549	2.40373	1	0.95916	84.429
GOTERM_BP_DIRECT	GO:0070911~global genome nucleotide-excision repair	8	0.430108	0.0953769	GTF2H1, ERCC1, UBE2N, SUMO1, UBE2V2, RAD23B, PARP1, GTF2H3	1691	32	13549	2.0031	1	0.959952	84.8126
GOTERM_MF_DIRECT	GO:0008026~ATP-dependent helicase activity	7	0.376344	0.0956169	TTF2, SNRNP200, DDX1, RECQL, DHX9, DHX38, DDX23	1703	26	13666	2.16049	1	0.808958	80.8166
GOTERM_BP_DIRECT	GO:0032781~positive regulation of ATPase activity	7	0.376344	0.0961653	TOR1AIP1, DNAJC9, DNAJB11, DNAJC10, AHSA1, TOR1AIP2, PFN2	1691	26	13549	2.15719	1	0.960144	85.0595
GOTERM_MF_DIRECT	GO:0003714~transcription corepressor activity	30	1.6129	0.0965649	COPS2, MECP2, MSC, SMARCA4, ATF7IP, HSBP1L1, SNW1, HIPK2, MEIS2, RYBP, YAF2, ZMYND11, CASP8AP2, NPAT, NCOR1, ZHX1, APEX1, RCOR3, TBL1XR1, RBFOX2, CRYM, WWTR1, AEBP2, AEBP1, EID1, C1D, ARHGAP35, MXD1, NSD1, KDM5B	1703	182	13666	1.32275	1	0.808453	81.1443
INTERPRO	IPR027370:RING-type zinc-finger, LisH dimerisation motif	8	0.430108	0.0966025	RBCK1, TRIM33, TRIM56, BRCA1, SH3RF2, TRIM63, RC3H1, TRIM2	1766	33	14565	1.99938	1	0.967781	83.3891
GOTERM_MF_DIRECT	GO:0046982~protein heterodimerization activity	58	3.11828	0.0966489	MEF2C, ROPN1B, NAE1, BCL11A, TYR, CHRAC1, ADD1, SNX5, FBXO7, H2AFY2, SNX6, GTF2A1, H2AFV, TPD52, BAD, ADIPOR2, GTF2A2, UBA2, ZHX1, CLCN3, TYRP1, P2RY1, ITGB1, TCF12, TAF4B, CUL3, QTRT1, SMAD3, CTNNA1, SOS1, SMC4, SMAD2, SMC1A, PBX1, ZBTB1, KATNA1, MICU1, MLX, VEGFA, SMC3, NFYB, SNX2, SNX1, GCA, HEXB, GABPB1, BCL2A1, ITGA2, RALGAPA1, TERF1, NPM1, MICU2, SMC2, TOP2B, FXR1, UBA3, SUCLG2, CLNS1A	1703	386	13666	1.20578	1	0.804984	81.1731
GOTERM_BP_DIRECT	GO:0048015~phosphatidylinositol-mediated signaling	17	0.913978	0.0970964	AGO3, PIK3CB, PTEN, RPS6KB1, KITLG, PTPN11, AGO2, GRB2, TNRC6A, FGFR2, PIK3C3, KIT, PIK3C2G, MAPKAP1, PIK3C2A, TNRC6B, GPR143	1691	91	13549	1.49683	1	0.960531	85.3463
GOTERM_MF_DIRECT	GO:0003924~GTPase activity	35	1.88172	0.0972115	RAB27A, GBP6, RAB6A, RAB10, GSPT1, SRP54, RHOT1, GNA13, TSR1, RAB14, RAB5A, RAP1A, RAB1A, RAP1B, RALB, RHEB, RAC3, DNM1L, ARHGAP5, EIF2S3, GNAQ, GNAS, GNAI3, ARL8B, ATL2, HBS1L, MTIF2, RHOQ, OPA1, GPN3, MX2, LSG1, RIT1, ARL3, RERG	1703	218	13666	1.28836	1	0.8032	81.3648
INTERPRO	IPR019749:Band 4.1 domain	10	0.537634	0.0977869	FARP1, PTK2, PTPN13, MYO10, KRIT1, FARP2, TLN1, EPB41, FRMD6, FRMD4A	1766	46	14565	1.79292	1	0.967735	83.7697
COG_ONTOLOGY	DNA replication, recombination, and repair	15	0.806452	0.0979462	DHX32, GPATCH8, PCID2, MSH2, PRIM1, SKIV2L2, MSH3, CDC42BPA, ZCCHC11, UTRN, AQR, NBPF14, MSH6, ZCCHC6, TAOK1	233	76	1809	1.53236	0.986825	0.461241	61.4808
GOTERM_CC_DIRECT	GO:0031252~cell leading edge	9	0.483871	0.0980297	CDC42BPA, SSX2IP, AAK1, IQGAP1, JMY, PAFAH1B1, PRKCI, CDC42BPB, SLK	1781	39	14493	1.8779	1	0.621653	79.6304
INTERPRO	IPR001412:Aminoacyl-tRNA synthetase, class I, conserved site	5	0.268817	0.0985108	IARS2, RARS2, LARS, IARS, EPRS	1766	15	14565	2.74915	1	0.967143	83.9983
GOTERM_CC_DIRECT	GO:0005741~mitochondrial outer membrane	24	1.29032	0.0998538	HK1, CISD2, BCL2A1, MAOA, MOAP1, DNM1L, SH3GLB1, EPHA4, ACSL1, RPS6KB1, SLC44A1, TOMM70A, OPA1, QTRT1, PPP1CC, MARCH5, LETMD1, SLC25A46, MTX2, VPS13C, BAD, FUNDC1, ACSL3, SPG20	1781	142	14493	1.37536	1	0.624643	80.2565
INTERPRO	IPR001357:BRCT domain	7	0.376344	0.0999963	ECT2, SMARCC1, TOPBP1, BRCA1, NBN, SMARCC2, PARP1	1766	27	14565	2.13823	1	0.967465	84.4579

## Sheet: foreskin_DEup-clust
Annotation Cluster 1	Enrichment Score: 8.524592019513124
Category	Term	Count	%	PValue	Genes	List Total	Pop Hits	Pop Total	Fold Enrichment	Bonferroni	Benjamini	FDR
UP_KEYWORDS	Cell cycle	144	7.741935483870968	1.495084176023887E-15	CDC16, NAE1, INO80, KRT18, RIF1, TPX2, CDCA7, SPIN1, TLK2, SNX9, SMC5, ECT2, BRCA2, BRCA1, MCMBP, SEPT11, TET2, TLK1, APPL2, NIPBL, TPR, BCCIP, ATM, RBL2, ANAPC5, WAPL, ARL3, PRC1, POGZ, RBBP8, EIF2AK4, CSNK2A1, RCC2, SMC1A, RABGAP1, CCSAP, NUP37, APPL1, SENP5, PAFAH1B1, NSUN2, CETN3, SKA2, PDCD6IP, AHCTF1, STAG1, USP9X, RAD50, MIS18A, STAG2, MCM4, CASP8AP2, MCM3, KLHL42, MCM6, MCM5, RALB, CIB1, …	1848	627	15698	1.9509103336854532	6.985523270941485E-13	7.760458942129844E-14	2.065014825802791E-12
UP_KEYWORDS	Cell division	93	5.0	3.787857518417756E-12	BRCC3, SEPT7, CDC16, NCAPG, INO80, TPX2, CDCA7, ANAPC10, IST1, PKN2, RAD21, SNX9, CKAP5, SMC5, ECT2, WASL, NSL1, MCMBP, SEPT11, VRK1, TPR, PPP1CC, PPP1CB, ANAPC5, SETDB2, CD2AP, WAPL, ARL3, MIS18BP1, MAD2L1, PRC1, POGZ, RBBP8, SMC4, SMC1A, RCC2, CCSAP, NUP37, SENP5, KATNA1, PAFAH1B1, SEPT2, NSUN2, SEPT10, CETN3, HELLS, CDK13, PDCD6IP, SKA2, AHCTF1, SMC3, CCNK, STAG1, USP9X, PIK3C3, ARPP19, STAG2,…	1848	377	15698	2.095482104102794	1.8333237150613968E-9	1.5277701326255055E-10	5.429723337613268E-9
GOTERM_BP_DIRECT	GO:0051301~cell division	85	4.56989247311828	3.038179373623202E-10	BRCC3, CDC16, NCAPG, INO80, TPX2, KIF14, CDCA7, ANAPC10, IST1, PKN2, RAD21, CKAP5, SMC5, WASL, NSL1, RB1, MCMBP, SEPT11, VRK1, TPR, PPP1CC, PPP1CB, ANAPC5, SETDB2, CD2AP, WAPL, MIS18BP1, MAD2L1, POGZ, RBBP8, SMC4, SMC1A, RCC2, CCSAP, NUP37, SENP5, KATNA1, SEPT2, NSUN2, SEPT10, CETN3, HELLS, CDK13, SKA2, SMC3, CCNK, STAG1, USP9X, MAP4, ARPP19, STAG2, MIS18A, SPG20, PDS5A, KLHL42, MCM5, TERF1, CIB1…	1691	340	13549	2.003104671791839	1.3556348669174767E-6	1.3556348669174767E-6	5.712534556501225E-7
UP_KEYWORDS	Mitosis	65	3.494623655913978	2.227258755319679E-9	BRCC3, CDC16, SEPT7, NCAPG, INO80, TPX2, ANAPC10, RAD21, SNX9, CKAP5, SMC5, WASL, NSL1, MCMBP, VRK1, TPR, ANAPC5, CD2AP, SETDB2, WAPL, MIS18BP1, MAD2L1, RBBP8, SMC4, SMC1A, RCC2, CCSAP, NUP37, PAFAH1B1, KATNA1, SEPT2, NSUN2, CETN3, HELLS, SKA2, CCNK, SMC3, STAG1, USP9X, ARPP19, MIS18A, STAG2, PDS5A, KLHL42, TERF1, SMC2, ANKLE2, KIF11, FBXO5, CENPE, CENPC, CASC5, CCNB2, ZNF207, MAD2L2, CDC6, CLTC,…	1848	255	15698	2.165287327052033	1.0779926361559333E-6	6.341136371545986E-8	3.1926757459999067E-6
UP_KEYWORDS	Centromere	35	1.881720430107527	6.764072414636214E-6	SMC1A, RCC2, SEPT7, PHF6, NUP37, KANSL1, SEPT2, DCTN6, NGDN, SKA2, CENPU, CBX5, AHCTF1, PPP2CB, SMC3, STAG1, RAD21, NUDCD2, CKAP5, MIS18A, STAG2, NSL1, UVRAG, CENPE, CENPC, CASC5, PPP2R5A, ZNF207, TPR, PPP1CC, BUB3, CENPM, SEH1L, MAD2L1, MIS18BP1	1848	132	15698	2.2523530762167128	0.003268469008540942	1.3094431088023217E-4	0.009695558173716812
GOTERM_BP_DIRECT	GO:0007067~mitotic nuclear division	55	2.956989247311828	8.276275989987185E-6	BRCC3, CDC16, SEPT7, TPX2, NUP88, ANAPC10, RAD21, SNX9, CKAP5, SMC5, WASL, NSL1, MCMBP, VRK1, PBRM1, TPR, ANAPC5, CD2AP, SETDB2, MIS18BP1, RBBP8, RCC2, CCSAP, NUP37, PAFAH1B1, KATNA1, SEPT2, NSUN2, AKAP8, NOLC1, CETN3, HELLS, SKA2, CCNK, SMC3, STAG1, USP9X, ARPP19, MIS18A, STAG2, KLHL42, TERF1, ANKLE2, KIF11, FBXO5, CENPC, CASC5, CCNB2, MAD2L2, CDC6, CLTC, BIRC6, CCNG1, MPLKIP, HAUS2	1691	239	13549	1.8438620409799356	0.03625534126096486	0.003686079297380407	0.015560313997919906
GOTERM_BP_DIRECT	GO:0007062~sister chromatid cohesion	30	1.6129032258064515	9.916748178205067E-6	RCC2, SMC1A, NUP37, XPO1, PAFAH1B1, SKA2, CENPU, AHCTF1, SMC3, STAG1, RAD21, CKAP5, SMC5, TAOK1, STAG2, PDS5A, MRE11A, NSL1, MCMBP, CENPE, CENPC, RANBP2, CASC5, PPP1CC, BUB3, CENPM, PDS5B, WAPL, SEH1L, MAD2L1	1691	101	13549	2.3799263427229773	0.04328405500290966	0.0036806057189807673	0.018644310859394775
Annotation Cluster 2	Enrichment Score: 6.438685674860307
Category	Term	Count	%	PValue	Genes	List Total	Pop Hits	Pop Total	Fold Enrichment	Bonferroni	Benjamini	FDR
UP_KEYWORDS	DNA damage	79	4.247311827956989	7.119659945902335E-9	BRCC3, CDC5L, INO80, RIF1, MGME1, UCHL5, HERC2, USP10, TLK2, UBE2W, SMARCAD1, RAD23B, MSH6, RAD21, USP1, SMC5, POLK, WRN, ERCC1, BRCA2, MRE11A, NONO, INO80D, USP47, BRCA1, TFPT, REV3L, UVRAG, UBR5, TLK1, NSMCE1, BCCIP, ATRX, ATM, USP3, INIP, MUM1, SETX, PRKDC, RBBP8, MORF4L2, SMC1A, ASCC3, TOPBP1, NBN, ZBTB1, CLOCK, SHPRH, PSME4, HIPK2, TANK, SMC3, UBE2N, BOD1L1, UNG, SSRP1, TRIP12, RAD50, PCNA, …	1848	345	15698	1.945137712529017	3.445909501853528E-6	1.9143972829205325E-7	1.020571381848967E-5
UP_KEYWORDS	DNA repair	69	3.7096774193548385	7.838912379598583E-9	BRCC3, CDC5L, INO80, MGME1, UCHL5, HERC2, USP10, UBE2W, SMARCAD1, RAD23B, MSH6, RAD21, USP1, SMC5, POLK, WRN, ERCC1, BRCA2, MRE11A, NONO, INO80D, USP47, BRCA1, TFPT, REV3L, UVRAG, UBR5, NSMCE1, BCCIP, ATRX, INIP, MUM1, SETX, PRKDC, RBBP8, MORF4L2, SMC1A, ASCC3, TOPBP1, NBN, ZBTB1, SHPRH, PSME4, SMC3, UBE2N, UNG, BOD1L1, SSRP1, TRIP12, RAD50, PCNA, USP7, NSMCE4A, TAOK1, APEX1, SMC6, JMY, MSH2, CHE…	1848	286	15698	2.0493937880301516	3.7940264230318377E-6	1.996859601005596E-7	1.1236729924313238E-5
GOTERM_BP_DIRECT	GO:0006281~DNA repair	60	3.225806451612903	2.292378157505614E-8	BRCC3, CDC5L, SMARCB1, INO80, UCHL5, UBE2W, MSH6, POLK, WRN, ERCC1, MRE11A, NONO, INO80D, BRCA1, TFPT, UVRAG, UBR5, BCCIP, ATRX, NSMCE1, ATM, SUMO1, USP3, INIP, MUM1, RBBP8, MORF4L2, SMC1A, MNAT1, CSNK1D, TOPBP1, NBN, ZBTB1, SHPRH, PSME4, RPAIN, SMC3, RECQL, UNG, BOD1L1, SSRP1, TRIP12, RAD50, NSMCE4A, TAOK1, PDS5A, APEX1, NPM1, CHEK1, MSH2, JMY, TDG, MSH3, GTF2H1, NABP2, PDS5B, SMG1, PARP1, GTF2H…	1691	228	13549	2.108531233465094	1.0228068337658769E-4	5.114164942243704E-5	4.3102410429707305E-5
GOTERM_BP_DIRECT	GO:0006974~cellular response to DNA damage stimulus	38	2.043010752688172	0.01374852088387897	TOPBP1, ZBTB1, CHD2, XIAP, HERC2, CHCHD6, AATF, SHPRH, IMMP2L, PSME4, TANK, USP10, CCNK, TLK2, ZBTB38, BOD1L1, RAD50, TRIP12, SMC5, TAOK1, WRN, MRE11A, USP47, SMC6, CIB1, BRCA1, CHEK1, APC, UBR5, TLK1, NIPBL, ATM, NABP2, INIP, BAZ1B, SETX, PARP1, SPRTN	1691	206	13549	1.478018981127959	1.0	0.6681468541086577	22.917964571680404
Annotation Cluster 3	Enrichment Score: 5.362562287978858
Category	Term	Count	%	PValue	Genes	List Total	Pop Hits	Pop Total	Fold Enrichment	Bonferroni	Benjamini	FDR
UP_KEYWORDS	RNA-binding	148	7.956989247311828	2.005281499080908E-18	AGO3, AKAP17A, MBNL2, MORC3, RBM33, ZNF638, HNRNPA1L2, EIF4G3, LARP4, RPP25, EIF4B, PNPT1, ZC3H14, HTATSF1, HNRNPA3, EIF4E, TFB2M, DDX42, STAU1, UNC50, NCBP3, SAFB, CRYZ, ACIN1, SRSF9, EIF4G1, PAPOLA, TIAL1, RBMS1, TNRC6A, RBM4, G3BP1, NCL, PTCD3, EIF2AK4, EXOSC8, MRPL44, G3BP2, XPO1, THOC1, HNRNPDL, CASC3, PABPC4, NSUN2, DDX17, RBMX, FAM120A, PHAX, ELAVL1, ADAR, RBM7, TNRC6B, THOC3, DUSP11, SRRM…	1848	610	15698	2.060982187211695	9.705562455551595E-16	1.2131953069439494E-16	2.874481386524236E-15
UP_KEYWORDS	mRNA processing	83	4.46236559139785	6.323529623275624E-13	CPSF6, NUDT21, CDC5L, AKAP17A, MBNL2, CSTF3, KIAA1429, HNRNPA1L2, SKIV2L2, SNW1, ZRANB2, SUPT6H, SNRNP27, DHX15, WBP11, RBMXL1, PNPT1, SNRNP48, HNRNPA3, ARL6IP4, HNRNPU, HNRNPK, KHDRBS1, CELF1, MBNL1, CELF2, SNRNP200, CPSF2, NONO, PNN, HNRNPR, RBFOX2, NCBP3, SF3B1, ACIN1, SRSF9, ZCCHC8, TTF2, DDX1, PRPF38A, PAPOLA, HNRNPF, RBM4, HNRNPA2B1, DHX38, GCFC2, ISY1, THOC1, CASC3, PLRG1, CDK12, CWC22, CD…	1848	310	15698	2.2743576316156964	3.0607338885602076E-10	3.060729447668109E-11	9.064970996064403E-10
UP_KEYWORDS	mRNA splicing	71	3.8172043010752685	1.145690993095174E-12	CDC5L, AKAP17A, MBNL2, KIAA1429, HNRNPA1L2, SKIV2L2, SNW1, ZRANB2, SUPT6H, SNRNP27, DHX15, WBP11, RBMXL1, SNRNP48, HNRNPA3, ARL6IP4, HNRNPU, HNRNPK, CELF1, MBNL1, SNRNP200, NONO, PNN, HNRNPR, RBFOX2, SF3B1, ACIN1, SRSF9, ZCCHC8, TTF2, PRPF38A, HNRNPF, RBM4, HNRNPA2B1, DHX38, GCFC2, ISY1, THOC1, CASC3, PLRG1, CDK12, CWC22, CDK13, RBMX, HNRNPA1, AQR, SCAF11, THOC3, YBX1, PPP4R2, SRRM2, RBM8A, PRPF4…	1848	248	15698	2.431918551878229	5.544893433295783E-10	5.040812212087076E-11	1.642219693565039E-9
GOTERM_CC_DIRECT	GO:0016607~nuclear speck	52	2.795698924731183	7.326331566888445E-8	MEF2C, AKAP17A, CDC5L, YLPM1, SRP54, KIAA1429, ZNF638, RCHY1, CCNL2, FYTTD1, WBP11, ZC3H14, ARL6IP4, DDX42, NONO, PNN, SF3B1, ACIN1, PIAS2, PPP1CC, SUMO1, RBM4, CTR9, THOC1, CASC3, PLRG1, CDK12, CWC22, CDK13, BCLAF1, PSME4, RREB1, GATAD2B, THOC3, DUSP11, SRRM2, RBM8A, SMC6, APEX1, SNRNP70, RNF34, SART3, YTHDC1, LUC7L3, TARDBP, RSRC1, SRSF4, THOC2, DDX39B, PRPF18, SRSF1, SPRTN	1781	194	14493	2.1812024983068703	6.073344653700907E-5	6.748342883944325E-6	1.1298543420856788E-4
INTERPRO	IPR012677:Nucleotide-binding, alpha-beta plait	58	3.118279569892473	7.420681964008078E-8	CPSF6, AKAP17A, RBM33, HNRNPA1L2, ZNF638, LARP4, RBMXL1, UPF3A, EIF4B, HTATSF1, HNRNPA3, CELF1, CELF2, MSI2, NONO, HNRNPR, RBFOX2, SAFB, NCBP3, SRSF9, ACIN1, TIAL1, RBMS1, HNRNPD, HNRNPF, TNRC6A, RBM4, G3BP1, CNOT4, HNRNPA2B1, NCL, UPF3B, SRRT, G3BP2, HNRNPDL, PABPC4, RBMX, TAF15, HNRNPA1, ELAVL1, RBM47, RBM7, TNRC6B, RBM8A, HNRNPM, RBM23, SNRNP70, SART3, SRSF8, UHMK1, SAFB2, TARDBP, ESRP1, SF3B6…	1766	230	14565	2.079792210350091	1.881707953684808E-4	9.408982413172673E-5	1.311212846411003E-4
SMART	SM00360:RRM	47	2.5268817204301075	1.4000710938077577E-6	CPSF6, G3BP2, HNRNPDL, RBM33, HNRNPA1L2, ZNF638, PABPC4, RBMX, TAF15, HNRNPA1, RBMXL1, EIF4B, ELAVL1, HTATSF1, HNRNPA3, RBM47, RBM7, CELF1, CELF2, RBM8A, HNRNPM, MSI2, NONO, RBM23, HNRNPR, SNRNP70, RBFOX2, SAFB, SART3, SRSF8, UHMK1, SRSF9, SAFB2, TIAL1, RBMS1, TARDBP, HNRNPD, ESRP1, SF3B6, HNRNPF, PPIL4, SRSF4, G3BP1, RBM4, HNRNPA2B1, NCL, SRSF1	995	183	8019	2.0698739599637532	6.969928803584047E-4	2.3238495870536724E-4	0.002015005422939531
GOTERM_BP_DIRECT	GO:0000398~mRNA splicing, via spliceosome	53	2.849462365591398	1.9793701445668994E-6	POLR2H, NUDT21, CDC5L, CSTF3, SKIV2L2, SNW1, SNRNP27, DHX15, HTATSF1, SNRNP48, HNRNPA3, HNRNPU, HNRNPK, SNRNP200, CPSF2, NONO, PNN, HNRNPR, SF3B1, DHX9, SRSF9, ZCCHC8, PAPOLA, HNRNPD, HNRNPF, HNRNPA2B1, DHX38, UPF3B, ISY1, DHX32, SRRT, CASC3, PLRG1, CWC22, RBMX, HNRNPA1, ELAVL1, AQR, YBX1, SRRM2, RBM8A, HNRNPM, PRPF4B, SNRNP70, SART3, GTF2F1, RSRC1, SF3B6, SRSF4, POLR2B, DDX39B, DDX23, SRSF1	1691	217	13549	1.9569501862666818	0.008793071149499454	0.0012609127129644682	0.003721643328591373
[truncated: 1,445 more rows]

## Sheet: scalp_DEdown-chart
Category	Term	Count	%	PValue	Genes	List Total	Pop Hits	Pop Total	Fold Enrichment	Bonferroni	Benjamini	FDR
[truncated: 228 more rows]

[truncated: 7 more sheets: scalp_DEdown-clust, scalp_DEup-chart, scalp_DEup-clust, trunk_DEdown-chart, trunk_DEdown-clust, trunk_DEup-chart, trunk_DEup-clust]
