# Supplementary material for: Transcriptional Programming of Normal and Inflamed Human Epidermis at Single-Cell Resolution
Source: Cell Rep. Author manuscript; Available in PMC 2019 Feb 7. (PMC6367716; doi:10.1016/j.celrep.2018.09.006)
Supplement: 10 [file NIHMS1516330-supplement-10.xlsx]

## Sheet: Cell # per cluster
Sample name	Langerhans	Dendritic	Macrophages	T cells	Keratinocytes		Total
abd4	81	3		5	13		102
br41epi	70	6		9	7		92
br53epi	38			3	1		42
fore12	181	14	9	1	13		218
fore8	42	29	39	4	2		116
fore9	5	11	80	3			99
p48epi	2	111		36	3		152
p49epi		227	2	23	15		267
pso14	45	258		28	10		341
s11	13	4	2	25			44
scalp26	96	13	3	12	9		133
scalp32	28	6		16			50
Total	601	682	135	165	73		1656

## Sheet: Langerhans
	logFC	AveExpr	t	P.Value	adj.P.Val	B
HLA-DQB2	3.28835	9.63729	37.8758	4.43273e-226	9.3634e-223	506.266
CD207	2.58913	8.91058	31.2984	3.69604e-169	3.90364e-166	375.803
CD1A	2.26039	9.06213	29.1152	4.70138e-151	4.25609e-148	334.298
S100B	2.13555	8.89687	21.9059	1.64306e-93	5.78449e-91	202.394
FCGBP	1.90968	8.54534	25.5577	5.02106e-122	3.18184e-119	267.75
FCER1A	1.89411	10.1871	19.4721	3.87994e-76	1.06901e-73	162.586
HLA-DRA	1.83617	13.577	39.6255	6.80731e-242	4.31379e-238	542.502
CPVL	1.73333	9.15927	23.6239	5.85607e-107	2.47399e-104	233.212
CD74	1.64481	13.4849	38.8188	8.22295e-237	2.60544e-233	530.865
CXCR4	-1.6147	8.12484	-19.6092	4.36255e-77	1.25661e-74	164.761
HLA-DPB1	1.61022	12.6954	35.9804	6.27016e-212	9.9335e-209	473.842
SRGN	-1.58141	9.08654	-17.9349	8.00589e-66	1.95128e-63	138.962
LST1	1.56015	9.89946	24.854	8.64645e-117	4.98114e-114	255.745
HLA-DRB1	1.52107	12.1461	31.7413	1.71237e-174	2.17026e-171	388.03
TACSTD2	1.50653	8.6551	19.5998	3.66765e-77	1.10676e-74	164.931
HLA-DQA1	1.41815	11.2205	26.7446	4.33116e-132	3.04961e-129	290.82
RGS2	1.38773	10.2743	12.5461	1.52461e-34	1.4208e-32	67.4117
HLA-DQB1	1.38436	11.5136	24.4495	3.85992e-113	1.88156e-110	247.382
LGALS3	-1.285	8.43975	-18.4746	1.13281e-69	2.9911e-67	147.772
HLA-DPA1	1.25778	12.1266	27.7107	4.354e-140	3.44891e-137	309.155
LYZ	-1.1946	8.85175	-11.1456	7.32846e-28	4.83755e-26	52.1662
PKIB	1.17584	8.65669	17.1756	3.71396e-61	7.84512e-59	128.272
LMNA	1.16626	9.92268	15.691	8.02168e-52	1.33772e-49	106.912
IL32	-1.14604	7.8056	-24.1192	5.52694e-111	2.50173e-108	242.437
CCL3	-1.13501	7.78329	-12.9998	7.59419e-37	8.02073e-35	72.6705
GLRX	1.12337	8.70099	16.2287	3.17117e-55	5.74163e-53	114.695
HLA-DQA2	1.11853	9.75387	16.436	1.79314e-56	3.3421e-54	117.551
HPGDS	1.1153	7.94254	23.2138	6.00051e-104	2.37658e-101	226.31
HLA-DRB5	1.10463	11.4578	22.1767	4.59036e-96	1.71112e-93	208.241
TUBA1B	1.09038	10.6725	14.3286	5.81692e-44	7.67955e-42	88.9329
CST3	1.07696	11.4457	15.6818	9.50696e-52	1.54476e-49	106.743
GDI2	1.06896	9.05532	17.3779	1.86899e-62	4.22993e-60	131.245
TMEM14C	1.02533	8.81864	16.9166	1.64327e-59	3.25418e-57	124.505
PLEK2	1.02406	8.10835	17.965	2.7864e-66	7.06296e-64	140.007
SERPINF1	1.00197	8.86633	15.9185	2.46562e-53	4.22287e-51	110.369
HSPB1	-0.986117	9.44684	-10.9235	7.307e-27	4.40995e-25	49.8898
NDRG2	0.966258	8.49395	15.1887	5.39644e-49	8.34079e-47	100.439
DDIT4	-0.952453	7.88146	-14.6217	1.19263e-45	1.7576e-43	92.7918
HSPA1A	0.927457	10.8796	8.54719	2.84045e-17	9.52376e-16	28.0809
CTSS	0.926539	9.15823	14.3234	4.75689e-44	6.4137e-42	89.1292
SLC18A2	0.907325	7.65404	20.0846	8.67768e-81	2.74952e-78	173.235
BTG1	-0.901289	9.46915	-10.4938	5.58955e-25	3.02743e-23	45.5984
KRT14	-0.895003	10.1842	-14.484	5.97608e-45	8.60691e-43	91.1891
CD83	0.893707	9.20429	9.12565	2.03245e-19	7.9016e-18	32.95
HLA-A	-0.88756	10.249	-15.2577	2.12961e-49	3.37384e-47	101.362
HLA-DMB	0.879257	9.3764	14.2319	1.53856e-43	1.98977e-41	87.9636
DUSP2	0.869735	8.91329	9.75502	6.81835e-22	3.17705e-20	38.5739
C1QB	-0.864792	8.11842	-10.2503	6.11451e-24	3.09981e-22	43.2326
TYROBP	0.858675	10.3658	17.6273	4.53345e-64	1.06402e-61	134.943
DBI	0.855298	9.66543	12.4905	2.50197e-34	2.265e-32	66.918
PERP	-0.845775	8.3016	-13.596	4.55788e-40	5.55447e-38	80.0283
MT2A	-0.833159	8.14508	-11.4419	3.09801e-29	2.2828e-27	55.2982
GSN	0.828192	8.90434	12.9359	1.34561e-36	1.35351e-34	72.1001
CD52	0.824434	8.87244	10.6082	1.73185e-25	9.71217e-24	46.7566
CTSH	0.824397	8.97509	12.9362	1.33963e-36	1.35351e-34	72.1045
PTMS	0.823895	8.5625	12.91	1.82719e-36	1.78137e-34	71.7966
HLA-B	-0.82198	10.6847	-16.5505	3.2544e-57	6.24943e-55	119.247
H2AFY	0.81728	8.71052	13.0717	2.66938e-37	2.86709e-35	73.7047
CXCL14	-0.814428	8.04282	-13.1348	1.25297e-37	1.41787e-35	74.4551
SPI1	0.807809	8.68373	13.6554	2.18772e-40	2.71834e-38	80.7567
VASP	0.802925	8.45133	13.1209	1.47981e-37	1.64519e-35	74.29
AIF1	0.79703	9.56262	10.9848	3.71261e-27	2.32939e-25	50.5589
C1QA	-0.796438	7.946	-10.6098	1.75559e-25	9.75893e-24	46.7439
CD59	0.792504	8.21718	13.3301	1.18356e-38	1.36367e-36	76.7962
FCGRT	0.789871	8.56399	12.7245	1.62235e-35	1.5577e-33	69.6307
COTL1	-0.784636	9.13957	-11.0589	1.63253e-27	1.03453e-25	51.371
GNA15	0.783136	8.03062	14.3396	3.86115e-44	5.31915e-42	89.3364
CCL3L3	-0.778059	7.61869	-11.2277	3.10279e-28	2.13722e-26	53.0172
KRT5	-0.77376	8.72551	-11.6172	4.31537e-30	3.25553e-28	57.249
QPRT	0.764954	7.69585	16.9749	7.03054e-60	1.43718e-57	125.349
HLA-E	-0.754844	9.05622	-11.9125	1.69318e-31	1.4118e-29	60.4574
NPC2	-0.752361	8.61492	-11.0972	1.09521e-27	7.01044e-26	51.7661
HLA-DMA	0.741707	9.89714	13.5367	9.47161e-40	1.13248e-37	79.3023
NR4A2	0.73807	8.65194	9.04308	4.16318e-19	1.57036e-17	32.2426
TYMP	-0.735359	8.43889	-11.102	1.04082e-27	6.73026e-26	51.8166
ZFP36L2	-0.730502	8.40325	-10.4166	1.11078e-24	5.86585e-23	44.9172
ANXA5	0.697314	9.31145	11.1989	3.77053e-28	2.56923e-26	52.8218
CSF1R	0.690911	8.02703	12.3977	7.14028e-34	6.37295e-32	65.878
CD3D	-0.690346	7.54631	-24.4719	9.2573e-114	4.88862e-111	248.8
RGS1	0.683982	10.334	6.02146	2.12889e-09	3.20447e-08	10.3111
C15orf48	0.679795	9.34922	6.41335	1.85728e-10	3.17239e-09	12.6867
EPCAM	0.679098	7.59272	17.3133	4.86591e-62	1.06328e-59	130.293
CA2	0.677863	7.85746	11.2953	1.36968e-28	9.53808e-27	53.8246
CCL4	-0.665503	7.61848	-8.68208	9.20954e-18	3.24227e-16	29.1904
TRAC	-0.662817	7.51674	-21.2997	1.48969e-89	4.96851e-87	193.32
IL18	0.661688	7.98605	11.9962	6.67268e-32	5.71416e-30	61.3802
HSPA1B	0.661359	9.13861	7.08622	2.03911e-12	4.42529e-11	17.0966
HCST	-0.656606	8.10591	-10.959	4.59723e-27	2.85614e-25	50.3462
SFN	-0.655652	8.19846	-10.5841	2.08842e-25	1.15081e-23	46.5701
SNX3	0.655288	8.85353	10.7658	3.33353e-26	1.95598e-24	48.3855
TIMP1	0.641647	8.80963	8.62015	1.50389e-17	5.23635e-16	28.7062
JAML	-0.63857	7.7496	-11.7237	1.35315e-30	1.05863e-28	58.3979
AKR1A1	0.638173	8.21875	10.8399	1.56396e-26	9.26243e-25	49.1344
AQP3	-0.634348	7.74577	-12.3321	1.51185e-33	1.33064e-31	65.1342
TRPM4	0.628317	7.7048	13.3839	6.14663e-39	7.21318e-37	77.4464
SLC38A1	0.616466	7.90802	11.6281	3.83567e-30	2.92851e-28	57.3657
SH3BGRL	0.613362	8.87497	9.92921	1.2429e-22	6.01242e-21	40.2536
ARPC3	0.612742	10.1162	11.8367	3.90966e-31	3.13614e-29	59.6281
GLIPR1	0.611149	8.40053	9.77708	5.21094e-22	2.46431e-20	38.8376
CD1E	0.610749	8.43909	8.4529	6.01393e-17	1.9444e-15	27.3412
FABP5	-0.608206	8.7874	-9.09084	2.62807e-19	1.00326e-17	32.6948
FILIP1L	0.607867	7.90837	10.8617	1.25203e-26	7.48504e-25	49.3546
CCND2	0.606735	7.90177	11.342	8.30076e-29	5.84466e-27	54.3204
KLF4	-0.605572	7.77085	-11.363	6.63896e-29	4.72709e-27	54.5417
SUSD3	0.602965	7.70819	12.6973	2.23004e-35	2.10922e-33	69.3152
CYTIP	0.602427	8.24872	9.50063	6.70663e-21	2.89115e-19	36.3146
HLA-C	-0.598923	10.2209	-11.152	6.17413e-28	4.11847e-26	52.3336
GAS2L3	0.593374	7.58559	14.8401	5.63204e-47	8.49767e-45	95.8217
PTGS2	0.592877	7.80995	8.8718	1.83153e-18	6.82731e-17	30.7819
MS4A6A	-0.590128	8.10739	-8.1705	6.0134e-16	1.78906e-14	25.0759
S100A4	0.589087	11.8513	6.44554	1.5107e-10	2.63728e-09	12.8882
MAFB	-0.587502	7.67979	-10.6712	8.91029e-26	5.08689e-24	47.4134
NUDT1	0.582574	8.01633	10.3403	2.34774e-24	1.21948e-22	44.177
CHMP1B	0.573201	8.26633	7.33668	3.42016e-13	8.11745e-12	18.8459
RHEB	0.572909	8.38511	9.3363	2.97042e-20	1.22231e-18	34.8457
PRDX1	0.571909	9.55726	8.41064	8.43415e-17	2.71305e-15	27.0079
VAMP8	0.570911	9.26893	8.69625	7.84834e-18	2.80988e-16	29.3465
NEAT1	-0.560663	9.77379	-6.8691	9.13968e-12	1.86833e-10	15.6285
IER5	0.547903	8.27523	7.97715	2.70922e-15	7.66442e-14	23.5949
IER3	-0.547812	8.33354	-6.8302	1.1893e-11	2.37747e-10	15.3709
GPR183	0.546923	9.29772	5.01381	5.91449e-07	6.01003e-06	4.86409
HN1	0.546622	8.32399	8.52652	3.24578e-17	1.07689e-15	27.9481
LY6D	-0.542182	8.1575	-8.52662	3.24323e-17	1.07689e-15	27.9489
PRKCB	0.540682	7.65933	12.5197	1.75567e-34	1.61242e-32	67.269
CLEC10A	-0.539377	8.19398	-7.69098	2.46078e-14	6.47051e-13	21.4276
CD86	0.536998	8.03416	9.60684	2.5322e-21	1.13805e-19	37.2763
LDHB	-0.53527	7.76126	-10.647	1.10909e-25	6.27525e-24	47.1962
PARK7	0.526581	8.81507	8.51657	3.52491e-17	1.1634e-15	27.8669
SUCNR1	0.526217	7.71936	10.3514	2.1046e-24	1.10222e-22	44.2851
TUBA4A	-0.526151	7.63603	-11.6479	3.09111e-30	2.38883e-28	57.5795
KRT15	-0.526079	7.81132	-9.73665	7.60203e-22	3.51635e-20	38.4646
RAB32	0.523911	7.93578	9.65511	1.62147e-21	7.44582e-20	37.7164
CAPG	0.522827	8.98214	7.74154	1.66251e-14	4.50227e-13	21.8122
LCP1	0.522497	9.51918	8.05512	1.46762e-15	4.28585e-14	24.1975
PSAP	-0.520572	8.66433	-7.66377	2.99477e-14	7.77782e-13	21.2343
HSPH1	0.519554	8.46327	6.78997	1.55466e-11	3.06912e-10	15.1087
CLTB	0.519168	8.22123	9.38817	1.86164e-20	7.8127e-19	35.3068
HPGD	0.517851	7.61535	11.1586	5.75702e-28	3.88109e-26	52.4028
CTNNBIP1	0.517419	7.86852	10.1659	1.28656e-23	6.36948e-22	42.4952
TRBC2	-0.516979	7.43589	-16.1124	1.63354e-54	2.87548e-52	113.066
TPI1	0.515686	9.59763	8.60304	1.71671e-17	5.91239e-16	28.5754
MYL6	-0.507507	10.5257	-9.91921	1.36649e-22	6.56021e-21	40.16
SPAG9	0.506821	8.04915	9.09838	2.45982e-19	9.4472e-18	32.7601
TMEM14B	0.505631	8.25208	8.85337	2.06243e-18	7.64304e-17	30.6635
ASPH	0.50351	7.67331	10.9536	4.86152e-27	2.99101e-25	50.2908
IL7R	-0.503095	7.79764	-7.58766	5.41564e-14	1.37276e-12	20.6538
DST	-0.502996	7.61028	-11.4103	4.00897e-29	2.9201e-27	55.0412
NGFRAP1	0.499932	7.62591	11.8376	3.87335e-31	3.13614e-29	59.6374
RHOB	-0.496098	7.61829	-10.258	5.25255e-24	2.68431e-22	43.3808
S100A2	-0.494568	8.25188	-8.19431	4.86003e-16	1.45274e-14	25.2844
PPP1R15A	0.49123	9.43877	5.44997	5.80484e-08	7.08772e-07	7.10416
RGS10	0.489085	9.21218	7.95438	3.23119e-15	9.10047e-14	23.4216
RASGEF1B	0.487127	7.80305	9.16748	1.33785e-19	5.33204e-18	33.3608
CCL17	-0.48688	7.51571	-6.69576	2.93796e-11	5.64178e-10	14.4869
IL1B	-0.482136	7.78541	-6.43432	1.62364e-10	2.80354e-09	12.8179
KRT1	-0.477506	8.90517	-7.6158	4.29418e-14	1.10171e-12	20.8805
SOX4	-0.475822	7.76834	-7.19007	9.78805e-13	2.19953e-11	17.8154
DMKN	-0.475003	8.39716	-7.2671	5.54266e-13	1.27723e-11	18.3717
KLRB1	-0.472028	7.40901	-11.4016	4.88199e-29	3.51559e-27	54.8483
TJP1	0.471932	7.45798	14.4667	7.47411e-45	1.05252e-42	90.967
LY86	0.47066	7.88441	8.69526	7.91417e-18	2.81753e-16	29.3382
TMEM97	0.470432	7.57212	11.5198	1.23679e-29	9.22063e-28	56.206
SPINT2	-0.467658	7.75849	-9.58102	3.21168e-21	1.41336e-19	37.0415
TXN	0.467288	9.57969	5.15659	2.82019e-07	3.06545e-06	5.57749
G0S2	0.466173	8.05414	4.28965	1.89401e-05	0.000142376	1.54611
MYADM	0.465693	7.78865	9.60014	2.6936e-21	1.20207e-19	37.2152
C1QC	-0.46262	7.92643	-6.94794	5.29375e-12	1.1035e-10	16.1624
SYNE2	-0.462273	7.43733	-13.0819	2.36134e-37	2.57997e-35	73.8264
S100A14	-0.462015	7.93486	-8.26974	2.65124e-16	8.07736e-15	25.8807
CEBPB	-0.461729	7.598	-9.75939	6.14822e-22	2.88602e-20	38.6742
COMMD6	0.460212	8.95451	7.55389	6.81606e-14	1.70053e-12	20.4271
KRT10	-0.457964	9.30322	-7.1506	1.27163e-12	2.81759e-11	17.558
LY6E	-0.455068	7.68063	-8.72654	6.07589e-18	2.20016e-16	29.5987
ZFP36	0.45439	9.64766	5.5898	2.65733e-08	3.38823e-07	7.86058
GLA	0.453505	7.71048	8.483	4.65219e-17	1.52751e-15	27.5936
ATP6V0B	0.452809	8.56383	7.32358	3.68971e-13	8.69208e-12	18.7706
PAK1	0.451976	8.00417	8.20635	4.41339e-16	1.33179e-14	25.3793
MGST3	0.450594	8.38807	7.19839	9.0588e-13	2.0502e-11	17.8903
PTPRE	-0.450055	7.57017	-10.6694	8.85008e-26	5.08689e-24	47.4195
DPYSL2	0.448234	8.06326	8.07514	1.25322e-15	3.69379e-14	24.3528
FKBP1A	0.446779	8.88864	7.12878	1.48358e-12	3.27578e-11	17.407
AMD1	0.446131	8.33396	6.8877	7.91947e-12	1.63471e-10	15.7677
C6orf48	0.444242	8.36242	7.24554	6.46955e-13	1.48006e-11	18.2201
RNF5	0.443951	7.75307	9.5952	2.81891e-21	1.24919e-19	37.1703
CD55	0.443061	7.86027	8.19764	4.73223e-16	1.42124e-14	25.3106
RORA	-0.442735	7.39554	-13.8405	2.18001e-41	2.76294e-39	83.0458
CCNI	0.442042	9.12223	7.06777	2.27797e-12	4.91003e-11	16.9871
PYCARD	0.440608	8.51247	6.68747	3.05882e-11	5.82094e-10	14.4466
HES1	-0.440414	7.56361	-8.60679	1.7059e-17	5.90725e-16	28.5826
SERPINB1	-0.440392	7.99378	-6.95703	4.92087e-12	1.03257e-10	16.2332
HINT1	0.439621	9.6858	7.73147	1.79475e-14	4.81922e-13	21.7371
CXCL8	-0.436438	8.06203	-3.85124	0.000122041	0.000756724	-0.217049
RTFDC1	0.436399	8.04813	7.72447	1.89265e-14	5.06065e-13	21.6849
CD14	-0.436032	7.6514	-7.20711	8.67113e-13	1.9695e-11	17.9341
FTH1	-0.435175	12.0896	-6.39039	2.15082e-10	3.6346e-09	12.5436
EMB	-0.432239	7.55032	-10.4791	5.95637e-25	3.19877e-23	45.5334
S100A10	0.431076	10.9101	7.39024	2.28295e-13	5.47995e-12	19.2415
NME4	0.429919	7.63533	10.1689	1.24907e-23	6.23254e-22	42.5244
HCK	0.429676	7.91677	8.29292	2.19846e-16	6.82925e-15	26.0649
ALOX5	0.429339	7.79098	8.4693	5.20891e-17	1.69422e-15	27.4823
TXNIP	0.422749	9.37829	5.24491	1.76603e-07	1.9878e-06	6.02897
GRN	0.422663	8.65093	6.73601	2.21163e-11	4.31234e-10	14.7635
HMGB1	0.42235	9.99885	6.357	2.63504e-10	4.39427e-09	12.345
ARPC5	0.419186	9.1629	6.85056	1.02033e-11	2.07905e-10	15.5198
EVI2B	0.41902	8.15755	6.89892	7.33441e-12	1.52387e-10	15.8427
RPL15	0.416859	12.0307	11.9712	8.81852e-32	7.45106e-30	61.1038
STMN1	0.416201	8.24674	5.47898	4.93692e-08	6.07481e-07	7.26072
DUSP4	-0.413416	7.4829	-9.54621	4.48438e-21	1.9464e-19	36.7124
PFDN5	0.412004	10.2934	8.70692	7.17206e-18	2.58235e-16	29.4352
H3F3B	0.409745	11.114	7.21363	8.15503e-13	1.85894e-11	17.9934
CCL4L2	-0.406784	7.66274	-5.52654	3.79295e-08	4.72499e-07	7.51599
WBP5	0.406208	7.57778	9.16016	1.42726e-19	5.65283e-18	33.297
FAM46A	0.405459	8.09431	5.66043	1.77483e-08	2.32859e-07	8.25155
CD2	-0.405042	7.46031	-12.3182	1.77174e-33	1.53802e-31	64.977
UBE2E1	0.402982	7.90192	7.72049	1.95066e-14	5.1721e-13	21.6553
CACYBP	0.402413	8.24552	6.36162	2.55179e-10	4.27796e-09	12.3761
MT1X	-0.399712	7.57947	-8.75611	4.7287e-18	1.73212e-16	29.8457
RPLP1	-0.398045	12.639	-12.9675	9.24455e-37	9.60372e-35	72.4724
HSPE1	0.397233	8.90813	5.43936	6.11808e-08	7.42725e-07	7.05276
BCL2A1	-0.397074	7.63598	-6.99296	3.88806e-12	8.29583e-11	16.4645
PFDN2	0.396198	8.19381	6.71615	2.52608e-11	4.89535e-10	14.6336
TSPAN13	0.394783	7.52573	10.2116	8.25876e-24	4.15363e-22	42.9334
FXYD3	-0.393863	7.71849	-8.30253	2.03402e-16	6.38098e-15	26.1414
TRA2B	0.393024	8.65179	5.47279	5.08311e-08	6.24257e-07	7.23201
C11orf31	0.392894	8.26159	6.66232	3.61524e-11	6.77805e-10	14.2833
PTGS1	0.392893	7.58923	9.34014	2.86973e-20	1.18859e-18	34.8797
EIF3L	0.392847	8.62011	6.32439	3.23184e-10	5.29203e-09	12.1458
ZFP36L1	-0.392737	9.08345	-5.21153	2.10367e-07	2.33467e-06	5.85988
LINC01420	0.392712	7.96556	7.45571	1.40835e-13	3.44583e-12	19.715
FYB	-0.392108	7.92896	-6.49809	1.0619e-10	1.89025e-09	13.2313
RUNX1	-0.390241	7.49921	-9.57054	3.53627e-21	1.54547e-19	36.9465
PLP2	-0.388202	8.21279	-6.43766	1.56891e-10	2.73136e-09	12.8505
MARCKSL1	-0.385057	7.75626	-6.42145	1.75318e-10	3.00268e-09	12.7426
ERP29	0.384616	8.27547	6.20376	6.88821e-10	1.09127e-08	11.4084
ALOX5AP	-0.380782	9.06883	-4.61595	4.21629e-06	3.56724e-05	2.97916
SELK	0.377695	8.37518	5.27396	1.50589e-07	1.71325e-06	6.18239
LAMTOR1	0.377378	8.22466	6.35473	2.66608e-10	4.43436e-09	12.3334
H3F3A	0.377359	10.6729	8.35901	1.28579e-16	4.09451e-15	26.5928
TNFRSF18	-0.377294	7.44693	-10.0733	3.14256e-23	1.54375e-21	41.6124
PABPC1	0.37648	9.64229	6.42209	1.73399e-10	2.97785e-09	12.7529
MARCKS	-0.374373	8.08617	-5.66172	1.75373e-08	2.30568e-07	8.26274
SLC29A1	0.374199	7.4972	9.91252	1.45595e-22	6.93709e-21	40.0973
GBP2	-0.373726	7.5205	-8.89326	1.46403e-18	5.48969e-17	31.0013
FXYD5	-0.37347	8.41181	-5.96209	3.01416e-09	4.46279e-08	9.97222
PPIF	0.372523	7.68983	7.27475	5.24661e-13	1.21342e-11	18.4255
RNF24	0.371915	7.66375	8.46919	5.21338e-17	1.69422e-15	27.4815
TSC22D1	0.371564	7.78001	6.79461	1.49106e-11	2.96201e-10	15.1489
OSBPL8	0.371011	8.1902	6.23079	5.82035e-10	9.31402e-09	11.5725
MAF	-0.369164	7.38316	-11.7243	1.34431e-30	1.05863e-28	58.4044
GPSM3	0.368804	8.43075	5.99338	2.49734e-09	3.75016e-08	10.1551
HOPX	-0.368537	7.57293	-8.40134	9.10164e-17	2.91299e-15	26.9329
UFC1	0.368524	8.20251	6.32861	3.14658e-10	5.17919e-09	12.1718
GPX1	0.366909	9.56934	5.06693	4.48896e-07	4.68641e-06	5.12933
INSIG1	0.36657	8.01225	4.83343	1.46723e-06	1.36332e-05	3.99079
IER2	-0.366223	8.99617	-4.69389	2.89963e-06	2.52523e-05	3.33742
SERPINB9	-0.365326	7.77433	-6.6752	3.31887e-11	6.25944e-10	14.3669
PTPN6	0.364935	7.87996	6.63621	4.29786e-11	7.9173e-10	14.1144
GPNMB	-0.364767	7.44835	-10.4909	5.29275e-25	2.89139e-23	45.6503
TBC1D4	0.362295	7.68357	6.83694	1.11932e-11	2.25896e-10	15.4293
ALDH2	0.360295	8.63459	5.57903	2.80362e-08	3.56043e-07	7.80803
GATA3	-0.359823	7.36227	-12.9342	1.37189e-36	1.35838e-34	72.0809
MIS18BP1	0.358828	7.86835	6.60824	5.16895e-11	9.38557e-10	13.9341
IFI16	-0.35866	8.23256	-5.52582	3.78124e-08	4.72499e-07	7.51834
H2AFV	0.357547	8.24292	5.71985	1.25446e-08	1.67358e-07	8.58756
DUT	0.356681	7.97465	5.78026	8.83537e-09	1.20668e-07	8.92766
NAMPT	0.356294	8.38261	4.98133	6.95522e-07	6.91919e-06	4.70772
KLF5	-0.35578	7.4577	-10.2925	3.7494e-24	1.9317e-22	43.7141
TMEM123	0.355734	8.30199	5.9377	3.48804e-09	5.08131e-08	9.8303
CDH1	0.355631	7.53154	9.37299	2.13485e-20	8.90035e-19	35.1717
MYL12A	0.355236	9.98294	5.71636	1.28e-08	1.70406e-07	8.56801
PLEK	-0.353867	8.03658	-5.58269	2.74639e-08	3.49476e-07	7.828
CD82	-0.352882	7.40983	-10.9259	6.46881e-27	3.94162e-25	50.0081
CD9	-0.352762	8.62685	-4.84582	1.37497e-06	1.27947e-05	4.05273
RPS11	0.35202	11.5006	9.38989	1.83284e-20	7.74313e-19	35.3222
PRDX4	0.351964	7.69119	7.68297	2.5912e-14	6.75738e-13	21.3764
LIMD2	-0.35129	7.53286	-8.35372	1.34237e-16	4.25331e-15	26.5504
RPS3A	0.351147	11.9444	9.07203	3.09933e-19	1.17608e-17	32.5321
S100A9	-0.351109	9.03147	-5.87515	5.05972e-09	7.14108e-08	9.4689
RNF213	-0.350964	7.6743	-6.84584	1.05361e-11	2.13997e-10	15.4885
AHCYL1	0.35013	7.58103	8.55157	2.63636e-17	9.03059e-16	28.1529
GNAI2	0.349985	8.44251	5.60591	2.40802e-08	3.09803e-07	7.95538
PSME2	-0.349553	8.76287	-5.21144	2.09925e-07	2.33385e-06	5.86164
PHLDA1	-0.349407	7.52446	-7.48251	1.16588e-13	2.86364e-12	19.9008
OLFM2	0.349261	7.54974	9.41784	1.42355e-20	6.09531e-19	35.5716
ARHGDIB	0.348356	9.51938	5.09832	3.80403e-07	4.03112e-06	5.28851
ITM2B	-0.348117	9.66882	-5.78545	8.57165e-09	1.17573e-07	8.95707
FOS	0.348043	10.0031	3.31977	0.000920667	0.00449828	-2.10406
H2AFZ	0.346669	9.49209	4.38248	1.24744e-05	9.7233e-05	1.94355
CALM1	-0.345131	9.60796	-5.28939	1.38415e-07	1.58639e-06	6.26365
ADRB2	-0.344568	7.41779	-9.95934	9.33547e-23	4.55068e-21	40.5364
CSNK2B	0.343105	8.18969	5.8298	6.6112e-09	9.16744e-08	9.20916
SUPT4H1	0.342959	8.08693	6.07306	1.54054e-09	2.36378e-08	10.6249
MYC	-0.342521	7.56591	-7.81695	9.34776e-15	2.55331e-13	22.3778
CTNND1	0.342213	7.79677	6.83342	1.14643e-11	2.30632e-10	15.4059
ARL5B	0.341115	7.59693	7.19655	9.17777e-13	2.06973e-11	17.8775
VIM	0.340951	11.9164	6.35892	2.61343e-10	4.36974e-09	12.3533
NR4A1	0.340793	8.52805	4.86462	1.2513e-06	1.17473e-05	4.14316
PMAIP1	-0.340737	7.97024	-5.01124	5.98213e-07	6.0654e-06	4.85295
CNPY3	0.339446	7.70752	7.28016	5.04621e-13	1.17135e-11	18.4636
MYO6	0.339114	7.39029	11.8425	3.66732e-31	3.01816e-29	59.6915
LGALS2	-0.338186	7.76235	-5.86584	5.3536e-09	7.52235e-08	9.41417
PRDX2	-0.338182	7.62185	-7.58082	5.57728e-14	1.40251e-12	20.6239
RAMP1	0.337953	7.50642	8.27998	2.44082e-16	7.54511e-15	25.962
CORO1A	0.337852	8.95195	4.82043	1.55838e-06	1.43747e-05	3.93246
OSTC	0.337593	8.20603	5.78667	8.51111e-09	1.16995e-07	8.96394
LGALS7B	-0.337471	7.58938	-8.02018	1.93157e-15	5.51368e-14	23.9274
S100A8	-0.337103	9.10676	-5.91145	4.07907e-09	5.88817e-08	9.67819
MT-ND3	0.336211	9.86282	6.12185	1.1428e-09	1.77065e-08	10.9156
SLC25A5	0.333773	9.14629	5.25664	1.64995e-07	1.86045e-06	6.09406
S100A6	-0.331206	11.0869	-4.96302	7.66114e-07	7.58572e-06	4.61514
RLF	0.330908	7.58056	7.85378	7.04333e-15	1.95761e-13	22.6559
SAMSN1	-0.330773	7.59846	-6.34275	2.89524e-10	4.79038e-09	12.2534
LPAR6	-0.330674	8.17329	-5.0611	4.614e-07	4.80903e-06	5.10259
RALA	0.329809	8.06553	5.53642	3.56321e-08	4.4713e-07	7.57584
PRDM1	-0.329728	7.5958	-6.74535	2.07768e-11	4.06366e-10	14.8246
MEF2A	-0.329358	7.7965	-6.51873	9.28645e-11	1.66238e-09	13.3621
REEP5	0.329268	8.32664	5.49296	4.54243e-08	5.62214e-07	7.34081
PQLC3	0.329138	7.65134	7.32124	3.75272e-13	8.80776e-12	18.754
PPT1	0.329075	8.52302	5.19483	2.29244e-07	2.52647e-06	5.77672
S100A16	-0.328853	7.60861	-7.5146	9.12224e-14	2.26697e-12	20.1411
CLDN1	0.328548	8.18496	4.985	6.81894e-07	6.79428e-06	4.72664
YWHAZ	-0.328504	8.44999	-5.34353	1.03303e-07	1.21453e-06	6.54627
CCL2	-0.328437	7.44938	-6.63453	4.40848e-11	8.05088e-10	14.0905
PLIN2	-0.32773	7.53786	-7.00097	3.64113e-12	7.79522e-11	16.5282
RP11-1143G9.4	-0.327045	7.58201	-6.3689	2.45261e-10	4.12259e-09	12.4152
ZEB2	-0.325449	7.56122	-7.4253	1.7603e-13	4.25764e-12	19.4962
AP2S1	0.325145	8.71643	5.35232	9.84848e-08	1.16654e-06	6.59242
CYSLTR1	0.324009	7.57123	7.68519	2.54804e-14	6.67228e-13	21.3929
NFKBIZ	-0.323723	7.71209	-6.09734	1.32819e-09	2.05286e-08	10.7692
PSMB9	0.323153	8.50893	5.10421	3.68914e-07	3.92909e-06	5.31806
ZNF331	0.321352	7.92404	4.48702	7.72364e-06	6.21126e-05	2.40071
MCL1	0.320986	8.61015	4.58017	4.97926e-06	4.15178e-05	2.81968
B2M	-0.320585	13.3633	-9.40509	1.59768e-20	6.79498e-19	35.4577
GCA	0.319904	7.80451	6.47415	1.23999e-10	2.18751e-09	13.08
PPA1	-0.319707	8.08905	-4.81674	1.58782e-06	1.45826e-05	3.91456
CEBPD	-0.319176	7.89745	-5.23675	1.83519e-07	2.0547e-06	5.99138
ENY2	0.318396	8.34287	5.29062	1.375e-07	1.58137e-06	6.27005
SH3YL1	0.318368	7.55311	8.11336	9.2612e-16	2.74244e-14	24.6502
CLIC1	0.31796	9.70182	5.21316	2.08021e-07	2.31675e-06	5.87043
PRDX6	-0.317119	7.90396	-5.89077	4.61241e-09	6.56827e-08	9.55881
IFI27	-0.316956	7.87937	-5.60417	2.43203e-08	3.11979e-07	7.94577
CD99	-0.316854	8.25839	-5.05304	4.81008e-07	4.98878e-06	5.06251
DNAJB4	0.31644	7.70106	5.97657	2.76332e-09	4.13e-08	10.0567
SEC11A	0.314984	8.50803	5.07892	4.20729e-07	4.41417e-06	5.19145
TMEM219	0.314569	7.98097	5.87754	4.98854e-09	7.05633e-08	9.48266
EIF3H	0.31404	8.79006	5.27405	1.50305e-07	1.71309e-06	6.18408
P2RY13	0.313916	7.79157	5.78027	8.8345e-09	1.20668e-07	8.92775
AKAP13	0.313898	8.19985	5.15093	2.88936e-07	3.12989e-06	5.55356
MAFF	0.313627	7.72695	6.05541	1.71541e-09	2.59441e-08	10.5203
EIF4A3	0.312999	8.24009	4.12293	3.92609e-05	0.000272504	0.854071
ANXA6	-0.310923	7.57064	-7.0085	3.44389e-12	7.39795e-11	16.5825
PTGER4	-0.310895	7.68645	-5.80407	7.6903e-09	1.06173e-07	9.06241
MALAT1	-0.309772	15.2404	-6.50039	1.06021e-10	1.89025e-09	13.2337
GADD45G	-0.309259	7.5989	-5.92429	3.79736e-09	5.49403e-08	9.74812
EIF3F	0.309095	8.67282	4.99805	6.37957e-07	6.42723e-06	4.79072
CD69	-0.308878	7.98991	-3.96833	7.54989e-05	0.000492218	0.235657
CSRP2	0.308151	7.43543	9.10998	2.22135e-19	8.58336e-18	32.8606
RPS24	0.307597	11.9558	8.54414	2.80434e-17	9.50326e-16	28.0921
CSTA	-0.306024	7.76407	-5.68827	1.50483e-08	1.9867e-07	8.41107
C10orf54	-0.305486	7.60394	-6.6491	3.94646e-11	7.31249e-10	14.1977
JAK1	-0.305006	7.86783	-5.56365	3.05777e-08	3.86768e-07	7.72398
APOE	-0.304002	7.54774	-6.56945	6.66974e-11	1.20074e-09	13.6852
MT1E	-0.302985	7.45265	-8.27222	2.59872e-16	7.99422e-15	25.9004
RPS19	0.302848	12.4634	9.32259	3.35961e-20	1.37354e-18	34.7242
EIF3E	0.302586	9.21148	4.92292	9.34152e-07	9.05157e-06	4.42398
PDXK	0.302223	7.62847	6.82473	1.21602e-11	2.42324e-10	15.3483
KLF6	-0.302079	9.16593	-3.72456	0.000202237	0.00118336	-0.691661
RTN3	0.30148	7.88045	5.87922	4.93934e-09	7.00238e-08	9.49228
CKLF	0.301272	8.42886	4.14788	3.52163e-05	0.000248238	0.956929
RPLP0	-0.30124	10.6232	-6.62327	4.6813e-11	8.52454e-10	14.0309
SYNGR2	0.301119	8.2788	4.85404	1.31901e-06	1.23283e-05	4.09255
FOSB	0.300189	8.24787	4.62309	4.06212e-06	3.446e-05	3.01438
GABARAPL2	0.299392	8.52278	4.56947	5.23704e-06	4.33819e-05	2.77143
STAT1	-0.298834	7.68443	-5.83478	6.4202e-09	8.92211e-08	9.23763
SEPW1	-0.298796	7.82433	-5.82652	6.73995e-09	9.32556e-08	9.19044
DAZAP2	0.298276	8.25027	4.99073	6.62277e-07	6.63427e-06	4.75472
WSB1	-0.297249	8.11503	-4.92261	9.35595e-07	9.0517e-06	4.42249
RB1	-0.296147	7.76656	-5.75392	1.02985e-08	1.3915e-07	8.77896
HMOX1	-0.295928	7.47226	-7.50384	9.8782e-14	2.43573e-12	20.063
ID1	-0.295735	7.55437	-6.69192	2.96947e-11	5.68505e-10	14.4756
RAB5A	0.29553	7.80391	5.84995	5.87163e-09	8.2138e-08	9.32436
CAST	-0.293073	8.12407	-5.0347	5.28671e-07	5.41226e-06	4.97155
SUMO3	0.292351	8.15674	5.03506	5.27695e-07	5.41101e-06	4.97333
SLA	0.292116	7.887	5.10226	3.72677e-07	3.96251e-06	5.30828
RAC2	-0.291193	7.6244	-6.60218	5.37954e-11	9.71229e-10	13.8952
CAV1	-0.290798	7.35209	-11.1146	9.12893e-28	5.96392e-26	51.9464
LPCAT2	-0.29034	7.62747	-6.64569	4.03662e-11	7.45774e-10	14.1756
AP2M1	0.28942	8.1891	4.88107	1.15258e-06	1.08689e-05	4.22209
ST14	0.289222	7.51345	7.73656	1.72669e-14	4.6562e-13	21.775
EIF3G	0.289164	8.47211	4.80464	1.68474e-06	1.5428e-05	3.85765
MAP2K1	0.287913	7.75152	6.05659	1.70312e-09	2.58198e-08	10.5273
PLXDC2	-0.287503	7.55814	-6.98676	4.00477e-12	8.4877e-11	16.4348
CST7	-0.287439	8.0379	-3.8577	0.000118873	0.000740706	-0.192319
DSC3	-0.287324	7.40539	-9.2632	5.71628e-20	2.30727e-18	34.1997
DNAJB1	0.285693	9.65986	2.79502	0.00525003	0.0199457	-3.69619
ETS2	-0.28567	7.51957	-6.97718	4.27942e-12	9.03955e-11	16.3699
MYLIP	-0.283163	7.70431	-5.48376	4.78116e-08	5.90609e-07	7.29123
ATG3	0.282505	8.03627	5.00416	6.18355e-07	6.24963e-06	4.82075
RPL14	0.282251	11.2531	7.25109	6.21717e-13	1.42747e-11	18.2591
EMP3	-0.282175	8.93436	-4.0022	6.5417e-05	0.000434536	0.370693
NUPR1	-0.281994	7.4776	-7.60935	4.50643e-14	1.1515e-12	20.8332
RANBP2	0.281656	7.64442	5.89788	4.42184e-09	6.31108e-08	9.5998
C12orf75	-0.281334	7.50453	-6.40229	1.97115e-10	3.35784e-09	12.6279
ARID5B	-0.279634	7.41545	-7.84731	7.40326e-15	2.04867e-13	22.6069
MT-CO3	0.278783	11.7242	6.83814	1.11023e-11	2.24777e-10	15.4373
HLA-F	-0.278736	7.59481	-6.38442	2.20676e-10	3.71922e-09	12.5177
RAC1	0.278653	9.77611	4.97099	7.32318e-07	7.26244e-06	4.65802
RP11-596C23.2	-0.277993	7.42311	-7.11889	1.60545e-12	3.53254e-11	17.3302
FCGR2B	0.27774	7.96448	4.48313	7.84058e-06	6.29291e-05	2.38597
GOLGB1	0.277683	7.81813	5.27925	1.46169e-07	1.66896e-06	6.21102
COPRS	0.277625	7.49417	7.71993	1.95898e-14	5.17251e-13	21.6511
TIPARP	0.277615	7.74632	5.27026	1.5339e-07	1.73888e-06	6.16446
IDH2	0.277452	7.91183	5.11216	3.53934e-07	3.78864e-06	5.358
PRNP	-0.277393	7.4818	-7.50629	9.70098e-14	2.40137e-12	20.0807
NFKBID	0.277071	7.85084	4.91045	9.94668e-07	9.52147e-06	4.36365
RSL24D1	0.27696	8.3874	4.53177	6.25142e-06	5.12487e-05	2.60225
CYSTM1	0.276121	7.74615	5.62103	2.20997e-08	2.86979e-07	8.03855
CD44	-0.27585	8.56236	-4.13585	3.7067e-05	0.000259551	0.908268
ERCC1	0.275779	7.67761	6.08068	1.47059e-09	2.26742e-08	10.6701
MNDA	0.275255	8.6903	3.60127	0.000325895	0.00180052	-1.13843
ACOT7	0.274737	7.60202	5.86114	5.49665e-09	7.70626e-08	9.38845
HNMT	0.274231	7.62052	6.29424	3.90954e-10	6.33625e-09	11.9602
ACTR2	0.274151	8.63651	4.45725	8.83676e-06	7.05272e-05	2.27184
RPSA	0.273971	10.8487	5.72081	1.24757e-08	1.6679e-07	8.5929
APP	-0.273929	7.44743	-7.72122	1.93996e-14	5.16534e-13	21.6607
IRF1	-0.273803	8.07164	-4.06258	5.07461e-05	0.000345041	0.610911
NKRF	0.273101	7.5159	6.47997	1.19415e-10	2.11379e-09	13.1167
SUMO2	0.273064	9.33497	4.81782	1.57865e-06	1.45195e-05	3.92006
TMEM173	-0.272956	7.40876	-8.034	1.73292e-15	4.99161e-14	24.0341
KLHDC3	0.272804	7.56417	6.95511	4.9842e-12	1.04241e-10	16.2207
UQCRH	0.272779	8.88456	4.4263	1.01876e-05	8.05976e-05	2.13618
FLNA	-0.272695	7.64902	-5.93672	3.50865e-09	5.09961e-08	9.82457
RPL36	-0.271144	10.6843	-6.13026	1.08523e-09	1.69805e-08	10.9659
RPL23	0.270637	10.895	5.97285	2.82576e-09	4.20348e-08	10.035
NAP1L1	0.270256	9.48553	4.12191	3.93601e-05	0.000272894	0.851384
CD164	0.26958	8.09597	4.57009	5.22187e-06	4.33128e-05	2.7742
THAP9-AS1	0.269562	7.63122	5.96393	2.98113e-09	4.42422e-08	9.98293
GLIPR2	0.268369	7.8344	5.09207	3.92965e-07	4.15036e-06	5.25721
ATP5L	0.2682	9.70575	5.03997	5.14526e-07	5.31901e-06	4.99766
EPB41L2	0.267057	7.62231	6.06042	1.6639e-09	2.52857e-08	10.55
CAMLG	0.266079	7.92139	4.95497	7.94381e-07	7.82892e-06	4.57979
DNAJB6	0.265664	8.60719	3.94497	8.30129e-05	0.000537886	0.145776
UQCRB	0.265434	9.47234	4.74748	2.22998e-06	1.99596e-05	3.58874
WDR83OS	0.265288	8.15746	4.64596	3.64196e-06	3.11039e-05	3.11887
DAPP1	0.264938	7.83057	4.81444	1.6052e-06	1.47209e-05	3.90405
MYCBP2	-0.2642	7.65239	-5.63373	2.05595e-08	2.68077e-07	8.10856
TPPP3	-0.263893	7.41633	-8.27031	2.63904e-16	8.07736e-15	25.8852
MT-ND4	0.263603	11.7458	7.57286	5.9184e-14	1.48241e-12	20.5657
ZNF706	-0.263307	7.86306	-4.98041	6.98036e-07	6.93331e-06	4.70414
DNAJB11	0.263097	7.82838	5.09025	3.96701e-07	4.18286e-06	5.2481
RUNX3	0.262234	8.01955	4.37501	1.28703e-05	0.000100196	1.91341
DNAJC10	0.2605	7.55949	6.33999	2.92756e-10	4.83123e-09	12.2422
TMEM109	-0.260297	7.48055	-6.87758	8.48646e-12	1.74606e-10	15.7
ATP5J	0.260252	8.62869	4.29582	1.83756e-05	0.000138792	1.57449
PRELID1	0.259733	8.5295	3.98164	7.12878e-05	0.000468136	0.28951
RTN4	-0.258823	8.50143	-4.12045	3.96073e-05	0.000274008	0.845454
CTSD	-0.258066	7.74385	-4.74187	2.29182e-06	2.03978e-05	3.56252
PAK2	0.258007	8.11561	4.44307	9.43298e-06	7.50022e-05	2.20956
CAT	0.257927	7.77109	5.18237	2.44852e-07	2.68913e-06	5.71319
AP1S2	0.257458	8.10018	4.30356	1.77519e-05	0.000134401	1.60733
DNAJB9	0.257106	7.61509	5.74715	1.07111e-08	1.44417e-07	8.74084
PDLIM1	-0.255736	7.44613	-7.65028	3.31487e-14	8.57401e-13	21.1346
FHL2	0.25556	7.43105	8.25617	2.95773e-16	8.968e-15	25.773
CALR	0.255103	8.81894	3.60963	0.0003154	0.0017517	-1.10799
ITM2A	-0.254957	7.32449	-10.4287	9.81588e-25	5.22716e-23	45.0394
NBAS	-0.254858	7.3882	-7.98569	2.53073e-15	7.19159e-14	23.6618
ITGB2	-0.253841	8.21146	-4.04044	5.5698e-05	0.000376288	0.522729
FTL	0.253617	12.3957	3.49934	0.00047888	0.00252678	-1.49732
ACTN4	-0.253613	7.54708	-6.2346	5.68348e-10	9.11802e-09	11.5957
ATF4	0.253347	8.384	4.13665	3.69392e-05	0.000259229	0.91154
MLEC	0.252639	7.74746	5.16061	2.74608e-07	3.00033e-06	5.60259
ERRFI1	-0.252295	7.32944	-10.6722	8.60425e-26	5.00231e-24	47.4473
CDC42	0.252291	9.17331	3.9674	7.56403e-05	0.000492634	0.233553
RPS18	-0.252032	12.6183	-7.45399	1.42624e-13	3.47619e-12	19.7026
PPIB	0.25183	8.59679	3.85204	0.000121426	0.00075439	-0.212619
MAP1LC3B	0.251377	8.28196	4.14884	3.50445e-05	0.000247302	0.961454
TALDO1	0.250267	8.22806	4.22851	2.47585e-05	0.000180132	1.29114
PARP14	-0.250177	7.65574	-5.23378	1.86415e-07	2.08345e-06	5.97625
UBA52	0.249353	11.1154	6.71326	2.57531e-11	4.97553e-10	14.6147
KLF3	-0.249165	7.41708	-7.84576	7.49219e-15	2.06426e-13	22.5952
DAAM1	-0.249111	7.44443	-7.07594	2.15128e-12	4.65278e-11	17.0431
TNFSF10	-0.249048	7.67897	-4.79534	1.76377e-06	1.6082e-05	3.81366
KTN1	-0.248587	8.06083	-4.28806	1.90227e-05	0.000142828	1.54158
RPL26	0.248215	11.991	6.65845	3.70916e-11	6.93362e-10	14.2583
RPL34	0.248109	12.1542	6.8318	1.15906e-11	2.32435e-10	15.3952
CREM	-0.24787	7.60956	-4.68641	3.00488e-06	2.60848e-05	3.30321
GSTP1	-0.247544	9.12048	-3.57547	0.000359238	0.00195911	-1.22956
SNRPF	-0.247443	8.11177	-4.39871	1.15559e-05	9.04073e-05	2.01605
RPS23	0.247041	12.1344	6.9881	3.96758e-12	8.43711e-11	16.4439
OPTN	-0.246775	7.38225	-8.29971	2.08102e-16	6.49628e-15	26.119
C9orf3	-0.246655	7.36949	-9.62628	2.11672e-21	9.65011e-20	37.4532
PDLIM2	0.245705	7.57421	5.76804	9.4871e-09	1.29012e-07	8.85859
COX5A	0.245539	8.46485	4.02143	6.03432e-05	0.00040337	0.446991
FNBP1L	0.245252	7.43698	7.32886	3.55149e-13	8.39768e-12	18.808
IFI6	-0.244621	7.57669	-4.95259	8.04927e-07	7.89601e-06	4.56723
C14orf166	0.244532	8.35158	4.15022	3.48367e-05	0.00024611	0.967091
POMP	0.244495	8.88217	3.94643	8.25131e-05	0.000535195	0.151474
YPEL5	0.244397	8.06779	4.02941	5.83513e-05	0.000392957	0.478724
HNRNPA1	0.243926	10.0805	4.57821	5.02551e-06	4.18484e-05	2.81084
RND3	-0.243712	7.36904	-8.68571	8.57772e-18	3.0367e-16	29.2589
PTPRC	-0.243655	8.97554	-3.6939	0.00022773	0.00131792	-0.803216
ABI3	0.243403	7.77008	4.71638	2.59421e-06	2.29602e-05	3.44374
CYBB	-0.243087	7.71625	-4.70575	2.73124e-06	2.40054e-05	3.39442
PGAM1	-0.241897	8.05125	-4.27356	2.02889e-05	0.00015126	1.48031
ASAP1	-0.241796	7.52561	-6.12278	1.13629e-09	1.76487e-08	10.9211
RPL4	0.241757	10.6446	5.0355	5.26499e-07	5.40749e-06	4.97552
NEU1	0.241729	7.63886	5.14273	3.0164e-07	3.25084e-06	5.51208
JMJD1C	0.240591	8.08977	4.0232	5.98971e-05	0.000401234	0.454006
KRTDAP	-0.239992	8.19362	-3.85987	0.000117633	0.0007337	-0.182743
PLK2	-0.239952	7.54406	-5.34794	1.00856e-07	1.19017e-06	6.56944
BASP1	-0.239858	7.82314	-4.33685	1.5291e-05	0.000117453	1.74932
CKS2	0.239648	8.12416	3.54811	0.000398492	0.00213281	-1.32627
EGR1	-0.23934	7.70783	-4.71447	2.61838e-06	2.31327e-05	3.43485
PHYHIP	0.239014	7.38212	8.54277	2.8365e-17	9.52376e-16	28.0808
ETS1	-0.23898	7.3415	-9.60826	2.49934e-21	1.13131e-19	37.2892
ADI1	0.238958	7.69529	5.06834	4.44438e-07	4.64753e-06	5.13866
BAIAP2	0.238931	7.54897	6.12489	1.12167e-09	1.74645e-08	10.9337
RNASE6	0.238644	8.07604	3.8789	0.000108874	0.000684462	-0.109884
ISG15	-0.238605	7.86059	-3.70128	0.000221478	0.00128644	-0.776945
NFKBIE	0.23811	7.71827	4.83014	1.48526e-06	1.37604e-05	3.97858
CCDC88A	0.237772	7.99756	4.30526	1.76173e-05	0.000133541	1.61458
HIP1	0.237195	7.44946	7.08901	1.96278e-12	4.27427e-11	17.1329
NOP10	0.237006	8.15818	4.15335	3.43674e-05	0.000243337	0.979951
LAGE3	0.236174	7.67783	5.17024	2.61027e-07	2.85687e-06	5.6515
YWHAE	0.235967	8.43483	3.90938	9.61191e-05	0.000615881	0.00753003
CCND1	-0.235951	7.56731	-5.26394	1.58674e-07	1.79556e-06	6.13176
SYAP1	0.234591	7.77647	4.47137	8.27921e-06	6.61606e-05	2.33402
GUK1	-0.234494	8.43285	-3.93401	8.68543e-05	0.000561055	0.103103
HERPUD1	-0.234427	8.57986	-3.04466	0.00236584	0.0101368	-2.97228
ATP5E	0.233789	10.2926	4.91384	9.77829e-07	9.38864e-06	4.38006
CYR61	-0.233438	7.34005	-9.15939	1.43703e-19	5.65617e-18	33.2902
ZFHX3	0.233419	7.59176	5.35282	9.82141e-08	1.16551e-06	6.59508
CAPZA2	0.232487	8.19916	3.90543	9.76879e-05	0.000625301	-0.00773108
ATP5C1	0.231819	8.32909	3.96828	7.53634e-05	0.000491841	0.237016
RAB3GAP1	0.231635	7.49462	6.21422	6.4541e-10	1.02505e-08	11.4718
CTSA	-0.231045	7.45055	-6.45696	1.38556e-10	2.43222e-09	12.9717
HMGN2	0.230483	8.93035	3.15972	0.00160677	0.00727291	-2.61777
CBR3	0.230195	7.511	5.79511	8.10131e-09	1.11604e-07	9.01184
RAP1A	0.230185	8.17668	3.86317	0.000116068	0.000726082	-0.170132
ARL6IP4	0.229942	8.64288	3.64953	0.000270554	0.00153081	-0.964567
NT5C	0.229737	7.79746	4.54304	5.93008e-06	4.86773e-05	2.65266
GNG5	0.22899	8.73296	3.68646	0.000234439	0.00134813	-0.830418
ACTR3	0.228812	8.73566	3.64908	0.000271025	0.0015321	-0.966193
ARMCX3	0.227527	7.65117	4.71277	2.63994e-06	2.32675e-05	3.42699
HMGN1	0.227492	8.82325	3.61089	0.000313887	0.00174483	-1.1035
ERICH1	-0.22745	7.54056	-5.50671	4.20753e-08	5.21783e-07	7.41493
CLK1	0.227422	8.09943	3.52221	0.000439115	0.00233446	-1.41683
HMGN5	0.227158	7.40469	7.36184	2.79628e-13	6.6868e-12	19.0424
FSCN1	-0.225622	7.76949	-3.8395	0.000127804	0.000787832	-0.260702
PHACTR1	0.225332	7.86129	3.71187	0.000212307	0.00123771	-0.737456
KRT17	-0.225264	7.63888	-4.85362	1.32177e-06	1.23359e-05	4.09054
COL17A1	-0.225211	7.37473	-8.02172	1.90843e-15	5.47228e-14	23.9393
DRAP1	0.225086	8.55137	3.62909	0.000292724	0.00163869	-1.03824
SH3BGRL3	-0.224861	10.1608	-3.37885	0.000744508	0.0037296	-1.9075
PTRF	-0.224157	7.35185	-8.80126	3.22007e-18	1.18637e-16	30.2244
KRT18	0.223672	7.38769	6.96848	4.5446e-12	9.56781e-11	16.3111
MEF2C	-0.223661	7.76414	-4.43389	9.83917e-06	7.79385e-05	2.16936
GBP1	-0.223573	7.63867	-4.09115	4.496e-05	0.000308346	0.725589
GMFG	-0.223236	8.41542	-3.45161	0.000570716	0.00294513	-1.66081
ANAPC16	-0.223215	7.86813	-4.24197	2.33335e-05	0.000171139	1.34745
PCYT1A	0.223121	7.52988	5.7048	1.36824e-08	1.81014e-07	8.50335
IFNGR1	-0.222745	8.21687	-3.47626	0.000521071	0.00271772	-1.57618
ISCU	-0.222691	7.80303	-4.23632	2.39216e-05	0.000175047	1.32381
LRRFIP1	-0.222474	8.35399	-3.5279	0.000429856	0.00228715	-1.39697
EML4	-0.222429	7.66388	-4.67497	3.16864e-06	2.73565e-05	3.25214
RGS16	-0.222272	7.57922	-3.66529	0.000254922	0.00145013	-0.908573
NFIC	-0.222198	7.45849	-6.39683	2.03843e-10	3.45389e-09	12.5951
EIF3D	0.221966	8.16204	3.81003	0.000143827	0.000875537	-0.371883
EIF4E2	0.221467	7.74113	4.69587	2.86498e-06	2.50074e-05	3.34863
RAB13	-0.221266	7.47341	-5.9506	3.22913e-09	4.74779e-08	9.90526
CORO1C	0.221078	7.64683	4.98915	6.67624e-07	6.67308e-06	4.74699
MAPRE1	0.220801	7.89247	4.19021	2.92811e-05	0.000210141	1.13187
DNAJA1	0.220393	8.80482	2.97334	0.00298718	0.0123562	-3.18514
EPSTI1	-0.220389	7.62788	-4.83163	1.47434e-06	1.36792e-05	3.98567
ATF5	-0.220287	7.62879	-4.44449	9.37158e-06	7.47015e-05	2.21579
FNBP1	-0.220126	8.02667	-3.819	0.00013874	0.000847009	-0.338023
IL13RA1	0.220064	7.94536	4.14454	3.57028e-05	0.000251103	0.943811
GNG11	0.22004	7.42008	6.7931	1.50636e-11	2.98306e-10	15.1389
MT-ND2	0.219401	11.1279	4.88897	1.10792e-06	1.05261e-05	4.26004
GPBP1	0.219328	8.47659	3.31023	0.000951454	0.00462139	-2.13473
LAPTM4A	0.21909	8.49488	3.58495	0.00034653	0.00189914	-1.19593
LITAF	0.218982	8.41584	3.38766	0.000720794	0.00362514	-1.8776
RPL35	0.218474	11.3304	5.97684	2.75869e-09	4.13e-08	10.0583
DUSP5	-0.218203	7.4241	-5.94483	3.34262e-09	4.89196e-08	9.87168
SOCS1	-0.21817	7.39575	-6.4447	1.49939e-10	2.62476e-09	12.8947
SLC2A3	0.217495	8.10099	3.10034	0.00196517	0.00861819	-2.80246
LAP3	-0.217379	7.88301	-4.00933	6.34898e-05	0.000423511	0.398948
NRP2	-0.217369	7.44434	-5.33386	1.09162e-07	1.2763e-06	6.49324
ANKRD12	-0.216013	8.01439	-3.69245	0.000229026	0.00132421	-0.808532
PAG1	-0.2157	7.35194	-7.59107	5.16676e-14	1.31493e-12	20.699
CCL27	-0.215625	7.35342	-8.05368	1.48432e-15	4.31475e-14	24.1864
PPP2R5C	-0.215102	7.58903	-4.9278	9.11424e-07	8.84486e-06	4.44765
IL4I1	-0.214674	7.58453	-4.02778	5.88433e-05	0.000395849	0.471039
TOR1AIP2	0.214398	7.67368	4.56896	5.24986e-06	4.34313e-05	2.76909
AAK1	-0.21398	7.44325	-5.97369	2.81156e-09	4.1922e-08	10.0399
EHD4	-0.213975	7.50254	-5.44589	5.89723e-08	7.18668e-07	7.08825
CHCHD2	0.213316	9.38948	3.7718	0.000167551	0.000991383	-0.515344
TMEM70	0.212947	7.60409	4.61634	4.1947e-06	3.55372e-05	2.98366
HPRT1	0.212622	7.84203	4.15075	3.47561e-05	0.000245814	0.969289
GNL3	0.212616	7.71476	4.00046	6.58969e-05	0.000435896	0.363787
MPG	-0.212318	7.43201	-6.32227	3.27541e-10	5.34955e-09	12.1327
EIF1	-0.212225	10.755	-4.32415	1.61883e-05	0.000123597	1.69505
TPM4	-0.212003	8.38071	-3.30705	0.000962246	0.00466546	-2.14516
PSMB3	0.211326	8.59257	3.48315	0.000507923	0.00266009	-1.5524
MBNL1	-0.211264	8.01897	-3.60871	0.000316509	0.00175632	-1.11127
SNRPB2	-0.211204	8.03634	-3.73178	0.000196302	0.00115289	-0.663986
DUSP10	0.210672	7.52133	5.31401	1.21208e-07	1.40676e-06	6.39185
YWHAQ	-0.210635	8.07464	-3.63845	0.000282365	0.00159195	-1.00454
MAP4	0.210602	7.75029	4.27991	1.97248e-05	0.000147533	1.50712
NIN	0.210502	7.60481	4.88977	1.10347e-06	1.04995e-05	4.26391
TCEAL4	0.209623	7.86891	3.96077	7.7752e-05	0.000505348	0.207561
BANF1	0.209239	8.02846	3.68869	0.000232405	0.00134008	-0.822254
PON2	0.209107	7.53395	5.42284	6.69658e-08	8.08309e-07	6.96531
ACSL4	0.208984	7.59764	4.86014	1.27954e-06	1.19948e-05	4.12172
CD1C	-0.208886	8.05008	-2.88547	0.00395889	0.0157585	-3.44097
EMP2	-0.208167	7.40793	-6.70219	2.773e-11	5.34119e-10	14.5425
CD63	0.207559	9.82336	3.24177	0.0012106	0.00572078	-2.35717
ZCCHC11	-0.207546	7.3524	-7.58102	5.56921e-14	1.40251e-12	20.6253
TMEM106B	0.207392	7.41058	6.63512	4.32875e-11	7.95109e-10	14.1074
MMP9	0.207165	7.6541	3.63633	0.000284969	0.00160149	-1.01293
CARD19	0.207106	7.69122	4.47976	7.96408e-06	6.37227e-05	2.37105
LGALS7	-0.206615	7.37697	-7.16959	1.11153e-12	2.48021e-11	17.6898
NDFIP1	0.206466	7.93876	3.80867	0.000144612	0.000877785	-0.376999
RPL41	0.206424	12.0805	6.31687	3.38912e-10	5.50689e-09	12.0994
CAPZB	0.206192	8.8151	3.3121	0.00094514	0.00460012	-2.12857
STAT3	-0.206097	7.6463	-4.41229	1.08618e-05	8.52928e-05	2.07509
RGCC	-0.205543	7.8861	-3.14745	0.00167612	0.00753837	-2.65648
UPF2	0.205254	7.79948	4.07461	4.8185e-05	0.000328685	0.659815
ARF6	-0.205161	8.1343	-3.45993	0.000553487	0.00287025	-1.63231
CMPK1	0.204793	7.77644	4.15617	3.39497e-05	0.000240648	0.991547
TPT1	-0.204656	11.9482	-5.21928	2.01365e-07	2.24657e-06	5.90181
C16orf87	0.203947	7.57323	4.88751	1.11605e-06	1.05874e-05	4.25303
PFN1	0.203173	10.5456	3.928	8.90338e-05	0.000574549	0.0797274
TUBB4B	-0.202717	8.18619	-3.25689	0.0011483	0.00549192	-2.30844
GNAI1	0.202475	7.47503	5.59444	2.56984e-08	3.28833e-07	7.89237
SVIP	0.202346	7.57641	4.67749	3.13052e-06	2.70642e-05	3.26373
MT-CYB	0.20202	11.0401	4.66298	3.35665e-06	2.8901e-05	3.19695
C20orf24	0.202011	7.82102	4.00243	6.53535e-05	0.000434536	0.371611
ZNF385A	0.200891	7.57826	5.03324	5.32654e-07	5.44424e-06	4.96433
TAOK3	0.200573	7.96685	3.57954	0.000353729	0.0019324	-1.21513
SERTAD2	0.200531	7.58996	4.68725	2.98672e-06	2.59627e-05	3.30877
SOX15	-0.200493	7.33522	-8.74296	5.28683e-18	1.92544e-16	29.7357
CISD2	0.200275	7.6179	4.49234	7.51281e-06	6.04939e-05	2.42673
NDFIP2	-0.199508	7.33609	-8.32973	1.63145e-16	5.14352e-15	26.3585
RHOC	0.199393	8.11171	3.4052	0.000676339	0.00341783	-1.81854
CASP1	-0.199235	7.64785	-4.27409	2.0242e-05	0.000151088	1.48251
FUOM	-0.198936	7.59447	-4.66254	3.36372e-06	2.89225e-05	3.19494
RP11-796E2.4	-0.198927	7.44864	-4.93245	8.91232e-07	8.66217e-06	4.46931
CKAP2	0.198826	7.5328	4.88212	1.14654e-06	1.0828e-05	4.22713
PPP1R15B	0.19854	7.61066	4.21475	2.63013e-05	0.0001907	1.23374
GYPC	-0.198309	7.35751	-6.65308	3.84755e-11	7.17115e-10	14.2226
TSEN34	0.198301	7.60434	4.53115	6.26972e-06	5.13323e-05	2.59945
EIF4B	0.19826	8.1804	3.3627	0.000788754	0.00392026	-1.96113
TNFAIP2	-0.198229	7.45965	-4.3684	1.32943e-05	0.000103116	1.88289
SMDT1	0.198089	8.17952	3.41607	0.00065008	0.00330357	-1.78178
LSM3	0.197845	8.10519	3.54267	0.000406643	0.00217074	-1.34521
VAMP5	-0.197826	7.48475	-4.91945	9.5061e-07	9.15504e-06	4.40719
CXCL10	-0.197723	7.48844	-2.85761	0.00432238	0.0169813	-3.52051
BST2	-0.197556	7.89193	-3.49751	0.000481548	0.00253874	-1.50276
DNAJC15	0.19754	7.97852	3.62731	0.000294725	0.00164843	-1.04461
AHNAK2	-0.197418	7.31914	-9.18377	1.15821e-19	4.64532e-18	33.503
DAPL1	-0.197102	7.4482	-5.72153	1.24238e-08	1.66448e-07	8.59694
LYSMD2	-0.196547	7.41042	-6.13486	1.05494e-09	1.65474e-08	10.9934
ITM2C	0.196491	7.67593	3.96702	7.57581e-05	0.000492894	0.232085
CAMK1D	0.196397	7.64387	4.48301	7.84504e-06	6.29291e-05	2.38543
PA2G4	0.19615	8.18577	3.25149	0.00117019	0.00557556	-2.32586
VMP1	-0.196036	7.99729	-3.19744	0.00141171	0.00649675	-2.49877
SRSF5	-0.195344	8.39442	-3.10105	0.0019596	0.00861163	-2.79998
ADM	-0.195186	7.53817	-4.13035	3.79805e-05	0.000264777	0.885295
ALDH3A2	-0.195174	7.41271	-6.21617	6.37603e-10	1.0152e-08	11.4837
HPS5	0.195021	7.49966	5.12282	3.34781e-07	3.59578e-06	5.41161
OTULIN	0.194954	7.41734	6.14976	9.62411e-10	1.51711e-08	11.0828
HSP90AB1	0.194901	10.3242	2.87184	0.00413263	0.0163576	-3.47991
RSBN1	0.19457	7.5059	5.17602	2.53196e-07	2.77596e-06	5.68087
OTUD1	-0.194556	7.38549	-6.08012	1.4756e-09	2.26963e-08	10.6668
IFRD1	0.194494	8.00657	3.04526	0.00236008	0.010119	-2.97017
EI24	0.194469	7.56662	4.75334	2.16708e-06	1.94515e-05	3.61617
PIK3R1	-0.194285	7.47181	-5.29184	1.36597e-07	1.57385e-06	6.27641
VPS29	0.194091	8.43246	3.18625	0.00146712	0.00672731	-2.53419
LDHA	0.194025	9.79644	2.78555	0.00540346	0.0204306	-3.72226
UTRN	-0.194013	7.46172	-5.36682	9.10106e-08	1.08613e-06	6.6687
NAA10	0.193784	7.82313	3.79523	0.000152611	0.00091842	-0.427603
ICAM3	0.193672	7.80298	3.8816	0.000107683	0.000678316	-0.0995184
FKBP5	-0.193407	7.52153	-4.7499	2.20379e-06	1.97531e-05	3.60006
SRP72	0.192699	7.90378	3.60182	0.000324954	0.00179767	-1.13588
SERF2	0.192577	10.2631	3.80947	0.000144153	0.000875837	-0.37401
EIF3I	0.192374	8.10307	3.41753	0.000646619	0.00329127	-1.77682
ALDOA	0.192306	9.20409	3.026	0.00251479	0.0106811	-3.02819
BLOC1S1	0.191515	8.24975	3.2246	0.00128509	0.00600562	-2.41222
RXRA	0.190709	7.52739	4.95434	7.96946e-07	7.83747e-06	4.57669
RAN	-0.190615	8.67233	-3.02124	0.00255447	0.0108279	-3.04249
IFITM2	-0.190594	7.97223	-3.13592	0.00174211	0.00778543	-2.69207
TMEM9B	0.190425	7.72689	4.00086	6.57855e-05	0.000435783	0.365385
GAS6	-0.190343	7.41273	-5.88796	4.68998e-09	6.66377e-08	9.54261
IFI27L2	-0.189793	7.6962	-4.09287	4.45771e-05	0.000306051	0.733491
LAD1	-0.189754	7.43025	-5.00897	6.03502e-07	6.10926e-06	4.84418
ATP1A1	-0.189563	7.82521	-3.43903	0.000597707	0.00306694	-1.70376
GZMA	-0.188848	7.37121	-4.94541	8.37646e-07	8.19161e-06	4.52931
GNB2	0.188703	8.0158	3.42948	0.000618984	0.00316586	-1.73626
DAB2	0.188676	7.57576	4.33283	1.55697e-05	0.000119449	1.73213
RHOG	0.188515	8.398	3.10036	0.00196414	0.00861819	-2.8021
FAM110A	-0.188459	7.40203	-5.61187	2.32802e-08	3.01075e-07	7.98812
QPCT	-0.188229	7.56784	-4.26219	2.13384e-05	0.000157969	1.43238
ISG20	-0.188061	7.37466	-5.52586	3.79521e-08	4.72499e-07	7.51513
C1orf162	-0.187646	7.92001	-3.10029	0.00196463	0.00861819	-2.80233
PDCD5	-0.187575	7.70749	-3.91453	9.41063e-05	0.000606048	0.0274801
ANKRD11	-0.186477	7.65846	-3.90296	9.86811e-05	0.000629834	-0.0172649
MRPL14	-0.186317	7.57962	-4.52329	6.50442e-06	5.30483e-05	2.56435
KDM6B	0.186153	7.59574	4.29181	1.87075e-05	0.000140962	1.55747
RPL7	0.186106	11.8423	5.09712	3.82779e-07	4.04953e-06	5.28251
PRCP	0.185859	7.70948	3.89456	0.000102133	0.000647865	-0.0496672
UBXN1	0.185525	8.37456	2.98252	0.00289904	0.0120625	-3.15791
ANAPC11	0.185216	8.16868	3.15002	0.0016606	0.00748453	-2.64807
MT-CO2	0.185187	11.5787	4.95863	7.79766e-07	7.70885e-06	4.59765
RNF130	-0.185182	7.58367	-4.29119	1.87591e-05	0.000141183	1.55485
EFNA1	-0.185115	7.37797	-6.65166	3.88003e-11	7.21048e-10	14.2143
RASA2	0.185023	7.47989	5.03657	5.23605e-07	5.3865e-06	4.98082
RAB5C	0.18451	8.02922	3.38073	0.000739077	0.00370826	-1.90083
MZT2B	-0.184012	8.09469	-3.23123	0.00125584	0.00589502	-2.391
AIM1	-0.183859	7.39403	-5.9062	4.20858e-09	6.04757e-08	9.64782
PHLDA2	-0.183575	7.84571	-2.90307	0.00374356	0.0150717	-3.39029
BRK1	0.182633	8.65353	2.92822	0.00345379	0.0139762	-3.31723
PRDX3	0.182491	7.72828	3.78933	0.00015625	0.00093499	-0.449745
UVRAG	0.182353	7.60674	4.21131	2.67009e-05	0.000192742	1.21943
GABARAPL1	-0.182135	7.47359	-4.69658	2.85509e-06	2.49899e-05	3.35194
HIF1A	-0.181937	7.66144	-3.87919	0.000108746	0.000684333	-0.108773
NDUFA12	0.181315	8.04323	3.12146	0.00182946	0.00811286	-2.73697
PPP1R12A	0.181054	7.86574	3.42561	0.000627811	0.00320583	-1.74941
TUFM	0.181027	8.01798	3.31158	0.000946886	0.00460508	-2.13028
CALD1	-0.180682	7.33063	-7.28523	4.86576e-13	1.13362e-11	18.4993
PTPN2	-0.180535	7.5742	-4.15919	3.35086e-05	0.000237787	1.00395
EID1	0.180352	8.54125	2.92607	0.00347771	0.0140461	-3.32351
EGR2	-0.18019	7.36261	-5.94793	3.28229e-09	4.81478e-08	9.88942
RP1-313I6.12	0.180163	7.40445	5.35574	9.66704e-08	1.14934e-06	6.61039
ZNF33A	0.18003	7.54543	4.33757	1.52411e-05	0.000117212	1.75243
ANXA11	0.179741	8.0159	3.23614	0.00123456	0.00580369	-2.37524
SLC2A1	0.179113	7.60034	4.11398	4.07232e-05	0.000281421	0.81913
NDUFB7	-0.178725	8.05896	-3.18031	0.00149736	0.00683137	-2.55296
ING2	0.178499	7.73793	3.62312	0.000299509	0.00167224	-1.05967
ATF3	-0.178483	7.92515	-2.71683	0.00665878	0.0243489	-3.91014
PPP1R2	0.178473	7.96548	3.03756	0.00242082	0.0103374	-2.99341
AKAP17A	0.178393	7.49542	4.81948	1.56575e-06	1.44217e-05	3.92793
CFLAR	0.178321	8.20484	2.83187	0.00468143	0.0181667	-3.59286
RPL36AL	0.178268	9.56035	3.16859	0.00155869	0.00708059	-2.58987
GSTO1	-0.17823	8.09819	-3.01361	0.00261924	0.0110654	-3.06534
LIPA	-0.178003	7.35009	-5.76651	9.6226e-09	1.30575e-07	8.84527
SPPL2A	-0.177183	7.65091	-3.82681	0.000134451	0.000823201	-0.308487
CLNS1A	0.177115	7.84852	3.4129	0.000657632	0.00333927	-1.7925
RPL9	0.176736	11.642	4.41995	1.04883e-05	8.25641e-05	2.10845
BAZ2B	0.176666	7.70696	3.67798	0.000242301	0.00138704	-0.861314
JUND	-0.176634	7.75347	-3.36647	0.000778113	0.00387955	-1.94854
CD37	-0.176315	8.1363	-2.88228	0.00399704	0.0158904	-3.44981
VAMP2	-0.1763	7.81949	-3.41176	0.000660369	0.00334781	-1.79636
OAZ1	0.176003	10.3633	3.66627	0.000253578	0.00144378	-0.903913
CD81	-0.175939	7.45917	-4.80175	1.70893e-06	1.5627e-05	3.84397
UBE2E2	0.175845	7.66992	3.90099	9.94815e-05	0.00063422	-0.0248784
CD1B	-0.1756	7.48054	-3.62972	0.000292396	0.00163829	-1.03693
OGFRL1	0.175524	8.1025	3.09574	0.00199484	0.00873019	-2.81631
MMP12	-0.175287	7.51284	-2.59829	0.00945286	0.0327875	-4.22335
CKB	-0.17516	7.38726	-5.55187	3.26718e-08	4.10796e-07	7.65983
TRABD	-0.175147	7.42126	-5.273	1.51148e-07	1.71653e-06	6.17867
PTPN12	0.175138	7.57718	4.2509	2.24318e-05	0.000165099	1.38489
TMEM59	-0.174774	8.14613	-3.05823	0.00226075	0.00973257	-2.93086
CDC37	0.174684	8.21875	2.93111	0.003422	0.0138652	-3.30883
TECR	-0.174261	7.6262	-3.97104	7.45039e-05	0.000487611	0.247845
COX7A2	-0.174245	8.81256	-2.95183	0.00320165	0.0131065	-3.24831
OST4	0.173856	8.74763	2.93801	0.00334716	0.0136142	-3.28873
RSF1	-0.173752	7.59568	-3.99966	6.61179e-05	0.000436902	0.360624
FLOT1	0.173706	7.64123	3.89758	0.00010088	0.00064063	-0.0380378
PVRL2	0.173679	7.66532	3.82809	0.000133756	0.000821331	-0.303618
SPOP	0.173652	7.51885	4.51188	6.85989e-06	5.57322e-05	2.51353
CD47	0.173592	7.8756	3.23891	0.00122273	0.00575665	-2.36637
POU2F2	-0.173591	7.33776	-6.43534	1.5926e-10	2.76502e-09	12.8358
LIMA1	-0.173411	7.50141	-4.59542	4.63279e-06	3.88848e-05	2.88864
ARF1	-0.173229	8.04519	-3.08927	0.00203853	0.0088907	-2.83616
RPS20	0.173115	11.5022	4.78191	1.88418e-06	1.71306e-05	3.75032
RPL27A	0.172744	11.875	4.9112	9.90918e-07	9.49992e-06	4.36728
RPL13	-0.172424	12.4217	-5.31021	1.23725e-07	1.43074e-06	6.372
CHMP2B	0.172284	7.67299	3.77423	0.000165935	0.00098366	-0.506243
SH3KBP1	-0.172284	7.80432	-3.28975	0.001023	0.00493736	-2.20175
KRT6A	-0.172274	7.68959	-3.63251	0.000288893	0.00162136	-1.02592
TMED5	0.171849	7.58208	4.06278	5.06696e-05	0.000344891	0.612234
FAM213A	-0.171782	7.35797	-6.66824	3.47596e-11	6.53625e-10	14.3217
ARHGAP18	-0.171778	7.81857	-3.18546	0.0014711	0.00674068	-2.53668
PSMA7	-0.171624	8.7727	-2.76743	0.00571047	0.0214126	-3.77211
PCBP1	0.171415	8.37752	2.81622	0.00491457	0.0188749	-3.63677
PIM1	-0.170942	7.40799	-5.11587	3.47157e-07	3.72239e-06	5.37663
MAX	-0.170417	7.54096	-4.23742	2.38058e-05	0.000174401	1.32842
PSMB1	0.170283	8.62801	2.81228	0.00497488	0.0190834	-3.64778
EFHD2	-0.169723	7.77327	-3.40627	0.000673701	0.00340722	-1.81491
ADIRF	0.16968	7.42164	4.75383	2.16192e-06	1.94515e-05	3.61845
ZFAS1	-0.169447	8.83305	-2.58896	0.00970753	0.033524	-4.24716
FAM105A	0.169443	7.82466	3.25824	0.00114287	0.00547006	-2.30406
CAP1	0.169422	9.00429	2.61507	0.00899882	0.031471	-4.17964
SNHG8	0.169236	8.33675	2.63456	0.00850007	0.0301258	-4.12877
CCL20	-0.169207	7.37252	-3.83215	0.000131822	0.000810242	-0.2896
EXOC3	0.168964	7.41363	5.33544	1.07938e-07	1.26433e-06	6.50386
ZC3HAV1	-0.168887	7.59482	-3.55781	0.000384077	0.00206613	-1.29195
LMAN1	-0.168819	7.43139	-5.06042	4.63017e-07	4.81796e-06	5.09922
CDC42SE2	-0.168783	7.6454	-3.62376	0.00029877	0.00166958	-1.05736
GAPDH	-0.16878	11.2739	-3.27278	0.00108602	0.00522164	-2.25696
PSMC4	-0.168739	7.71289	-3.47331	0.000526781	0.00274073	-1.58632
GZMB	-0.168678	7.36974	-3.83874	0.000128363	0.00079051	-0.264578
BCL2	-0.168635	7.37379	-5.59416	2.57379e-08	3.28833e-07	7.89088
RBMS1	-0.168377	7.46417	-4.61063	4.31023e-06	3.63701e-05	2.95767
HMGB3	0.168362	7.50927	4.21043	2.6804e-05	0.000193239	1.21577
BPTF	-0.168302	7.64426	-3.65689	0.000262964	0.00149319	-0.937937
GNAS	0.167702	8.38624	2.76378	0.00577446	0.0215886	-3.78215
RPL3	0.16757	11.8747	4.26579	2.10008e-05	0.000155652	1.44753
SNAP29	0.167383	7.49485	4.60413	4.44536e-06	3.73611e-05	2.92814
ZNF721	0.167363	7.44703	4.90945	9.99675e-07	9.55496e-06	4.35883
P4HA1	0.167335	7.49095	4.51152	6.87153e-06	5.57553e-05	2.51192
HNRNPA0	0.167253	8.37713	2.79569	0.00523638	0.0199297	-3.69401
IVNS1ABP	0.167139	7.66331	3.51234	0.000455632	0.00241416	-1.45123
NSG1	-0.166954	7.33348	-6.78396	1.60214e-11	3.15304e-10	15.0786
IRF4	-0.166841	7.39563	-4.75359	2.16539e-06	1.94515e-05	3.61696
IFI44	-0.166819	7.36748	-5.65411	1.83017e-08	2.39624e-07	8.22131
FOXP1	0.166534	7.62399	3.76393	0.000172871	0.00102095	-0.544693
S100A7	-0.166299	8.58328	-3.07301	0.00215231	0.00931001	-2.88589
CAV2	-0.166255	7.29918	-9.15676	1.47075e-19	5.75317e-18	33.2674
MTPN	0.166205	7.96354	3.01183	0.00263455	0.0110931	-3.07067
NFIB	-0.166173	7.29429	-9.30459	3.94817e-20	1.60382e-18	34.5649
IRF2	-0.165936	7.50086	-4.3724	1.30232e-05	0.000101234	1.90216
SPG21	0.165892	7.75019	3.43303	0.00061099	0.00313003	-1.72418
DDX5	-0.165891	9.57578	-2.8285	0.00473075	0.0182909	-3.60233
RPL5	0.165725	11.085	3.79026	0.000155671	0.000932407	-0.446257
HNRNPAB	-0.165633	7.72124	-3.41636	0.000649396	0.00330275	-1.7808
FAM46B	-0.165572	7.31942	-7.43613	1.62608e-13	3.94808e-12	19.574
EMP1	0.165494	7.7545	3.31421	0.000938069	0.00457273	-2.12162
TCEB3	0.165457	7.49357	4.40228	1.13693e-05	8.90571e-05	2.03156
PIK3IP1	-0.165378	7.35094	-5.94131	3.41355e-09	4.98425e-08	9.85128
EIF4A2	-0.165328	8.2383	-2.65847	0.00792219	0.0283861	-4.06587
XAF1	-0.16453	7.38234	-5.32988	1.11236e-07	1.29816e-06	6.47479
MYH9	-0.164241	7.77553	-3.25433	0.00115864	0.00553301	-2.31671
PDIA3	0.163972	8.76109	2.45898	0.0140309	0.0455735	-4.57339
RNF7	-0.163811	7.90338	-3.11815	0.00184997	0.00818664	-2.74719
EIF4A1	-0.163809	8.14924	-2.7386	0.00623374	0.0230878	-3.85099
LAMP1	-0.163665	7.51253	-4.13342	3.74566e-05	0.000261423	0.898357
NDUFV2	-0.163288	8.1167	-2.84054	0.00455671	0.0177807	-3.56845
POSTN	-0.163216	7.29975	-7.88243	5.6466e-15	1.57632e-13	22.8731
COX5B	-0.162969	8.81854	-2.69885	0.00702584	0.0254707	-3.95836
PRDM2	-0.162942	7.41574	-4.9906	6.62694e-07	6.63427e-06	4.75412
CSTB	-0.162907	8.84408	-2.63401	0.00851396	0.0301582	-4.13023
UBE2E3	0.162838	7.59196	3.91218	9.50195e-05	0.000609452	0.0183754
BAZ1A	0.162772	8.28119	2.56152	0.0105061	0.0357366	-4.31744
EHF	-0.162482	7.35189	-6.1269	1.10789e-09	1.72923e-08	10.9458
UTP6	0.162014	7.49474	4.31103	1.71685e-05	0.000130296	1.63912
DDAH2	0.161935	7.94335	2.9612	0.00310631	0.012774	-3.2208
NDRG1	-0.161752	7.37792	-5.61877	2.23855e-08	2.90096e-07	8.0261
TFAP2A	-0.161658	7.30308	-8.62861	1.38604e-17	4.85269e-16	28.7862
PRR13	0.161541	8.24904	2.71963	0.00660117	0.0241979	-3.90243
NR3C1	-0.161392	7.58923	-3.67855	0.00024177	0.00138651	-0.859262
CDC42SE1	0.161323	7.6076	3.70103	0.000221474	0.00128644	-0.777114
SCAND1	-0.161175	7.88878	-2.99503	0.00278332	0.0116498	-3.12077
GSTM3	-0.160367	7.34052	-6.32621	3.19472e-10	5.24481e-09	12.157
CRIP2	-0.159938	7.32738	-6.47381	1.24271e-10	2.18751e-09	13.0779
ITGB1	-0.159789	7.86491	-2.93426	0.00338769	0.0137526	-3.29967
CBR1	-0.15975	7.50548	-4.2584	2.16993e-05	0.000160266	1.41644
MRPL41	-0.159689	7.82967	-3.1245	0.00181075	0.00804116	-2.72754
HBEGF	-0.159516	7.3803	-4.71139	2.6606e-06	2.3417e-05	3.41966
GLTP	-0.159506	7.49446	-4.18989	2.93223e-05	0.000210199	1.13054
MTA3	0.159505	7.34327	6.39822	2.02051e-10	3.43269e-09	12.6037
MB21D1	-0.159484	7.41878	-4.68537	3.01393e-06	2.61276e-05	3.30008
PCNP	0.159321	7.91194	3.02271	0.00254215	0.0107901	-3.03808
SMC4	0.15912	7.66921	3.10856	0.00191076	0.00842034	-2.77684
SFT2D2	0.159042	7.55971	3.86003	0.000117557	0.0007337	-0.182137
PRC1	0.158825	7.43394	4.49239	7.51093e-06	6.04939e-05	2.42697
LYST	-0.15859	7.448	-4.40576	1.11903e-05	8.77634e-05	2.04669
HSD17B12	0.158207	7.62836	3.6704	0.000249542	0.00142336	-0.888891
TSTD1	-0.158144	7.61804	-3.60171	0.000325096	0.00179767	-1.13629
RGS14	0.157728	7.43697	4.74414	2.26661e-06	2.02303e-05	3.57312
ENO1	-0.157675	9.44752	-2.46612	0.0137553	0.0448488	-4.5559
SGMS2	0.157604	7.37275	5.746	1.07832e-08	1.45081e-07	8.73433
ECHDC2	-0.157506	7.29847	-7.8175	9.30855e-15	2.55331e-13	22.3819
FKBPL	0.157064	7.45824	4.65365	3.51027e-06	3.01009e-05	3.15412
LSM12	0.155992	7.55901	3.88679	0.000105429	0.000665443	-0.079594
KCTD5	0.15597	7.45428	4.42408	1.02916e-05	8.12177e-05	2.12649
PRRC2B	-0.155931	7.39141	-5.07599	4.27161e-07	4.47425e-06	5.17684
SERPINB5	-0.155727	7.39691	-5.15397	2.84355e-07	3.08555e-06	5.56897
LGMN	-0.155682	7.35853	-5.31364	1.21451e-07	1.40701e-06	6.38992
TYRP1	-0.155521	7.4242	-4.16952	3.20443e-05	0.000227907	1.04635
DUSP6	-0.155451	7.50454	-3.6161	0.000307679	0.00171483	-1.08483
BCL11B	-0.155089	7.28884	-8.06307	1.38635e-15	4.06728e-14	24.2538
ELL2	0.154915	7.49287	3.99146	6.8424e-05	0.00045073	0.328236
CDKN2C	0.154474	7.41871	4.51225	6.84805e-06	5.57075e-05	2.51518
PLA2G16	-0.154376	7.3621	-4.55975	5.4978e-06	4.52462e-05	2.72535
FOXN3	-0.154373	7.62363	-3.44849	0.000577291	0.00296939	-1.67146
DSP	0.154091	8.01743	2.6402	0.00836043	0.0296823	-4.11398
GLO1	0.154055	7.67591	3.25662	0.00114936	0.00549284	-2.30929
DCXR	0.153987	7.69863	3.2151	0.00132814	0.00616589	-2.44258
AKAP9	0.153975	7.93819	2.80698	0.00505706	0.0193401	-3.66257
ACYP2	0.153899	7.43099	4.75858	2.1123e-06	1.90679e-05	3.64071
MARCH1	0.15388	7.79715	2.96927	0.00302632	0.0124774	-3.19705
LAMP3	-0.153617	7.48179	-3.41947	0.000642496	0.00327554	-1.77073
VEGFA	-0.153579	7.43976	-4.28238	1.95093e-05	0.000146308	1.51756
STOM	-0.153376	7.43668	-4.43524	9.77811e-06	7.75518e-05	2.17529
ACBD6	0.153181	7.49247	4.23012	2.4584e-05	0.000179274	1.29786
ATP6AP2	0.153167	8.22746	2.4884	0.0129256	0.0426168	-4.501
BLOC1S6	0.153151	7.70226	3.16591	0.00157304	0.00713556	-2.5983
CSNK1A1	0.153012	8.08568	2.66793	0.00770354	0.0276742	-4.04084
PTPN1	-0.152847	7.54786	-3.58558	0.000345704	0.00189673	-1.1937
TXNDC17	-0.152626	7.95791	-2.81602	0.00491764	0.0188753	-3.63734
TLE4	-0.15226	7.54354	-3.57989	0.000353258	0.00193149	-1.21388
PIGP	0.152087	7.48547	4.14722	3.52913e-05	0.00024849	0.954801
CD3EAP	0.151889	7.40903	4.71426	2.621e-06	2.31327e-05	3.4339
XIST	-0.151839	8.06872	-3.11218	0.0018876	0.0083357	-2.76566
RPS7	0.151185	11.3125	3.82751	0.000134073	0.000821681	-0.305839
SAMHD1	-0.150832	7.80616	-2.93681	0.00336013	0.0136528	-3.29224
ARPC2	-0.150654	9.93238	-2.70459	0.00690613	0.0251229	-3.94295
UBE2D1	0.15054	7.5206	3.85081	0.000122032	0.000756724	-0.217301
MIER1	-0.150486	7.54266	-3.59483	0.000333746	0.00184068	-1.16082
MAT2A	-0.150472	7.62716	-3.17859	0.00150622	0.00686683	-2.55838
RALB	0.150385	7.55232	3.78073	0.000161698	0.000963951	-0.481945
DENR	0.150375	7.60835	3.44289	0.000589294	0.00302622	-1.69059
TRIP10	0.150147	7.48542	4.12708	3.84931e-05	0.000267762	0.87249
EIF2A	0.149519	7.81042	2.98825	0.00284546	0.0118786	-3.1409
TMEM258	0.149432	8.25109	2.61259	0.00906405	0.0316478	-4.18608
DR1	0.149273	7.60107	3.48577	0.000503018	0.00263658	-1.54336
SPCS1	0.149224	8.38468	2.49515	0.0126833	0.0419488	-4.48428
NAA20	-0.149144	7.61217	-3.41889	0.000643426	0.00327764	-1.77223
CCPG1	0.148999	7.45159	4.23165	2.44184e-05	0.000178477	1.30428
PPHLN1	0.148771	7.83575	2.94316	0.0032923	0.0134171	-3.2737
MFSD10	-0.148546	7.40842	-4.69328	2.901e-06	2.52523e-05	3.33666
CHST12	-0.148303	7.31116	-6.49135	1.10936e-10	1.9692e-09	13.1886
CA12	-0.147889	7.30268	-7.78154	1.22575e-14	3.33372e-13	22.1116
CEBPA	-0.147403	7.32287	-6.28554	4.12955e-10	6.67575e-09	11.9069
IFI44L	-0.147029	7.32485	-5.37229	8.86715e-08	1.06021e-06	6.69423
CLEC5A	0.146874	7.92843	2.4876	0.0129547	0.0426904	-4.50298
SERPINB6	-0.146426	7.50508	-3.93419	8.67907e-05	0.000561055	0.103794
NDUFS8	-0.146156	7.67385	-3.14958	0.00166312	0.00749056	-2.64947
CSRP1	-0.146012	7.46873	-4.17264	3.16091e-05	0.000225297	1.05929
DNPH1	-0.145976	7.55961	-3.45397	0.000565762	0.00292434	-1.65271
ATP6V1B2	-0.145916	7.56251	-3.36473	0.000782986	0.00389465	-1.95433
HRAS	-0.145716	7.3649	-5.44479	5.93323e-08	7.21668e-07	7.08236
TTC3	0.145699	7.84903	2.71203	0.00675375	0.0246535	-3.92294
EIF2S3	0.145549	7.78806	2.94053	0.00332021	0.0135133	-3.28138
HTRA1	-0.145481	7.2713	-7.94138	3.67487e-15	1.03043e-13	23.2964
FABP7	-0.145157	7.346	-5.30279	1.28775e-07	1.48642e-06	6.33336
WDFY2	0.14491	7.62938	3.08585	0.00206202	0.0089623	-2.84665
LYPD3	-0.144181	7.47059	-3.99692	6.68785e-05	0.000441008	0.349817
EIF6	0.143557	8.07007	2.55079	0.0108336	0.0367124	-4.34468
LINC00998	0.143514	7.63038	3.30928	0.000954656	0.0046322	-2.13783
SEPT2	0.14348	7.95848	2.60571	0.00924731	0.0321979	-4.20391
RPS5	0.143442	11.0666	3.47482	0.000523851	0.00272997	-1.58113
RPS19BP1	0.143179	7.95229	2.65772	0.00793977	0.0284262	-4.06785
CYB561A3	0.142911	7.54371	3.44924	0.000575696	0.00296601	-1.66889
DARS	-0.142891	7.59709	-3.29851	0.000991782	0.00479765	-2.17311
ACTN1	-0.14265	7.41547	-4.3254	1.6098e-05	0.000123055	1.70038
RPL7A	0.142491	11.1887	3.68761	0.000233388	0.00134453	-0.826209
MTCH2	-0.14236	7.59444	-3.33169	0.000881445	0.00433337	-2.06402
ATP5G1	0.142248	8.03794	2.55176	0.0108037	0.0366506	-4.34224
HILPDA	0.142218	7.37736	4.35396	1.416e-05	0.000109429	1.82251
STK17A	-0.14209	7.54628	-3.37953	0.00074231	0.00372153	-1.90488
PPFIBP1	0.141952	7.39395	4.85197	1.33267e-06	1.24193e-05	4.08266
C19orf33	-0.141487	7.37993	-4.8666	1.23897e-06	1.16489e-05	4.15266
SYTL1	-0.141378	7.32874	-5.77275	9.23073e-09	1.25796e-07	8.88517
PCBD1	0.141129	7.57767	3.46754	0.000538155	0.00279761	-1.60619
S100A11	-0.141061	10.57	-2.42156	0.0155565	0.049839	-4.6642
VIMP	-0.140927	7.71811	-2.89315	0.00386191	0.0154696	-3.41863
ELF2	0.140899	7.45755	4.05729	5.18648e-05	0.000352269	0.590176
POLR2J3	-0.140738	7.66257	-2.98471	0.00287842	0.0120004	-3.1514
HMOX2	0.140656	7.54911	3.45841	0.000556581	0.00288394	-1.6375
IFNGR2	-0.140246	7.51225	-3.70406	0.000218862	0.00127394	-0.765992
CLIC4	-0.140046	7.39772	-4.5728	5.15553e-06	4.28186e-05	2.78643
PPP1R10	0.139942	7.92025	2.51876	0.0118668	0.0397042	-4.42542
KDM5B	0.139897	7.43394	4.1842	3.0058e-05	0.000214743	1.10703
RPS15A	0.139814	11.6107	3.67369	0.00024638	0.00140785	-0.876948
FAU	0.139726	11.268	3.81757	0.000139539	0.00085025	-0.343424
HNRNPH2	0.139581	7.61136	3.21861	0.00131208	0.0060958	-2.43137
C19orf60	0.139288	7.87181	2.63746	0.00842799	0.0299038	-4.12117
TCF25	-0.139222	7.9271	-2.57963	0.00997272	0.0342532	-4.27113
CHD2	0.139193	7.77113	2.70146	0.00697115	0.0253158	-3.95136
DUSP14	-0.138525	7.31662	-6.43403	1.60592e-10	2.78052e-09	12.8277
SPINT1	0.138281	7.50717	3.69171	0.000229684	0.00132681	-0.811223
TSHZ2	-0.138246	7.28817	-6.87277	8.86094e-12	1.81721e-10	15.6584
NUDT3	-0.138136	7.68464	-2.96495	0.00306887	0.0126282	-3.20976
RPS6KB2	-0.138044	7.41949	-4.3298	1.57832e-05	0.000120941	1.71917
PHGDH	-0.137906	7.36486	-4.95564	7.91701e-07	7.81465e-06	4.58304
CFD	-0.137852	7.35372	-4.89827	1.05745e-06	1.0092e-05	4.30484
TRIM29	-0.137502	7.42591	-4.32375	1.62172e-05	0.000123669	1.69335
OS9	0.137491	7.90877	2.52037	0.011813	0.039566	-4.4214
RAB7B	0.137274	7.44953	3.89286	0.000102844	0.00065107	-0.0562006
ATP1B1	0.137015	7.75593	2.60938	0.00914919	0.0319089	-4.19441
PARL	0.136881	7.58807	3.27085	0.00109343	0.00524859	-2.26324
CSNK1D	0.136742	7.58694	3.13952	0.00172097	0.00771272	-2.68086
LAMTOR5	-0.13664	8.08251	-2.48606	0.0130108	0.0428531	-4.5068
RPS4X	0.136521	12.0638	3.58138	0.000351268	0.00192227	-1.20861
FAM60A	0.136461	7.71655	2.80657	0.00506357	0.0193533	-3.66373
STK24	-0.136393	7.35127	-5.15602	2.81309e-07	3.06298e-06	5.57935
MTUS1	-0.13624	7.27273	-8.05268	1.52466e-15	4.41176e-14	24.1608
B3GNT2	0.136077	7.47551	3.65508	0.000264812	0.00150234	-0.944489
SHISA5	-0.13601	7.42194	-4.10218	4.28368e-05	0.000294741	0.771202
FDX1	0.135929	7.56454	3.33891	0.000859021	0.00423958	-2.04017
NBL1	-0.135654	7.29893	-6.63359	4.373e-11	8.00917e-10	14.0975
CRYAB	-0.135572	7.31303	-5.71523	1.28841e-08	1.71167e-07	8.56166
LGALS3BP	-0.135473	7.37067	-4.76941	2.00327e-06	1.81287e-05	3.69154
NDUFB5	0.135384	7.90638	2.58441	0.00983629	0.0338869	-4.25888
PKP3	-0.135374	7.32139	-6.03117	1.98742e-09	2.99863e-08	10.3772
THAP2	0.135334	7.44075	3.77682	0.000164235	0.000974881	-0.49657
RASD1	-0.135333	7.33991	-4.64824	3.60967e-06	3.09114e-05	3.12764
GPR155	-0.135104	7.31565	-5.6313	2.08455e-08	2.71249e-07	8.09517
CACUL1	0.135066	7.50701	3.52126	0.000440685	0.00234084	-1.42015
CD151	-0.135022	7.51825	-3.45676	0.000559977	0.00289916	-1.64315
TIAM1	-0.134729	7.39878	-4.27098	2.05232e-05	0.000152647	1.4694
RPL35A	0.134425	11.333	3.35604	0.000807869	0.00400271	-1.98331
NME3	0.134421	7.62789	3.01661	0.00259363	0.0109719	-3.05638
RARRES3	-0.134294	7.42336	-3.81812	0.00013923	0.000849183	-0.341339
METTL12	-0.134294	7.37005	-4.52994	6.30532e-06	5.15571e-05	2.59405
HK1	-0.134114	7.35162	-5.03728	5.21689e-07	5.37552e-06	4.98435
IDS	0.134099	7.82587	2.50056	0.0124918	0.0414534	-4.47084
COX19	-0.134053	7.3987	-4.27275	2.03621e-05	0.000151627	1.47689
RPS14	0.134016	12.3013	3.97759	7.24983e-05	0.000475592	0.27361
PLSCR1	-0.133903	7.70402	-2.79956	0.00517423	0.019705	-3.68324
IRF6	-0.133661	7.29377	-7.15906	1.1977e-12	2.66309e-11	17.6167
RNF149	-0.13362	7.64453	-2.84586	0.0044816	0.01752	-3.55342
HIST3H2A	-0.133595	7.31403	-5.38085	8.43976e-08	1.01102e-06	6.74172
PRKCDBP	-0.133226	7.32521	-5.52211	3.86069e-08	4.79709e-07	7.49821
ACAA1	0.132989	7.63456	3.01298	0.00262468	0.0110674	-3.06724
FYTTD1	0.132457	7.60978	2.97336	0.00298652	0.0123562	-3.18499
PRKRA	0.131643	7.49264	3.56487	0.000373962	0.00202201	-1.26705
CCDC167	-0.131628	7.51365	-3.4039	0.000679545	0.0034313	-1.82293
PDCD6	0.131618	7.82808	2.58899	0.0097067	0.033524	-4.24708
GRINA	-0.131492	7.5046	-3.32087	0.000916131	0.00447957	-2.09974
TNIP1	-0.131318	7.45784	-3.67472	0.000245391	0.00140347	-0.873182
UQCRC1	-0.131314	7.62547	-3.01323	0.00262254	0.0110674	-3.0665
TOB1	-0.131241	7.68355	-2.72033	0.00658722	0.024171	-3.90053
G3BP1	-0.131126	7.61834	-2.94344	0.0032893	0.0134171	-3.27288
UGP2	-0.131117	7.75183	-2.60531	0.00925809	0.0322001	-4.20495
ARID4A	0.131061	7.74863	2.61305	0.00905196	0.0316394	-4.18489
SOS1	-0.131059	7.32607	-5.25888	1.63032e-07	1.84159e-06	6.10561
TMED3	-0.13083	7.49407	-3.47428	0.00052491	0.00273324	-1.58301
TGIF1	-0.13073	7.59852	-2.89636	0.00382275	0.0153516	-3.40938
SS18L2	-0.130587	7.59364	-2.97397	0.00298063	0.0123453	-3.18319
JUP	-0.130394	7.43521	-3.99787	6.6615e-05	0.000439728	0.353547
CTTNBP2NL	0.130389	7.6125	2.94869	0.00323417	0.0132225	-3.2575
RP11-467L13.7	-0.130386	7.52777	-2.50284	0.0124163	0.0412812	-4.46535
SMARCA5	0.130274	7.69607	2.68114	0.00740708	0.0267	-4.00571
MX1	-0.130241	7.46134	-3.39436	0.000703489	0.00354655	-1.85506
ABI2	0.1297	7.43292	3.84234	0.000126285	0.000780934	-0.24954
F11R	0.129377	7.47487	3.6713	0.000248679	0.00141971	-0.885648
RGS12	0.129285	7.54284	3.27832	0.00106508	0.00512648	-2.23898
LACTB	0.129209	7.69898	2.72991	0.00639957	0.0235917	-3.87458
NEDD9	-0.129193	7.33475	-4.88298	1.14163e-06	1.07978e-05	4.23125
ARHGAP10	-0.129156	7.35827	-4.51651	6.71356e-06	5.46836e-05	2.53413
APCDD1	-0.129009	7.27485	-8.54892	2.69513e-17	9.18228e-16	28.1312
IL20RB	-0.129	7.28803	-7.10712	1.7282e-12	3.77983e-11	17.2576
COPZ1	0.128763	7.6882	2.83253	0.00467183	0.0181406	-3.59101
RPS27	-0.12852	12.041	-3.61293	0.000311446	0.00173278	-1.0962
PTOV1	0.128336	7.38875	4.49331	7.47909e-06	6.03758e-05	2.43102
TCTN3	0.128295	7.50963	3.01295	0.00262495	0.0110674	-3.06733
MORF4L2	0.128268	7.7165	2.67617	0.0075174	0.0270669	-4.01895
DLST	0.128054	7.39721	4.25097	2.24242e-05	0.000165099	1.38521
BRI3	-0.127958	7.63602	-2.8885	0.00391921	0.0156398	-3.43198
CHMP4B	-0.127917	7.63991	-2.85698	0.00432829	0.0169835	-3.52192
ORMDL3	0.127903	7.4042	4.21127	2.67047e-05	0.000192742	1.2193
DNASE2	-0.127841	7.35876	-4.58597	4.8447e-06	4.04491e-05	2.84588
PTRHD1	0.127828	7.78135	2.52038	0.0118125	0.039566	-4.42136
ACADM	0.127618	7.48412	3.50432	0.000469468	0.00248125	-1.4791
UBE2R2	-0.12755	7.44994	-3.7325	0.000195743	0.00115067	-0.661311
BEX4	0.12726	7.57639	2.97501	0.00297059	0.0123248	-3.18012
IRS2	-0.12709	7.34107	-4.86769	1.23229e-06	1.16033e-05	4.15785
NFKB2	0.12709	7.52011	3.22193	0.00129707	0.00604378	-2.42077
P3H2	-0.126962	7.37736	-4.32736	1.59567e-05	0.000122123	1.70877
SDC1	-0.126848	7.31693	-5.86884	5.25208e-09	7.3961e-08	9.43265
SLC7A5	-0.126596	7.31694	-5.57299	2.90084e-08	3.67652e-07	7.77501
HIST1H2BJ	0.126558	7.36684	4.34513	1.4731e-05	0.000113565	1.78484
MFAP1	0.126302	7.51552	3.21113	0.00134653	0.00622389	-2.45524
MSH6	0.126095	7.46058	3.55614	0.000386516	0.00207572	-1.29786
CDC42BPA	0.126029	7.32205	5.34649	1.01655e-07	1.19737e-06	6.56181
C20orf27	-0.125989	7.42429	-3.77355	0.000166388	0.000985424	-0.508803
UCHL3	0.125792	7.58208	3.04827	0.00233666	0.0100389	-2.96107
TCEAL8	0.125764	7.65087	2.69779	0.00704822	0.0255226	-3.96121
YPEL3	-0.125653	7.32018	-5.36575	9.15406e-08	1.0904e-06	6.66309
NRDC	0.125637	7.7399	2.54687	0.0109558	0.0370276	-4.35464
PFKP	-0.125616	7.34054	-4.88411	1.13519e-06	1.07529e-05	4.23669
YTHDC1	0.125589	7.62108	2.77018	0.00566271	0.0212712	-3.76455
ACAA2	-0.125585	7.3236	-5.24029	1.80052e-07	2.02168e-06	6.00976
WHAMM	0.125584	7.42442	3.91234	9.49594e-05	0.000609452	0.0189725
MESDC2	-0.125261	7.51785	-3.21141	0.00134522	0.00622389	-2.45434
ATP6V1H	0.125065	7.56158	2.91439	0.00360982	0.0145611	-3.35737
AIP	-0.124812	7.49201	-3.25165	0.00116952	0.00557556	-2.32533
WDR59	0.1248	7.35903	4.76919	2.0054e-06	1.81287e-05	3.69051
KIAA1551	-0.124788	7.57607	-2.82631	0.00476303	0.0183933	-3.60848
ETFA	0.124754	7.71678	2.65189	0.00807772	0.0287899	-4.08325
SURF1	0.124309	7.57501	3.0267	0.00250906	0.0106711	-3.02611
LSM8	-0.124143	7.73435	-2.53589	0.0113038	0.0381023	-4.38237
SLC25A36	0.123883	7.59568	2.86968	0.00415903	0.0164313	-3.48581
RAP2B	-0.123854	7.50164	-3.24674	0.00118978	0.00564343	-2.34117
PSMD13	0.123605	7.73793	2.6274	0.00868035	0.0306277	-4.1475
RHOV	-0.12296	7.3531	-4.56105	5.44904e-06	4.49032e-05	2.7335
N4BP2L1	0.122841	7.61666	2.74099	0.00618872	0.0229613	-3.84447
WDR61	0.122823	7.57979	2.94098	0.0033154	0.0135024	-3.28006
OLA1	0.122608	7.69059	2.65839	0.00792411	0.0283861	-4.06608
SPINK5	-0.122564	7.33526	-4.95415	7.97723e-07	7.83747e-06	4.57575
KLK11	-0.122527	7.33119	-5.21053	2.10941e-07	2.33695e-06	5.85699
ELOVL1	-0.122356	7.50337	-3.26475	0.00111708	0.00535066	-2.28299
IGFBP7	-0.121908	7.37977	-3.79942	0.000150075	0.000904014	-0.411852
DSG3	-0.121729	7.29348	-6.73368	2.24654e-11	4.36698e-10	14.7482
CXCL2	-0.121652	7.35718	-2.98361	0.00289079	0.012044	-3.15511
BNIP2	0.121643	7.67777	2.63275	0.00854536	0.0302525	-4.13351
SERPINB2	-0.121619	7.28935	-6.75272	1.97716e-11	3.87903e-10	14.8731
MID1IP1	0.12157	7.60038	2.52921	0.0115206	0.0386888	-4.3992
FYN	-0.121567	7.38159	-4.10768	4.1839e-05	0.000288189	0.793524
DEFB1	-0.121541	7.33006	-4.77677	1.93231e-06	1.75304e-05	3.72612
BTF3	0.121149	10.1283	2.53382	0.0113707	0.0383075	-4.3876
ITGB1BP1	-0.121141	7.5264	-3.08403	0.00207458	0.0090107	-2.85221
CD36	-0.1211	7.36185	-4.02672	5.90175e-05	0.0003966	0.467993
AKR7A2	0.121063	7.55968	2.97477	0.00297289	0.0123248	-3.18082
HDLBP	0.121005	7.61753	2.72151	0.0065638	0.0241234	-3.89733
CAPNS2	-0.120991	7.3213	-5.34893	1.00318e-07	1.18604e-06	6.5746
RPL27	0.120989	10.982	2.94523	0.00327044	0.0133536	-3.26765
SEC63	0.120716	7.63035	2.73712	0.00626159	0.0231639	-3.85499
CRABP2	-0.12071	7.44642	-3.46353	0.000546183	0.00283469	-1.61996
ITGAE	-0.120584	7.44784	-3.4886	0.000497756	0.00261332	-1.53357
MAP7D1	0.120453	7.54517	2.97972	0.00292547	0.0121565	-3.16617
MAST4	-0.120325	7.30058	-6.06548	1.61344e-09	2.46371e-08	10.58
PARP9	-0.120306	7.41465	-3.63609	0.000284938	0.00160149	-1.01303
SEL1L	-0.120244	7.44057	-3.44703	0.000580398	0.00298296	-1.67645
RPL18A	-0.119964	11.8443	-3.45293	0.000567931	0.00293316	-1.65627
FAAP20	0.119793	7.66102	2.64018	0.00836089	0.0296823	-4.11403
DCN	-0.119759	7.30403	-5.72975	1.18473e-08	1.5906e-07	8.64304
CHD6	0.119445	7.50317	3.14089	0.00171295	0.00768765	-2.67657
XPO1	0.119397	7.62315	2.72332	0.00652813	0.0240097	-3.89244
CCDC107	0.11919	7.72261	2.44588	0.0145493	0.0470508	-4.60534
KDSR	0.118999	7.63952	2.61618	0.00896955	0.031386	-4.17673
HIPK1	0.118685	7.47438	3.24805	0.00118433	0.00563021	-2.33693
MOB4	0.118665	7.65378	2.55744	0.0106297	0.0360987	-4.32782
TP63	-0.11852	7.30878	-5.55894	3.13977e-08	3.95561e-07	7.69835
CCDC14	0.118316	7.41721	3.61421	0.000309915	0.00172577	-1.09159
ILF3	0.118267	7.72077	2.42736	0.015311	0.049152	-4.65022
WNT10A	-0.118242	7.26798	-7.18366	1.02048e-12	2.28509e-11	17.7744
CHMP3	-0.118051	7.55165	-2.93673	0.00336095	0.0136528	-3.29247
NDUFA5	0.118046	7.74282	2.43803	0.0148679	0.0479237	-4.6244
TMBIM1	-0.118008	7.4561	-3.3277	0.000894106	0.00438881	-2.07722
CYP20A1	-0.117898	7.42806	-3.52889	0.000428259	0.00228057	-1.3935
MFSD2A	-0.117743	7.32679	-5.15648	2.80642e-07	3.06098e-06	5.58164
CXADR	0.117654	7.49148	3.33266	0.000878408	0.00432179	-2.06083
RSBN1L	0.117644	7.69694	2.53058	0.0114756	0.0385789	-4.39574
UROD	0.117622	7.49646	3.21281	0.00133873	0.00620593	-2.44989
CHCHD10	-0.117577	7.63476	-2.58454	0.00983249	0.0338869	-4.25854
FBXO32	-0.117545	7.27128	-7.29689	4.50637e-13	1.05376e-11	18.5749
RPS9	0.117474	11.5573	3.43064	0.000616362	0.003155	-1.73232
ORC6	0.117441	7.3652	4.19307	2.89178e-05	0.000207769	1.14372
RECQL	-0.117382	7.54389	-2.79428	0.00525913	0.0199683	-3.69792
ARF3	0.11733	7.67896	2.5434	0.0110648	0.0373561	-4.36342
OSGEP	0.117307	7.52851	2.9894	0.00283481	0.0118419	-3.13749
MED28	0.117251	7.60795	2.68363	0.00735254	0.0265444	-3.99909
ABI1	-0.116999	7.59328	-2.71827	0.00662829	0.0242655	-3.90611
USP10	0.116808	7.4694	3.24463	0.00119858	0.00567244	-2.34797
GPM6B	-0.116665	7.29071	-5.43621	6.25504e-08	7.579e-07	7.03178
ATF7IP2	-0.116587	7.44361	-3.0743	0.00214308	0.00927643	-2.88196
SYT8	-0.116547	7.28859	-6.42942	1.65419e-10	2.84853e-09	12.7988
TRIM13	0.116535	7.46386	3.22376	0.00128887	0.00601441	-2.41492
SFXN1	-0.116475	7.32244	-4.61418	4.23835e-06	3.58113e-05	2.97377
NTRK2	-0.116468	7.2656	-7.349	3.11476e-13	7.42039e-12	18.9374
PLEKHA3	0.116311	7.41451	3.63598	0.000285069	0.00160149	-1.01346
SCML1	0.11631	7.41899	3.58479	0.000346743	0.00189914	-1.1965
UBE3A	-0.116207	7.52495	-2.90869	0.00367599	0.0148091	-3.37386
FRMD4A	-0.116195	7.41053	-3.56369	0.000375632	0.00202931	-1.27121
SETX	-0.116056	7.53938	-2.86194	0.00426143	0.0167731	-3.50783
GJA1	-0.116013	7.34586	-4.60663	4.3929e-06	3.70183e-05	2.9395
CYB5R3	-0.116009	7.54732	-2.92718	0.00346533	0.0140139	-3.32026
CLDND1	0.1157	7.56406	2.80555	0.00507953	0.0193909	-3.66657
SCCPDH	-0.115602	7.30762	-5.32389	1.14906e-07	1.33852e-06	6.44343
GGA1	-0.115566	7.43541	-3.3257	0.000900494	0.00440992	-2.08381
SLPI	-0.115564	7.3246	-4.82772	1.50317e-06	1.38857e-05	3.96708
FAM200B	0.115293	7.51578	2.9915	0.00281549	0.011769	-3.13125
SQRDL	-0.115291	7.583	-2.77635	0.00555681	0.0209106	-3.74755
BAZ1B	-0.115287	7.5058	-2.93131	0.00341987	0.0138652	-3.30826
NDUFC1	-0.11516	7.61896	-2.60839	0.00917545	0.0319829	-4.19696
PALMD	-0.114975	7.28693	-6.68074	3.19883e-11	6.05104e-10	14.4029
RPS28	-0.114954	11.0288	-2.84002	0.00456407	0.0177985	-3.56991
UBE2Q2	0.114831	7.48247	3.10616	0.00192622	0.0084708	-2.78423
KRT8	0.114628	7.29372	5.664	1.73188e-08	2.28169e-07	8.27494
SCO2	-0.114419	7.46285	-3.18398	0.00147862	0.00676107	-2.54137
OFD1	-0.114369	7.53765	-2.82226	0.00482346	0.01857	-3.61987
CTSL	-0.114358	7.32094	-4.57527	5.096e-06	4.23798e-05	2.79753
RNF114	-0.114354	7.57162	-2.74265	0.00615763	0.0228594	-3.83994
PRR14	0.114156	7.41673	3.60718	0.000318365	0.00176502	-1.11674
NCKAP5	-0.114089	7.33771	-4.6046	4.43526e-06	3.73257e-05	2.93032
NAPRT	0.11401	7.49505	3.06711	0.00219502	0.00947537	-2.90387
PRRG4	-0.113943	7.31677	-5.14964	2.90901e-07	3.1458e-06	5.54703
CYTH3	0.113889	7.31739	5.28936	1.38436e-07	1.58639e-06	6.2635
CLOCK	0.113787	7.40866	3.56664	0.000371473	0.00201027	-1.26082
CRNDE	-0.113657	7.29602	-5.956	3.12628e-09	4.61801e-08	9.93672
ODF3B	-0.113559	7.35349	-4.27971	1.97424e-05	0.000147533	1.50627
LTBP3	-0.11321	7.36722	-4.02223	6.01404e-05	0.000402439	0.450173
HMCES	0.112954	7.41279	3.512	0.000456212	0.00241522	-1.45242
AIDA	-0.112937	7.44699	-3.24333	0.00120404	0.00569402	-2.35216
NUCB2	0.112831	7.4406	3.24028	0.00121688	0.00573762	-2.36194
XPC	0.112573	7.48832	2.9655	0.00306344	0.0126141	-3.20815
DYNLT3	0.112536	7.56009	2.69893	0.00702416	0.0254707	-3.95815
DSG1	-0.112328	7.32308	-4.79773	1.74317e-06	1.59171e-05	3.82494
MAP3K1	-0.112323	7.35366	-4.25618	2.19137e-05	0.000161661	1.40709
FOSL2	-0.112224	7.3512	-4.01501	6.19936e-05	0.000413966	0.421486
ETF1	0.111925	7.66834	2.44013	0.0147822	0.0476961	-4.61932
TPP1	-0.111589	7.60449	-2.57966	0.00997208	0.0342532	-4.27108
GPR137B	-0.111513	7.56988	-2.57739	0.0100373	0.0344411	-4.27688
RP5-821D11.7	-0.1115	7.28394	-5.43318	6.36451e-08	7.69693e-07	7.01506
THOC2	-0.111252	7.58011	-2.63659	0.00844954	0.0299635	-4.12345
ITGA2	-0.111238	7.27086	-7.41198	1.94052e-13	4.67569e-12	19.4006
PURA	-0.111006	7.40211	-3.57098	0.000365407	0.00198422	-1.24545
SPECC1	-0.110961	7.39207	-3.54618	0.000401314	0.00214517	-1.33291
RPL13A	0.110893	12.6199	3.3549	0.000811178	0.00401283	-1.9871
PSEN2	0.110706	7.3016	5.41747	6.89717e-08	8.29362e-07	6.93676
SPG7	-0.110597	7.37756	-3.79185	0.000154683	0.000928243	-0.440274
CYB5R1	0.110518	7.47243	3.24733	0.00118734	0.00563608	-2.33928
GIPC1	-0.110343	7.35022	-4.30186	1.78873e-05	0.000135264	1.60011
PRKX	-0.110091	7.36866	-3.82268	0.000136701	0.000836175	-0.324102
DDX27	-0.110036	7.49329	-2.87671	0.00406793	0.016132	-3.46574
ST3GAL6	-0.109793	7.37904	-3.66999	0.000249944	0.00142437	-0.890398
FHL3	0.109668	7.54716	2.70534	0.0068907	0.0250812	-3.94095
XRN1	-0.109278	7.52383	-2.74805	0.00605766	0.022554	-3.82523
NFATC3	-0.109222	7.41576	-3.39071	0.000712867	0.00358951	-1.86734
FOXO3	0.109173	7.43963	3.19083	0.00144419	0.00663175	-2.5197
TFPT	0.108974	7.52781	2.81002	0.00500982	0.0191942	-3.6541
AFTPH	0.108937	7.56169	2.66488	0.00777349	0.0279097	-4.04892
MRPL32	-0.108764	7.44298	-3.22264	0.00129389	0.00603341	-2.41851
IFFO2	-0.108697	7.27188	-7.10699	1.72976e-12	3.77983e-11	17.2567
EXPH5	-0.108561	7.27751	-6.89629	7.46737e-12	1.54643e-10	15.8252
WARS	-0.108501	7.47288	-2.85203	0.00439591	0.0172382	-3.53596
WLS	-0.108494	7.281	-6.26609	4.66933e-10	7.52914e-09	11.7872
CFAP20	0.108377	7.48879	2.8102	0.00500704	0.0191942	-3.6536
TRAPPC6A	0.108336	7.6307	2.45413	0.0142209	0.0461197	-4.58524
MYO1D	0.108219	7.32706	4.7	2.80837e-06	2.46491e-05	3.36774
ZNF296	0.108202	7.43736	3.05304	0.00229998	0.00989474	-2.9466
CD109	0.108095	7.37774	3.85437	0.000120285	0.000748768	-0.203731
HCAR2	0.107823	7.49716	2.45469	0.0141996	0.0460743	-4.58389
ZNF106	0.107707	7.59557	2.44781	0.0144717	0.0468373	-4.60063
PGP	0.107609	7.4643	2.98319	0.00289272	0.0120441	-3.15592
TMEM43	-0.107354	7.33302	-4.3636	1.35525e-05	0.000104862	1.86423
MAP3K11	0.107293	7.50609	2.75471	0.00593625	0.0221282	-3.80701
TRIP6	0.107059	7.44877	3.22755	0.00127199	0.00596199	-2.40277
PAFAH1B2	0.106757	7.50969	2.79311	0.00527805	0.0200282	-3.70116
BTN3A2	-0.106751	7.32419	-4.4826	7.85985e-06	6.29682e-05	2.38363
ZFYVE21	-0.106647	7.35466	-4.00758	6.39599e-05	0.000426198	0.391977
NOB1	-0.106392	7.39947	-3.506	0.000466552	0.0024679	-1.47329
RAB25	-0.106289	7.32219	-4.69599	2.8633e-06	2.50074e-05	3.34919
NUDT4	-0.106106	7.4262	-3.09697	0.00198663	0.00870626	-2.81253
KIF2A	-0.106049	7.45004	-2.69205	0.00717039	0.0259502	-3.97661
H1F0	-0.105994	7.39978	-3.22671	0.00127574	0.00597514	-2.40549
UBE2W	0.105884	7.49096	2.8495	0.0044309	0.0173646	-3.54313
AKR1B1	-0.105857	7.57347	-2.43692	0.0149135	0.0480463	-4.62709
SNAI1	-0.105699	7.33801	-3.57161	0.000364884	0.00198308	-1.24392
CD2AP	-0.105672	7.34761	-4.04966	5.3568e-05	0.000362672	0.559608
THYN1	0.105656	7.52729	2.68349	0.00735551	0.0265444	-3.99945
ATP6V0A1	-0.105395	7.42941	-3.12331	0.00181803	0.00806781	-2.73122
AC013461.1	0.105261	7.45806	3.07868	0.00211199	0.00915434	-2.86858
NDUFA4L2	-0.105196	7.28431	-6.13834	1.03262e-09	1.62374e-08	11.0142
KMT2A	-0.105098	7.44748	-3.011	0.00264174	0.0111086	-3.07315
DUSP22	0.104873	7.49286	2.85716	0.00432575	0.0169835	-3.52139
PHF11	-0.104823	7.43732	-3.01685	0.00259154	0.0109703	-3.05564
COA6	-0.104783	7.40301	-3.31659	0.000930178	0.00453775	-2.11381
SRGAP2C	-0.104692	7.33234	-4.22943	2.46583e-05	0.000179609	1.29499
NUP62	-0.104606	7.47313	-2.88965	0.00390491	0.0155926	-3.42867
UBR4	-0.104476	7.34566	-3.99077	6.86214e-05	0.000451562	0.325514
ADK	0.104345	7.52928	2.67911	0.00745204	0.0268468	-4.01113
ZNF800	0.104317	7.52561	2.69825	0.0070385	0.025502	-3.95998
ZNF503	-0.104241	7.40155	-3.23426	0.00124269	0.0058376	-2.38129
HIST1H2AC	0.104155	7.39038	3.16897	0.00155665	0.00707638	-2.58867
PKP1	-0.103894	7.35465	-3.84991	0.000122476	0.000758679	-0.220719
AGGF1	-0.10386	7.45728	-2.95138	0.00320629	0.013117	-3.24963
RPL32	0.103827	12.1449	3.12528	0.00180596	0.00803114	-2.72511
PACSIN2	0.103589	7.49006	2.78351	0.00543617	0.0205421	-3.72777
TMEM134	-0.103392	7.547	-2.5643	0.0104226	0.0354905	-4.31035
MRPL36	-0.10335	7.45454	-2.97237	0.00299612	0.0123793	-3.18791
MORC3	0.103292	7.53098	2.60205	0.00934626	0.0324533	-4.21339
FGFBP1	-0.103135	7.34244	-4.20099	2.79347e-05	0.000200933	1.17655
TP53TG1	-0.103133	7.35935	-3.84095	0.000126995	0.000784375	-0.254819
FAM120AOS	-0.103083	7.41717	-3.17359	0.00153225	0.00697548	-2.57414
TRIB2	-0.103062	7.27194	-5.90619	4.2406e-09	6.07979e-08	9.64106
USP36	0.103017	7.41496	3.09615	0.00199212	0.00872431	-2.81506
C6orf1	-0.102999	7.3829	-3.48064	0.000512689	0.00267841	-1.56109
EPB41	0.102672	7.3588	3.74004	0.00019001	0.00111904	-0.633422
HAUS2	0.102622	7.40451	3.1835	0.00148106	0.00676673	-2.54289
PBDC1	-0.102572	7.50717	-2.69122	0.00718796	0.0259989	-3.97881
ATF6	0.102338	7.57618	2.42616	0.0153617	0.0492647	-4.65312
APOC1	-0.102303	7.33021	-3.80753	0.000145334	0.000880741	-0.381611
MARCH6	-0.102242	7.4172	-3.11959	0.00184103	0.00815847	-2.74275
ZHX1	-0.102169	7.37977	-3.48227	0.000509594	0.00266664	-1.55545
CALU	0.101981	7.43267	3.04749	0.00234267	0.0100579	-2.96341
ATXN2	0.101974	7.43406	2.99329	0.00279914	0.0117083	-3.12594
CHP1	0.101956	7.52614	2.54421	0.0110393	0.0372899	-4.36137
STIM2	0.101901	7.43382	3.02031	0.00256228	0.0108537	-3.04527
CNOT6L	0.101832	7.51638	2.62606	0.00871452	0.0306946	-4.15101
NOC3L	0.10181	7.35316	3.72675	0.000200223	0.00117265	-0.682536
MAP4K5	-0.101607	7.30289	-4.77662	1.93369e-06	1.75304e-05	3.72544
GSDMD	-0.101333	7.41478	-3.12691	0.00179604	0.00800385	-2.72005
EGLN1	0.101319	7.39755	3.32413	0.000905562	0.00443131	-2.089
EDN1	-0.101306	7.2681	-6.60643	5.24707e-11	9.50019e-10	13.9197
RPS16	-0.101253	11.4839	-2.8452	0.00449084	0.0175453	-3.55528
PTPN13	-0.101206	7.28182	-5.8386	6.27805e-09	8.763e-08	9.25937
ANKRD22	-0.101191	7.32881	-4.00348	6.50678e-05	0.000433125	0.375749
SLCO3A1	0.101113	7.42223	3.15799	0.00161613	0.00729965	-2.62313
NPM3	0.100988	7.54283	2.54878	0.0108962	0.0368657	-4.3498
CNIH4	-0.100895	7.47915	-2.74786	0.00606114	0.022554	-3.82574
ARMCX1	0.100673	7.35359	3.80958	0.000144086	0.000875837	-0.37357
MAPK1	0.100614	7.501	2.72409	0.00651307	0.0239683	-3.89037
APOL6	-0.0999578	7.33878	-3.80029	0.000149552	0.000902579	-0.40857
DPCD	0.0998154	7.34068	4.10117	4.30224e-05	0.000295697	0.767108
VCL	-0.0997038	7.34471	-3.88279	0.000107161	0.000675701	-0.0949418
CCNC	0.0995717	7.5349	2.51372	0.0120372	0.0401051	-4.43805
U2AF1	0.0995587	7.35453	3.78013	0.000162088	0.000965369	-0.484209
INO80C	0.0993726	7.36715	3.65392	0.000266002	0.00150774	-0.948686
C12orf10	0.0991417	7.45336	2.89439	0.0038468	0.0154286	-3.41507
DNPEP	-0.0990553	7.42677	-3.00005	0.00273806	0.011478	-3.10582
IMPA2	-0.0989776	7.4043	-3.21344	0.0013358	0.00619688	-2.44787
PIK3C2A	0.0988559	7.40752	3.19389	0.00142909	0.00657194	-2.51002
SURF4	-0.0988024	7.51123	-2.53015	0.0114899	0.0386063	-4.39684
GLYR1	0.098797	7.41369	3.09085	0.00202779	0.00885602	-2.83132
GNG2	0.0987953	7.515	2.52653	0.0116085	0.0389634	-4.40594
ANKHD1	0.0987491	7.33632	4.00077	6.58109e-05	0.000435783	0.36502
RPL10	0.0986566	13.0181	2.98756	0.00285189	0.0118976	-3.14296
GOPC	-0.0986317	7.39458	-3.22391	0.00128818	0.00601441	-2.41443
RPL6	0.0983072	11.3753	2.51777	0.0119	0.0397531	-4.4279
STAG1	-0.0982896	7.41833	-3.04535	0.0023593	0.010119	-2.96988
MCUR1	0.0981572	7.52098	2.53865	0.0112154	0.0378446	-4.37541
P2RX7	-0.0978689	7.32294	-4.05199	5.30427e-05	0.000359499	0.568931
PTPRF	-0.0978597	7.27489	-6.06972	1.57283e-09	2.40749e-08	10.6048
RPS13	0.0977852	11.385	2.4676	0.0136987	0.0447238	-4.55227
RPS4Y1	0.0977813	7.98127	2.42797	0.0152855	0.0491037	-4.64876
LDLR	-0.0977383	7.29151	-5.10811	3.61492e-07	3.86281e-06	5.33764
ABL2	0.0977109	7.44869	2.73304	0.00633942	0.0234108	-3.86609
STMN3	-0.0975894	7.27112	-5.93553	3.55172e-09	5.1504e-08	9.81312
MZT1	0.0975719	7.45734	2.74677	0.00608111	0.022615	-3.8287
PLEKHA1	-0.0975685	7.37435	-3.45454	0.000564576	0.00292059	-1.65076
KLC3	-0.0973994	7.27966	-5.83508	6.40908e-09	8.92211e-08	9.23931
MGLL	-0.0972641	7.2978	-4.03196	5.78409e-05	0.000389934	0.487356
RYBP	0.0972069	7.41982	3.06621	0.00220161	0.00949733	-2.90661
TNFRSF1A	-0.0969865	7.4616	-2.7041	0.00691635	0.0251312	-3.94428
DCUN1D1	0.0969687	7.47223	2.73608	0.00628132	0.0232233	-3.85782
YIF1A	0.0969215	7.54724	2.4205	0.0156021	0.0499346	-4.66677
N4BP2	0.0967395	7.46404	2.6278	0.00867027	0.0306092	-4.14647
DDB2	-0.0967392	7.4216	-2.97154	0.00300411	0.012402	-3.19034
GCSH	0.0966851	7.4449	2.89378	0.00385419	0.0154485	-3.41681
SLC40A1	-0.0966526	7.28903	-4.65426	3.50957e-06	3.01009e-05	3.15465
FERMT1	-0.0966014	7.27201	-6.68361	3.13835e-11	5.9544e-10	14.4215
CLSTN1	-0.0964791	7.37229	-3.36928	0.000770259	0.00384947	-1.93914
CCNB1IP1	0.0962663	7.49114	2.64301	0.00829174	0.0294699	-4.10661
SIGIRR	-0.0960771	7.3443	-3.64555	0.000274742	0.00155173	-0.978939
THBD	-0.0960355	7.32988	-3.80715	0.000145496	0.000880741	-0.382731
SEC31A	0.0960054	7.49194	2.56909	0.0102801	0.0351185	-4.29812
ALDH3A1	-0.0957326	7.29831	-4.82932	1.49132e-06	1.37964e-05	3.97467
OAS1	-0.095689	7.31169	-3.95816	7.86044e-05	0.000510365	0.197286
FARP2	0.0956381	7.34041	3.82113	0.00013756	0.000840612	-0.329987
PNO1	-0.0951797	7.40417	-3.09046	0.00203042	0.00886141	-2.83251
LRMP	0.0950803	7.42473	2.83057	0.00470049	0.0182184	-3.59654
CEBPG	-0.0950156	7.44236	-2.83455	0.00464258	0.0180491	-3.58533
ARL14EP	0.0946427	7.422	2.87393	0.00410373	0.0162635	-3.47368
CLU	-0.0945479	7.3067	-3.97012	7.48409e-05	0.000488935	0.2437
YTHDC2	0.0945339	7.39539	3.08608	0.00206044	0.00896159	-2.84595
DNASE1L3	-0.0943944	7.30788	-3.42531	0.000629221	0.00321045	-1.75125
JMY	0.0942598	7.42004	2.8423	0.00453163	0.0176937	-3.56346
MBD2	-0.0939582	7.39056	-3.20003	0.00139916	0.00645303	-2.49054
GPN3	0.0939037	7.43831	2.80611	0.00507079	0.0193692	-3.66502
RNF139	0.0938375	7.48095	2.51801	0.0118919	0.0397531	-4.42729
PEX2	0.0937483	7.43042	2.83325	0.00466142	0.0181112	-3.58899
ATP6V0E2	-0.0936639	7.29363	-4.79349	1.77992e-06	1.62059e-05	3.80492
RAB34	-0.0935438	7.41873	-2.97047	0.00301462	0.0124373	-3.19352
CALCOCO1	-0.0931995	7.31359	-4.21212	2.66057e-05	0.000192466	1.22282
ASXL1	-0.0929708	7.33544	-3.5902	0.000339679	0.00186853	-1.17728
CH17-189H20.1	-0.0925279	7.32476	-3.90016	9.98215e-05	0.000635748	-0.0280942
C1orf56	0.0919903	7.40542	2.75716	0.00589205	0.0219894	-3.80029
RAB11B	-0.0918288	7.49781	-2.46365	0.01385	0.0451246	-4.56195
HTATIP2	-0.0917974	7.38615	-3.06989	0.00217481	0.00939452	-2.89541
ESF1	-0.0915999	7.4687	-2.49163	0.0128091	0.042337	-4.493
EPHB6	-0.0915424	7.29595	-4.67332	3.19393e-06	2.75373e-05	3.24453
PHLDA3	-0.0914723	7.27032	-6.31802	3.36463e-10	5.48115e-09	12.1065
CETN2	0.0912979	7.46527	2.59618	0.00950675	0.0329384	-4.22856
ZNF277	0.0912725	7.43521	2.7568	0.00589854	0.0220006	-3.80128
FAM104A	-0.0911173	7.37264	-3.19284	0.00143426	0.00659094	-2.51335
SEPP1	-0.0911146	7.33955	-3.65088	0.00026914	0.00152417	-0.959663
FAM179B	0.0910385	7.35979	3.29336	0.00101003	0.00487847	-2.18995
RARG	-0.0909049	7.28223	-5.45488	5.61136e-08	6.87798e-07	7.13632
PLTP	-0.0907319	7.31405	-3.84228	0.000126315	0.000780934	-0.249765
MT1F	-0.0907208	7.27968	-4.69825	2.84171e-06	2.49072e-05	3.35685
HACD3	-0.0906671	7.35594	-3.36682	0.000777129	0.00387769	-1.94737
PPP1R14C	-0.0904895	7.28306	-5.44922	5.78991e-08	7.08314e-07	7.10602
ANKIB1	-0.0903819	7.35283	-3.38213	0.00073536	0.00369253	-1.89615
DDR1	-0.0902182	7.26786	-6.52052	9.17896e-11	1.64779e-09	13.3735
RIN2	-0.0902022	7.2709	-5.39635	7.7778e-08	9.33483e-07	6.82098
MED13L	-0.0899361	7.42319	-2.72466	0.00650181	0.0239407	-3.88881
ZNF518A	0.0899273	7.43786	2.63044	0.00860334	0.0304237	-4.13955
FAM53C	0.089761	7.38035	3.04301	0.00237767	0.0101806	-2.97697
GALNT1	0.0895279	7.41269	2.78181	0.00546457	0.020588	-3.73247
CALML3	-0.089458	7.44353	-2.59502	0.0095389	0.0330317	-4.23156
C4orf27	-0.0893891	7.35093	-3.27185	0.00108958	0.00523476	-2.25998
CLCA2	-0.0893868	7.29775	-4.62524	4.02071e-06	3.41545e-05	3.02419
EVI5	0.0893361	7.47817	2.516	0.0119597	0.0399309	-4.43233
DSC2	-0.0892846	7.38667	-2.88593	0.00395113	0.0157375	-3.43934
ARIH1	0.0892494	7.44988	2.53216	0.0114244	0.0384679	-4.39178
TIMP2	-0.089164	7.30272	-4.08043	4.70074e-05	0.000320998	0.683237
RPS6KA5	-0.0890487	7.3835	-2.8641	0.00423263	0.0166805	-3.50169
PTEN	0.0890361	7.46236	2.54999	0.0108586	0.036758	-4.34673
ASCL2	-0.0890289	7.2865	-4.74645	2.24298e-06	2.00476e-05	3.58326
TFRC	-0.0888457	7.41999	-2.51515	0.0119887	0.0400065	-4.43447
TP53AIP1	-0.0888442	7.28429	-5.19822	2.25168e-07	2.48588e-06	5.79402
NLRP1	-0.0887115	7.363	-3.14558	0.00168588	0.00757692	-2.66195
ODC1	-0.0886816	7.36756	-3.14935	0.00166444	0.00749115	-2.65019
HOXA9	-0.0883838	7.28249	-5.04024	5.13898e-07	5.31901e-06	4.99885
PPP1R14B	-0.0883392	7.44495	-2.62624	0.00870995	0.0306946	-4.15054
PLEKHF1	-0.0880294	7.26626	-5.63823	2.01248e-08	2.6295e-07	8.12965
MIB2	-0.0879856	7.33999	-3.58888	0.00034139	0.00187631	-1.18197
GYG1	-0.0878984	7.44113	-2.57736	0.0100383	0.0344411	-4.27696
ARAP2	-0.0878935	7.35486	-3.02987	0.00248296	0.0105743	-3.01656
COA3	-0.0875305	7.47153	-2.46865	0.0136589	0.0446166	-4.5497
RAB9A	-0.0873543	7.43368	-2.4915	0.012814	0.042337	-4.49334
PIM2	0.0873265	7.4172	2.65224	0.00806922	0.0287899	-4.08231
MASTL	0.0872541	7.36671	3.01062	0.00264502	0.0111151	-3.07428
TBC1D15	0.0872388	7.42977	2.58362	0.00985865	0.033935	-4.2609
ATG4B	0.0871834	7.41524	2.72115	0.00657105	0.0241256	-3.89832
SCARB2	-0.0871638	7.31362	-3.89755	0.000100891	0.00064063	-0.0381414
LETMD1	0.0868384	7.41168	2.80174	0.00513953	0.0195964	-3.67717
PSME4	0.0867278	7.45835	2.42542	0.0153928	0.0493394	-4.6549
MYLK	0.0867277	7.28516	4.94186	8.48914e-07	8.28901e-06	4.51595
LSG1	-0.0864774	7.34105	-3.36576	0.000780097	0.00388638	-1.9509
NUMA1	0.0864116	7.3839	2.89009	0.00389952	0.0155907	-3.42741
GEM	-0.0862948	7.35944	-2.60562	0.00925277	0.0321992	-4.20432
ZKSCAN1	0.0862944	7.43461	2.5308	0.0114685	0.0385753	-4.39519
RP11-386I14.4	0.0862582	7.37765	2.82095	0.00484303	0.0186227	-3.62353
SOAT1	-0.085959	7.34849	-3.27822	0.00106542	0.00512648	-2.23928
PDCD11	0.0859082	7.35056	3.35684	0.000805523	0.00399505	-1.98062
NISCH	-0.0856957	7.30336	-4.12676	3.85472e-05	0.000267844	0.871158
CAPN7	-0.0856342	7.32782	-3.53847	0.000413125	0.00220183	-1.35996
NCK1	-0.0855044	7.37182	-3.04003	0.00240114	0.0102603	-2.98595
ARHGEF35	0.0853138	7.30515	4.23057	2.45347e-05	0.00017912	1.29977
SCAMP4	-0.0851997	7.36999	-3.07179	0.00216111	0.00934173	-2.88963
BGN	-0.085131	7.26281	-6.2626	4.76999e-10	7.67194e-09	11.7664
DENND2C	-0.0851036	7.27329	-5.47827	4.92904e-08	6.07481e-07	7.26176
MOAP1	-0.0850315	7.37461	-2.89616	0.00382528	0.015352	-3.40998
GPSM2	-0.0848664	7.3277	-3.54969	0.000396031	0.00212322	-1.32055
TNIP2	-0.0848653	7.3981	-2.72952	0.0064071	0.0236057	-3.87563
CTDSPL2	0.0848523	7.39469	2.71798	0.006634	0.0242723	-3.90688
ADGRG1	-0.0847705	7.27444	-4.89588	1.07323e-06	1.02271e-05	4.29093
RUFY3	-0.0847659	7.35229	-3.13993	0.00171856	0.00770737	-2.67958
FAM13A	0.0846193	7.31979	3.76763	0.000170352	0.00100701	-0.53091
CMIP	-0.0845498	7.42369	-2.59201	0.00962235	0.0332843	-4.23931
TIFA	-0.0840523	7.35153	-3.0877	0.00204932	0.0089316	-2.841
KCTD20	0.0839346	7.45211	2.44259	0.0146822	0.0474215	-4.61334
HLTF	-0.083924	7.31768	-3.57408	0.000361137	0.00196609	-1.23448
SLC2A4RG	-0.0838634	7.27016	-5.34076	1.05012e-07	1.23234e-06	6.53055
TM2D1	-0.0837526	7.38508	-2.83007	0.00470769	0.0182341	-3.59792
COMTD1	-0.0836619	7.35935	-3.07886	0.00211075	0.00915434	-2.86804
CCDC3	-0.0834623	7.26353	-6.69015	3.00472e-11	5.73522e-10	14.4641
NFIX	-0.0832641	7.27462	-5.53402	3.61157e-08	4.52302e-07	7.56279
NAA15	-0.0830715	7.43294	-2.47787	0.0133123	0.0435518	-4.52702
PTPRA	-0.0829458	7.38112	-2.80957	0.00501676	0.0191976	-3.65535
TTF1	-0.0826416	7.35783	-2.97468	0.00297374	0.0123248	-3.18108
IRX2	-0.0825831	7.27204	-5.76431	9.69522e-09	1.31279e-07	8.83753
SKI	-0.0824468	7.30244	-3.89159	0.00010338	0.00065344	-0.0611036
CXCL3	-0.0824034	7.3107	-2.50037	0.0125033	0.0414534	-4.47151
VAV3	-0.0823574	7.30743	-3.8997	0.000100008	0.000636295	-0.0298514
EFNA3	-0.0823226	7.27882	-5.12695	3.2763e-07	3.52495e-06	5.43242
MTRNR2L12	0.0823063	7.42346	2.5689	0.0102856	0.0351185	-4.29859
COMMD5	0.0822616	7.39609	2.7304	0.00639027	0.0235848	-3.87327
NMRK1	-0.0821663	7.38509	-2.6895	0.00722492	0.0261177	-3.9834
NUDT14	-0.0821417	7.40971	-2.501	0.0124764	0.0414377	-4.46975
GFOD1	0.0821246	7.33782	3.36138	0.000792501	0.0039358	-1.96552
RPL19	-0.0820529	11.982	-2.51777	0.0119002	0.0397531	-4.42792
USE1	-0.0820075	7.36676	-2.89893	0.0037918	0.0152563	-3.40201
MAPK6	-0.0819707	7.36516	-2.94598	0.00326249	0.0133297	-3.26543
MPZL2	-0.0818047	7.29205	-4.39247	1.18893e-05	9.27862e-05	1.98895
MRPS2	-0.0817207	7.3428	-3.18395	0.00147875	0.00676107	-2.54146
MRRF	0.0816919	7.35071	3.12663	0.00179776	0.00800592	-2.72093
PLS3	-0.0815438	7.28988	-4.49649	7.36931e-06	5.95654e-05	2.44514
MKLN1	-0.0814462	7.33487	-3.29571	0.00100166	0.00484172	-2.18226
FRYL	-0.0813135	7.40152	-2.5843	0.00983933	0.0338869	-4.25916
PCDH7	-0.0811926	7.25314	-7.63178	3.80934e-14	9.81293e-13	20.9981
POGLUT1	-0.0811879	7.38289	-2.6226	0.00880318	0.0309405	-4.16004
CHMP1A	-0.081069	7.37423	-2.84685	0.00446776	0.0174767	-3.55062
STX10	-0.0808678	7.41879	-2.48587	0.0130178	0.0428539	-4.50727
SPPL3	-0.0807986	7.3515	-3.09095	0.00202713	0.00885602	-2.83102
DIAPH2	-0.0806316	7.38347	-2.59744	0.00947203	0.032836	-4.2253
SSH2	-0.0805622	7.35388	-3.05075	0.00231753	0.00996351	-2.95355
GALK1	0.0799858	7.42102	2.50215	0.0124362	0.0413256	-4.46689
MRPL42	-0.079812	7.41402	-2.55656	0.0106563	0.0361697	-4.33004
EXOSC10	-0.0796308	7.35447	-2.98127	0.00291078	0.0121034	-3.16159
RHOQ	-0.0789098	7.31027	-3.5564	0.000386134	0.00207543	-1.29694
RP11-295G20.2	-0.078847	7.33247	-3.28268	0.00104884	0.00505824	-2.2248
SYNGR1	-0.0786367	7.29403	-4.08697	4.5714e-05	0.000313178	0.709647
PLAU	-0.0785792	7.37034	-2.59434	0.00955758	0.0330783	-4.2333
SEPT1	-0.0785183	7.3951	-2.6238	0.00877234	0.0308492	-4.15691
SRGAP3	-0.0784426	7.28587	-3.87439	0.000111057	0.000696802	-0.128323
OVOL1	-0.0781701	7.28577	-4.56546	5.33702e-06	4.40947e-05	2.75336
ATXN1	-0.0781346	7.37986	-2.65207	0.00807332	0.0287899	-4.08276
ANKRD17	-0.078074	7.38608	-2.62589	0.00871867	0.0306946	-4.15143
ASS1	-0.0779678	7.29138	-4.13435	3.73076e-05	0.000260947	0.902136
KRT6B	-0.0779445	7.37372	-2.78664	0.0053841	0.0203696	-3.7191
ESRP1	-0.0776516	7.27216	-5.02536	5.5468e-07	5.66024e-06	4.92533
FAM212A	-0.077579	7.27207	-4.91784	9.5882e-07	9.2201e-06	4.39898
DNAJB2	-0.0775702	7.33261	-3.12637	0.00179932	0.00800722	-2.72172
TUSC2	0.0773683	7.41088	2.45719	0.0141006	0.0457764	-4.57775
IL17RE	-0.0770709	7.26484	-4.99947	6.35167e-07	6.40932e-06	4.79525
PPL	-0.0768538	7.26696	-5.71447	1.29404e-08	1.71555e-07	8.55743
DPH5	0.0767936	7.34026	3.1187	0.00184656	0.00817724	-2.7455
DDX49	0.0767086	7.38872	2.62211	0.00881573	0.0309674	-4.16131
HES4	-0.0766668	7.28928	-3.9133	9.46415e-05	0.000608259	0.0222383
AQR	-0.0764068	7.35939	-2.76574	0.00574004	0.0214853	-3.77676
TPD52L1	-0.0761605	7.27442	-4.99368	6.52362e-07	6.55153e-06	4.76924
BCL11A	-0.07598	7.33506	-3.04104	0.00239317	0.0102401	-2.98291
WDR74	-0.0759635	7.38737	-2.56083	0.0105267	0.0357874	-4.31918
SAC3D1	0.0759385	7.34721	2.88985	0.00390242	0.0155925	-3.42809
SUN2	-0.0759372	7.33132	-3.13562	0.00174388	0.00778786	-2.693
TMEM189	-0.0758807	7.31738	-3.38624	0.000724507	0.00364092	-1.88237
ABT1	-0.0753083	7.37469	-2.61642	0.00896351	0.0313822	-4.17613
MLF1	0.0748142	7.34753	2.82304	0.00481169	0.0185526	-3.61766
SPRY1	-0.0747239	7.27865	-4.17272	3.16418e-05	0.000225297	1.05852
SNAI2	-0.0746039	7.28359	-4.52463	6.4639e-06	5.27857e-05	2.57032
ZBTB16	-0.0745678	7.25059	-6.21983	6.2322e-10	9.94797e-09	11.5059
ENAH	-0.074538	7.2689	-5.09899	3.79085e-07	4.02389e-06	5.29186
C1GALT1	-0.0743477	7.38864	-2.45948	0.0140115	0.0455338	-4.57217
FAM46C	-0.0742782	7.27475	-4.12908	3.8237e-05	0.000266272	0.879115
STAP2	-0.0742453	7.28089	-4.34383	1.48181e-05	0.000114097	1.77923
SPTBN1	-0.0741214	7.28594	-4.20364	2.76123e-05	0.00019884	1.18757
SLC9A3R1	-0.0739649	7.30711	-3.35679	0.000805692	0.00399505	-1.98081
ATP10D	-0.0739018	7.30227	-3.49054	0.000494187	0.00259889	-1.52688
MFHAS1	-0.0737868	7.27123	-4.4263	1.02072e-05	8.06524e-05	2.1346
PMP22	-0.0737855	7.27603	-4.1338	3.74581e-05	0.000261423	0.898577
BSDC1	-0.0737698	7.36652	-2.64927	0.00814039	0.028997	-4.09015
RAD9A	-0.073674	7.36342	-2.61987	0.00887351	0.0311187	-4.16713
BRD7	-0.0733596	7.34718	-2.76856	0.00569074	0.0213512	-3.769
SDC2	-0.0733381	7.35453	-2.48222	0.0131518	0.0431829	-4.5163
SUN1	0.0733076	7.38909	2.47431	0.0134451	0.0439638	-4.53578
FGFR2	-0.0733061	7.26461	-5.60717	2.39092e-08	3.08579e-07	7.96229
MTRNR2L8	-0.073194	7.35951	-2.6993	0.00701643	0.0254657	-3.95716
SLC1A4	-0.0731784	7.32496	-3.06428	0.00221579	0.00955201	-2.91249
SMURF2	-0.0730678	7.34198	-2.78277	0.00544846	0.0205762	-3.72981
FAM104B	-0.0729676	7.32409	-3.1387	0.00172573	0.00772311	-2.6834
TPD52	-0.0729348	7.38703	-2.43267	0.015089	0.0485377	-4.63738
PDZK1IP1	-0.0725961	7.31025	-3.50332	0.000471236	0.00248852	-1.4826
MSC	-0.0725673	7.27346	-4.18235	3.03534e-05	0.000216609	1.09801
KIAA1217	-0.0725596	7.26356	-5.20431	2.18018e-07	2.41113e-06	5.82515
ABLIM1	-0.0725377	7.26962	-4.98668	6.76081e-07	6.74697e-06	4.73488
IER5L	-0.072392	7.31422	-3.17207	0.00154023	0.00700676	-2.57892
CRYBG3	0.0720471	7.36715	2.60092	0.00937684	0.0325416	-4.2163
MARCH5	0.0719289	7.36409	2.61996	0.00887118	0.0311187	-4.1669
EPHA2	0.0718798	7.3298	3.12993	0.00177781	0.00793379	-2.71069
RIC3	-0.0718673	7.26508	-5.24008	1.80251e-07	2.02168e-06	6.0087
SPG20	-0.0717911	7.30181	-3.55841	0.000383206	0.00206319	-1.28984
IPMK	0.0716855	7.35295	2.76409	0.00576893	0.0215807	-3.78128
CCNT2	0.0716089	7.37943	2.44824	0.0144547	0.046806	-4.59959
TACC2	-0.0713405	7.25674	-5.9098	4.11943e-09	5.93292e-08	9.66863
SMAD3	-0.0712876	7.25979	-5.41963	6.81571e-08	8.21124e-07	6.94825
SORT1	0.0711576	7.35425	2.64818	0.00816659	0.029074	-4.09303
TARSL2	-0.0711012	7.30764	-3.19816	0.00140819	0.00648524	-2.49647
SOX7	-0.0708154	7.28446	-4.11233	4.10137e-05	0.000282811	0.812397
NREP	0.0707554	7.33203	2.97231	0.00299667	0.0123793	-3.18808
P2RY1	-0.0705969	7.26404	-5.1078	3.62081e-07	3.86281e-06	5.33607
SOCS6	-0.0705876	7.31685	-3.11554	0.00186638	0.00825347	-2.75529
MFGE8	-0.0703672	7.27183	-4.71938	2.55672e-06	2.266e-05	3.45769
BLOC1S4	-0.070096	7.36029	-2.57224	0.0101875	0.0349152	-4.29008
HRH2	-0.0699358	7.27854	-4.04358	5.49956e-05	0.00037194	0.534823
TPM1	-0.0699214	7.32184	-2.8767	0.004068	0.016132	-3.46576
CUL4A	-0.0699083	7.3382	-2.79507	0.00524636	0.0199457	-3.69573
VSNL1	-0.0697978	7.27302	-4.3942	1.17982e-05	9.21889e-05	1.9963
EGFR	-0.0697865	7.27239	-4.74221	2.288e-06	2.03925e-05	3.56412
MYO9B	-0.0696478	7.34946	-2.61052	0.00911877	0.0318203	-4.19144
TLK2	-0.0695651	7.33978	-2.82285	0.00481464	0.0185526	-3.61822
SDC4	-0.0694755	7.34506	-2.65457	0.00801394	0.0286432	-4.07616
RAB38	-0.069419	7.30896	-3.40979	0.000665129	0.00336924	-1.80303
MITF	-0.0691471	7.28328	-3.00021	0.00273864	0.011478	-3.10582
ITGAV	-0.0690879	7.34041	-2.73765	0.00625158	0.0231404	-3.85356
MFSD14B	-0.0688366	7.32951	-2.88646	0.00394451	0.015721	-3.43782
PDLIM4	-0.0687289	7.27904	-4.18568	2.98646e-05	0.000213602	1.11315
PMM1	-0.0686932	7.32951	-2.86712	0.0041926	0.016533	-3.49309
HIPK2	-0.0686871	7.27434	-4.06342	5.0588e-05	0.000344705	0.613934
CCP110	0.0686816	7.34892	2.58684	0.00976731	0.0337121	-4.25262
LTBP4	-0.0686457	7.29591	-3.51685	0.000448015	0.00237579	-1.43552
STX16	0.0685617	7.36325	2.48552	0.0130306	0.0428738	-4.50815
EIF3J-AS1	-0.0683455	7.30201	-3.15903	0.00161043	0.00728431	-2.61989
THUMPD3	-0.068335	7.36799	-2.48065	0.0132093	0.043304	-4.52017
TCAF1	0.0682098	7.34171	2.70923	0.00681074	0.0248329	-3.93048
ATP2B4	-0.0681755	7.36072	-2.47272	0.0135049	0.0441365	-4.5397
MAP1LC3A	0.0680579	7.36201	2.57108	0.0102213	0.0349932	-4.29302
TGFBR3	-0.0679328	7.25036	-6.06282	1.63974e-09	2.49784e-08	10.5642
GAMT	-0.0678959	7.29142	-3.54815	0.00039834	0.00213281	-1.32597
SGMS1	0.0678554	7.37178	2.42645	0.0153493	0.04925	-4.65242
CTNNAL1	-0.0677974	7.33874	-2.68769	0.00726402	0.0262441	-3.98824
FAM83B	-0.0677108	7.25657	-5.9042	4.25899e-09	6.09238e-08	9.63626
IFITM1	-0.0677103	7.2779	-3.91334	9.46302e-05	0.000608259	0.0223577
PSAT1	-0.0675524	7.28088	-3.90355	9.84562e-05	0.000629583	-0.0150958
SYNE1	-0.0675153	7.27305	-3.93444	8.68165e-05	0.000561055	0.103737
RHOD	-0.0674461	7.26908	-4.63469	3.84349e-06	3.27368e-05	3.06732
LSR	0.067428	7.31303	3.16474	0.00157933	0.00715392	-2.60197
EFNA4	-0.0673766	7.30591	-3.28241	0.00104984	0.00505918	-2.22567
KCTD1	-0.0673235	7.26663	-4.92101	9.43187e-07	9.09738e-06	4.41473
PLPP1	0.0673061	7.31593	3.02617	0.0025134	0.0106811	-3.02769
PALLD	-0.0668751	7.28469	-3.7288	0.000198628	0.00116547	-0.675026
CDH13	-0.0668595	7.25894	-5.3207	1.16902e-07	1.35928e-06	6.42679
TMEM41A	-0.0667209	7.33748	-2.65254	0.0080623	0.0287835	-4.08154
PIK3C3	0.0667188	7.33248	2.71958	0.00660219	0.0241979	-3.90257
BCL7A	-0.0665247	7.25752	-5.2829	1.43325e-07	1.63944e-06	6.22999
INO80D	-0.066487	7.36079	-2.4628	0.0138827	0.0451919	-4.56403
GJB2	-0.0663076	7.31298	-3.01478	0.00260925	0.0110306	-3.06186
INHBA	-0.0662181	7.28586	-2.52181	0.0117692	0.0394612	-4.41798
RP5-1065J22.8	0.0659458	7.31558	2.8678	0.00418363	0.0165079	-3.49115
MOB2	-0.065736	7.35083	-2.46052	0.0139712	0.0454261	-4.56963
MVD	-0.0657326	7.31387	-2.96665	0.00305206	0.0125753	-3.20476
GNG12	-0.0655527	7.2852	-3.79312	0.0001539	0.000924789	-0.435505
ARNTL	-0.0653529	7.3103	-3.03397	0.00244967	0.0104465	-3.00423
DIDO1	-0.0652767	7.3492	-2.48976	0.0128765	0.0425212	-4.49763
ZFYVE16	-0.0652179	7.34847	-2.48464	0.0130626	0.0429346	-4.51031
TTC32	-0.0652152	7.31681	-2.86804	0.00418047	0.0165057	-3.49046
ANXA3	0.0651579	7.32867	2.47977	0.0132423	0.0433677	-4.52236
POR	-0.0648973	7.28469	-3.55151	0.000393402	0.00211091	-1.31429
C2orf76	0.0647392	7.34944	2.48865	0.0129168	0.0426099	-4.5004
ZBED2	-0.0645258	7.27627	-3.14522	0.00168941	0.00758737	-2.66365
HPCAL1	-0.0643812	7.30889	-2.89289	0.00386514	0.0154728	-3.41938
H2AFY2	-0.0641831	7.27529	-3.97535	7.31827e-05	0.000479585	0.264743
SVIL	-0.0641297	7.34991	-2.53156	0.0114439	0.038513	-4.39329
ZC3H8	-0.0638833	7.32701	-2.65865	0.00791808	0.0283861	-4.0654
PPM1D	0.0637726	7.33531	2.57072	0.0102321	0.0350114	-4.29396
ALDOC	-0.0637383	7.28927	-3.27074	0.00109411	0.00524859	-2.26376
GALNT6	0.0637357	7.3287	2.60704	0.00921164	0.0320913	-4.20047
SNTB2	-0.0633445	7.25341	-5.0546	4.77136e-07	4.95674e-06	5.07029
RBBP8	-0.0633128	7.34955	-2.4496	0.0144005	0.0466544	-4.59629
FAM63B	-0.0631658	7.34238	-2.44036	0.0147726	0.0476892	-4.61874
ECSIT	-0.0629753	7.31945	-2.83091	0.00469543	0.0182099	-3.59556
YES1	-0.0629601	7.2586	-5.01273	5.91803e-07	6.01003e-06	4.86298
EHBP1	-0.0627908	7.31566	-2.78255	0.0054521	0.0205777	-3.73041
IL20RA	-0.0627294	7.25015	-6.17575	8.19568e-10	1.29516e-08	11.2392
IGFBP3	-0.0627051	7.27357	-3.86171	0.0001168	0.00072994	-0.17599
GSTA4	-0.062438	7.32714	-2.65557	0.0079904	0.0285751	-4.07353
IFIT1	-0.0620414	7.27965	-3.21148	0.00134597	0.00622389	-2.45466
IGFBP5	-0.0618964	7.25659	-5.03819	5.19273e-07	5.35934e-06	4.98882
ID4	-0.061837	7.25853	-4.99567	6.45772e-07	6.49565e-06	4.779
CDC42EP1	-0.0613132	7.27854	-3.92117	9.15736e-05	0.000590338	0.0532024
PDGFA	0.0613108	7.30843	2.80982	0.00501285	0.0191942	-3.65465
VAPB	-0.061042	7.31504	-2.70416	0.00691507	0.0251312	-3.94411
TSPAN14	-0.06101	7.28927	-3.16478	0.00157935	0.00715392	-2.60194
FGFR3	-0.0609262	7.27958	-3.80712	0.000145516	0.000880741	-0.382858
KCNAB2	-0.0605855	7.30322	-2.82106	0.00484143	0.0186227	-3.62323
INO80	-0.0605582	7.33083	-2.48103	0.013195	0.0432798	-4.51921
EIF2B2	-0.0604128	7.31953	-2.65258	0.00806134	0.0287835	-4.08143
RNF135	-0.0604059	7.29947	-2.99877	0.00274954	0.0115161	-3.10964
HYI	0.0602663	7.32017	2.71879	0.00661786	0.0242412	-3.9047
SPARC	-0.060135	7.27005	-4.03233	5.76363e-05	0.000388969	0.49038
CDHR1	-0.0600894	7.26157	-4.58914	4.77251e-06	3.99517e-05	2.86023
TCEA3	-0.0600023	7.26013	-4.41709	1.06263e-05	8.35466e-05	2.09598
CROT	-0.0596569	7.27911	-3.60696	0.000318634	0.00176502	-1.11753
PLPP2	-0.0596559	7.26049	-4.73293	2.39379e-06	2.12755e-05	3.52079
LINC01133	-0.0596173	7.25982	-4.67907	3.10683e-06	2.68962e-05	3.27101
CASP7	-0.0594751	7.32694	-2.42837	0.0152688	0.0490911	-4.6478
GJB3	-0.0593137	7.27852	-3.72705	0.000199986	0.00117235	-0.681424
CTSF	-0.0592632	7.29273	-3.04009	0.00240066	0.0102603	-2.98576
IRX3	-0.0589453	7.26274	-4.34735	1.45848e-05	0.000112575	1.79433
MYL9	-0.0586531	7.26138	-4.29508	1.84362e-05	0.000139084	1.57136
CDCA4	-0.0585098	7.30341	-2.82275	0.004816	0.0185526	-3.61847
IRX4	-0.0584282	7.25166	-5.60576	2.41017e-08	3.09803e-07	7.95452
UGDH	-0.0582201	7.31951	-2.48154	0.0131765	0.0432415	-4.51797
APEH	-0.0580829	7.29599	-2.8809	0.00401452	0.0159499	-3.45376
GJB6	-0.0577991	7.27198	-3.69825	0.00022391	0.00129938	-0.787351
PLOD3	-0.057561	7.31186	-2.56439	0.0104199	0.0354905	-4.31012
TMEM69	-0.057556	7.31832	-2.52308	0.0117225	0.0393253	-4.41459
LYPD6B	-0.0571678	7.25202	-5.18524	2.41173e-07	2.65332e-06	5.72779
MBOAT2	0.0568993	7.28928	3.13928	0.00172235	0.00771345	-2.6816
FAM102A	-0.0568597	7.27027	-3.46499	0.000543635	0.00282379	-1.61546
ALKBH2	-0.0568324	7.3065	-2.71448	0.00670425	0.0245011	-3.91634
KIF21A	0.0567424	7.31022	2.58495	0.0098207	0.0338779	-4.25747
SMAGP	0.0566969	7.30377	2.78204	0.00546064	0.0205854	-3.73182
MYO9A	-0.0566491	7.31866	-2.46604	0.0137582	0.0448488	-4.55609
NR1D1	-0.056637	7.28517	-3.24857	0.00118221	0.00562483	-2.33529
RAPGEFL1	-0.0565879	7.26633	-4.28208	1.95352e-05	0.000146329	1.5163
AR	-0.0565794	7.25485	-4.58964	4.76129e-06	3.99105e-05	2.86248
BBOX1	-0.0565726	7.2529	-5.02406	5.58397e-07	5.68901e-06	4.9189
FMN1	-0.0563958	7.26568	-3.63625	0.000284994	0.00160149	-1.01305
PLD1	-0.0563933	7.26001	-4.22792	2.48229e-05	0.000180393	1.28868
ADIPOR2	-0.056382	7.32041	-2.46268	0.0138873	0.0451919	-4.56432
CDCA7L	0.056035	7.29976	2.79213	0.00529409	0.020077	-3.7039
SULF2	-0.055869	7.29138	-2.95683	0.00315046	0.012922	-3.23364
SSBP3	-0.0558505	7.27341	-3.65959	0.000260228	0.00147898	-0.928147
PAWR	-0.0557525	7.27579	-3.48988	0.000495395	0.00260308	-1.52915
ADAMTS1	-0.055659	7.25726	-4.26157	2.13973e-05	0.00015822	1.42976
SERTAD4	-0.0555845	7.24722	-6.34947	2.7566e-10	4.57293e-09	12.3008
PPARA	-0.0554748	7.2587	-4.32049	1.64566e-05	0.000125193	1.67941
WDR3	0.0554226	7.30874	2.55825	0.0106049	0.036034	-4.32575
C11orf24	-0.0554167	7.30856	-2.60357	0.00930501	0.0323455	-4.20945
PIK3CB	-0.0554107	7.30583	-2.58284	0.00988089	0.0339913	-4.26291
POU3F1	-0.0554095	7.26031	-4.21429	2.63544e-05	0.000190866	1.23183
MTERF2	-0.0548605	7.29538	-2.74839	0.00605125	0.0225437	-3.82427
ANK3	-0.0546517	7.25746	-4.64477	3.66263e-06	3.12384e-05	3.11345
WWOX	-0.054649	7.28839	-2.92917	0.00344333	0.0139427	-3.31448
TNFRSF19	-0.0543819	7.2714	-3.6856	0.000235225	0.00135142	-0.833553
PVRL1	-0.054345	7.28135	-3.2529	0.00116444	0.00555653	-2.32132
PYGL	-0.0543236	7.26949	-3.77672	0.000164301	0.000974881	-0.496944
PDK4	-0.0542329	7.2765	-2.79072	0.00531981	0.0201625	-3.7081
IGFBP4	-0.0541863	7.2699	-3.22629	0.00127845	0.00597901	-2.40728
LTB4R	-0.0541022	7.27301	-3.5746	0.000360421	0.00196388	-1.23263
ATG16L2	-0.0537166	7.29209	-2.73341	0.00633256	0.0233991	-3.86511
NFIA	-0.0536782	7.28084	-3.24778	0.00118546	0.00563137	-2.33781
MMAB	-0.0535977	7.29781	-2.74335	0.00614457	0.0228242	-3.83803
RNF141	-0.0535399	7.29099	-2.91527	0.00359971	0.0145295	-3.35482
TRIM16	-0.0535052	7.28832	-2.83846	0.00458653	0.0178751	-3.57434
JAG1	-0.0534846	7.30664	-2.56924	0.0102758	0.0351185	-4.29775
COL7A1	-0.0534829	7.2685	-3.80472	0.000146923	0.000888409	-0.391904
CTTN	-0.0534098	7.26139	-4.25006	2.25144e-05	0.000165515	1.3814
ANXA8L1	-0.0534073	7.24814	-5.56289	3.07088e-08	3.87653e-07	7.71983
GALNT3	-0.0529332	7.26273	-3.75056	0.000182286	0.00107556	-0.594464
DOCK1	-0.0528119	7.27081	-3.44859	0.000577075	0.00296939	-1.67112
KEAP1	-0.052719	7.3118	-2.42123	0.0155707	0.0498591	-4.665
LAMB3	-0.0526808	7.26674	-3.82775	0.000133942	0.000821678	-0.304926
MAPK13	-0.0526348	7.29591	-2.739	0.00622605	0.0230728	-3.84988
SLC7A1	-0.0526243	7.29862	-2.64342	0.00828181	0.0294511	-4.10554
CADM1	-0.0526011	7.25787	-4.21585	2.61741e-05	0.000189995	1.23835
NOV	-0.0524506	7.25475	-4.00084	6.58109e-05	0.000435783	0.365072
TRIM7	-0.0523804	7.25756	-4.27016	2.05976e-05	0.000153021	1.46596
NCKAP1	-0.0523094	7.25877	-4.18902	2.94332e-05	0.000210755	1.12696
ZNF750	-0.0522965	7.26597	-3.6866	0.000234304	0.00134813	-0.829881
CHAF1A	0.052005	7.30337	2.54763	0.0109318	0.0369663	-4.3527
MANBAL	-0.0519841	7.30292	-2.57014	0.010249	0.0350502	-4.29543
BCAM	-0.0518696	7.25344	-4.92115	9.42482e-07	9.09738e-06	4.41545
ST6GALNAC2	-0.0518241	7.2636	-3.8004	0.000149483	0.000902579	-0.408139
MYO10	-0.0517771	7.26111	-3.86586	0.000114807	0.000718903	-0.159847
HEATR1	-0.0515532	7.29544	-2.62158	0.00882935	0.0309981	-4.16268
LAPTM4B	-0.0513902	7.26468	-3.79302	0.000153961	0.000924789	-0.43588
PLAT	-0.0513849	7.26307	-3.78479	0.000159107	0.000950291	-0.466768
ITGB4	-0.051229	7.26687	-3.63231	0.000289118	0.00162136	-1.02665
PCGF3	-0.0507487	7.30416	-2.41986	0.0156295	0.049997	-4.66831
SH3GLB2	-0.0505946	7.27798	-3.09278	0.00201474	0.00881119	-2.82541
SOWAHC	-0.0505038	7.28452	-2.94315	0.00329233	0.0134171	-3.27371
PITX2	-0.0504168	7.24264	-5.95548	3.136e-09	4.62159e-08	9.9337
YAP1	-0.0503299	7.2518	-4.93657	8.71943e-07	8.48772e-06	4.49022
DHCR24	-0.0503229	7.27228	-3.39727	0.000696113	0.00351215	-1.84528
SMPD1	-0.0502943	7.26249	-3.47925	0.000515477	0.00269076	-1.56607
THRA	-0.0502515	7.25851	-3.84039	0.000127287	0.00078541	-0.256977
FAM134B	-0.0501344	7.25433	-4.24272	2.32561e-05	0.000170769	1.35061
TFAP2B	-0.0500429	7.25243	-4.13602	3.70388e-05	0.000259551	0.908989
RNF43	-0.0500206	7.24987	-4.95077	8.11476e-07	7.94795e-06	4.55932
ITGA3	-0.0499884	7.26619	-3.77691	0.000164179	0.000974881	-0.49625
EPHB3	-0.0499216	7.27025	-3.1758	0.00152097	0.00692909	-2.5673
PHLDB2	-0.0497978	7.24505	-5.08291	4.12121e-07	4.33103e-06	5.21136
LMNB2	-0.0496549	7.29446	-2.4891	0.0129004	0.042578	-4.49927
MT1G	-0.0495188	7.28324	-2.56559	0.010387	0.0354073	-4.30721
CTDSPL	-0.0494764	7.25364	-4.44245	9.45977e-06	7.5121e-05	2.20686
ABCC5	-0.0492109	7.27904	-2.88396	0.00397616	0.0158173	-3.44504
ZNF703	-0.0489493	7.27857	-2.8481	0.0044508	0.0174211	-3.54715
LAMB4	-0.0487526	7.25037	-4.56305	5.39784e-06	4.45392e-05	2.74252
NOTCH1	-0.048723	7.26338	-3.30646	0.000964587	0.00467323	-2.14732
TC2N	-0.0487178	7.25816	-3.74847	0.000183784	0.00108339	-0.602159
NUDT15	-0.0485628	7.2945	-2.44423	0.0146157	0.0472309	-4.60935
CYP3A5	-0.0482842	7.25483	-3.97085	7.45614e-05	0.000487611	0.247117
MCC	0.0481446	7.29911	2.4279	0.0152882	0.0491037	-4.64891
MAP1B	-0.0480381	7.25325	-4.44349	9.4149e-06	7.49525e-05	2.21139
CDC42EP4	-0.048025	7.28505	-2.65705	0.00795581	0.0284675	-4.06965
KIF13A	-0.0480087	7.25385	-4.31529	1.68445e-05	0.00012799	1.65725
SLC38A5	-0.048	7.25816	-3.78793	0.000157121	0.000939316	-0.454968
TBX3	-0.0478895	7.24942	-4.6328	3.87827e-06	3.29887e-05	3.0587
CERS4	-0.0478784	7.27599	-2.87757	0.00405729	0.0161097	-3.46334
FLNB	-0.0478377	7.25905	-3.87567	0.000110316	0.000692837	-0.122273
ATAD3A	0.0476955	7.29164	2.5719	0.0101975	0.0349305	-4.29095
CCDC80	0.0476839	7.27557	2.86064	0.00427941	0.016823	-3.51161
KIT	-0.0475785	7.25529	-3.3908	0.000713145	0.00358951	-1.86754
SMPDL3A	-0.0475321	7.26433	-3.59308	0.000335971	0.00185033	-1.16703
TIMP3	-0.0472359	7.24637	-4.75481	2.15156e-06	1.93947e-05	3.62306
CDC25B	-0.0469889	7.27656	-2.62443	0.00875866	0.0308182	-4.15541
TINCR	-0.0467105	7.26118	-3.56123	0.00037915	0.00204309	-1.27991
POU2F3	-0.0466096	7.24727	-5.14492	2.98203e-07	3.21927e-06	5.52313
TANC1	-0.0465526	7.27363	-2.89843	0.00379803	0.0152717	-3.40348
C1orf198	0.0465236	7.28126	2.7663	0.00573022	0.0214612	-3.77522
INPP4B	-0.0463109	7.26466	-3.08755	0.00205093	0.00893248	-2.84164
ULK3	-0.0462775	7.27638	-2.82511	0.00478096	0.0184513	-3.61187
FLJ20021	-0.0462734	7.28179	-2.61714	0.0089451	0.0313351	-4.17428
TNIP3	-0.0458196	7.27191	-2.68207	0.0073892	0.0266507	-4.00343
STXBP6	-0.0454849	7.24897	-4.26707	2.08822e-05	0.000154954	1.45292
KLK8	-0.0454541	7.25381	-3.73607	0.000193011	0.00113567	-0.648126
IGF2	-0.0450392	7.26801	-2.71175	0.00676216	0.02467	-3.92393
SCEL	-0.0448636	7.251	-4.12143	3.94401e-05	0.00027315	0.84946
C17orf96	-0.044829	7.27932	-2.66886	0.0076823	0.0276293	-4.03837
CYP4F12	-0.0448095	7.24631	-4.42155	1.04115e-05	8.20617e-05	2.11545
COL27A1	-0.0448061	7.24964	-4.50684	7.02292e-06	5.69108e-05	2.49111
SOCS2	-0.0447563	7.27053	-2.49886	0.0125561	0.0415933	-4.47525
C1R	-0.0445748	7.26082	-3.568	0.000369551	0.00200158	-1.25598
EVPL	-0.0445127	7.25778	-3.593	0.000336079	0.00185033	-1.16733
SLC7A8	-0.0444991	7.25715	-3.56823	0.000369237	0.00200158	-1.25518
ARHGAP12	-0.0443867	7.25855	-3.3182	0.000924856	0.00451526	-2.1085
JAG2	-0.0443117	7.24708	-4.64751	3.61497e-06	3.0915e-05	3.12598
PITPNA-AS1	-0.0442777	7.27025	-2.8298	0.00471216	0.0182341	-3.59874
LGR4	-0.0440788	7.24573	-4.8558	1.30752e-06	1.2239e-05	4.10095
TNS4	-0.0439438	7.2603	-3.57149	0.000364705	0.00198308	-1.24365
GPC1	-0.0439228	7.27102	-2.78235	0.0054561	0.0205806	-3.73104
AJUBA	-0.0438126	7.2625	-3.37781	0.000746925	0.00373875	-1.91062
CLIP4	-0.0437339	7.25197	-3.69699	0.000225	0.00130451	-0.791915
KIF9	0.0427542	7.28104	2.56183	0.0104967	0.0357238	-4.31664
RRAS2	-0.0427421	7.24525	-4.54304	5.92995e-06	4.86773e-05	2.65268
TPCN2	-0.0426956	7.24759	-3.8343	0.000130453	0.000802606	-0.280098
HR	-0.0425619	7.26063	-3.48188	0.000510322	0.00266824	-1.55678
NUAK2	-0.0421775	7.26698	-2.62816	0.00866357	0.0306026	-4.14567
F12	-0.0419396	7.26593	-3.03091	0.0024745	0.0105453	-3.01344
INADL	-0.0418289	7.2667	-3.00296	0.00271213	0.0113895	-3.09714
DKK3	-0.0417119	7.25461	-3.68196	0.000238584	0.00136948	-0.846836
TMTC3	-0.0415258	7.28327	-2.46256	0.013892	0.0451919	-4.56462
CRIM1	-0.0414698	7.25414	-3.35083	0.000823098	0.00406545	-2.00061
KRT31	-0.0412476	7.25743	-3.23926	0.00122122	0.00575382	-2.36523
C6orf132	-0.0411386	7.26922	-2.83686	0.00460931	0.0179528	-3.57883
ST5	-0.0408497	7.25972	-2.95221	0.00319809	0.0131065	-3.24727
ARHGEF4	-0.0407888	7.24814	-4.02637	5.91037e-05	0.000396759	0.466611
FAM83G	-0.040559	7.24557	-4.58667	4.82853e-06	4.03673e-05	2.84907
LAMA3	-0.0405416	7.25313	-3.7835	0.000159922	0.000954262	-0.47157
CCL28	-0.0405321	7.25049	-3.67821	0.000242086	0.00138704	-0.860483
CHST2	-0.040472	7.27182	-2.55126	0.0108199	0.0366857	-4.34354
EFEMP1	-0.0403937	7.24478	-4.50533	7.07249e-06	5.72393e-05	2.48439
USP31	-0.0400859	7.25957	-3.15826	0.00161463	0.0072981	-2.62228
PARD6G	-0.0400726	7.25378	-3.4874	0.000499982	0.00262284	-1.53773
CKAP4	-0.039835	7.27046	-2.61258	0.00906436	0.0316478	-4.18611
EPN2	-0.0398288	7.27014	-2.50052	0.0124951	0.0414534	-4.47102
NRARP	-0.0398238	7.26504	-2.80049	0.00515944	0.0196605	-3.68066
AK4	-0.0396578	7.27245	-2.43468	0.0150078	0.0483254	-4.63259
WNT7B	-0.03917	7.24249	-5.08705	4.03347e-07	4.24586e-06	5.23209
DMD	-0.0386878	7.24949	-3.59528	0.000333163	0.00183907	-1.15919
MXRA5	-0.0385489	7.24331	-4.93978	8.57903e-07	8.36389e-06	4.50583
HOXC10	-0.0385081	7.25166	-3.69001	0.00023121	0.00133441	-0.817427
SOSTDC1	-0.0384964	7.25134	-3.33442	0.000872895	0.00430135	-2.055
PRSS8	-0.038219	7.26281	-2.80394	0.0051048	0.0194757	-3.67105
PTPN14	-0.0381668	7.26395	-2.81906	0.00487151	0.0187209	-3.62882
THSD4	-0.0380953	7.24936	-3.85212	0.000121388	0.00075439	-0.21232
CHL1	0.0378864	7.25379	3.07466	0.00214052	0.00927169	-2.88086
ACAP3	-0.0374753	7.27068	-2.496	0.0126533	0.0418714	-4.48218
TPBG	-0.0371541	7.26427	-2.79489	0.00524926	0.0199457	-3.69623
WWTR1	-0.0366944	7.25892	-2.78908	0.005344	0.0202311	-3.71236
FGFR1	-0.036693	7.24404	-3.42819	0.000621925	0.00317834	-1.74066
PLP1	-0.0366169	7.25116	-3.03665	0.00242807	0.0103614	-2.99614
ROBO1	-0.0365191	7.24881	-3.54247	0.00040695	0.00217074	-1.34591
SOX6	-0.036502	7.24795	-3.70399	0.000218923	0.00127394	-0.766256
CLEC2A	-0.0364924	7.2428	-4.73095	2.41704e-06	2.14521e-05	3.51153
HRH1	-0.0364809	7.243	-4.11258	4.09691e-05	0.000282811	0.813428
FAM57A	-0.0363337	7.25539	-3.2655	0.00111414	0.00534064	-2.28057
APOBEC3A	-0.0363208	7.24497	-3.2459	0.00119327	0.00565154	-2.34387
TUBB2B	-0.0362842	7.25031	-3.12485	0.00180859	0.00803719	-2.72644
PACSIN3	-0.0361551	7.25066	-3.58721	0.000343563	0.00188662	-1.1879
WFDC5	-0.0361488	7.24479	-4.37219	1.30357e-05	0.000101234	1.90126
ITGB8	-0.0357167	7.25517	-2.87325	0.00411248	0.016288	-3.47561
KREMEN2	-0.0355322	7.24544	-3.79959	0.000149972	0.000904014	-0.411209
TUSC1	-0.0353885	7.25958	-2.88652	0.00394387	0.015721	-3.43767
CDS1	-0.0350054	7.25528	-2.83505	0.00463527	0.0180317	-3.58391
AKR1C2	-0.0348875	7.2459	-3.57562	0.000359034	0.00195911	-1.22902
EDN3	-0.0347831	7.24178	-4.08547	4.60062e-05	0.0003145	0.703615
TNNT1	-0.0347813	7.25412	-2.8297	0.00471319	0.0182341	-3.59897
KCNJ2	-0.0347171	7.24973	-3.33869	0.000859693	0.00423959	-2.04089
ANTXR1	-0.0346732	7.25438	-3.05856	0.00225831	0.0097287	-2.92988
FAM83C	-0.0346565	7.24356	-3.98397	7.05974e-05	0.000464083	0.298701
THBS2	-0.0345178	7.25932	-2.77602	0.00556233	0.020919	-3.74844
EFNB2	-0.0344239	7.24254	-4.16333	3.29132e-05	0.000233824	1.02095
MEG3	-0.0342704	7.24517	-3.36686	0.00077701	0.00387769	-1.94723
PTPRZ1	-0.0340382	7.25409	-2.95988	0.00311959	0.012812	-3.22468
BCAN	-0.0339804	7.24544	-3.08624	0.00205933	0.00896159	-2.84546
GPT2	-0.0338318	7.26376	-2.54999	0.0108584	0.036758	-4.34672
PGAP1	-0.0338308	7.25965	-2.48047	0.013216	0.043304	-4.52061
LTB4R2	-0.0338159	7.24701	-3.49425	0.000487412	0.00256752	-1.51403
PHYHD1	-0.0336848	7.25609	-2.84866	0.00444254	0.0173995	-3.5455
CH17-360D5.2	-0.0334041	7.24842	-3.24854	0.00118231	0.00562483	-2.33536
SDR16C5	-0.0333333	7.25858	-2.62623	0.00871018	0.0306946	-4.15056
NEBL	-0.0330882	7.24524	-3.71309	0.000211258	0.00123272	-0.732843
PIK3C2G	-0.0330527	7.25361	-2.92683	0.00346921	0.0140207	-3.32128
HOXA7	-0.0328055	7.24414	-3.89149	0.000103424	0.00065344	-0.0615059
FRMD6	-0.0327968	7.24636	-3.56255	0.000377261	0.00203609	-1.27524
RAB3D	-0.0327512	7.25218	-2.89205	0.00387536	0.0155039	-3.42178
FAM84A	-0.0325922	7.25243	-2.87013	0.00415316	0.0164286	-3.48453
LAMA5	-0.0324915	7.25297	-3.15081	0.00165618	0.0074699	-2.64562
PTK2	-0.0323792	7.25025	-2.93134	0.00341952	0.0138652	-3.30817
ARC	-0.0322369	7.24313	-3.7188	0.000206578	0.00120653	-0.711842
GYLTL1B	-0.0319605	7.2445	-3.79047	0.000155538	0.000932407	-0.445452
MATN2	-0.031952	7.24681	-3.33315	0.000876871	0.00431759	-2.05921
LURAP1L	-0.0318298	7.24144	-4.36674	1.33617e-05	0.000103513	1.87773
IGSF3	-0.0316949	7.25555	-2.63167	0.00857244	0.0303314	-4.13634
FAT2	-0.0316844	7.24736	-3.49248	0.000490629	0.00258232	-1.52015
EMX2	-0.0316178	7.24084	-4.32341	1.62425e-05	0.000123713	1.69187
SOX9	-0.0315815	7.2503	-2.95727	0.00314603	0.0129122	-3.23236
FAT1	-0.0315764	7.24493	-3.90293	9.86943e-05	0.000629834	-0.0173906
MIRLET7BHG	-0.0313467	7.25813	-2.60315	0.00931644	0.0323675	-4.21055
CACNB4	-0.0312724	7.24623	-3.31015	0.000951698	0.00462139	-2.13496
LINC00511	-0.0312089	7.25014	-2.97908	0.00293153	0.0121737	-3.16806
DLX3	-0.0311085	7.2417	-3.77674	0.00016429	0.000974881	-0.496881
TRPM1	-0.0310352	7.2439	-3.18207	0.00148833	0.00679505	-2.5474
GDPD2	-0.0309765	7.24629	-3.22043	0.00130383	0.00606634	-2.42555
PDPN	-0.0309457	7.24702	-3.22625	0.00127775	0.00597901	-2.40694
FHL1	-0.0309424	7.24905	-2.9519	0.00320093	0.0131065	-3.2481
FRZB	-0.0305358	7.24434	-2.91271	0.00362924	0.0146301	-3.36224
DSG2	-0.0304996	7.25058	-2.70609	0.00687514	0.0250533	-3.93892
WNT3	-0.0303669	7.24735	-3.10998	0.00190165	0.00839188	-2.77246
MAOA	-0.0302456	7.24726	-3.2383	0.00122534	0.00576463	-2.36833
LMO1	-0.0302267	7.24681	-3.30328	0.00097518	0.00472094	-2.1575
ALDH3B2	-0.0302222	7.24947	-2.74582	0.0060987	0.0226671	-3.8313
TEX9	-0.0301907	7.24653	-3.24139	0.00121217	0.00572394	-2.35837
MET	-0.0301655	7.2404	-4.05476	5.24232e-05	0.000355681	0.580044
SERPINE2	-0.0301577	7.24103	-3.72241	0.000203672	0.00119065	-0.698554
RP11-680F20.6	-0.0298471	7.24217	-3.51931	0.000443906	0.00235597	-1.42694
A2ML1	-0.0296563	7.24409	-3.32581	0.000900153	0.00440992	-2.08346
TMEM98	-0.0295626	7.24437	-3.54607	0.000401479	0.00214517	-1.33329
FAM83F	-0.0295301	7.24738	-3.22761	0.00127177	0.00596199	-2.40261
CYGB	-0.0295276	7.23864	-3.86601	0.000114739	0.000718903	-0.159289
CERS3	-0.0294494	7.25515	-2.53714	0.0112639	0.0379879	-4.37923
NRG1	-0.028892	7.25243	-2.46703	0.0137205	0.0447717	-4.55366
SLC6A8	-0.0287292	7.24429	-3.37732	0.000748253	0.00374245	-1.91227
KRT23	-0.0285209	7.24147	-3.13661	0.001738	0.00777256	-2.6899
F2RL1	-0.0284754	7.24578	-3.11321	0.00188105	0.00831254	-2.76247
PARD3	-0.0283288	7.24448	-3.10871	0.00190982	0.00842034	-2.77639
PLLP	-0.0281539	7.2496	-2.66816	0.00769828	0.027671	-4.04022
RHBDL2	-0.0281333	7.24046	-3.69425	0.000227421	0.00131734	-0.801945
C5orf38	-0.0281088	7.24068	-3.89351	0.000102572	0.000649997	-0.053705
FJX1	-0.0279385	7.23932	-4.0258	5.92445e-05	0.000397283	0.464361
EPS8L1	-0.0279311	7.23718	-4.14428	3.57416e-05	0.000251103	0.94278
CNN3	-0.0276216	7.25033	-2.58928	0.00969873	0.033524	-4.24635
ADAMTS4	-0.0272485	7.24314	-3.16792	0.00156227	0.00709175	-2.59198
RAB40C	-0.0272185	7.24685	-3.01239	0.00262978	0.0110804	-3.06901
NOTCH3	-0.0270534	7.24293	-3.18749	0.00146089	0.00670361	-2.53028
GNAL	-0.027021	7.24144	-3.24108	0.00121351	0.00572598	-2.35938
AKAP12	-0.026955	7.24166	-2.71351	0.00672373	0.0245581	-3.91894
GAS1	-0.0269436	7.25265	-2.50512	0.0123326	0.0410462	-4.4595
DSC1	-0.0268927	7.24847	-2.66928	0.00767276	0.0276106	-4.03725
HSPB8	-0.0268622	7.2457	-2.77758	0.00553583	0.020844	-3.74414
CEP72	-0.0268544	7.24677	-2.61821	0.00891668	0.0312528	-4.17146
MCOLN3	-0.0264914	7.24127	-3.0794	0.00210695	0.00914504	-2.86639
SFRP1	-0.0264464	7.24606	-2.58267	0.00988574	0.0339913	-4.26334
SERPINB7	-0.026386	7.24255	-3.32687	0.00089674	0.00439833	-2.07994
C1orf106	-0.0263361	7.24226	-3.10693	0.00192128	0.00845498	-2.78188
FBXO27	-0.0263295	7.24477	-2.83555	0.00462807	0.0180148	-3.5825
KCNK1	-0.026309	7.24005	-3.35216	0.000819199	0.00404935	-1.99621
ASPN	-0.0262256	7.24044	-3.64091	0.000279696	0.0015783	-0.995658
ERBB2	-0.0262004	7.24731	-2.72998	0.00639831	0.0235917	-3.8744
RASSF6	-0.0261306	7.24127	-3.24602	0.00119278	0.00565154	-2.3435
HES2	-0.0260879	7.24541	-2.76161	0.0058127	0.0217188	-3.78809
TEX41	-0.0260736	7.23946	-3.19901	0.00140405	0.00647089	-2.49376
TMEM30B	-0.0260156	7.24209	-3.35533	0.00080992	0.00400974	-1.98566
GRTP1	-0.0259293	7.24005	-3.6171	0.0003065	0.00170977	-1.08124
CRABP1	-0.0255617	7.24206	-2.48354	0.013103	0.0430449	-4.51303
EDNRB	-0.0253883	7.24527	-2.50394	0.0123735	0.0411607	-4.46242
DLG5	-0.0250635	7.24282	-3.15585	0.00162796	0.00734785	-2.62983
MMP28	-0.024986	7.24376	-3.00165	0.00272378	0.0114309	-3.10105
TNC	-0.0246108	7.23784	-3.56236	0.000377529	0.00203609	-1.27591
C2orf40	-0.0244459	7.24239	-2.74038	0.00620019	0.0229904	-3.84614
SMAD1	-0.0244404	7.24876	-2.4458	0.0145526	0.0470508	-4.60553
FBLIM1	-0.0243901	7.24904	-2.51392	0.0120301	0.0401025	-4.43752
WNT2B	-0.0242951	7.24813	-2.43822	0.0148603	0.0479237	-4.62395
SPTBN2	-0.0242307	7.2392	-3.43417	0.000608446	0.00311952	-1.72031
RAPGEF5	-0.0235194	7.24039	-3.20583	0.00137141	0.00632967	-2.4721
LINC00640	-0.0234399	7.24405	-2.86973	0.00415837	0.0164313	-3.48566
COL6A2	-0.0234102	7.23888	-3.01159	0.0026366	0.0110944	-3.07138
GPR143	-0.0232846	7.24022	-2.961	0.00310835	0.0127741	-3.22139
PBX1	-0.0232426	7.24442	-2.63019	0.00860979	0.0304296	-4.14022
RGS3	-0.0232255	7.24227	-2.50012	0.0125073	0.0414534	-4.47193
FAM89A	-0.0231317	7.245	-2.57649	0.0100633	0.0345083	-4.27918
PLAC9	-0.0228036	7.24124	-3.02233	0.00254531	0.0107963	-3.03921
ARHGEF26	-0.022762	7.2431	-2.66083	0.00786726	0.0282304	-4.05965
LSAMP	-0.0226028	7.23904	-2.72137	0.00656666	0.0241234	-3.89772
ELOVL4	-0.0225268	7.24181	-2.76995	0.00566665	0.0212734	-3.76518
LINC00958	-0.0223777	7.24205	-2.86083	0.00427624	0.0168209	-3.51097
C2orf54	-0.0220486	7.2401	-2.78906	0.00534431	0.0202311	-3.71241
RERG	-0.0219656	7.23607	-4.0863	4.58452e-05	0.000313737	0.706934
BDKRB1	-0.02177	7.24466	-2.4342	0.0150256	0.0483582	-4.63368
IL34	-0.021732	7.23989	-3.18426	0.00147718	0.00676107	-2.54048
FBXO17	-0.0215329	7.24526	-2.45011	0.0143799	0.0466116	-4.59503
LGI3	-0.0214537	7.23779	-3.40682	0.000672353	0.00340311	-1.81305
PRLR	-0.0213915	7.2369	-3.2212	0.00130037	0.00605469	-2.42311
FOXD3-AS1	-0.0213464	7.23689	-3.32866	0.00089104	0.00437715	-2.07404
PAX3	-0.0209432	7.237	-3.41236	0.000658919	0.00334313	-1.79432
HOXC9	-0.0209188	7.24144	-2.76672	0.00572275	0.0214459	-3.77405
C1QTNF9B-AS1	-0.0204995	7.24017	-2.89678	0.00381767	0.0153409	-3.40818
VSIG8	-0.0200991	7.24031	-2.75774	0.00588179	0.021964	-3.79872
LAMC2	-0.0196928	7.23777	-3.10834	0.00191217	0.0084207	-2.77752
MOXD1	-0.0192256	7.23741	-3.45102	0.000571942	0.00294906	-1.66281
NPR3	-0.0189968	7.24176	-2.51954	0.0118407	0.0396379	-4.42348
DLK1	-0.0182383	7.23451	-3.56815	0.000369347	0.00200158	-1.25546
TINAGL1	-0.017683	7.23538	-3.20963	0.00135353	0.00625169	-2.46002
CPA4	-0.0175943	7.23741	-2.86263	0.00425217	0.016747	-3.50586
PLPPR4	-0.0170831	7.23557	-3.3648	0.000782802	0.00389465	-1.95411
ADGRF4	-0.0167249	7.23693	-2.64621	0.00821402	0.0292264	-4.0982
COBL	-0.0163273	7.23856	-2.49681	0.0126245	0.041798	-4.48017
WNT16	-0.0161411	7.23898	-2.48501	0.0130489	0.0429119	-4.50939
AC006262.4	-0.0161107	7.23731	-2.56655	0.0103553	0.0353183	-4.30459
WFDC2	-0.0158545	7.23709	-2.47896	0.0132718	0.0434417	-4.52433
SOD3	-0.0157189	7.23523	-3.21119	0.00134623	0.00622389	-2.45504
COL4A5	-0.0153138	7.23651	-2.8268	0.00475586	0.0183768	-3.60712
LTBP1	-0.0145538	7.23515	-2.70539	0.00688973	0.0250812	-3.94082
ACSBG1	-0.0140476	7.23349	-3.31265	0.000943293	0.00459466	-2.12676
CHST9	-0.0135908	7.23359	-3.0287	0.00249253	0.0106079	-3.02007
SGCD	-0.0133575	7.23313	-3.12899	0.00178344	0.00795332	-2.71359
ASPA	-0.0133331	7.23501	-2.51045	0.0121488	0.0404557	-4.44621
AGR3	-0.0129592	7.23443	-2.51476	0.0120017	0.0400289	-4.43543
CLEC12B	-0.0129577	7.2348	-2.56789	0.0103157	0.0352021	-4.30119
KRT79	0.0122475	7.23336	2.77277	0.00561803	0.0211159	-3.75742
MMP17	-0.0118987	7.23337	-3.21951	0.00130801	0.00608132	-2.4285

## Sheet: Dendritic
	logFC	AveExpr	t	P.Value	adj.P.Val	B
LYZ	2.65031	8.85175	24.619	3.80652e-114	2.41219e-111	249.581
CST3	1.92034	11.4457	27.8399	5.1495e-140	4.66177e-137	308.812
HLA-DRA	1.85819	13.577	39.9248	1.55066e-244	9.82654e-241	548.039
C15orf48	1.77596	9.34922	16.6814	7.91826e-58	2.5089e-55	120.683
HLA-DQA1	1.66437	11.2205	31.2505	3.1499e-170	3.99218e-167	377.99
HLA-DPB1	1.61894	12.6954	36.0166	2.97616e-212	9.42995e-209	474.189
HLA-DPA1	1.54417	12.1266	33.8712	3.47947e-193	7.3498e-190	430.545
HLA-DQB1	1.48866	11.5136	26.1763	6.91543e-127	5.47789e-124	278.752
CLEC10A	1.29724	8.19398	18.4162	3.52491e-69	1.39608e-66	146.646
CD74	1.22541	13.4849	28.7939	6.12758e-149	6.47174e-146	329.247
HLA-DRB1	1.21863	12.1461	25.3185	1.6732e-120	1.17812e-117	264.134
HLA-DQA2	1.18754	9.75387	17.3735	2.17217e-62	7.64726e-60	131.113
HLA-DRB5	1.16335	11.4578	23.2533	2.97661e-104	1.7148e-101	226.926
CD1C	1.16124	8.05008	15.9706	1.65079e-53	4.75503e-51	110.807
CD1E	1.13305	8.43909	15.6129	1.84252e-51	4.67041e-49	106.124
FTH1	1.11986	12.0896	16.3727	6.37739e-56	1.92445e-53	116.325
TYROBP	1.11675	10.3658	22.8248	5.72102e-101	3.02118e-98	219.408
LGALS2	1.071	7.76235	18.4951	9.16847e-70	3.87337e-67	147.983
S100A10	1.03702	10.9101	17.7005	1.67489e-64	6.24339e-62	135.946
S100A6	1.03192	11.0869	15.3953	4.63244e-50	1.12907e-47	102.925
COTL1	1.01736	9.13957	14.2761	8.72857e-44	1.72853e-41	88.5838
FCER1G	0.980697	9.13002	11.5931	6.28689e-30	8.3e-28	56.9647
CST7	0.925916	8.0379	12.3722	1.10276e-33	1.70443e-31	65.528
CCL17	0.92541	7.51571	12.6708	3.60267e-35	6.00792e-33	68.9177
CD3D	-0.916311	7.54631	-32.3397	1.02602e-179	1.62547e-176	399.71
LGALS1	0.88808	10.8177	10.462	7.66084e-25	8.37012e-23	45.3831
GSN	0.868262	8.90434	13.5023	1.44505e-39	2.6834e-37	78.9494
BASP1	0.839074	7.82314	15.1047	1.66532e-48	3.90857e-46	99.3665
HSPA1A	-0.82806	10.8796	-7.59773	5.03668e-14	2.32974e-12	20.8431
IL32	-0.820794	7.8056	-17.1986	2.64745e-61	8.82995e-59	128.628
PEA15	0.816986	8.10963	14.3893	2.03419e-44	4.15827e-42	90.0287
PLEK	0.802446	8.03658	12.6041	6.60768e-35	1.07366e-32	68.314
HLA-DMA	0.801302	9.89714	14.5602	2.21744e-45	4.68397e-43	92.2276
RGS2	-0.790537	10.2743	-7.11572	1.65765e-12	6.36639e-11	17.4203
S100A11	0.776481	10.57	13.2713	2.41608e-38	4.25297e-36	76.157
ALDH2	0.770459	8.63459	11.878	2.48017e-31	3.572e-29	60.1624
HSP90AA1	-0.768815	11.0732	-9.04456	4.133e-19	3.11795e-17	32.3578
JUN	-0.759343	9.88122	-7.90212	4.98771e-15	2.52857e-13	23.1122
DNAJB1	-0.757326	9.65986	-7.37668	2.56525e-13	1.04877e-11	19.2473
KRT14	-0.750634	10.1842	-12.0944	2.22618e-32	3.28077e-30	62.5493
STMN1	-0.747807	8.24674	-9.80118	4.3781e-22	4.1409e-20	39.1131
SERPINF1	0.746842	8.86633	11.8133	5.06396e-31	6.97616e-29	59.4558
HMGB2	-0.741068	8.13327	-10.0996	2.57281e-23	2.58793e-21	41.9112
TYMP	0.724207	8.43889	10.8858	9.77695e-27	1.16899e-24	49.692
TMSB10	0.71904	12.201	15.8333	8.06325e-53	2.2216e-50	109.229
MARCKSL1	0.713672	7.75626	11.8495	3.65278e-31	5.14393e-29	59.7805
HSPA1B	-0.695082	9.13861	-7.4149	1.94195e-13	8.14976e-12	19.5201
CD63	0.688946	9.82336	10.7132	5.68597e-26	6.55127e-24	47.9514
CSTB	0.685204	8.84408	11.0304	2.19544e-27	2.67549e-25	51.1691
PKIB	0.680818	8.65669	9.90119	1.62073e-22	1.55615e-20	40.0926
TRAC	-0.67947	7.51674	-21.7391	8.49919e-93	4.14303e-90	200.699
LCP1	0.678656	9.51918	10.4167	1.10539e-24	1.18727e-22	45.0188
CD52	-0.678615	8.87244	-8.6936	8.2331e-18	5.55033e-16	29.4108
MS4A6A	0.675606	8.10739	9.31297	3.80243e-20	3.08923e-18	34.7091
MMP12	0.675023	7.51284	9.96204	9.74514e-23	9.50076e-21	40.5966
ACTB	0.659713	12.8366	13.5115	1.48208e-39	2.6834e-37	78.9262
CPVL	0.658786	9.15927	8.9394	9.93719e-19	7.23816e-17	31.4923
PERP	-0.655976	8.3016	-10.4987	4.89809e-25	5.44547e-23	45.823
MNDA	0.65421	8.6903	8.52176	3.44696e-17	2.16271e-15	28.0014
CD1B	0.643299	7.48054	13.239	4.28764e-38	7.34345e-36	75.591
AIF1	0.638582	9.56262	8.76245	4.58114e-18	3.19019e-16	29.9877
PSAP	0.63843	8.66433	9.35766	2.45119e-20	2.04384e-18	35.1408
CXCL14	-0.635905	8.04282	-10.2107	8.33138e-24	8.51548e-22	43.0234
ANXA2	0.635289	10.1099	10.2385	6.35301e-24	6.59984e-22	43.2911
CMTM6	0.632692	8.54529	9.53173	5.04759e-21	4.50515e-19	36.6993
RP11-1143G9.4	0.630687	7.58201	12.2282	5.3387e-33	8.05508e-31	63.9648
CD2	-0.627222	7.46031	-18.9915	3.55093e-73	1.6073e-70	155.79
SERPINB9	0.6189	7.77433	11.2589	2.00266e-28	2.4884e-26	53.5376
FOS	-0.616768	10.0031	-5.85719	5.67666e-09	1.36779e-07	9.48549
NUB1	0.616514	8.04747	9.13941	1.74338e-19	1.39846e-17	33.2074
VIM	0.614223	11.9164	11.4054	4.49648e-29	5.69884e-27	55.0168
GZMB	-0.612896	7.36974	-13.887	1.54655e-41	2.96984e-39	83.4518
CSF2RA	0.609128	7.87419	10.7055	6.14592e-26	6.95476e-24	47.8745
HLA-DMB	0.603774	9.3764	9.73	8.08812e-22	7.42818e-20	38.5059
SERPINB1	0.598909	7.99378	9.41972	1.40152e-20	1.21663e-18	35.6921
LSP1	0.598883	8.93309	8.66752	9.99711e-18	6.59913e-16	29.2187
G0S2	0.595397	8.05414	5.45473	5.65422e-08	1.09574e-06	7.25909
LST1	0.58851	9.89946	9.33414	3.02871e-20	2.49259e-18	34.9322
IFITM3	0.585516	8.77731	7.63835	3.67359e-14	1.72441e-12	21.152
CTSZ	0.581858	7.95999	10.001	6.27683e-23	6.21504e-21	41.0291
LITAF	0.579963	8.41584	8.93273	1.0416e-18	7.50071e-17	31.4456
YWHAH	0.570142	8.91697	7.69585	2.36213e-14	1.14266e-12	21.5848
DNAJA1	-0.570059	8.80482	-7.65698	3.17031e-14	1.51055e-12	21.2962
GZMA	-0.568627	7.37121	-14.8255	9.2141e-47	2.01344e-44	95.3871
SPI1	0.557096	8.68373	9.37599	2.07797e-20	1.75575e-18	35.3037
KRT5	-0.554532	8.72551	-8.28924	2.26498e-16	1.34142e-14	26.149
DDIT4	-0.552722	7.88146	-8.44798	6.35184e-17	3.90792e-15	27.4002
TMSB4X	0.55022	14.3436	15.0604	3.01558e-48	6.8249e-46	98.7772
IGSF6	0.546753	8.34634	8.22016	3.95066e-16	2.27594e-14	25.6021
MT2A	-0.545911	8.14508	-7.46423	1.34396e-13	5.79364e-12	19.8805
IL7R	0.545015	7.79764	8.18387	5.43804e-16	3.10458e-14	25.2892
CTSH	0.54047	8.97509	8.44374	6.4281e-17	3.91682e-15	27.3876
FPR3	0.534857	7.6176	12.3998	6.97325e-34	1.10474e-31	65.9795
HMGB1	-0.531691	9.99885	-7.96767	2.93213e-15	1.49846e-13	23.6329
TGFBI	0.526016	8.18356	8.10307	1.00479e-15	5.35072e-14	24.6847
TUBA4A	-0.525675	7.63603	-11.5864	6.02684e-30	8.12598e-28	57.0043
SFN	-0.523119	8.19846	-8.40759	8.64711e-17	5.1695e-15	27.0959
S100A2	-0.518355	8.25188	-8.55078	2.65375e-17	1.68168e-15	28.2579
ATF5	0.516058	7.62879	10.3663	1.81721e-24	1.91928e-22	44.5276
IL4I1	0.515494	7.58453	9.62946	2.14679e-21	1.94345e-19	37.544
GNG5	0.51479	8.73296	8.25116	3.07944e-16	1.79031e-14	25.847
JUNB	-0.514079	10.1163	-6.21232	6.60426e-10	1.86005e-08	11.5761
ALCAM	0.512048	7.94956	9.12469	1.95164e-19	1.54594e-17	33.0956
GPX4	0.510846	8.91278	7.84274	7.66783e-15	3.82607e-13	22.6887
TRBC2	-0.507887	7.43589	-15.7597	2.23402e-52	5.89875e-50	108.217
RAC2	-0.50702	7.6244	-11.4452	2.75815e-29	3.56702e-27	55.4991
ITGB2	0.506989	8.21146	8.03447	1.7265e-15	8.96787e-14	24.1528
GRN	0.505356	8.65093	8.01859	1.95591e-15	1.00769e-13	24.0303
DSP	-0.504173	8.01743	-8.60063	1.75166e-17	1.12124e-15	28.6667
CCL3	-0.5015	7.78329	-5.71874	1.27288e-08	2.82036e-07	8.70239
FAM49B	0.501344	8.30319	8.44067	6.59234e-17	3.97863e-15	27.3627
CLEC2B	-0.498549	8.19058	-7.39929	2.12923e-13	8.81891e-12	19.4288
AP2S1	0.495078	8.71643	8.11393	9.2197e-16	5.03666e-14	24.7692
H3F3B	-0.492142	11.114	-8.62627	1.42331e-17	9.20362e-16	28.8713
HIST1H4C	-0.490464	7.80566	-7.47441	1.2509e-13	5.42944e-12	19.951
LAMP3	0.48674	7.48179	10.7872	2.83086e-26	3.32206e-24	48.6422
PPT1	0.478546	8.52302	7.52128	8.68241e-14	3.88753e-12	20.308
NR4A1	-0.474527	8.52805	-6.74391	2.09756e-11	7.38459e-10	14.9383
NR4A2	-0.470266	8.65194	-5.7366	1.147e-08	2.58666e-07	8.80324
FCER1A	0.464778	10.1871	4.75713	2.13595e-06	2.90462e-05	3.76298
TRA2B	-0.463244	8.65179	-6.42232	1.73244e-10	5.27812e-09	12.8785
PLP2	-0.460735	8.21279	-7.60701	4.58631e-14	2.13702e-12	20.9338
IFI27	-0.459193	7.87937	-8.08349	1.17319e-15	6.19545e-14	24.5324
SYNGR2	0.456938	8.2788	7.33355	3.43293e-13	1.38563e-11	18.9608
ARPC2	0.456346	9.93238	8.15659	6.56786e-16	3.65092e-14	25.1025
SRSF3	-0.452842	8.99944	-6.69154	2.977e-11	1.03089e-09	14.5964
FGL2	0.448551	8.14694	7.01911	3.19899e-12	1.19953e-10	16.7761
UBC	-0.447707	10.7108	-7.06743	2.30953e-12	8.81656e-11	17.0954
PTTG1	-0.445988	7.77086	-8.1049	9.90394e-16	5.31875e-14	24.6988
CD40	0.443997	7.6479	8.49167	4.34021e-17	2.69646e-15	27.774
PPP1R15A	-0.443853	9.43877	-4.90276	1.03852e-06	1.54486e-05	4.45458
TACSTD2	-0.433281	8.6551	-5.61225	2.33361e-08	4.88056e-07	8.11497
QPCT	0.4329	7.56784	9.7595	6.14217e-22	5.72396e-20	38.7775
FCGBP	-0.429984	8.54534	-5.72935	1.19187e-08	2.67834e-07	8.76574
CXCL16	0.429714	8.00316	7.42805	1.72523e-13	7.33745e-12	19.6349
CCNL1	-0.42948	8.40572	-6.47715	1.21618e-10	3.75949e-09	13.2233
CUTA	-0.428843	8.01097	-7.79148	1.13606e-14	5.58079e-13	22.3029
ATOX1	0.42481	7.97596	7.50348	9.90477e-14	4.35879e-12	20.1788
PSME2	0.422585	8.76287	6.27264	4.4785e-10	1.30785e-08	11.9533
BRD2	-0.42138	8.22456	-6.50312	1.02781e-10	3.20849e-09	13.3874
SEC61B	0.42118	8.91309	6.34395	2.85495e-10	8.57432e-09	12.3918
RAC1	0.419249	9.77611	7.44636	1.50853e-13	6.45916e-12	19.7665
HOPX	-0.418009	7.57293	-9.48734	7.57054e-21	6.66313e-19	36.2995
ATP6V0E1	0.416524	8.78968	6.63417	4.35621e-11	1.48416e-09	14.2248
RBM39	-0.414118	8.63012	-6.60413	5.31072e-11	1.76199e-09	14.0315
FTL	0.412573	12.3957	5.66762	1.70745e-08	3.68031e-07	8.41779
SRSF7	-0.412363	8.54199	-5.74893	1.06065e-08	2.41049e-07	8.87854
FSCN1	0.41156	7.76949	6.97299	4.42629e-12	1.64032e-10	16.4588
FCGR2B	0.411209	7.96448	6.60842	5.16294e-11	1.72198e-09	14.059
VAMP8	0.411091	9.26893	6.2344	5.69083e-10	1.63922e-08	11.7201
CD69	-0.410545	7.98991	-5.25139	1.70678e-07	3.02119e-06	6.19235
CORO1A	-0.410361	8.95195	-5.82932	6.62976e-09	1.58539e-07	9.33419
NPC2	0.40965	8.61492	6.01577	2.18168e-09	5.62004e-08	10.4133
RAB31	0.409003	7.78116	8.13234	7.96602e-16	4.38962e-14	24.9128
IER2	-0.408081	8.99617	-5.20747	2.15193e-07	3.70565e-06	5.9687
IL1R2	0.405768	7.59736	8.10767	9.72236e-16	5.26586e-14	24.7172
DUSP2	-0.403577	8.91329	-4.50671	7.05002e-06	8.55862e-05	2.62128
CLK1	-0.403503	8.09943	-6.22189	6.15273e-10	1.74842e-08	11.6442
TPM3	0.403374	9.46565	6.60042	5.44194e-11	1.79612e-09	14.0077
LGALS3	0.403118	8.43975	5.77025	9.36575e-09	2.16609e-07	8.99911
CCL20	-0.403013	7.37252	-9.08733	2.84427e-19	2.17158e-17	32.7261
ZFP36L2	-0.402658	8.40325	-5.71654	1.2792e-08	2.82449e-07	8.69694
CYBA	0.402273	9.78471	6.33876	2.95055e-10	8.81964e-09	12.3597
DAPP1	0.402259	7.83057	7.27779	5.133e-13	2.04578e-11	18.5668
GABARAPL2	0.40197	8.52278	6.10817	1.2429e-09	3.32333e-08	10.9602
SERF2	0.399057	10.2631	7.85936	6.74689e-15	3.39326e-13	22.8144
DPYSL2	0.398348	8.06326	7.14495	1.32341e-12	5.17682e-11	17.6396
NUSAP1	-0.391427	7.47226	-8.74566	5.30359e-18	3.65314e-16	29.8437
BIRC3	0.390617	8.31531	3.94223	8.41226e-05	0.000771469	0.268975
RPS26	-0.389787	9.48021	-6.88753	7.92893e-12	2.88768e-10	15.8887
FXYD3	-0.389673	7.71849	-8.1782	5.52795e-16	3.12773e-14	25.2719
CD1A	0.386789	9.06213	4.96025	7.75737e-07	1.17323e-05	4.7346
CKS2	-0.383698	8.12416	-5.65593	1.81372e-08	3.88296e-07	8.35875
TIMP1	0.382634	8.80963	5.11793	3.43936e-07	5.70556e-06	5.51674
IL1B	0.381707	7.78541	5.07171	4.38993e-07	7.06066e-06	5.28224
LY6D	-0.381236	8.1575	-5.96923	2.88781e-09	7.23322e-08	10.1409
TSC22D3	-0.375143	8.38133	-5.61637	2.26933e-08	4.76184e-07	8.14162
AMD1	-0.373998	8.33396	-5.74875	1.06127e-08	2.41049e-07	8.87793
C1QB	0.373799	8.11842	4.41117	1.09504e-05	0.000124807	2.20152
S100A9	-0.373471	9.03147	-6.22195	6.15044e-10	1.74842e-08	11.6446
RNASET2	-0.371902	8.08867	-6.0145	2.1985e-09	5.64045e-08	10.4058
C12orf57	-0.371871	7.76822	-7.40653	2.01925e-13	8.41842e-12	19.4807
HSPH1	-0.371046	8.46327	-4.82788	1.50619e-06	2.11635e-05	4.09765
EIF4A2	-0.370817	8.2383	-5.9366	3.51102e-09	8.69115e-08	9.95114
C6orf48	-0.37021	8.36242	-6.01161	2.23716e-09	5.71647e-08	10.3889
FYB	-0.369715	7.92896	-6.10013	1.30568e-09	3.46196e-08	10.9123
CD44	0.369634	8.56236	5.51768	3.95746e-08	7.98676e-07	7.60345
ZFP36	-0.367428	9.64766	-4.50021	7.2661e-06	8.75385e-05	2.59247
GSTP1	0.364808	9.12048	5.24611	1.74544e-07	3.05549e-06	6.17017
KRT15	-0.364245	7.81132	-6.71189	2.59912e-11	9.09978e-10	14.7289
SNHG8	-0.362858	8.33675	-5.62399	2.17307e-08	4.59024e-07	8.18359
UBB	-0.362693	10.0739	-6.50444	1.01905e-10	3.19689e-09	13.3958
CCL4	-0.361781	7.61848	-4.69907	2.8318e-06	3.78589e-05	3.49294
BCL2A1	0.361537	7.63598	6.33921	2.96949e-10	8.83457e-09	12.3541
YBX1	0.359508	10.3119	6.9471	5.26731e-12	1.94064e-10	16.2885
RNASE6	0.358664	8.07604	5.80416	7.68383e-09	1.80342e-07	9.19106
HPGDS	-0.357755	7.94254	-7.41366	1.91673e-13	8.09754e-12	19.5318
PDIA3	0.357632	8.76109	5.33966	1.05497e-07	1.94907e-06	6.65598
NAP1L1	0.357314	9.48553	5.42583	6.58725e-08	1.2688e-06	7.11085
GLUL	-0.35588	8.12254	-5.09704	3.83861e-07	6.2694e-06	5.41111
ASAP1	0.355669	7.52561	8.96683	7.7533e-19	5.7131e-17	31.7364
KRT10	-0.352218	9.30322	-5.47539	5.00846e-08	9.9013e-07	7.3757
ARL6IP5	0.351353	9.01931	5.35657	9.62342e-08	1.78315e-06	6.7447
REL	0.349657	8.69038	4.29751	1.828e-05	0.000199039	1.71397
NASP	-0.348855	7.89009	-6.14758	9.75445e-10	2.67593e-08	11.1958
LDHB	-0.347377	7.76126	-6.87936	8.38401e-12	3.03597e-10	15.8341
NDUFB2	0.346497	8.57357	5.72303	1.23169e-08	2.74831e-07	8.73359
HPGD	-0.342992	7.61535	-7.35839	2.86731e-13	1.16475e-11	19.1372
WSB1	-0.341475	8.11503	-5.63022	2.09738e-08	4.4601e-07	8.21791
S100A14	-0.339509	7.93486	-6.05033	1.76926e-09	4.65219e-08	10.6169
MZT2B	-0.338718	8.09469	-5.92176	3.83617e-09	9.45906e-08	9.86514
GPR183	0.337786	9.29772	3.08302	0.00208328	0.0113808	-2.71795
GPR137B	0.337435	7.56988	7.76496	1.39105e-14	6.78082e-13	22.1042
TSC22D1	-0.336939	7.78001	-6.13442	1.0578e-09	2.86466e-08	11.117
CXCL9	0.335294	7.4689	5.58445	2.73937e-08	5.67301e-07	7.96005
FOSB	-0.33476	8.24787	-5.13289	3.17604e-07	5.32449e-06	5.59328
ALOX5AP	0.329821	9.06883	3.98066	7.17126e-05	0.000669283	0.419475
DYNLL1	-0.32934	9.14842	-5.14898	2.9192e-07	4.91993e-06	5.6745
HSPE1	-0.328348	8.90813	-4.4764	8.09163e-06	9.63847e-05	2.48946
SOD1	-0.328199	8.51006	-5.21954	2.01091e-07	3.49127e-06	6.03366
RSRP1	-0.32667	8.40447	-5.1866	2.39444e-07	4.07978e-06	5.86541
KRT1	-0.325684	8.90517	-5.1716	2.59171e-07	4.40313e-06	5.78913
TXN	0.324327	9.57969	3.56331	0.000376694	0.00280177	-1.137
SPINT2	0.324249	7.75849	6.61386	4.98121e-11	1.67015e-09	14.094
KYNU	0.323417	7.56106	7.47599	1.21315e-13	5.30189e-12	19.9801
CLDN1	0.323051	8.18496	4.88011	1.15815e-06	1.69889e-05	4.34941
CCDC88A	0.322749	7.99756	5.8183	7.07301e-09	1.67245e-07	9.27141
SUB1	0.320908	9.32561	5.12394	3.32826e-07	5.56496e-06	5.5482
GPX1	0.320229	9.56934	4.40292	1.13544e-05	0.000128717	2.16683
TUBA1A	0.3201	8.89886	4.31775	1.66686e-05	0.000182433	1.80141
HERPUD1	-0.318726	8.57986	-4.12137	3.95089e-05	0.000399311	0.982834
TUBB4B	-0.318714	8.18619	-5.09808	3.80876e-07	6.23672e-06	5.41837
DMKN	-0.31797	8.39716	-4.84333	1.39116e-06	1.97663e-05	4.17353
CXCL8	0.317618	8.06203	2.79046	0.00532426	0.0240141	-3.57024
IFI16	-0.316145	8.23256	-4.84946	1.34944e-06	1.93034e-05	4.20273
OAZ1	0.315785	10.3633	6.54922	7.6126e-11	2.43642e-09	13.6802
TNFAIP2	0.31527	7.45965	6.91719	6.56457e-12	2.4046e-10	16.0741
ENTPD1	0.314978	7.84731	5.70872	1.33772e-08	2.93326e-07	8.65355
MYL6	0.314277	10.5257	6.11561	1.18745e-09	3.18851e-08	11.0046
KLRB1	-0.31392	7.40901	-7.54936	7.20394e-14	3.26081e-12	20.492
EGR1	-0.313777	7.70783	-6.15363	9.3969e-10	2.58905e-08	11.2322
TMEM176B	0.313605	7.50382	6.55675	7.31795e-11	2.354e-09	13.7193
PRDX2	-0.312941	7.62185	-6.98426	4.07456e-12	1.51885e-10	16.5395
RPL13A	-0.311701	12.6199	-9.38866	1.85343e-20	1.58718e-18	35.4165
NCL	-0.309639	9.0119	-4.65717	3.45153e-06	4.53783e-05	3.30311
CD58	0.309497	7.74357	6.23082	5.81932e-10	1.66864e-08	11.6984
HLA-E	-0.309494	9.05622	-4.86282	1.26259e-06	1.82256e-05	4.26656
ATP5E	0.309048	10.2926	6.4672	1.29691e-10	3.98956e-09	13.1607
BTG2	-0.307674	8.25879	-4.40491	1.12394e-05	0.000127654	2.17637
SELK	-0.307521	8.37518	-4.27526	2.015e-05	0.000216792	1.6212
EMP3	0.307259	8.93436	4.33887	1.51525e-05	0.000166415	1.89201
PPA1	0.306987	8.08905	4.60481	4.4326e-06	5.67462e-05	3.06399
M6PR	0.30492	7.7681	6.18209	7.88002e-10	2.19981e-08	11.4034
TNFRSF18	-0.303872	7.44693	-8.07743	1.23072e-15	6.44549e-14	24.4854
HMGN2	-0.302943	8.93035	-4.13488	3.72308e-05	0.000379922	1.03887
DUT	-0.302316	7.97465	-4.87777	1.17176e-06	1.707e-05	4.3382
RALA	0.30212	8.06553	5.04938	4.90159e-07	7.84378e-06	5.17563
ATP6AP2	0.301622	8.22746	4.87877	1.16594e-06	1.70244e-05	4.34297
EIF5	-0.301407	8.38123	-4.59978	4.53795e-06	5.78611e-05	3.04149
ATPIF1	-0.300278	8.20896	-5.07412	4.31324e-07	6.9727e-06	5.29866
SLC2A3	-0.300192	8.10099	-4.26041	2.15398e-05	0.000229794	1.55798
CTSB	0.300061	8.24898	4.50905	6.95118e-06	8.48741e-05	2.63432
ID2	-0.299625	9.32978	-3.06561	0.00220775	0.0119271	-2.77102
TNFAIP8	0.299614	8.05814	4.88933	1.10589e-06	1.63739e-05	4.39373
RNH1	0.29866	8.31615	4.97201	7.28544e-07	1.11007e-05	4.79458
CLEC5A	0.298415	7.92843	5.03208	5.35839e-07	8.49267e-06	5.08992
TAF1D	-0.297568	7.91547	-5.32906	1.11733e-07	2.04201e-06	6.60054
GDI2	0.297302	9.05532	4.812	1.62465e-06	2.26273e-05	4.02473
SAT1	0.296736	10.4637	3.06288	0.00222787	0.0120153	-2.77932
SRSF5	-0.295488	8.39442	-4.67026	3.24125e-06	4.28806e-05	3.36324
IDI1	-0.294275	7.68767	-5.98695	2.59605e-09	6.55425e-08	10.2444
SMC4	-0.293519	7.66921	-5.70906	1.33512e-08	2.93326e-07	8.65544
PPP1R10	-0.293137	7.92025	-5.25295	1.68283e-07	2.99554e-06	6.2054
FUS	-0.292986	8.73522	-4.24216	2.33138e-05	0.000246644	1.48263
ARID5B	-0.292042	7.41545	-8.15959	6.41285e-16	3.5963e-14	25.1259
PRPF38B	-0.29139	8.16581	-4.64164	3.71788e-06	4.83782e-05	3.23202
NBAS	-0.291278	7.3882	-9.08688	2.72102e-19	2.12878e-17	32.7681
C1orf162	0.291141	7.92001	4.78914	1.81838e-06	2.52699e-05	3.91674
CD99	-0.289656	8.25839	-4.59906	4.55342e-06	5.79419e-05	3.03823
CD82	-0.289596	7.40983	-8.92716	1.09294e-18	7.782e-17	31.3982
MYC	-0.288658	7.56591	-6.55883	7.14904e-11	2.3114e-09	13.7415
ATG3	0.287392	8.03627	5.0684	4.44301e-07	7.12793e-06	5.27014
MAF	-0.287332	7.38316	-9.08538	2.75715e-19	2.13074e-17	32.7551
CCL2	-0.285467	7.44938	-5.74125	1.11758e-08	2.52931e-07	8.82851
COMMD6	-0.285429	8.95451	-4.66448	3.33258e-06	4.3997e-05	3.33666
PFN1	0.284148	10.5456	5.46943	5.17683e-08	1.01881e-06	7.34373
IFRD1	-0.283614	8.00657	-4.42119	1.04303e-05	0.000119958	2.24747
MCL1	-0.283092	8.61015	-4.02175	6.02628e-05	0.000577739	0.58338
NDRG2	0.282893	8.49395	4.42733	1.01394e-05	0.000117063	2.2744
RB1	0.28256	7.76656	5.46587	5.28019e-08	1.03539e-06	7.32462
HNRNPA1	-0.282533	10.0805	-5.27958	1.4591e-07	2.61935e-06	6.34301
BUB3	-0.282049	7.62553	-6.19968	7.06487e-10	1.98098e-08	11.5097
CCL3L3	-0.281936	7.61869	-4.05061	5.34694e-05	0.000522089	0.696737
ANP32B	-0.280556	8.27715	-4.59761	4.58498e-06	5.82265e-05	3.03164
CITED2	-0.280143	7.87724	-4.37742	1.27484e-05	0.00014173	2.05657
MAP3K13	0.279908	7.64848	5.94918	3.25666e-09	8.12498e-08	10.0242
TAPBP	0.279839	8.0088	4.87891	1.16509e-06	1.70244e-05	4.34368
PA2G4	-0.27952	8.18577	-4.61317	4.25849e-06	5.49614e-05	3.10223
S100A8	-0.279117	9.10676	-4.87315	1.19911e-06	1.73885e-05	4.31605
RORA	-0.278414	7.39554	-8.66547	1.01716e-17	6.64507e-16	29.2017
CKS1B	-0.27821	7.60511	-5.68661	1.51921e-08	3.30832e-07	8.53028
MT1X	-0.277863	7.57947	-6.06021	1.66608e-09	4.39914e-08	10.6753
MT1E	-0.277816	7.45265	-7.5518	6.92264e-14	3.15603e-12	20.53
ATP1A1	-0.277094	7.82521	-5.00496	6.15822e-07	9.63571e-06	4.95614
CDC42	0.27636	9.17331	4.32684	1.5994e-05	0.000175353	1.84062
DNAJB4	-0.275821	7.70106	-5.18656	2.39495e-07	4.07978e-06	5.86521
PLAUR	0.275701	8.36058	3.7251	0.000201702	0.00163491	-0.553198
DUSP1	-0.275458	9.87802	-2.57763	0.0100347	0.0397933	-4.13741
S100A16	-0.275216	7.60861	-6.26139	4.80634e-10	1.39715e-08	11.8846
EML4	-0.275108	7.66388	-5.75682	1.01267e-08	2.32509e-07	8.92338
HEXIM1	-0.274927	7.64631	-5.88703	4.71583e-09	1.15383e-07	9.66473
EIF1B	-0.274627	7.79995	-5.33764	1.06657e-07	1.96479e-06	6.64542
MYDGF	0.274285	7.85127	5.16552	2.67607e-07	4.53429e-06	5.75827
MPC2	-0.274127	7.85012	-5.2486	1.72241e-07	3.03192e-06	6.18298
PCNA	-0.272929	7.63549	-5.28218	1.43927e-07	2.59109e-06	6.35624
SYNE2	-0.272667	7.43733	-7.68243	2.60175e-14	1.24904e-12	21.4898
ID1	-0.272658	7.55437	-6.14268	1.00532e-09	2.74598e-08	11.1665
NUDT5	-0.271732	7.66819	-5.75183	1.04244e-08	2.38481e-07	8.89529
LDHA	0.270954	9.79644	3.87293	0.00011164	0.000988076	0.00224463
NPM1	-0.270912	9.91268	-4.78823	1.82658e-06	2.53283e-05	3.91242
SH3BGRL3	0.270832	10.1608	4.05178	5.31432e-05	0.000520508	0.702333
KIAA0101	-0.270264	7.42274	-6.1775	8.19215e-10	2.27692e-08	11.3664
BHLHE40	0.27012	7.77828	4.97196	7.28716e-07	1.11007e-05	4.79435
SNRPD2	-0.270046	8.58705	-4.5101	6.917e-06	8.47844e-05	2.63902
SEPT7	-0.269891	8.61215	-4.22009	2.56913e-05	0.000267772	1.39048
HMOX1	0.269626	7.47226	6.80693	1.37193e-11	4.91181e-10	15.3529
CIB1	0.268706	8.28434	4.44083	9.5304e-06	0.000111019	2.33342
TRMT112	-0.268673	8.30122	-4.50985	6.92506e-06	8.47844e-05	2.63791
MKI67	-0.267881	7.3766	-7.02566	3.10904e-12	1.17976e-10	16.805
LIMS1	0.266727	8.06473	4.39111	1.19628e-05	0.0001337	2.11692
H2AFZ	-0.265797	9.49209	-3.34539	0.000840112	0.00539798	-1.88215
SAP18	-0.265356	8.61224	-4.21026	2.68234e-05	0.000278655	1.34957
CD36	0.264658	7.36185	8.76159	4.51485e-18	3.17896e-16	30.0013
SNRPB	-0.264647	8.34408	-4.25712	2.18229e-05	0.000232033	1.54536
ANAPC16	-0.264429	7.86813	-5.00318	6.21457e-07	9.68044e-06	4.94739
ANP32E	-0.264265	7.72722	-5.15103	2.88789e-07	4.88015e-06	5.68489
LEPROTL1	-0.26398	7.65111	-5.57709	2.83457e-08	5.83998e-07	7.92633
CALR	0.263905	8.81894	3.7178	0.000207394	0.00167421	-0.579431
FUOM	0.263126	7.59447	6.13997	1.02229e-09	2.78035e-08	11.1502
SSR4	0.263024	8.61749	4.27885	1.98181e-05	0.000213584	1.63688
EFHD2	0.262761	7.77327	5.2504	1.70591e-07	3.02119e-06	6.19227
HIST1H1C	-0.262472	7.56118	-5.51684	3.97742e-08	8.00156e-07	7.59862
DDX17	-0.262061	8.04184	-4.57357	5.13695e-06	6.4589e-05	2.92304
CACYBP	-0.261588	8.24552	-4.11723	4.01586e-05	0.000405231	0.967163
ARPC5	0.259841	9.1629	4.22785	2.48301e-05	0.000260942	1.42283
MARCH1	0.259215	7.79715	4.97991	6.99839e-07	1.07643e-05	4.83321
ARL6IP1	-0.259112	7.989	-4.39451	1.17792e-05	0.000132349	2.13164
SLA	-0.258186	7.887	-4.48986	7.59969e-06	9.12107e-05	2.54923
HNRNPF	-0.257963	8.0441	-4.45728	8.83557e-06	0.000103879	2.40557
CXADR	-0.257506	7.49148	-7.26215	5.74317e-13	2.27466e-11	18.4568
ACTR2	0.257137	8.63651	4.16231	3.30587e-05	0.000339542	1.15142
ID3	-0.257094	7.90956	-3.82839	0.000133762	0.00115484	-0.167681
C12orf75	-0.255301	7.50453	-5.78438	8.63287e-09	2.01127e-07	9.07819
NAA38	-0.254953	7.65276	-5.51	4.13093e-08	8.28408e-07	7.56196
DBNL	0.254909	7.78971	5.00973	6.00962e-07	9.44986e-06	4.97963
KDSR	-0.254492	7.63952	-5.57045	2.94278e-08	6.01562e-07	7.89007
CARD16	0.254145	7.80319	4.81225	1.62266e-06	2.26273e-05	4.0259
MT-ATP6	0.253453	11.2082	6.30022	3.765e-10	1.10457e-08	12.1223
HSP90AB1	-0.252838	10.3242	-3.70921	0.000214735	0.00172688	-0.611807
FAM26F	0.252267	8.09151	3.96658	7.58993e-05	0.00069909	0.365638
KRTDAP	-0.25221	8.19362	-4.03859	5.61337e-05	0.000543914	0.650432
MOB1A	0.252053	8.04842	4.43504	9.78725e-06	0.000113801	2.30808
TOP2A	-0.251577	7.38734	-6.38476	2.22737e-10	6.75352e-09	12.6344
SWAP70	0.251462	7.62536	5.56663	3.00679e-08	6.12669e-07	7.86925
IL1RN	0.251456	7.59568	4.73928	2.32671e-06	3.15051e-05	3.68086
CFLAR	0.25132	8.20484	3.97365	7.36996e-05	0.000683798	0.393381
GATA3	-0.251319	7.36227	-8.99434	6.10594e-19	4.55216e-17	31.9718
HSPD1	-0.25121	8.53639	-3.51061	0.000458614	0.00328389	-1.32057
CDKN1A	0.251023	8.1603	3.74324	0.000187634	0.00153821	-0.485581
PAK1	0.250351	8.00417	4.52561	6.43433e-06	7.94822e-05	2.70804
GNAQ	0.250178	7.57585	6.03939	1.8908e-09	4.93086e-08	10.5524
UQCRH	-0.249779	8.88456	-4.03531	5.69168e-05	0.00054982	0.637342
FLNA	0.248107	7.64902	5.37776	8.57332e-08	1.60263e-06	6.85628
OCIAD2	-0.246763	7.51177	-6.44445	1.50185e-10	4.59768e-09	13.0177
TOB1	-0.246396	7.68355	-5.08485	4.07985e-07	6.62924e-06	5.35219
ARL4D	-0.246037	7.59349	-5.12101	3.37954e-07	5.62103e-06	5.53348
RPL18	-0.242784	11.1649	-6.24728	5.25029e-10	1.51923e-08	11.7986
CFL1	0.242758	10.6551	4.89393	1.08071e-06	1.60385e-05	4.41584
ACTN1	0.242625	7.41547	7.32457	3.66334e-13	1.46928e-11	18.8972
CHMP1B	-0.241417	8.26633	-3.07647	0.00212914	0.0115715	-2.73789
CD68	0.241304	7.83901	4.44499	9.35013e-06	0.000109226	2.35162
GRINA	0.240409	7.5046	6.04501	1.82737e-09	4.78513e-08	10.5855
BHLHE41	-0.240295	7.47188	-5.86923	5.24004e-09	1.27226e-07	9.56244
UBE2C	-0.238371	7.35848	-6.62904	4.57004e-11	1.54868e-09	14.1789
RSRC2	-0.237767	8.02637	-4.06362	5.04899e-05	0.000499149	0.750583
ACTR3	0.237668	8.73566	3.77371	0.000166284	0.00138833	-0.372283
HNRNPA0	-0.236824	8.37713	-3.94125	8.42973e-05	0.000771954	0.266685
DAPL1	-0.236516	7.4482	-6.83555	1.12992e-11	4.06834e-10	15.5425
GLTSCR2	-0.235331	8.84673	-3.8483	0.00012328	0.00107459	-0.091184
RPS3	-0.234222	11.6726	-6.78097	1.63481e-11	5.82009e-10	15.1817
DYNC1LI1	0.233661	7.7453	4.67889	3.10947e-06	4.13097e-05	3.40295
NFKB1	0.233347	7.55895	5.4069	7.30953e-08	1.39101e-06	7.01033
TAX1BP1	-0.233344	8.28453	-3.78103	0.000161504	0.00135198	-0.344911
AP1S2	0.23326	8.10018	3.88199	0.000107514	0.000955559	0.0375505
SERBP1	-0.232466	8.57272	-3.63521	0.000285905	0.00221218	-0.87984
HCK	0.23246	7.91677	4.46692	8.45129e-06	0.000100104	2.44795
SUMO3	0.232291	8.15674	3.98314	7.0843e-05	0.000664101	0.430678
MMP9	0.232291	7.6541	4.05948	5.1464e-05	0.000507986	0.732765
RGS10	0.231257	9.21218	3.74463	0.000186598	0.00153368	-0.480398
SSR2	-0.230954	8.3792	-3.83632	0.000129395	0.00112171	-0.136697
DAAM1	-0.230883	7.44443	-6.52942	8.66215e-11	2.7584e-09	13.5542
HSPA5	-0.230507	8.44952	-3.22693	0.00127487	0.00762875	-2.26732
BTG1	-0.230106	9.46915	-2.6674	0.00771921	0.0323951	-3.90361
ARPC1B	0.22999	9.1557	3.65325	0.000266689	0.00208386	-0.8148
ATP6V1F	0.229986	8.30165	3.76159	0.00017448	0.00144711	-0.417423
FRMD4B	-0.228756	7.86433	-4.26536	2.1041e-05	0.000224851	1.58001
LSM2	-0.227883	7.73188	-4.78004	1.90155e-06	2.6253e-05	3.87387
PLIN2	-0.227594	7.53786	-4.84055	1.41169e-06	2.00131e-05	4.15957
RPS15A	-0.227338	11.6107	-5.94727	3.29413e-09	8.18624e-08	10.0131
SEPT1	-0.227127	7.3951	-7.55648	6.68583e-14	3.07015e-12	20.5642
PSMA7	0.226742	8.7727	3.64019	0.000280483	0.00217702	-0.861944
MT-ND4	0.226588	11.7458	6.48095	1.18663e-10	3.68611e-09	13.2473
RPA3	-0.226558	7.63299	-4.92404	9.28875e-07	1.38831e-05	4.5612
GCA	0.226127	7.80451	4.55624	5.57361e-06	6.96646e-05	2.84513
METTL9	-0.225336	7.69317	-4.73831	2.33198e-06	3.15091e-05	3.67839
UBE2E2	0.225228	7.66992	4.97462	7.18931e-07	1.10045e-05	4.80734
TNF	-0.224703	7.76408	-3.45264	0.000569161	0.00394789	-1.52116
CD86	0.224462	8.03416	3.99801	6.65761e-05	0.000628752	0.489306
PHLDA2	0.224145	7.84571	3.5291	0.000428223	0.00311478	-1.2566
HIST1H1D	-0.223792	7.43875	-5.3275	1.13165e-07	2.05657e-06	6.58866
MRPS18C	-0.223365	7.55739	-5.39601	7.759e-08	1.47212e-06	6.95268
PLBD1	0.222282	7.51026	5.57685	2.83843e-08	5.83998e-07	7.92501
NGFRAP1	-0.22221	7.62591	-5.23852	1.81758e-07	3.173e-06	6.13112
TMEM59	-0.22086	8.14613	-3.84771	0.000123571	0.00107565	-0.093405
RPL3	-0.220693	11.8747	-5.59349	2.58367e-08	5.38577e-07	8.01603
PRELID1	0.220366	8.5295	3.36334	0.000786914	0.00512505	-1.82182
HNRNPDL	-0.220359	8.85337	-3.41706	0.000647727	0.0043645	-1.64142
LGALS7B	-0.220163	7.58938	-5.20937	2.12244e-07	3.66483e-06	5.98163
ING2	-0.219947	7.73793	-4.44485	9.35595e-06	0.000109226	2.35102
AQP3	-0.21937	7.74577	-4.24598	2.29239e-05	0.000242924	1.49863
PRPF4B	-0.219259	7.74656	-4.28874	1.89646e-05	0.000205786	1.6787
PRCP	0.219186	7.70948	4.57276	5.15654e-06	6.4707e-05	2.9194
RPL29	-0.218912	11.2438	-5.82166	6.93483e-09	1.64592e-07	9.29054
RANBP1	-0.218751	7.98222	-3.81585	0.000140505	0.0012016	-0.214114
HNRNPA2B1	-0.218531	9.47471	-3.49886	0.000479118	0.00341977	-1.36129
NRP2	0.218047	7.44434	5.32705	1.13262e-07	2.05657e-06	6.58768
PHPT1	0.217885	8.05597	3.78619	0.000158221	0.00132977	-0.325634
GBP1	0.217158	7.63867	3.95635	7.92772e-05	0.000728087	0.324756
ITM2B	-0.217111	9.66882	-3.59241	0.000336828	0.00256391	-1.03292
C9orf16	-0.216829	8.14738	-3.76963	0.000169001	0.00140546	-0.387493
KPNA2	-0.216316	7.69391	-4.23337	2.42349e-05	0.000255535	1.44585
MRPS34	-0.215682	7.67818	-4.63098	3.91211e-06	5.08014e-05	3.18333
VAMP2	-0.214394	7.81949	-4.13076	3.78891e-05	0.000385398	1.02224
ATP5J2	0.213985	8.5091	3.65881	0.000261019	0.00204459	-0.794701
SBDS	-0.213887	7.82975	-4.02568	5.92743e-05	0.000569584	0.599002
ZNF706	-0.21354	7.86306	-4.02138	6.03564e-05	0.000577762	0.581914
PCM1	-0.213433	7.69945	-4.41858	1.05539e-05	0.000120722	2.23624
KCNK6	0.21335	7.60143	4.77568	1.9427e-06	2.67628e-05	3.85336
ITM2A	-0.213192	7.32449	-8.68212	8.84079e-18	5.89727e-16	29.3397
EPCAM	-0.21249	7.59272	-5.39359	7.86256e-08	1.48732e-06	6.93987
IRF4	0.212458	7.39563	6.02678	2.04312e-09	5.28459e-08	10.4771
S100A7	-0.21223	8.58328	-3.90458	9.80275e-05	0.000882386	0.124512
RHOG	0.212054	8.398	3.47221	0.000528945	0.00371295	-1.4533
TPR	-0.212011	7.87797	-3.8877	0.000105036	0.000941464	0.059492
BLOC1S1	0.211583	8.24975	3.54689	0.00040024	0.00294237	-1.19379
CCL4L2	-0.211128	7.66274	-2.8558	0.0043469	0.0207115	-3.38718
TGIF1	-0.2108	7.59852	-4.64987	3.57432e-06	4.67985e-05	3.26968
ENO1	0.210799	9.44752	3.28256	0.00104929	0.00649787	-2.08782
HIST1H1E	-0.210562	7.55143	-4.43462	9.80916e-06	0.000113847	2.30599
SLC3A2	-0.210442	7.93433	-3.69045	0.000230815	0.00184216	-0.679635
CCDC107	-0.210361	7.72261	-4.29786	1.8209e-05	0.000198606	1.71733
SNX3	0.209909	8.85353	3.43349	0.000609962	0.00416074	-1.58567
NOP56	-0.209767	7.63817	-4.58423	4.88473e-06	6.17856e-05	2.97113
HNRNPH1	-0.209275	7.76894	-3.97443	7.34595e-05	0.00068257	0.396459
SERTAD1	-0.208812	7.77799	-3.97837	7.22659e-05	0.000673454	0.411915
DDAH2	0.208546	7.94335	3.79682	0.000151642	0.00127957	-0.285759
SAMHD1	0.208374	7.80616	4.03941	5.59414e-05	0.00054288	0.653676
PARP1	-0.207161	7.73135	-4.12382	3.90371e-05	0.000395805	0.993977
IFNGR1	0.207032	8.21687	3.21688	0.00131999	0.00783952	-2.29936
GABPB1-AS1	-0.20689	7.4726	-5.55712	3.17212e-08	6.44286e-07	7.81745
INTS6	-0.206721	7.93662	-3.42252	0.000634943	0.00429875	-1.62292
FNBP1	0.205873	8.02667	3.55607	0.00038662	0.00286551	-1.16152
EIF3E	-0.205271	9.21148	-3.32501	0.000902698	0.00572612	-1.94882
EEF2	-0.204538	9.29968	-3.41577	0.000650777	0.00436862	-1.64578
ERH	-0.204427	8.08768	-3.58655	0.000344433	0.00259842	-1.05376
SMCO4	0.204377	7.64949	4.49347	7.47336e-06	8.98646e-05	2.56522
PRR13	0.203851	8.24904	3.4169	0.000648098	0.0043645	-1.64195
EMB	-0.20361	7.55032	-4.91463	9.7395e-07	1.45222e-05	4.5157
NKTR	-0.202575	7.70947	-4.09628	4.39323e-05	0.000439809	0.882166
APOBEC3C	-0.202474	7.38777	-6.52151	9.12035e-11	2.88978e-09	13.504
IFI30	0.202403	7.84943	3.13163	0.00176853	0.00998856	-2.56798
RBM3	0.202312	9.38252	3.35165	0.000820674	0.00529055	-1.8607
UPP1	0.202075	7.51931	4.98636	6.77206e-07	1.0467e-05	4.8648
CENPF	-0.201887	7.42424	-4.61087	4.31989e-06	5.56406e-05	3.08898
LMO4	-0.201733	7.81948	-3.66624	0.000253608	0.00199394	-0.767762
DDIT3	-0.201717	7.61371	-4.11252	4.09786e-05	0.000412848	0.94803
RAB27A	-0.201008	7.38478	-6.70185	2.77928e-11	9.67708e-10	14.6635
ELF1	-0.200993	8.0143	-3.44876	0.000576726	0.00398266	-1.53365
N4BP2L2	-0.200628	8.13088	-3.25944	0.00113809	0.00695375	-2.16276
CLEC7A	0.200149	7.89377	3.77153	0.000167726	0.00139669	-0.380388
CYCS	-0.199886	8.57861	-2.69902	0.00702338	0.0300228	-3.81919
SF3B6	-0.199858	8.26368	-3.43485	0.000606943	0.00414461	-1.58107
CCDC186	-0.199342	7.64738	-4.42288	1.03485e-05	0.000119233	2.25496
TYMS	-0.198599	7.34283	-6.10481	1.28129e-09	3.41156e-08	10.9314
DDX5	-0.198407	9.57578	-3.3681	0.000773561	0.00505888	-1.80597
MDH2	-0.198296	7.8826	-3.74386	0.000187167	0.00153637	-0.483255
UBE2S	-0.198114	7.5029	-4.83063	1.48166e-06	2.08651e-05	4.11307
GBP2	-0.197996	7.5205	-4.69089	2.9347e-06	3.91519e-05	3.45831
ABRACL	-0.197273	7.75809	-3.90661	9.72146e-05	0.000877563	0.132354
LBR	-0.197204	7.44537	-5.47514	5.01549e-08	9.9013e-07	7.37434
ATG101	-0.197058	7.57444	-4.65818	3.43485e-06	4.52528e-05	3.30775
HSPA2	-0.19695	7.59123	-4.17171	3.1737e-05	0.00032702	1.19008
SH3YL1	-0.196905	7.55311	-4.99597	6.44775e-07	1.00146e-05	4.91198
C9orf3	-0.196837	7.36949	-7.64835	3.36342e-14	1.5906e-12	21.2379
RPL13	-0.196814	12.4217	-6.03481	1.94407e-09	5.049e-08	10.5254
BDP1	-0.196434	7.6411	-4.2213	2.55558e-05	0.000266799	1.39549
KLF5	-0.196421	7.4577	-5.65746	1.79545e-08	3.85688e-07	8.36844
HNRNPC	-0.195965	8.77454	-3.06442	0.00221477	0.0119549	-2.77413
HNRNPU	-0.19586	8.50329	-2.93627	0.00336586	0.0168252	-3.15553
CTSD	-0.195178	7.74385	-3.57061	0.000365927	0.00274099	-1.11023
NDUFV2	0.195022	8.1167	3.37772	0.000747174	0.00490657	-1.77383
BTG3	-0.194517	7.72688	-3.83526	0.000129945	0.00112495	-0.14069
PMAIP1	-0.194439	7.97024	-2.8471	0.00446595	0.0211673	-3.41167
GADD45A	-0.194399	7.80426	-3.36521	0.00078166	0.00509787	-1.81562
ATP5D	-0.194366	8.51173	-3.24372	0.00120236	0.00724362	-2.2134
TPMT	0.193404	7.54345	4.85414	1.31835e-06	1.89442e-05	4.22509
PTMS	-0.192992	8.5625	-3.01084	0.0026431	0.0138883	-2.93554
NDUFB10	-0.192891	8.05582	-3.37594	0.000751981	0.00492792	-1.77977
RBPJ	0.1927	8.61988	2.85805	0.00431381	0.0205693	-3.38044
RPS12	-0.192146	12.005	-5.24665	1.74045e-07	3.05519e-06	6.17293
FAM162A	0.191742	7.93772	3.54967	0.000396062	0.00292523	-1.18401
C12orf45	0.191644	7.5111	4.82275	1.5406e-06	2.1599e-05	4.07567
AKAP9	-0.1908	7.93819	-3.46306	0.000547124	0.00381422	-1.4847
SRSF2	-0.19073	8.56128	-2.88162	0.00400539	0.0193565	-3.31331
PGLS	0.190343	7.96425	3.55754	0.000384474	0.00285628	-1.15633
COL17A1	-0.190208	7.37473	-6.74526	2.0787e-11	7.35906e-10	14.9471
PTMA	-0.190165	12.158	-4.4298	1.00252e-05	0.000116142	2.28519
PNRC1	0.189812	9.23401	2.6724	0.00760204	0.0319457	-3.89009
SSR3	0.189767	8.04409	3.43847	0.000598936	0.0041032	-1.56874
SOCS3	0.189678	7.8004	3.24864	0.00118197	0.00714029	-2.19763
ADIRF	-0.189672	7.42164	-5.29063	1.37495e-07	2.48235e-06	6.40032
LACTB	0.189336	7.69898	3.98274	7.09607e-05	0.000664221	0.429112
MYLIP	-0.189071	7.70431	-3.64551	0.000274782	0.00214445	-0.842751
PABPC1	0.188883	9.64229	3.20788	0.00136173	0.00804219	-2.32801
RHOC	0.188438	8.11171	3.20401	0.00138007	0.00810519	-2.34032
CBX3	-0.187983	8.06927	-3.2034	0.00138297	0.00810811	-2.34225
ETS1	-0.187884	7.3415	-7.52083	8.7112e-14	3.88753e-12	20.3047
CTSS	0.187761	9.15823	2.88987	0.00390223	0.0188911	-3.28967
LAP3	0.187192	7.88301	3.43743	0.000601222	0.00411441	-1.57228
CAP1	0.187162	9.00429	2.87624	0.00407398	0.0196326	-3.32868
HNRNPK	-0.187029	8.70878	-2.98548	0.0028712	0.0148046	-3.01097
RABAC1	-0.187006	7.97587	-3.33232	0.000879472	0.00561087	-1.92472
DSC3	-0.186734	7.40539	-5.99384	2.49046e-09	6.33818e-08	10.2847
EZR	-0.186614	8.27858	-2.86854	0.00417391	0.0200379	-3.35062
EMP1	-0.186176	7.7545	-3.71205	0.000212125	0.00171022	-0.600562
SLC25A3	-0.185301	8.78081	-2.96613	0.00305727	0.0155489	-3.06812
RND3	-0.18523	7.36904	-6.57253	6.53571e-11	2.13489e-09	13.829
OSTC	0.18491	8.20603	3.15565	0.0016291	0.00930896	-2.49277
PDLIM1	-0.184797	7.44613	-5.50392	4.27348e-08	8.54292e-07	7.52915
LAPTM5	0.184292	9.5012	2.7288	0.00642121	0.0278898	-3.73886
CXCL10	0.18373	7.48844	2.64373	0.00827792	0.0341741	-3.96603
EFNA1	-0.183532	7.37797	-6.56589	6.82657e-11	2.21846e-09	13.7865
ETHE1	-0.183314	7.68353	-3.90799	9.6669e-05	0.000873882	0.137654
MALAT1	-0.182957	15.2404	-3.82242	0.000137088	0.00117713	-0.190663
KMT2E	-0.182952	8.16381	-3.1273	0.00179369	0.0100686	-2.58107
CD9	0.182848	8.62685	2.50074	0.0124864	0.0469555	-4.33119
TPPP3	-0.182298	7.41633	-5.68811	1.50621e-08	3.29134e-07	8.5386
CREBL2	0.181784	7.51446	4.7195	2.55522e-06	3.43789e-05	3.59085
CBR3	-0.181625	7.511	-4.55233	5.67701e-06	7.08174e-05	2.82758
SLC38A2	-0.181567	8.16355	-2.89862	0.00379549	0.0184661	-3.26454
C19orf43	-0.181516	8.28635	-3.13398	0.00175361	0.00991313	-2.56035
ARPC3	0.181349	10.1162	3.48789	0.000499081	0.00354163	-1.39926
WBP5	-0.181332	7.57778	-4.07119	4.88911e-05	0.000484856	0.781008
RAP1B	0.18127	7.71111	3.79737	0.000151306	0.00127844	-0.283676
POMP	0.181143	8.88217	2.91104	0.00364861	0.0179657	-3.22875
FAM111A	-0.180829	7.42855	-5.1131	3.52213e-07	5.79734e-06	5.49369
PPIB	0.180668	8.59679	2.75142	0.00599589	0.0264228	-3.67731
IFI6	-0.180655	7.57669	-3.6415	0.000279161	0.00217327	-0.857462
RAB11FIP1	0.180582	7.99926	2.91007	0.00365984	0.0180065	-3.23154
BIRC5	-0.180054	7.3454	-5.80739	7.58767e-09	1.78747e-07	9.20379
PRDX4	-0.180045	7.69119	-3.91295	9.47203e-05	0.000858716	0.156835
FKBP5	0.17995	7.52153	4.40004	1.14861e-05	0.000129746	2.15563
PTRF	-0.179593	7.35185	-7.02058	3.16662e-12	1.19446e-10	16.786
IFI27L2	-0.179463	7.6962	-3.85315	0.000120883	0.0010566	-0.0727192
ZBED2	-0.179457	7.27627	-8.70905	7.33721e-18	4.99956e-16	29.5247
CLTB	-0.17937	8.22123	-3.22936	0.00126404	0.00758543	-2.25948
RHOA	0.179272	8.98874	2.96412	0.00307716	0.0156	-3.07402
DDX3X	-0.179161	8.03344	-3.03008	0.00248127	0.013147	-2.87791
IL13RA1	0.179052	7.94536	3.35735	0.000804053	0.0052313	-1.84177
RNF213	-0.178909	7.6743	-3.47447	0.000524529	0.00368917	-1.4455
BID	0.178887	7.70761	3.5486	0.000397668	0.00293367	-1.18778
APOC1	0.178517	7.33021	6.61495	4.96112e-11	1.67015e-09	14.0981
HTATSF1	-0.178363	7.47778	-4.76006	2.09713e-06	2.86411e-05	3.78007
TOMM7	-0.17819	9.11607	-2.96079	0.00311049	0.0157221	-3.08382
SMC3	-0.178116	7.74982	-3.51364	0.000453423	0.00325407	-1.30999
TTC39C	-0.177951	7.44659	-5.09608	3.84854e-07	6.26945e-06	5.40837
ATF3	-0.177784	7.92515	-2.69433	0.00712348	0.030337	-3.83182
HSPA8	-0.177449	9.64712	-2.50763	0.0122472	0.0463345	-4.31407
RPL41	-0.17679	12.0805	-5.38634	8.18084e-08	1.53834e-06	6.90154
SLTM	-0.176726	7.78157	-3.47492	0.000523654	0.00368711	-1.44395
EIF4G2	0.176635	8.5473	2.74353	0.00614116	0.0269505	-3.69882
IFITM2	-0.176267	7.97223	-2.88748	0.0039319	0.0190202	-3.29654
SSR1	0.17623	7.96303	3.13726	0.00173422	0.00982104	-2.55015
TMPO	-0.176228	7.49712	-4.3992	1.15302e-05	0.000130012	2.15198
TECR	-0.176162	7.6262	-3.99677	6.69223e-05	0.000631082	0.48441
RBMX	-0.175992	7.96211	-3.19344	0.0014313	0.00834051	-2.37384
NDUFB9	-0.175872	7.94905	-3.2809	0.00105542	0.00652164	-2.09319
DNASE1L3	0.175774	7.30788	6.3504	2.7726e-10	8.36666e-09	12.4211
NUFIP2	-0.175622	7.77104	-3.3818	0.000736218	0.00484466	-1.76014
FNBP4	-0.175522	7.71294	-3.64339	0.000277036	0.00215938	-0.850387
RNPS1	-0.17552	7.77195	-3.59222	0.000337069	0.00256391	-1.03359
PLK2	-0.175378	7.54406	-3.89162	0.000103367	0.000929134	0.0745689
THRAP3	-0.175235	7.95555	-3.14652	0.00168049	0.00955093	-2.52128
LIPA	0.174799	7.35009	5.63789	2.01744e-08	4.30455e-07	8.25596
FNIP2	0.17431	7.40286	5.27257	1.51502e-07	2.71206e-06	6.30672
GPX3	0.174268	7.41691	5.4831	4.7987e-08	9.53272e-07	7.41706
TEX264	-0.17424	7.54728	-4.35117	1.43355e-05	0.000158265	1.94473
MOB4	-0.174155	7.65378	-3.73689	0.000192382	0.00157307	-0.509019
THAP9-AS1	-0.173614	7.63122	-3.82428	0.000135827	0.00116828	-0.182297
RUNX3	0.173472	8.01955	2.88145	0.00400752	0.0193565	-3.31379
KRT6A	-0.173441	7.68959	-3.64109	0.000279507	0.0021733	-0.858688
SKA2	-0.17343	7.5018	-4.47473	8.15144e-06	9.6915e-05	2.48239
PRC1	-0.173381	7.43394	-4.88261	1.14376e-06	1.68606e-05	4.36141
CEBPD	-0.173158	7.89745	-2.82857	0.00472986	0.0220233	-3.46364
MIDN	-0.173113	7.69942	-3.48441	0.000505568	0.00357965	-1.41127
CFAP20	-0.172958	7.48879	-4.46514	8.52107e-06	0.000100743	2.44012
BUD31	-0.172895	7.84567	-3.336	0.00086799	0.00556163	-1.91256
VMP1	-0.172872	7.99729	-2.80727	0.00505267	0.0232188	-3.52322
RPSA	-0.17256	10.8487	-3.58745	0.000343253	0.0025957	-1.05055
DCTN3	-0.171966	7.82237	-3.39421	0.000703882	0.00465989	-1.71852
MTHFD2	0.171652	7.7016	3.46081	0.000551696	0.00383726	-1.49243
DST	-0.171552	7.61028	-3.87452	0.000110833	0.000982305	0.00893502
ARF1	-0.171512	8.04519	-3.04524	0.00236017	0.0126108	-2.83223
NUPR1	-0.17138	7.4776	-4.60426	4.4426e-06	5.67595e-05	3.06178
NDFIP2	-0.171185	7.33609	-7.11589	1.62469e-12	6.27784e-11	17.4389
GOLGA4	-0.171081	7.64737	-3.664	0.000255817	0.00200633	-0.775874
AHI1	-0.170875	7.40197	-5.4608	5.43065e-08	1.05889e-06	7.29746
PABPC4	0.170822	7.6268	3.85518	0.000119892	0.00105084	-0.0649801
MT-ND4L	0.170393	8.10836	2.92885	0.00344692	0.0171466	-3.17715
PSIP1	-0.170137	7.58024	-3.82618	0.000134792	0.00116215	-0.175108
GNB2L1	-0.170093	10.8322	-4.02549	5.93223e-05	0.000569584	0.598237
LAMTOR2	0.170043	8.07761	2.92199	0.00352338	0.0174845	-3.19706
SOX15	-0.169958	7.33522	-7.37892	2.46972e-13	1.01628e-11	19.2834
PICALM	0.169758	7.72147	3.3967	0.000697546	0.00463349	-1.71014
ELOVL1	0.169757	7.50337	4.50969	6.93046e-06	8.47844e-05	2.63716
FKBP1A	0.169746	8.88864	2.69658	0.00707378	0.0301659	-3.82564
BCAS2	-0.169312	7.68714	-3.18385	0.00147928	0.00860018	-2.40415
CYTIP	-0.169279	8.24872	-2.65792	0.00793515	0.0331259	-3.92842
PRDM1	-0.169076	7.5958	-3.44367	0.000587612	0.00404311	-1.55101
JMJD1C	-0.168771	8.08977	-2.80984	0.00501255	0.0230847	-3.51603
ASPM	-0.168685	7.3209	-5.79546	8.14852e-09	1.90543e-07	9.13476
SDC2	0.168658	7.35453	5.6834	1.54873e-08	3.36107e-07	8.5117
UPF2	-0.168428	7.79948	-3.32891	0.000890251	0.00565283	-1.93598
PNKD	-0.168404	7.46648	-4.76338	2.06335e-06	2.82407e-05	3.79562
UBE2F	0.168291	7.51973	4.22504	2.51391e-05	0.000263316	1.41109
APEX1	-0.168187	7.97001	-2.97293	0.00299065	0.0152468	-3.04808
CNN2	0.168068	7.72868	3.42812	0.000622073	0.00422064	-1.60392
SPECC1	0.167648	7.39207	5.33435	1.08573e-07	1.99429e-06	6.62823
SEC62	-0.167557	7.93015	-3.05297	0.00230051	0.0123441	-2.80884
ARHGAP10	0.167414	7.35827	5.82868	6.65492e-09	1.58542e-07	9.33051
RPL15	-0.167326	12.0307	-4.78415	1.86358e-06	2.5785e-05	3.8932
SFXN1	-0.167232	7.32244	-6.59591	5.60784e-11	1.84129e-09	13.9784
TSHZ2	-0.166857	7.28817	-8.25877	2.95783e-16	1.73553e-14	25.8874
C1QC	0.166802	7.92643	2.49417	0.0127213	0.0474765	-4.34759
AURKA	-0.166447	7.35864	-5.58837	2.65977e-08	5.52622e-07	7.98794
H2AFX	-0.166297	7.55663	-3.85761	0.000118716	0.00104342	-0.0557103
NDUFC1	-0.166292	7.61896	-3.75005	0.000182644	0.00150509	-0.460314
YME1L1	-0.166248	7.8404	-2.84923	0.0044346	0.021066	-3.40541
RHOB	-0.165936	7.61829	-3.4161	0.000650005	0.00436862	-1.64468
MAD2L1	-0.165848	7.35314	-5.8796	4.92828e-09	1.20117e-07	9.62197
TUBB6	0.165229	7.5611	4.08025	4.70426e-05	0.000468725	0.817457
ILF2	-0.165184	7.9132	-3.07934	0.00210737	0.0114742	-2.72867
DPY30	-0.164936	7.66271	-3.59804	0.000329675	0.00251705	-1.01289
MAT2A	-0.164877	7.62716	-3.46761	0.000538018	0.00377148	-1.4691
TJP1	-0.164876	7.45798	-5.032	5.36069e-07	8.49267e-06	5.08951
HES1	-0.164842	7.56361	-3.20731	0.00136522	0.00805529	-2.33022
CREM	-0.164714	7.60956	-3.10056	0.00196367	0.0108395	-2.66392
SERP1	0.16467	8.45048	2.67256	0.00759859	0.0319457	-3.88969
TSPYL2	-0.164517	7.55378	-3.56887	0.00036834	0.00275256	-1.11636
TRA2A	-0.164481	7.64264	-3.47589	0.000521789	0.00367806	-1.44063
GPNMB	-0.164243	7.44835	-4.70306	2.76714e-06	3.70726e-05	3.51457
PRNP	-0.164066	7.4818	-4.42019	1.04767e-05	0.000120273	2.24323
RPL23A	-0.164058	11.4834	-4.3966	1.16675e-05	0.000131327	2.14071
UBE2T	-0.163944	7.3284	-6.31806	3.3638e-10	9.91462e-09	12.232
EPB41L4A-AS1	-0.163854	7.59773	-3.7372	0.00019215	0.00157307	-0.507886
ABCF1	-0.163656	7.63819	-3.61125	0.000313445	0.00239602	-0.965754
CAPZB	0.163626	8.8151	2.61683	0.00895254	0.0363668	-4.03605
FAM96A	0.163614	7.69383	3.46054	0.000552246	0.00383726	-1.49336
ATP6V1B2	0.163613	7.56251	3.75627	0.000178201	0.00147423	-0.437219
SREK1	-0.163453	7.56915	-3.84537	0.000124751	0.00108442	-0.102336
ATP5A1	-0.163281	8.31717	-2.76912	0.00568107	0.0252993	-3.62881
LGALS7	-0.162926	7.37697	-5.6288	2.11443e-08	4.48132e-07	8.21007
DDX24	-0.162803	8.12566	-2.68986	0.00721719	0.0306742	-3.84361
LY6E	-0.162721	7.68063	-3.10672	0.00192264	0.0106502	-2.64469
IMPA2	-0.162397	7.4043	-5.24931	1.71586e-07	3.0288e-06	6.18666
RSBN1L	-0.162126	7.69694	-3.47214	0.000529082	0.00371295	-1.45354
ISCU	0.16208	7.80303	3.06978	0.00217558	0.0117835	-2.7578
MZT2A	-0.162009	7.87772	-3.00144	0.00272569	0.0141696	-2.9636
ECH1	-0.161882	7.76741	-3.22725	0.00127334	0.00762681	-2.26624
DNPH1	-0.161786	7.55961	-3.81127	0.000143116	0.00122228	-0.231413
ETS2	-0.161674	7.51957	-3.93139	8.77983e-05	0.000801698	0.228332
UBE2J1	0.161495	7.44203	4.74572	2.24926e-06	3.05215e-05	3.71298
SRSF11	-0.161401	8.18185	-2.69946	0.00701314	0.0300228	-3.81793
RPS15	-0.1614	11.8151	-4.96596	7.51295e-07	1.14172e-05	4.76503
PMF1	-0.161334	7.58412	-3.78538	0.000158732	0.00133229	-0.328657
TRAPPC4	-0.160887	7.54774	-4.05239	5.29529e-05	0.000519872	0.70556
TRAM1	0.160841	7.78182	3.11277	0.00188387	0.0104996	-2.62603
RELB	0.160776	7.4556	4.40478	1.12405e-05	0.000127654	2.17621
RPL8	0.160541	11.5097	4.16231	3.30594e-05	0.000339542	1.1514
FGFBP1	-0.16047	7.34244	-6.50777	9.97208e-11	3.14393e-09	13.4169
LIMA1	-0.160354	7.50141	-4.23076	2.45144e-05	0.000258053	1.43497
UVRAG	0.159935	7.60674	3.67739	0.000242862	0.00192137	-0.727253
DUSP4	-0.15963	7.4829	-3.66988	0.000250148	0.00197106	-0.75484
ERP29	-0.159626	8.27547	-2.56345	0.0104481	0.0409713	-4.17341
PNRC2	-0.159525	7.72135	-3.25882	0.00114056	0.00695645	-2.16477
FAM213A	-0.159499	7.35797	-6.16429	8.79804e-10	2.43464e-08	11.2962
PHLDA1	-0.159339	7.52446	-3.39725	0.000696426	0.00463091	-1.70856
CRABP2	-0.159206	7.44642	-4.54808	5.79156e-06	7.21043e-05	2.8085
PFDN5	0.1591	10.2934	3.34754	0.000832888	0.00536383	-1.87437
ATP5G3	0.158913	8.75297	2.61537	0.00899092	0.0364293	-4.03986
CDK1	-0.15876	7.33865	-5.32971	1.11816e-07	2.04201e-06	6.60024
TMEM97	-0.158377	7.57212	-3.8613	0.000116952	0.00102934	-0.0416263
ARGLU1	-0.15837	8.13677	-2.65388	0.00803039	0.0334134	-3.93908
ANXA11	0.157926	8.0159	2.83093	0.00469522	0.0219422	-3.45701
ANXA5	0.1577	9.31145	2.52157	0.0117726	0.0450502	-4.27917
ETV3	0.157451	7.56294	3.62716	0.000294894	0.00227065	-0.908768
FAM107B	-0.157388	7.51563	-3.92331	9.07708e-05	0.000827647	0.196959
SF1	-0.157016	7.90416	-2.85077	0.00441331	0.0209964	-3.40106
NUDT1	-0.156995	8.01633	-2.77434	0.00559101	0.0250037	-3.61443
PRMT2	0.156828	7.94698	2.83008	0.00470757	0.0219557	-3.45938
MRPS6	-0.156687	7.64603	-3.3779	0.000746683	0.00490657	-1.77322
PDLIM7	0.156631	7.53413	3.80132	0.000148935	0.00126271	-0.268843
PLXNC1	0.156486	7.47519	4.20301	2.7689e-05	0.000287177	1.31944
PEBP1	-0.156483	8.39595	-2.51236	0.0120833	0.045895	-4.30221
SF3B5	-0.156238	8.39693	-2.58888	0.00970992	0.0388703	-4.10832
HAT1	-0.155959	7.51151	-4.05219	5.29962e-05	0.000519872	0.704786
EMC4	-0.155851	7.65685	-3.4622	0.000548875	0.00382222	-1.48767
IK	-0.155812	7.80849	-2.99085	0.0028215	0.014572	-2.99507
TRMT10C	-0.155801	7.55092	-3.79026	0.00015567	0.00131007	-0.310375
POGLUT1	0.155563	7.38289	5.00309	6.21735e-07	9.68044e-06	4.94696
HNRNPH3	-0.155083	7.81333	-2.94223	0.0033021	0.0165418	-3.13816
SMCHD1	-0.155018	7.70205	-3.21	0.00135178	0.00800582	-2.32126
RBM17	-0.154734	7.66377	-3.27846	0.00106453	0.00656218	-2.10113
CARHSP1	-0.154728	7.58126	-3.61397	0.000310203	0.00237697	-0.956042
BCLAF1	-0.154664	7.95989	-2.73136	0.00637172	0.0277318	-3.73192
EMP2	-0.153735	7.40793	-4.92799	9.1055e-07	1.36734e-05	4.58034
EEF1D	-0.153542	9.87361	-2.9904	0.00282567	0.0145816	-2.99641
PMVK	-0.15347	7.5651	-3.66405	0.000255771	0.00200633	-0.775706
AKAP13	-0.153385	8.19985	-2.50596	0.0123034	0.0464364	-4.31817
CYB5R1	-0.153359	7.47243	-4.48638	7.72341e-06	9.25203e-05	2.53383
RPS4X	-0.153225	12.0638	-4.00197	6.54805e-05	0.000621183	0.50497
ZFAND6	0.153224	7.77413	3.01036	0.0026473	0.0138923	-2.93699
SPTY2D1	-0.152817	7.6285	-3.18511	0.00147286	0.00857071	-2.40016
HINT2	-0.152381	7.52417	-3.83475	0.000130217	0.00112577	-0.142655
RPLP1	-0.152223	12.639	-4.93739	8.68332e-07	1.30704e-05	4.62594
GABPB1	-0.152121	7.52284	-3.72482	0.000201751	0.00163491	-0.553587
KIF20B	-0.152107	7.42095	-4.36072	1.37302e-05	0.000151847	1.98577
MT-ND5	0.151639	9.54856	2.52504	0.0116577	0.0446915	-4.2705
SLC27A3	0.150873	7.40477	4.65225	3.53381e-06	4.63638e-05	3.28058
FKBP11	-0.150867	7.44662	-4.23855	2.36874e-05	0.000250178	1.46754
NDUFA5	-0.150841	7.74282	-3.1017	0.00195534	0.0108029	-2.66014
ETF1	-0.150731	7.66834	-3.27174	0.00109	0.00669312	-2.12294
TCEB2	-0.150629	8.62407	-2.53629	0.011291	0.0435755	-4.2422
NACA	-0.150611	10.6709	-3.36511	0.000781937	0.00509787	-1.81594
LYPD3	-0.150549	7.47059	-4.15518	3.40964e-05	0.000349061	1.12213
MGME1	-0.150549	7.42368	-4.57573	5.08477e-06	6.406e-05	2.93279
TMEM106C	-0.150538	7.31087	-6.65427	3.81351e-11	1.30628e-09	14.3547
CBX1	-0.150146	7.46462	-4.07197	4.87305e-05	0.00048478	0.78412
BAG3	-0.150009	7.64919	-2.92098	0.00353469	0.0175269	-3.19997
EIF4EBP1	0.149943	7.59328	3.50734	0.000464219	0.00332027	-1.33189
LAMP1	-0.149724	7.51253	-3.76476	0.000172302	0.00143103	-0.405639
IDH2	0.14969	7.91183	2.74602	0.00609505	0.0267853	-3.69205
LSM14A	-0.149512	7.61529	-3.38403	0.000730314	0.00481081	-1.75268
NFKBIZ	0.1495	7.71209	2.80349	0.00511196	0.0233726	-3.53374
RAB7A	0.149167	8.21293	2.50622	0.0122945	0.0464306	-4.31753
SRSF4	-0.148624	7.62603	-3.30655	0.000963936	0.00604798	-2.00948
SF3B4	-0.148568	7.5031	-3.96076	7.77558e-05	0.00071515	0.342846
COX6B1	0.148564	9.04559	2.59223	0.00961621	0.0385683	-4.0997
CNDP2	0.148248	7.64747	3.31254	0.000943676	0.00593261	-1.98985
ZWINT	-0.148182	7.32077	-6.11631	1.18238e-09	3.18839e-08	11.0087
GPR157	0.147958	7.34123	5.49145	4.58081e-08	9.12849e-07	7.46199
CAPN2	0.147499	7.63158	3.15888	0.00161126	0.00923199	-2.48266
EBP	-0.147479	7.56482	-3.51414	0.000452569	0.00325162	-1.30823
APOE	-0.14735	7.54774	-3.17026	0.00154979	0.00892009	-2.44694
CCDC59	-0.147043	7.66491	-3.17692	0.00151487	0.00876516	-2.426
UBTF	-0.146727	7.48043	-3.88404	0.000106616	0.000951584	0.0454423
ZC3H12A	-0.14632	7.81475	-2.67955	0.00744228	0.0313993	-3.8711
ACADVL	0.146043	7.69596	3.05787	0.00226345	0.0121658	-2.794
ARID4B	-0.145168	7.77468	-2.84372	0.0045116	0.0212723	-3.42097
JTB	-0.145071	7.94808	-2.65597	0.00798091	0.033273	-3.93356
OPTN	-0.144453	7.38225	-4.83704	1.43529e-06	2.03024e-05	4.14357
HIST2H2AC	-0.144446	7.36243	-5.04464	5.02298e-07	7.99764e-06	5.1521
IFNGR2	0.144416	7.51225	3.79748	0.000151241	0.00127844	-0.283274
KLF4	-0.144375	7.77085	-2.69719	0.00706093	0.0301517	-3.82401
NOP10	-0.144187	8.15818	-2.5157	0.01197	0.0456128	-4.29388
PYURF	-0.144172	7.82827	-2.78386	0.00543036	0.0244231	-3.58819
GLIPR2	0.14402	7.8344	2.72068	0.00658036	0.0284834	-3.76083
CALM3	-0.143936	7.9668	-2.56191	0.0104943	0.0411269	-4.17732
RPS28	-0.143802	11.0288	-3.53715	0.000415178	0.00303808	-1.22793
RPL7A	-0.143721	11.1887	-3.70316	0.000219641	0.00176186	-0.633176
NUDCD2	-0.143598	7.53464	-3.5893	0.000340845	0.00258056	-1.04398
KCNQ1OT1	-0.143461	7.59965	-2.94333	0.00329041	0.0164998	-3.13494
UBE2V2	0.143392	7.62533	3.33229	0.000879576	0.00561087	-1.92483
SUMO2	-0.143383	9.33497	-2.51869	0.0118691	0.0452826	-4.28639
NXT1	-0.143383	7.64928	-3.10956	0.00190431	0.0105763	-2.63591
MPHOSPH8	-0.143223	7.69406	-2.97358	0.0029844	0.0152468	-3.04617
GLUD1	-0.142993	7.63676	-3.22112	0.00130074	0.00774173	-2.28583
CDKN3	-0.142963	7.30898	-5.77953	8.90479e-09	2.06702e-07	9.04835
POLR1D	-0.142873	8.07503	-2.512	0.0120958	0.045899	-4.30313
NOP58	-0.142694	7.60679	-3.21925	0.0013092	0.00778276	-2.29181
TRAPPC1	0.142603	8.06703	2.54467	0.0110247	0.0427825	-4.22105
FBL	-0.142476	7.95394	-2.5875	0.00974868	0.0389517	-4.11186
NUCB2	-0.142398	7.4406	-4.07144	4.8839e-05	0.000484856	0.782017
CHD4	-0.14221	7.71376	-2.89985	0.00378068	0.0184577	-3.26099
FBXW7	-0.142198	7.46874	-4.0005	6.58858e-05	0.000623162	0.499145
CCND2	-0.142195	7.90177	-2.64647	0.00820762	0.0339946	-3.95857
C6orf62	0.142089	7.56687	3.33433	0.000873195	0.00558933	-1.91809
MDH1	-0.141785	7.78081	-2.80324	0.0051159	0.0233738	-3.53444
GADD45GIP1	0.141738	7.99391	2.56692	0.0103445	0.0407296	-4.16457
MRPL34	-0.141703	7.57501	-3.40966	0.00066543	0.00444814	-1.66643
TRIM29	-0.141414	7.42591	-4.42728	1.01417e-05	0.000117063	2.27419
RNF130	0.141154	7.58367	3.2566	0.00114944	0.00699665	-2.17192
RRM1	-0.141123	7.39983	-4.60875	4.34873e-06	5.58984e-05	3.08219
SLC31A2	0.140925	7.49141	3.6386	0.0002822	0.00218619	-0.86765
SPG21	0.140909	7.75019	2.90325	0.00374005	0.0183158	-3.2512
RALBP1	-0.140535	7.62633	-3.18344	0.00148135	0.00860431	-2.40544
SPCS3	0.140466	7.64513	3.05833	0.00226005	0.0121578	-2.79263
ZNF106	-0.140347	7.59557	-3.17566	0.00152143	0.00877282	-2.42998
UBE2E3	-0.140324	7.59196	-3.35651	0.000806506	0.00523651	-1.84459
PIK3R1	-0.140316	7.47181	-3.8051	0.0001467	0.00124784	-0.254646
TET2	0.1403	7.56076	3.39398	0.000704462	0.00465989	-1.71928
PIM3	0.140238	7.63197	2.92951	0.00343963	0.017136	-3.17522
NINJ1	0.140218	7.69296	2.7921	0.00529459	0.0239827	-3.56538
PRMT1	-0.140092	7.74834	-2.8501	0.00442258	0.0210247	-3.40296
PDLIM2	-0.139732	7.57421	-3.26589	0.00111265	0.00682561	-2.14191
RCN2	-0.139512	7.44515	-4.06501	5.01928e-05	0.000496987	0.756163
TMEM165	-0.139396	7.67131	-2.91103	0.00364872	0.0179657	-3.22878
TMEM173	-0.139244	7.40876	-4.08045	4.70017e-05	0.000468725	0.818281
CERS6	0.13922	7.43586	4.03989	5.58271e-05	0.000542602	0.655607
OFD1	-0.139194	7.53765	-3.41979	0.000641318	0.00432805	-1.6322
LBH	-0.139058	7.43546	-3.71939	0.000206103	0.00166592	-0.573584
ITGAE	-0.138904	7.44784	-4.00102	6.57398e-05	0.000622711	0.501239
SAE1	-0.138594	7.41147	-4.2718	2.04487e-05	0.000219473	1.60712
SPINK5	-0.138476	7.33526	-5.57278	2.90438e-08	5.95634e-07	7.90278
DLGAP5	-0.138433	7.28441	-6.3274	3.20835e-10	9.50062e-09	12.2789
TRPM4	-0.13843	7.7048	-2.9358	0.00337094	0.0168335	-3.15691
ADK	-0.138044	7.52928	-3.52882	0.00042837	0.00311478	-1.25707
TK1	-0.137971	7.35852	-4.25611	2.19589e-05	0.000233089	1.53972
MRPL27	-0.137862	7.55449	-3.41599	0.000650264	0.00436862	-1.64505
SERPINB6	0.137817	7.50508	3.68665	0.000234264	0.00186499	-0.693518
RPL31	-0.137642	10.9352	-3.13095	0.00177169	0.00999572	-2.56975
MTCH1	-0.137338	7.63769	-3.09286	0.00201417	0.0110797	-2.68728
NCOR1	-0.137057	7.81235	-2.69105	0.00719151	0.0305856	-3.84042
CNTRL	-0.136755	7.53512	-3.30722	0.000961659	0.00603968	-2.00729
CSTA	0.136647	7.76407	2.52881	0.0115335	0.0443224	-4.26101
TMEM14A	-0.136578	7.39314	-4.45836	8.79174e-06	0.000103556	2.41031
BLVRA	0.136525	7.44313	3.98752	6.95595e-05	0.000653035	0.447932
TIPARP	-0.136449	7.74632	-2.57901	0.00999067	0.0397183	-4.13366
CLDND1	-0.136043	7.56406	-3.28438	0.00104256	0.00647519	-2.08188
BACH1	0.135946	7.50293	3.52867	0.000428608	0.00311478	-1.25758
MSC	-0.135858	7.27346	-7.79576	1.12026e-14	5.54614e-13	22.3175
HIGD1A	0.135767	7.57066	3.31772	0.000926445	0.00584749	-1.97282
SVIP	-0.135654	7.57641	-3.12207	0.00182567	0.0102383	-2.59727
UBE2G2	-0.135649	7.5284	-3.41162	0.000660698	0.00442117	-1.65981
LAD1	0.135624	7.43025	3.5644	0.000374661	0.00279321	-1.13221
CKAP2	-0.135588	7.5328	-3.31473	0.000936365	0.0058982	-1.98266
MYL6B	-0.135452	7.34125	-5.40984	7.1925e-08	1.37286e-06	7.02592
CALCOCO2	-0.135235	7.61401	-3.08532	0.00206567	0.0113139	-2.71039
AHR	0.135234	7.73942	2.66323	0.00781145	0.032711	-3.91439
SIVA1	-0.135234	7.81003	-2.61507	0.0089987	0.0364375	-4.04063
ANKRD28	-0.135172	7.6176	-2.84665	0.00447052	0.0211732	-3.41271
MFAP1	-0.134362	7.51552	-3.40108	0.000686539	0.00457957	-1.69539
DUSP14	-0.134361	7.31662	-6.21327	6.49211e-10	1.83663e-08	11.5919
YTHDC1	-0.134285	7.62108	-2.94901	0.0032309	0.0162239	-3.11835
BPTF	-0.133999	7.64426	-2.8988	0.00379339	0.0184661	-3.26404
PPP2R5C	-0.133228	7.58903	-3.03877	0.00241116	0.0128184	-2.85174
SLC2A1	-0.132802	7.60034	-3.03691	0.002426	0.0128865	-2.85735
PHF14	-0.13268	7.59248	-3.09037	0.00203103	0.0111628	-2.69491
CHMP4B	0.132361	7.63991	2.94327	0.0032911	0.0164998	-3.13513
VAMP3	0.132349	7.72808	2.74277	0.00615537	0.0269755	-3.7009
ACP5	0.132072	7.33862	4.50812	6.99501e-06	8.5245e-05	2.62858
RBBP6	-0.132042	7.57389	-2.97183	0.00300132	0.0152766	-3.05132
C20orf24	-0.131651	7.82102	-2.59696	0.00948534	0.0380675	-4.08751
DUSP5	0.131389	7.4241	3.56394	0.000375284	0.00279456	-1.13377
YIPF5	-0.131361	7.44445	-3.8379	0.000128571	0.0011161	-0.130696
MAP3K2	0.13135	7.72505	2.62526	0.0087348	0.0356423	-4.0141
PCF11	-0.131308	7.61656	-2.87562	0.00408185	0.0196555	-3.33043
DSG3	-0.131125	7.29348	-7.22162	7.67591e-13	3.02126e-11	18.1728
STK17A	-0.131056	7.54628	-3.10342	0.0019441	0.0107502	-2.65486
RPS18	-0.130888	12.6183	-3.85411	0.000120412	0.00105394	-0.0690466
CTNNA1	0.130871	7.68151	2.80469	0.00509298	0.0233195	-3.53039
TSTD1	-0.130572	7.61804	-2.96072	0.00311117	0.0157221	-3.08402
PHB	-0.130565	7.80679	-2.55333	0.0107554	0.0419685	-4.19912
SLC29A1	-0.130435	7.4972	-3.44008	0.000595416	0.00409236	-1.56327
ZNRD1	-0.130132	7.57148	-2.97392	0.00298111	0.0152468	-3.04517
EHF	-0.130042	7.35189	-4.88214	1.14643e-06	1.68606e-05	4.35918
AURKB	-0.130019	7.30305	-5.35961	9.50801e-08	1.77213e-06	6.75678
CEBPB	-0.129907	7.598	-2.73377	0.00632549	0.0275685	-3.72538
HDDC2	-0.129738	7.43911	-3.8826	0.000107244	0.000954503	0.0399114
ACOT9	0.129522	7.49262	3.51683	0.000448051	0.00322648	-1.29889
OTUD6B-AS1	-0.129054	7.58421	-2.899	0.00379092	0.0184661	-3.26345
SLC18A2	-0.129039	7.65404	-2.8439	0.00450913	0.0212723	-3.42048
PNPLA8	-0.128956	7.5692	-2.97632	0.0029579	0.0151652	-3.03806
RPS16	-0.128331	11.4839	-3.59027	0.000339595	0.00257726	-1.04056
ADSS	-0.128242	7.5276	-3.17671	0.00151596	0.00876516	-2.42666
GDE1	-0.128166	7.43665	-3.75521	0.000178948	0.00147848	-0.441143
UBA52	0.127926	11.1154	3.42903	0.000620003	0.00421296	-1.60083
RPS6	-0.127926	12.2099	-3.58382	0.000348026	0.0026224	-1.06344
CAV1	-0.127877	7.35209	-4.86618	1.24161e-06	1.79637e-05	4.28263
BRI3	0.127868	7.63602	2.87382	0.00410509	0.0197524	-3.33557
EMC7	-0.127831	7.58056	-3.03947	0.00240558	0.0128	-2.84963
NAP1L4	-0.127785	7.5084	-3.30244	0.000978096	0.00612664	-2.02295
PDCD7	-0.127697	7.38453	-4.28601	1.91973e-05	0.000207954	1.66711
FKBPL	-0.127505	7.45824	-3.76128	0.000174695	0.00144711	-0.41858
RAB9A	0.127456	7.43368	3.61933	0.000303897	0.00233147	-0.936862
MCM3	-0.127451	7.38815	-4.05336	5.27346e-05	0.000518912	0.709464
ADH5	-0.127384	7.52196	-3.25102	0.00117211	0.00708749	-2.18992
PRKDC	-0.127322	7.59863	-2.8985	0.00379696	0.0184661	-3.26489
ZNF207	-0.127194	7.78872	-2.51224	0.0120876	0.045895	-4.30252
OAT	-0.127184	7.50742	-3.29495	0.00100438	0.00625937	-2.04743
FYN	-0.126974	7.38159	-4.27158	2.04685e-05	0.000219473	1.60621
RPL10A	-0.126826	11.263	-2.98053	0.00291783	0.015003	-3.02564
RNF19A	-0.126796	7.52684	-3.07311	0.00215158	0.0116834	-2.74766
ACP1	-0.126429	7.71179	-2.64008	0.0083635	0.0343706	-3.97536
CEBPZ	-0.126408	7.49398	-3.31888	0.000922639	0.00583342	-1.96902
SHTN1	0.126385	7.67665	2.68594	0.00730202	0.0309665	-3.85407
MCM7	-0.126214	7.40524	-3.78107	0.000161481	0.00135198	-0.344777
NUDT3	0.126189	7.68464	2.69667	0.00707186	0.0301659	-3.8254
RGS14	-0.126111	7.43697	-3.77653	0.000164428	0.00137464	-0.361748
PIK3IP1	-0.125997	7.35094	-4.50668	7.02813e-06	8.54842e-05	2.62381
THUMPD3-AS1	-0.125911	7.48234	-3.2942	0.00100704	0.00626879	-2.04988
EXOSC7	-0.125806	7.42981	-3.82419	0.000135873	0.00116828	-0.182611
MIB2	-0.125739	7.33999	-5.10633	3.64858e-07	5.98991e-06	5.45973
TOR1AIP2	-0.125687	7.67368	-2.66674	0.00773074	0.0324221	-3.9051
TFAP2A	-0.125542	7.30308	-6.67152	3.40115e-11	1.17136e-09	14.4664
HELLS	-0.125439	7.33914	-4.64886	3.59163e-06	4.69282e-05	3.26506
PIM1	-0.125352	7.40799	-3.73503	0.000193798	0.00158056	-0.515892
RFC1	-0.125202	7.53265	-3.05897	0.00225523	0.0121526	-2.79068
CDC42SE2	0.125184	7.6454	2.67591	0.00752328	0.0316988	-3.88078
MRPL42	-0.125176	7.41402	-3.99211	6.82391e-05	0.000642543	0.466018
GMNN	-0.125075	7.39122	-3.97114	7.44715e-05	0.000688943	0.383551
RPL32	-0.125022	12.1449	-3.74678	0.000185021	0.0015227	-0.472442
NIT2	0.124948	7.54582	3.13952	0.00172094	0.00976329	-2.5431
KRR1	-0.124926	7.47601	-3.35663	0.000806132	0.00523651	-1.84416
EPC1	-0.124863	7.61817	-2.7793	0.00550682	0.0247144	-3.60077
SMC5	-0.124775	7.54396	-3.03985	0.00240259	0.0128	-2.84849
NFKBIE	0.124743	7.71827	2.51936	0.0118467	0.0452246	-4.28473
HLA-B	0.124162	10.6847	2.48903	0.012903	0.0479567	-4.36019
ACTR6	-0.124064	7.3884	-4.08911	4.52978e-05	0.000452764	0.853208
RP1-34B20.21	-0.123993	7.4324	-3.35517	0.000810381	0.00524554	-1.84902
CEP57	-0.123946	7.47544	-3.35408	0.00081357	0.00525544	-1.85266
PLXDC2	0.12394	7.55814	2.99872	0.00275	0.0142725	-2.97169
CCNDBP1	-0.123899	7.49512	-3.2594	0.00113826	0.00695375	-2.1629
CISD2	-0.123891	7.6179	-2.7668	0.00572134	0.0254429	-3.63517
DSE	0.123872	7.60591	2.76239	0.00579893	0.0257157	-3.64728
ADRB2	-0.123613	7.41779	-3.55722	0.000384932	0.00285634	-1.15744
STAT3	-0.123576	7.6463	-2.63402	0.00851366	0.0348972	-3.99124
CCNA2	-0.123562	7.28994	-5.72689	1.21294e-08	2.71604e-07	8.74904
KIAA1551	-0.123345	7.57607	-2.78138	0.0054717	0.0245916	-3.59501
CWC25	-0.123267	7.48113	-3.2949	0.00100454	0.00625937	-2.04759
ZBTB11	-0.122965	7.47554	-3.28789	0.00102973	0.00640376	-2.07046
MAGED2	-0.122812	7.44544	-3.56849	0.000368877	0.00275332	-1.11772
CBR1	-0.122758	7.50548	-3.25796	0.00114401	0.00697074	-2.16754
SNRPN	-0.122733	7.4916	-3.2558	0.00115267	0.00699665	-2.1745
C4orf27	-0.12264	7.35093	-4.46924	8.36112e-06	9.92218e-05	2.45818
AHNAK2	-0.122523	7.31914	-5.67473	1.62642e-08	3.51762e-07	8.46422
H3F3A	-0.122494	10.6729	-2.70151	0.0069702	0.0299459	-3.81243
UFD1L	-0.122489	7.59781	-2.89934	0.00378681	0.0184661	-3.26246
TBCC	-0.122399	7.46963	-3.23108	0.00125651	0.00754741	-2.25398
PON2	0.122308	7.53395	3.15795	0.00161636	0.00925283	-2.48556
TP53AIP1	-0.12225	7.28429	-7.12144	1.56244e-12	6.07434e-11	17.4771
GEM	-0.122249	7.35944	-3.67508	0.000245342	0.00193857	-0.736533
XPC	-0.121914	7.48832	-3.19751	0.00141134	0.00824332	-2.36093
RASA2	-0.121849	7.47989	-3.30235	0.000978407	0.00612664	-2.02324
FUBP1	-0.121816	7.56311	-2.95239	0.00319591	0.016089	-3.10846
EIF4E2	0.121589	7.74113	2.5668	0.0103479	0.0407296	-4.16486
DHFR	-0.12146	7.31311	-5.20011	2.22919e-07	3.82829e-06	5.93433
PHF19	-0.121256	7.36889	-4.13081	3.78813e-05	0.000385398	1.02243
EPSTI1	0.120874	7.62788	2.63834	0.0084064	0.034519	-3.97993
SEMA4A	0.120785	7.43014	3.58959	0.000340468	0.00258056	-1.04295
CLSPN	-0.120772	7.31843	-4.84625	1.37136e-06	1.95728e-05	4.18729
SEPP1	-0.120662	7.33955	-4.81362	1.6117e-06	2.2546e-05	4.0324
GRSF1	0.1206	7.57862	2.79068	0.00531777	0.0240141	-3.56931
MORF4L2	-0.120378	7.7165	-2.50054	0.0124928	0.0469555	-4.33166
RBM22	-0.120289	7.56806	-2.79331	0.00527491	0.0239278	-3.56202
MAD2L2	0.120262	7.52998	3.04207	0.00238506	0.0127223	-2.84181
CTTNBP2NL	0.11996	7.6125	2.70095	0.00698182	0.0299474	-3.81392
ALDH3A2	-0.11992	7.41271	-3.80264	0.00014815	0.00125848	-0.263879
TOB2	-0.119863	7.66233	-2.5333	0.0113873	0.0438404	-4.24972
ARL3	-0.119834	7.46153	-3.2753	0.00107645	0.00662276	-2.1114
MGEA5	-0.119832	7.51161	-3.01025	0.00264824	0.0138923	-2.93732
COX20	-0.119747	7.67481	-2.5345	0.0113487	0.0437184	-4.24671
CLIC4	0.119689	7.39772	3.89097	0.000103644	0.000930297	0.072057
C10orf54	0.119585	7.60394	2.59145	0.00963805	0.0386315	-4.10172
SUN1	-0.119568	7.38909	-4.01804	6.12118e-05	0.000585067	0.568622
LGMN	0.119402	7.35853	4.05751	5.1817e-05	0.000510676	0.726056
HPS5	0.119182	7.49966	3.11695	0.00185749	0.01038	-2.61311
BORCS7	-0.119009	7.42582	-3.58086	0.000351959	0.00264575	-1.07393
BARD1	-0.118862	7.37251	-4.04889	5.37436e-05	0.000523959	0.69155
RHOV	-0.118825	7.3531	-4.38834	1.21142e-05	0.000135154	2.10494
RNF168	-0.118562	7.51658	-3.02343	0.00253616	0.0133596	-2.89788
MT-CYB	-0.118556	11.0401	-2.7245	0.00650495	0.0282148	-3.75049
CMSS1	-0.11839	7.38289	-3.85593	0.000119527	0.00104909	-0.0621069
CCNB2	-0.118151	7.30275	-4.98637	6.79185e-07	1.0472e-05	4.86233
BAZ1B	-0.117733	7.5058	-2.98039	0.00291915	0.015003	-3.02605
ZNF721	-0.117501	7.44703	-3.43168	0.000614028	0.00418397	-1.59184
DDX39A	-0.117501	7.63898	-2.49901	0.0125466	0.0470825	-4.33545
PRPF31	-0.117298	7.53188	-2.97354	0.00298474	0.0152468	-3.04628
CYSLTR1	-0.117085	7.57123	-2.76497	0.00575349	0.0255679	-3.64021
GOLGA7	-0.11708	7.57925	-2.79954	0.00517464	0.0235912	-3.54473
GABARAPL1	-0.117047	7.47359	-3.00499	0.00269426	0.0140407	-2.95302
ELL2	-0.116961	7.49287	-3.00034	0.00273551	0.014209	-2.96687
TNFRSF12A	-0.116927	7.41757	-3.52684	0.000431563	0.00313267	-1.26398
NUF2	-0.116797	7.28985	-5.35861	9.57069e-08	1.77858e-06	6.75055
PACSIN2	0.116544	7.49006	3.11787	0.00185172	0.0103633	-2.61026
ACYP1	-0.116529	7.31844	-5.08371	4.10399e-07	6.65141e-06	5.34652
KMT2A	-0.116471	7.44748	-3.32221	0.000911768	0.0057721	-1.95806
ILF3-AS1	-0.116351	7.4512	-2.99568	0.00277739	0.0144029	-2.98072
LSG1	-0.116197	7.34105	-4.50266	7.16106e-06	8.64629e-05	2.60594
BBC3	-0.116147	7.41798	-3.5355	0.000417758	0.00305054	-1.2337
MACF1	-0.116079	7.59535	-2.64399	0.0082679	0.0341549	-3.9651
TRIP6	-0.115944	7.44877	-3.48009	0.000513725	0.00362929	-1.42615
CST6	0.115784	7.46599	3.21036	0.00135012	0.00800348	-2.32013
ZMYM5	-0.115717	7.43362	-3.39908	0.000691543	0.00460326	-1.70212
RPLP0	-0.115627	10.6232	-2.5311	0.0114587	0.0440618	-4.25525
MRPL50	-0.115545	7.49804	-3.12965	0.00177948	0.0100147	-2.57378
SECISBP2L	-0.115427	7.36742	-4.01729	6.14037e-05	0.000586017	0.565666
HIST2H2BE	-0.115379	7.41737	-3.37392	0.000757477	0.00495881	-1.78651
ERRFI1	-0.115336	7.32944	-4.85737	1.2973e-06	1.86841e-05	4.24054
DNAJC9	-0.115171	7.5012	-2.9077	0.00368761	0.018101	-3.2384
MZT1	-0.115038	7.45734	-3.22427	0.00128659	0.00768437	-2.27577
MXD1	0.114956	7.46772	3.02544	0.00251949	0.0133144	-2.89186
MT-CO1	0.114869	12.4175	3.32952	0.000888312	0.00564617	-1.93396
RBM7	-0.114774	7.37935	-3.92225	9.11661e-05	0.000830057	0.192864
SRPK1	-0.114713	7.39671	-3.69589	0.000225967	0.0018103	-0.659761
ASAH1	-0.114712	7.64176	-2.52595	0.0116275	0.0446027	-4.2682
AKIRIN1	-0.114698	7.52233	-2.96191	0.00309925	0.0156869	-3.08053
KLK11	-0.114616	7.33119	-4.85273	1.32762e-06	1.90343e-05	4.21837
CCDC167	-0.114043	7.51365	-2.9362	0.00336663	0.0168252	-3.15574
KRT16	-0.113987	7.61825	-2.56131	0.0105124	0.0411725	-4.17886
PSMC2	-0.113967	7.61702	-2.62408	0.00876519	0.0357203	-4.0172
CCNG2	0.113455	7.43929	3.28078	0.00105589	0.00652164	-2.09361
TMEM261	-0.113407	7.53239	-2.84277	0.00452506	0.0212883	-3.42367
CAPNS1	0.113239	7.62224	2.58856	0.00971879	0.0388813	-4.10913
MRPL12	-0.11308	7.49853	-3.04554	0.0023578	0.0126088	-2.83131
BCL11B	-0.113005	7.28884	-5.84937	5.90174e-09	1.41664e-07	9.44718
TM9SF2	0.112949	7.5532	2.78503	0.00541089	0.0243529	-3.58495
DNAJB9	-0.112658	7.61509	-2.50724	0.0122592	0.0463522	-4.31498
IP6K2	-0.112625	7.4954	-2.98363	0.00288857	0.0148699	-3.01646
TPX2	-0.112622	7.31756	-4.34811	1.45498e-05	0.000160352	1.93076
SMARCA2	-0.11257	7.4589	-3.11497	0.00186996	0.0104379	-2.61924
POSTN	-0.112563	7.29975	-5.41237	7.09318e-08	1.35799e-06	7.03935
PRKCSH	-0.112537	7.50509	-2.96537	0.00306473	0.0155744	-3.07034
UBL3	0.112282	7.61768	2.54205	0.0111075	0.0430245	-4.22768
GAS2L3	-0.112233	7.58559	-2.79461	0.00525387	0.0238494	-3.55842
SSRP1	-0.111991	7.53122	-2.79896	0.00518379	0.0236142	-3.54632
ACIN1	-0.111745	7.51617	-2.82481	0.00478536	0.0221997	-3.47418
RPS11	0.111529	11.5006	2.96193	0.00309899	0.0156869	-3.08045
CASC5	-0.11151	7.29694	-4.98983	6.67384e-07	1.03404e-05	4.87918
TSC22D2	-0.11145	7.50463	-2.817	0.00490279	0.0226946	-3.49606
ARL2	0.111343	7.56518	2.7448	0.00611763	0.0268658	-3.69537
GSTM3	-0.111233	7.34052	-4.36874	1.32408e-05	0.00014669	2.02031
MNAT1	-0.111172	7.42002	-3.4131	0.000657145	0.00440204	-1.65481
CDC40	-0.111159	7.58694	-2.57676	0.0100557	0.0398517	-4.13942
KCTD5	-0.111126	7.45428	-3.13826	0.00172832	0.00979637	-2.54702
HMMR	-0.110701	7.2845	-5.38923	8.0989e-08	1.52746e-06	6.91181
FAM45A	-0.110552	7.38529	-3.73187	0.000196229	0.00159834	-0.527578
PDCD4	-0.110474	7.55937	-2.61999	0.00887057	0.0360801	-4.02785
CENPM	-0.110134	7.28504	-5.76407	9.74847e-09	2.2464e-07	8.96062
CAPNS2	-0.110077	7.3213	-4.84512	1.37882e-06	1.9635e-05	4.18207
PHGDH	-0.110058	7.36486	-3.9376	8.5578e-05	0.000782551	0.252473
RPL14	-0.109726	11.2531	-2.80654	0.00506407	0.0232421	-3.52525
GTSE1	-0.109694	7.28376	-5.25569	1.66755e-07	2.97669e-06	6.21475
REV3L	-0.10968	7.48922	-2.82612	0.0047659	0.022129	-3.4705
RAP2B	0.109659	7.50164	2.86202	0.00426032	0.0203449	-3.36916
MT-CO3	-0.109438	11.7242	-2.67259	0.00759773	0.0319457	-3.88959
UQCRC1	-0.109386	7.62547	-2.49904	0.0125456	0.0470825	-4.33539
MB21D1	-0.109175	7.41878	-3.1933	0.00143198	0.00834051	-2.37428
RPL19	-0.109131	11.982	-3.33397	0.000874316	0.00559086	-1.91928
HLA-F	0.108787	7.59481	2.48082	0.0132027	0.0488702	-4.38045
GGA1	-0.108621	7.43541	-3.11216	0.00188772	0.0105119	-2.6279
ARRDC3	-0.108616	7.45698	-2.90135	0.0037627	0.0183983	-3.25667
TIMMDC1	-0.108461	7.46533	-3.05098	0.00231576	0.0124154	-2.81487
MIA3	-0.108402	7.49455	-2.87039	0.00414969	0.0199519	-3.34535
RNF126	-0.108379	7.46254	-3.10789	0.00191509	0.0106269	-2.64109
PDZD11	-0.108319	7.39422	-3.61293	0.000311443	0.00238359	-0.959769
CYR61	-0.108163	7.34005	-4.2254	2.50994e-05	0.000263316	1.41259
TPP1	0.108009	7.60449	2.48595	0.0130149	0.0482877	-4.36781
CDKN2C	-0.107573	7.41871	-3.12848	0.00178652	0.0100454	-2.5774
ORMDL3	-0.107539	7.4042	-3.52525	0.000434141	0.00314417	-1.26953
DDX27	-0.107526	7.49329	-2.79875	0.00518715	0.0236142	-3.5469
NLRP1	-0.107522	7.363	-3.79587	0.00015222	0.00128274	-0.28933
NFYB	-0.107377	7.35233	-3.96902	7.51311e-05	0.000694032	0.375233
C19orf24	-0.1072	7.54599	-2.65101	0.00809861	0.033609	-3.94664
CENPL	-0.107099	7.32552	-4.40029	1.14731e-05	0.000129746	2.15671
CNPY2	-0.106995	7.53224	-2.70708	0.00685489	0.0295305	-3.79748
SIRT7	-0.10665	7.40073	-3.41389	0.000655259	0.00439405	-1.65214
HDGF	-0.106511	7.46846	-3.05529	0.00228288	0.0122599	-2.80181
BAD	-0.106367	7.45241	-3.08153	0.00209202	0.0114089	-2.72198
PRIM1	-0.106326	7.33878	-4.01391	6.22809e-05	0.000591716	0.552271
C7orf50	0.10624	7.55292	2.60776	0.00919245	0.0370328	-4.0596
HIST1H2AC	-0.105922	7.39038	-3.20864	0.00135818	0.00802873	-2.32561
SPTBN1	-0.105862	7.28594	-5.97745	2.74874e-09	6.91221e-08	10.1888
KDM2A	0.10581	7.47298	2.96487	0.00306972	0.0155853	-3.07182
CDCA7	-0.105788	7.28189	-5.86422	5.41023e-09	1.30857e-07	9.53161
CCNB1	-0.105662	7.3182	-4.1901	2.93024e-05	0.000302919	1.26578
MAGEH1	-0.105298	7.29899	-5.12318	3.34147e-07	5.57235e-06	5.54439
CNOT6L	-0.105127	7.51638	-2.69913	0.00701997	0.0300228	-3.8188
PLD3	-0.104994	7.45672	-2.7807	0.00548318	0.0246257	-3.5969
CSRP1	0.104898	7.46873	2.98459	0.0028796	0.0148358	-3.01363
TMEM126B	-0.10484	7.53396	-2.61148	0.00909332	0.0367502	-4.04994
NAE1	-0.104838	7.42142	-3.20598	0.00137071	0.00808019	-2.33406
PKP3	-0.104763	7.32139	-4.64693	3.62513e-06	4.72684e-05	3.25618
COQ10B	-0.104695	7.53534	-2.58145	0.00992057	0.0394643	-4.1274
EGR2	-0.104645	7.36261	-3.43911	0.00059756	0.0040982	-1.56659
MGMT	-0.104575	7.5652	-2.53559	0.0113136	0.0436361	-4.24397
BCL2L11	0.104264	7.37993	3.42891	0.000620277	0.00421296	-1.60124
PTPN13	-0.104239	7.28182	-5.9872	2.59226e-09	6.55425e-08	10.2458
HRAS	-0.104222	7.3649	-3.87726	0.000109603	0.000972767	0.0194337
WDR34	-0.104178	7.28809	-5.62134	2.2061e-08	4.64454e-07	8.16898
CCL27	-0.104109	7.35342	-3.87147	0.000112218	0.000990424	-0.00275034
HCFC1R1	-0.104092	7.46553	-2.949	0.00323096	0.0162239	-3.11837
RIPK2	0.104083	7.51926	2.61652	0.00896085	0.0363773	-4.03687
DCN	-0.104055	7.30403	-4.95661	7.87832e-07	1.18869e-05	4.7194
ANKRD10	-0.104025	7.45525	-2.84049	0.00455738	0.0214085	-3.43009
AZIN1	-0.103926	7.55863	-2.49129	0.0128214	0.0477094	-4.35459
CLU	-0.103897	7.3067	-4.34357	1.48495e-05	0.00016337	1.91136
AC013461.1	0.103837	7.45806	3.02372	0.00253378	0.0133582	-2.89702
PCGF5	0.103798	7.47129	2.84291	0.00452308	0.0212883	-3.42327
ARFGAP3	0.103234	7.49129	2.74766	0.00606471	0.0267003	-3.68757
UPF3A	-0.103177	7.504	-2.6539	0.00803001	0.0334134	-3.93904
MVP	0.102931	7.56858	2.5031	0.0124031	0.046757	-4.3253
WLS	-0.102605	7.281	-5.89998	4.36916e-09	1.07315e-07	9.73888
AIP	-0.102576	7.49201	-2.66064	0.0078715	0.0328818	-3.92123
SMIM20	-0.1022	7.45806	-2.91465	0.00360679	0.0178286	-3.21829
AAK1	-0.102112	7.44325	-2.83818	0.00459032	0.0215154	-3.4366
IFNAR1	0.102107	7.51649	2.57767	0.0100293	0.0397933	-4.13708
FHL2	-0.101885	7.43105	-3.27708	0.00106971	0.00658769	-2.1056
SWI5	-0.101771	7.35356	-3.97131	7.44212e-05	0.000688943	0.384189
TOPORS	-0.101498	7.46725	-2.77474	0.00558423	0.024991	-3.61334
RAB25	-0.101436	7.32219	-4.46195	8.6474e-06	0.000102046	2.42609
ISOC1	-0.101016	7.37294	-3.63056	0.000291067	0.00224649	-0.896561
PRKD3	0.100743	7.39865	3.21108	0.00134674	0.00799088	-2.31782
KLHDC2	-0.10055	7.37309	-3.51962	0.000443399	0.0032039	-1.28918
RPL34	-0.100409	12.1542	-2.7527	0.00597261	0.0263385	-3.67381
LPGAT1	0.100225	7.5163	2.54549	0.0109989	0.0427344	-4.21897
KIF22	-0.100178	7.42639	-3.00812	0.00266681	0.01393	-2.94369
VPS13A	-0.100136	7.33219	-4.104	4.25046e-05	0.00042619	0.913426
RNF138	-0.0999787	7.44645	-2.90289	0.00374435	0.0183228	-3.25224
LYAR	-0.0999368	7.39163	-3.20104	0.00139429	0.008166	-2.34975
PER3	-0.099895	7.33381	-3.97612	7.29458e-05	0.000678792	0.403079
NMRK1	-0.0998612	7.38509	-3.25437	0.00115845	0.00701826	-2.17911
ZNF385A	-0.0998295	7.57826	-2.49022	0.01286	0.0478249	-4.35724
CHCHD7	0.0998029	7.51449	2.47425	0.0134474	0.0495443	-4.39664
PDIA4	0.0997242	7.4996	2.57499	0.0101071	0.0400056	-4.14395
ALDH3A1	-0.0997139	7.29831	-5.00811	6.05974e-07	9.5051e-06	4.97164
SDC1	-0.0997037	7.31693	-4.59275	4.69176e-06	5.94633e-05	3.00964
C1GALT1	-0.0996681	7.38864	-3.28265	0.00104895	0.00649787	-2.08752
NUDT8	-0.0995213	7.31037	-4.52496	6.45377e-06	7.95672e-05	2.70516
WEE1	-0.099453	7.3481	-3.80999	0.000143849	0.00122688	-0.236209
ABHD14B	-0.0991849	7.39964	-3.24337	0.00120384	0.00724475	-2.21453
PPIL4	-0.0990912	7.51792	-2.50895	0.0122002	0.0462119	-4.31072
TMEM106B	-0.0989026	7.41058	-3.15034	0.00165881	0.00944839	-2.50936
DBF4	-0.0987577	7.39507	-3.16352	0.00158595	0.00911164	-2.46812
SETD5	-0.0985618	7.42631	-2.97317	0.00298828	0.0152468	-3.04736
NFATC3	-0.0983388	7.41576	-3.03946	0.00240569	0.0128	-2.84967
PAG1	-0.0982867	7.35194	-3.44381	0.000587318	0.00404311	-1.55055
LGALS8	-0.0982449	7.38287	-3.20337	0.00138313	0.00810811	-2.34235
ABHD3	-0.0982166	7.47904	-2.64231	0.00830882	0.0342331	-3.96951
LRRFIP2	0.0981878	7.52476	2.52024	0.0118171	0.0451659	-4.28251
HGSNAT	0.0981132	7.47721	2.7012	0.00697667	0.0299474	-3.81326
TXNDC15	-0.0980728	7.37403	-3.42627	0.000626303	0.00424479	-1.61021
F11R	0.0979526	7.47487	2.76739	0.00571111	0.0254152	-3.63356
MIR222HG	-0.0979523	7.36865	-3.06745	0.00219289	0.0118671	-2.76501
GSDMD	-0.0977036	7.41478	-3.00172	0.00272322	0.0141683	-2.96277
DDX3Y	-0.097692	7.42623	-2.9121	0.0036363	0.0179604	-3.22569
STAG1	-0.0976555	7.41833	-3.01245	0.00262927	0.0138271	-2.93076
HMGXB4	-0.0976313	7.42902	-2.90072	0.00377027	0.0184211	-3.25849
SAC3D1	-0.0974927	7.34721	-3.69384	0.000227782	0.00182255	-0.667254
ZNF503	-0.0972458	7.40155	-3.004	0.002703	0.0140747	-2.95597
ASF1A	-0.0971968	7.39345	-3.20498	0.00137544	0.00809298	-2.33722
NUP62	0.096562	7.47313	2.65575	0.00798628	0.0332735	-3.93416
IGFBP7	0.0964899	7.37977	2.99404	0.00279229	0.0144565	-2.98559
CENPA	-0.0962865	7.26971	-5.38579	8.25531e-08	1.54775e-06	6.89336
SIL1	0.0961849	7.34893	3.73524	0.000193642	0.00158056	-0.515139
MPDU1	0.0961072	7.45641	2.74752	0.00606729	0.0267003	-3.68795
INHBA	0.0955504	7.28586	3.62294	0.000300149	0.0023083	-0.924983
BCKDK	0.0955186	7.46393	2.72254	0.00654352	0.0283627	-3.75579
IFI44	-0.0955045	7.36748	-3.22282	0.00129307	0.0077158	-2.28039
CAV2	-0.0951991	7.29918	-5.22026	2.00324e-07	3.4875e-06	6.03735
RPL30	-0.0951383	11.423	-2.53843	0.0112224	0.0433635	-4.2368
CEP290	-0.0949966	7.34153	-3.51461	0.00045179	0.00324971	-1.30663
OAS1	-0.09482	7.31169	-3.90503	9.78585e-05	0.000882119	0.126152
TMEM242	-0.0944956	7.36673	-3.356	0.000807981	0.00524072	-1.84628
F2R	-0.0943923	7.25509	-7.5067	9.67142e-14	4.28586e-12	20.2022
RAB3GAP1	-0.094382	7.49462	-2.52095	0.0117935	0.0451029	-4.28074
RNF139	-0.0943068	7.48095	-2.51952	0.0118414	0.0452246	-4.28433
DEDD2	-0.0942878	7.45079	-2.66917	0.00767533	0.0322323	-3.89867
ATAD2	-0.0942374	7.35286	-3.30009	0.000986277	0.00616374	-2.03064
DCAF13	-0.0942279	7.42633	-2.86725	0.00419094	0.0200892	-3.3543
RPP30	-0.0941423	7.41297	-2.91973	0.00354886	0.0175834	-3.2036
RNF167	-0.094137	7.48641	-2.50663	0.0122803	0.0464043	-4.3165
PKP1	-0.0938885	7.35465	-3.46391	0.000545408	0.00381064	-1.48178
ZKSCAN1	-0.0938055	7.43461	-2.73903	0.00622559	0.0272268	-3.71109
BROX	-0.0937612	7.4864	-2.49166	0.0128081	0.0477067	-4.35367
NOC2L	-0.0937	7.48736	-2.55255	0.0107794	0.0420105	-4.2011
ATP6V1A	0.0935994	7.47992	2.57022	0.0102469	0.0404576	-4.15615
SPRY1	-0.0935004	7.27865	-5.19834	2.25731e-07	3.8661e-06	5.92257
SGOL2	-0.093364	7.3137	-4.01564	6.18309e-05	0.000589207	0.559119
NCOR2	0.0933201	7.44466	2.72895	0.00641824	0.0278898	-3.73845
HACD2	0.0930992	7.42398	2.89099	0.00388847	0.0188533	-3.28647
PITPNB	-0.0930159	7.43399	-2.74196	0.00617052	0.0270232	-3.70311
MRPL37	-0.0928356	7.40293	-3.0084	0.00266436	0.01393	-2.94285
HELZ	-0.0927682	7.41658	-2.80141	0.0051449	0.0234725	-3.53953
ZC2HC1A	-0.0926849	7.34407	-3.48668	0.000501322	0.00355355	-1.40342
PDZK1IP1	-0.0926087	7.31025	-4.44949	9.15851e-06	0.000107477	2.37135
MGLL	0.0925222	7.2978	3.81858	0.000139199	0.00119364	-0.205047
RPL7	-0.0924746	11.8423	-2.52162	0.0117712	0.0450502	-4.27906
CENPW	-0.0924308	7.45697	-2.53129	0.0114527	0.0440618	-4.25479
MSI2	-0.0924138	7.45153	-2.57443	0.0101235	0.0400453	-4.14539
LMAN1	-0.0923962	7.43139	-2.75747	0.00588648	0.0260311	-3.66076
BTN3A2	-0.0923893	7.32419	-3.86252	0.000116374	0.00102567	-0.0369613
CREB1	-0.0922495	7.47237	-2.53921	0.0111974	0.04332	-4.23483
ABHD17A	-0.0922356	7.37567	-3.26111	0.00113146	0.00693428	-2.15737
NMT2	-0.0921848	7.29446	-4.53529	6.15151e-06	7.64356e-05	2.75099
ABT1	-0.0918225	7.37469	-3.17618	0.00151869	0.00876991	-2.42832
NUTM2B-AS1	-0.0917838	7.47656	-2.47066	0.0135825	0.049984	-4.40545
CLTC	0.0917007	7.48343	2.47774	0.0133168	0.0492019	-4.38803
CCDC34	-0.0916701	7.30651	-4.21566	2.61958e-05	0.000272583	1.37203
SLC40A1	-0.0914958	7.28903	-4.38662	1.2236e-05	0.000136273	2.09572
MOAP1	-0.0912837	7.37461	-3.09548	0.00199659	0.0110116	-2.67925
VSNL1	-0.0912217	7.27302	-5.71779	1.27019e-08	2.82036e-07	8.7038
TADA3	-0.0912077	7.45767	-2.56474	0.0104093	0.0408949	-4.1701
SPC25	-0.0908969	7.26639	-5.43638	6.25164e-08	1.20783e-06	7.16193
SESN3	0.090876	7.41677	2.77224	0.0056271	0.0251061	-3.62022
RAB7B	0.0906779	7.44953	2.56021	0.0105456	0.0412262	-4.18165
FAM46B	-0.0905947	7.31942	-4.05094	5.32797e-05	0.000521039	0.699745
ANKRD36	-0.0905403	7.33964	-3.53316	0.000421444	0.00307329	-1.24188
KNOP1	-0.0904882	7.40562	-2.82607	0.00476662	0.022129	-3.47064
ALDH9A1	-0.0904778	7.42668	-2.72622	0.00647132	0.0280882	-3.74584
MRPS31	-0.0904631	7.34353	-3.49116	0.000493045	0.00351059	-1.38794
RBM5	-0.0904592	7.41384	-2.81065	0.00500008	0.023044	-3.51379
RNF144B	0.0904033	7.34568	3.44888	0.000576469	0.00398266	-1.53324
NDC80	-0.0902037	7.27701	-5.04709	4.9757e-07	7.94232e-06	5.16153
PPIL3	-0.0901109	7.4594	-2.56618	0.0103664	0.0407771	-4.16644
EBPL	-0.0900428	7.45345	-2.60476	0.0092729	0.0373054	-4.06735
CALML3	-0.0899373	7.44353	-2.59749	0.00947089	0.0380336	-4.08615
FEN1	-0.0896985	7.32692	-3.70631	0.000216948	0.00174246	-0.621619
SNAI2	-0.0896815	7.28359	-5.41522	6.9828e-08	1.34091e-06	7.05451
CD320	-0.0894793	7.28398	-4.92416	9.28896e-07	1.38831e-05	4.56125
SULF2	0.0893371	7.29138	4.70738	2.7098e-06	3.63814e-05	3.53462
ELOF1	-0.0889481	7.45328	-2.58687	0.00976639	0.0389979	-4.11348
SNHG12	-0.0889213	7.37406	-3.09375	0.00200816	0.0110562	-2.68454
GIPC1	-0.0888479	7.35022	-3.44866	0.000576942	0.00398266	-1.534
ETNK1	-0.0887793	7.42159	-2.66221	0.00783512	0.0327514	-3.91709
RRM2	-0.0886801	7.2844	-4.2822	1.95731e-05	0.000211303	1.64905
TMEM11	-0.0886347	7.3867	-3.00836	0.00266469	0.01393	-2.94296
CDKN2D	-0.0883325	7.44445	-2.48262	0.0131366	0.0486538	-4.37602
INO80C	-0.0883062	7.36715	-3.23277	0.00124912	0.0075101	-2.24855
ANKRD35	-0.0882848	7.27584	-5.02855	5.47327e-07	8.6494e-06	5.06985
MAPKAPK5-AS1	-0.0882618	7.36534	-3.15203	0.00164932	0.0094075	-2.50409
ANKRD36C	-0.0882528	7.41549	-2.63795	0.00841595	0.034519	-3.98094
BLCAP	-0.0881925	7.40771	-2.80437	0.00509813	0.0233262	-3.5313
TYW3	-0.088162	7.41542	-2.69885	0.00702601	0.0300228	-3.81957
HIST1H2BD	-0.0881025	7.33759	-3.30099	0.000983126	0.00615012	-2.02769
SNAPC1	-0.0879554	7.37606	-2.99447	0.00278837	0.014448	-2.98431
TTF1	-0.0878937	7.35783	-3.14986	0.00166152	0.00945156	-2.51086
ARPC1A	-0.0875243	7.397	-2.85998	0.00428777	0.0204606	-3.37497
SRM	-0.0875053	7.35663	-3.25371	0.00116115	0.00702789	-2.18126
PRKAR2A	0.0872208	7.44834	2.49542	0.0126736	0.0474099	-4.34435
CTDSP1	-0.0871386	7.36803	-3.02731	0.00250403	0.0132455	-2.88624
HMGN5	-0.0870429	7.40469	-2.80856	0.00503252	0.023143	-3.51962
C19orf33	-0.0870071	7.37993	-2.9796	0.00292667	0.0150294	-3.0284
OXR1	-0.0870053	7.40636	-2.79052	0.00532036	0.0240141	-3.56975
TMTC3	-0.0869826	7.28327	-5.13564	3.1307e-07	5.2624e-06	5.60713
MRE11A	-0.0869383	7.3722	-3.0287	0.00249258	0.0131959	-2.88206
ING1	-0.0869014	7.40668	-2.70081	0.00698473	0.0299474	-3.81429
CDCA8	-0.0868762	7.2778	-4.76854	2.01747e-06	2.76726e-05	3.8175
ERI3	-0.086822	7.39605	-2.90803	0.00368365	0.0180956	-3.23742
SGMS1	-0.0866938	7.37178	-3.08651	0.00205747	0.0112787	-2.70674
SMC6	-0.0866327	7.34969	-3.15584	0.00162806	0.00930896	-2.49218
GTF3C1	-0.0866292	7.29769	-4.25903	2.16397e-05	0.000230472	1.55337
NT5C3A	-0.0865785	7.43552	-2.50194	0.0124437	0.0468263	-4.32818
RPL12	-0.0863798	11.73	-2.51487	0.0119981	0.0456925	-4.29596
ARHGEF12	-0.0862636	7.39052	-2.92315	0.00351033	0.0174413	-3.19369
FLII	0.0862589	7.42164	2.63239	0.00855446	0.0350191	-3.9955
MTUS1	-0.0862108	7.27273	-5.07331	4.34539e-07	7.00681e-06	5.29185
HTRA1	-0.0860921	7.2713	-4.67891	3.12042e-06	4.13685e-05	3.40003
NUDT4	-0.0859941	7.4262	-2.49894	0.0125489	0.0470825	-4.33562
MAST4	-0.085937	7.30058	-4.31301	1.70176e-05	0.000185932	1.78164
ITGB3BP	-0.085748	7.38641	-2.80272	0.00512402	0.023394	-3.53586
ITPRIPL2	0.0856571	7.39692	2.78503	0.00541086	0.0243529	-3.58495
USP12	0.0856387	7.45136	2.47708	0.0133414	0.0492397	-4.38966
LMCD1	-0.0855851	7.31619	-3.75328	0.000180319	0.00148787	-0.448301
EGR3	-0.0855207	7.38763	-2.75561	0.00591989	0.0261242	-3.66584
B2M	-0.0854816	13.3633	-2.4968	0.0126246	0.0472825	-4.34093
C14orf1	-0.0854782	7.39944	-2.7963	0.00522648	0.0237591	-3.55371
DNPEP	-0.0854136	7.42677	-2.57555	0.0100907	0.0399656	-4.14251
CDCA3	-0.0854055	7.28027	-4.87507	1.18862e-06	1.72758e-05	4.32458
PAICS	-0.0853612	7.3926	-2.81363	0.0049541	0.0228966	-3.50545
CEP55	-0.0853014	7.27326	-4.97681	7.13114e-07	1.09419e-05	4.81548
CLCA2	-0.0852587	7.29775	-4.3923	1.18983e-05	0.000133215	2.12206
SERPINB5	-0.0852469	7.39691	-2.80898	0.00502593	0.0231295	-3.51844
MRPL32	-0.0852103	7.44298	-2.51369	0.012038	0.0457891	-4.29889
ILKAP	-0.0851967	7.36044	-3.10761	0.00191685	0.0106273	-2.64193
NPAT	-0.085118	7.33166	-3.45223	0.000569413	0.00394789	-1.5218
EZH2	-0.0849336	7.41292	-2.52798	0.0115607	0.0443731	-4.2631
KLF3	-0.0845396	7.41708	-2.65033	0.00811496	0.0336548	-3.94844
TMEM263	-0.0845247	7.31798	-3.59194	0.000337431	0.00256391	-1.03459
KATNA1	-0.0843643	7.35434	-3.1306	0.00177375	0.00999572	-2.57082
LRBA	-0.0842485	7.39988	-2.64329	0.00828486	0.0341804	-3.96693
PIM2	-0.0842158	7.4172	-2.54656	0.0109655	0.0426309	-4.21628
TRADD	0.0841775	7.43296	2.49215	0.0127906	0.0477067	-4.35247
SLC16A1	-0.0840864	7.32245	-3.39967	0.00069007	0.00459829	-1.70015
RPL28	0.0840582	12.0013	2.55258	0.0107783	0.0420105	-4.20101
SYT8	-0.0838915	7.28859	-4.60766	4.37142e-06	5.60763e-05	3.07722
CDKN2AIP	-0.0838343	7.37854	-2.76446	0.00576252	0.0255901	-3.64162
TRPV2	0.083775	7.39621	2.80513	0.00508609	0.0233048	-3.52917
CENPK	-0.0837459	7.32125	-3.38651	0.000723789	0.00477776	-1.74437
SLC9A3R1	-0.0834715	7.30711	-3.77163	0.000167665	0.00139669	-0.380047
ACAT2	-0.0834534	7.42796	-2.50774	0.0122421	0.0463345	-4.31375
PEX2	-0.0831987	7.43042	-2.5034	0.0123927	0.0467454	-4.32455
COX19	0.0831327	7.3987	2.63813	0.00841159	0.034519	-3.98048
NCAPG	-0.0831319	7.27168	-5.01159	5.96864e-07	9.40877e-06	4.9865
EPHB6	-0.0830953	7.29595	-4.22349	2.53103e-05	0.000264673	1.40465
PRRC2B	-0.0830819	7.39141	-2.6927	0.00715637	0.0304566	-3.83603
POLR3K	-0.083033	7.40521	-2.66284	0.00782045	0.0327117	-3.91542
BLOC1S4	-0.0829427	7.36029	-3.03032	0.00247935	0.013147	-2.8772
NABP2	-0.0829147	7.37228	-2.89052	0.0038942	0.0188666	-3.28781
LIMCH1	0.082764	7.32218	3.2095	0.00135431	0.00801329	-2.32295
ACBD5	-0.0826569	7.39789	-2.67803	0.00747608	0.0315209	-3.87515
MUM1	-0.0824959	7.38293	-2.73382	0.00632442	0.0275685	-3.72523
MXD3	-0.0823859	7.26722	-5.11399	3.51787e-07	5.79734e-06	5.49522
KLF13	-0.0823272	7.3771	-2.83056	0.00470059	0.0219511	-3.45804
CNTLN	0.0822991	7.35492	3.0845	0.00207133	0.0113253	-2.71289
GSTA4	-0.0822525	7.32714	-3.48298	0.000508262	0.00359471	-1.41621
CCL19	0.082184	7.27238	3.54484	0.000403882	0.0029657	-1.20196
NFIB	-0.0821689	7.29429	-4.58074	4.96587e-06	6.26867e-05	2.95539
RDH11	-0.0820075	7.34639	-3.17167	0.00154233	0.0088852	-2.44251
PIGX	-0.0819586	7.34788	-3.16122	0.00159842	0.00917501	-2.47532
CASP3	-0.081886	7.38015	-2.706	0.00687699	0.0296056	-3.80036
CTR9	-0.08176	7.3936	-2.61385	0.00903074	0.0365439	-4.04379
GTPBP6	-0.0817582	7.35742	-3.09426	0.00200478	0.0110472	-2.683
USPL1	-0.0814642	7.41289	-2.48028	0.0132228	0.0489159	-4.38179
TP63	-0.0813994	7.30878	-3.80113	0.000149047	0.00126271	-0.269549
ABLIM1	-0.0807198	7.26962	-5.52485	3.80183e-08	7.69718e-07	7.64226
NBL1	-0.0804608	7.29893	-3.91736	9.30203e-05	0.000845724	0.173895
LINC00116	-0.0803683	7.37411	-2.81343	0.00495725	0.0228966	-3.50603
CLEC11A	0.0802316	7.35674	2.84008	0.00456321	0.02142	-3.43125
YIPF6	-0.0802127	7.34056	-3.16028	0.00160355	0.00919612	-2.47826
RP3-512B11.3	-0.080104	7.29882	-4.16028	3.33514e-05	0.000341987	1.14307
CWC27	-0.0800939	7.4037	-2.57773	0.0100275	0.0397933	-4.13693
PIBF1	-0.0799573	7.33129	-3.13047	0.00177453	0.00999572	-2.57122
CRIPT	-0.0795409	7.38053	-2.73514	0.00629922	0.0274918	-3.72164
DESI2	-0.0795256	7.40517	-2.55081	0.0108332	0.0421422	-4.20551
FBXO5	-0.0790262	7.2806	-4.44495	9.35924e-06	0.000109226	2.3508
LDLR	-0.0789184	7.29151	-4.10645	4.20607e-05	0.000423077	0.923363
NMRAL1	-0.0788293	7.3646	-2.84487	0.00449539	0.0212723	-3.41772
FABP7	-0.0787798	7.346	-2.86532	0.00421637	0.0201959	-3.35978
ACOX1	0.0787694	7.38898	2.63069	0.00859713	0.0351711	-3.99994
ORC6	-0.0785648	7.3652	-2.79276	0.00528373	0.0239507	-3.56353
PSAT1	-0.0784419	7.28088	-4.51294	6.82758e-06	8.40124e-05	2.65146
CA12	-0.0783779	7.30268	-4.10597	4.21472e-05	0.000423275	0.921418
GART	-0.07837	7.34954	-2.90877	0.00367506	0.0180674	-3.2353
DSG1	-0.0783285	7.32308	-3.33088	0.000883999	0.0056244	-1.92946
ODC1	-0.0780479	7.36756	-2.75956	0.00584913	0.0258932	-3.65503
TROAP	-0.0779062	7.26643	-5.21663	2.04355e-07	3.53824e-06	6.0182
PLEKHF1	-0.0778085	7.26626	-4.96174	7.69581e-07	1.16671e-05	4.74221
MXI1	-0.0777497	7.37632	-2.73922	0.00622191	0.0272268	-3.71056
ZBTB10	0.077623	7.38273	2.56071	0.0105305	0.0412178	-4.18038
U2AF2	-0.0771148	7.37337	-2.6867	0.00728542	0.0309228	-3.85203
NSG1	-0.0770645	7.33348	-3.11769	0.00185287	0.0103633	-2.61082
ASF1B	-0.0768761	7.27614	-4.52904	6.33788e-06	7.85971e-05	2.72258
ZMYND11	-0.0768679	7.33148	-3.15324	0.00164251	0.00937708	-2.50029
MFGE8	-0.0765997	7.27183	-5.11486	3.48982e-07	5.77415e-06	5.50256
ATAD5	-0.0765086	7.3605	-2.64492	0.00824533	0.0340839	-3.96266
NIP7	-0.076439	7.37282	-2.70752	0.00684577	0.0295113	-3.79628
TGS1	-0.0762649	7.38889	-2.50242	0.0124267	0.0468181	-4.32698
KIF14	-0.075913	7.28239	-3.96812	7.55181e-05	0.000696591	0.370616
HIST1H1B	-0.0757698	7.28499	-3.54839	0.00039849	0.00293631	-1.18944
EHBP1	-0.0756475	7.31566	-3.3376	0.000863035	0.00553548	-1.90727
CDK5RAP2	-0.0756191	7.35266	-2.83436	0.00464527	0.0217248	-3.44735
ACTL6A	-0.0754139	7.37084	-2.65655	0.00796736	0.0332384	-3.93204
AK3	-0.0753904	7.3804	-2.60458	0.00927777	0.0373054	-4.06782
CDC25B	-0.0753618	7.27656	-4.19068	2.92715e-05	0.000302919	1.267
TFAP2C	-0.0751791	7.33204	-3.11478	0.00187115	0.0104379	-2.61982
C6orf226	-0.0747602	7.34684	-2.86385	0.00423598	0.0202439	-3.36398
DTWD1	-0.0747258	7.32339	-3.22657	0.00127637	0.00763053	-2.26842
DYNLL2	-0.0746055	7.35009	-2.79496	0.00524813	0.0238404	-3.55744
ASXL1	-0.0745955	7.33544	-2.86798	0.00418124	0.0200579	-3.3522
IRS2	-0.0745738	7.34107	-2.84374	0.00451132	0.0212723	-3.42092
RIC8A	-0.0745121	7.33661	-3.00914	0.00265792	0.01393	-2.94064
PRRG4	-0.0740523	7.31677	-3.33212	0.000880101	0.00561087	-1.92538
PDGFA	-0.0740035	7.30843	-3.37666	0.000750043	0.00492031	-1.77738
HADH	-0.0739898	7.36144	-2.75945	0.00585121	0.0258932	-3.65535
MBTPS1	-0.073811	7.30522	-3.39558	0.000700381	0.00464259	-1.7139
ALDH7A1	-0.0735126	7.31884	-3.35475	0.000811602	0.00524808	-1.85041
KRT13	-0.0734206	7.39042	-2.72181	0.00655787	0.0284055	-3.75776
SS18	-0.0733754	7.35262	-2.69996	0.00700267	0.030004	-3.81659
CRYAB	-0.0731778	7.31303	-3.07138	0.00216403	0.011741	-2.75294
ATP2B4	-0.0731611	7.36072	-2.64191	0.00831849	0.0342331	-3.97055
HIBCH	-0.0731443	7.32608	-3.07078	0.00216838	0.0117545	-2.75478
CALD1	-0.0730756	7.33063	-2.93355	0.00339541	0.0169423	-3.16347
PBK	-0.0729878	7.25203	-5.46027	5.46671e-08	1.06265e-06	7.2914
FDXR	-0.0729319	7.27181	-4.5028	7.16317e-06	8.64629e-05	2.60579
CDIPT	-0.0726425	7.37323	-2.56346	0.0104476	0.0409713	-4.17337
IFI44L	-0.0726241	7.32485	-2.64198	0.00831923	0.0342331	-3.97054
DBP	-0.0725526	7.37903	-2.47561	0.0133963	0.0494133	-4.39328
THAP11	-0.0724193	7.31949	-3.19935	0.00140242	0.00820604	-2.3551
DIDO1	-0.07209	7.3492	-2.73758	0.00625293	0.0273275	-3.71502
STK25	-0.0713531	7.34793	-2.79151	0.00530416	0.0240089	-3.567
MRFAP1L1	-0.071271	7.3405	-2.83002	0.0047085	0.0219557	-3.45956
GJB2	-0.0711561	7.31298	-3.22104	0.00130108	0.00774173	-2.28608
CDT1	-0.070804	7.2965	-3.49033	0.000494579	0.00351362	-1.39083
GAMT	-0.0707548	7.29142	-3.68135	0.000239152	0.00189676	-0.712849
APCDD1	-0.0700106	7.27485	-4.61901	4.14173e-06	5.35635e-05	3.1288
TARSL2	-0.069981	7.30764	-3.13398	0.00175358	0.00991313	-2.56033
MBIP	-0.0698405	7.36364	-2.57877	0.00999768	0.0397212	-4.13428
MLF1	-0.0698128	7.34753	-2.62277	0.00879865	0.0358336	-4.0206
TMEM55B	-0.0694015	7.36036	-2.49744	0.0126022	0.0472264	-4.33936
METTL8	-0.0692597	7.29749	-3.46314	0.000546974	0.00381422	-1.48444
MIPEP	-0.0692131	7.27308	-4.41945	1.05121e-05	0.000120462	2.24001
GSKIP	-0.0692001	7.35149	-2.64551	0.00823097	0.034069	-3.96111
CDK7	-0.0691278	7.30831	-3.31687	0.000929251	0.00585936	-1.97562
GNG12	-0.0691018	7.2852	-3.98096	7.14875e-05	0.000668165	0.422133
EDN1	-0.0689754	7.2681	-4.47836	8.02123e-06	9.57261e-05	2.49784
CTSF	-0.0688667	7.29273	-3.51725	0.000447339	0.00322502	-1.29741
CHEK1	-0.068793	7.29067	-3.55112	0.000393939	0.00291635	-1.17898
NMU	-0.068773	7.29253	-3.58036	0.000352626	0.00264762	-1.07569
CDC20	-0.0686352	7.32777	-2.60894	0.00916123	0.036954	-4.05655
IARS	-0.0685931	7.34645	-2.66307	0.00781513	0.032711	-3.91481
CADM1	-0.068492	7.25787	-5.46541	5.29377e-08	1.03539e-06	7.32214
ZFP91	-0.0684423	7.36351	-2.51157	0.0121103	0.0459263	-4.30418
ATP6V0E2	-0.0682661	7.29363	-3.47838	0.000516999	0.00364836	-1.43206
ZC3H8	-0.0682651	7.32701	-2.82856	0.00472996	0.0220233	-3.46367
C21orf91	-0.0680512	7.3625	-2.47908	0.0132672	0.0490514	-4.38474
FAM111B	-0.0679691	7.29312	-3.18046	0.00149743	0.00868729	-2.41522
PPME1	-0.0678876	7.31778	-2.99358	0.00279649	0.0144664	-2.98696
FAM212A	-0.0678634	7.27207	-4.2831	1.94525e-05	0.000210359	1.6546
ZBTB7A	-0.0678562	7.35385	-2.56027	0.0105436	0.0412262	-4.18148
ABR	0.0677578	7.34784	2.58785	0.00973883	0.0389369	-4.11097
NAB1	-0.0676792	7.3472	-2.58312	0.00987295	0.039349	-4.12312
IL20RB	-0.067147	7.28803	-3.68318	0.000237453	0.00188564	-0.706176
APPL2	-0.0671115	7.30206	-3.22145	0.00129921	0.00774173	-2.28476
IFI27L1	-0.0670783	7.30491	-3.28419	0.00104326	0.00647519	-2.08251
DIAPH3	-0.0669517	7.26698	-4.41451	1.07583e-05	0.000122839	2.21804
PLAGL1	0.0668763	7.31048	2.97664	0.00295492	0.0151622	-3.03714
NBR1	-0.0668608	7.34412	-2.53995	0.0111741	0.0432562	-4.23298
SERPINB2	-0.0667626	7.28935	-3.69065	0.000230634	0.00184216	-0.678902
GINS2	-0.0666898	7.2923	-3.38517	0.000727346	0.00479624	-1.7489
GPSM2	-0.0663685	7.3277	-2.76381	0.00577381	0.0256223	-3.64338
NFIA	-0.0661949	7.28084	-3.98755	6.9551e-05	0.000653035	0.448047
ORC4	-0.0661328	7.35403	-2.47517	0.0134127	0.0494453	-4.39436
NFIX	-0.0661314	7.27462	-4.37605	1.28095e-05	0.000142161	2.05182
RIOK2	-0.0660075	7.32785	-2.71002	0.00679456	0.0293105	-3.78955
KIF23	-0.0659505	7.27705	-3.67265	0.000247623	0.00195416	-0.74523
CKAP2L	-0.065949	7.27581	-3.73129	0.000196878	0.00160156	-0.530481
FERMT1	-0.0657181	7.27201	-4.52695	6.39421e-06	7.91408e-05	2.71401
ANKHD1	-0.0656119	7.33632	-2.64658	0.00820512	0.0339946	-3.9583
TM4SF1	-0.0652324	7.27743	-3.88461	0.000106388	0.000950886	0.0474875
MYO10	-0.064989	7.26111	-4.83104	1.47866e-06	2.08651e-05	4.11502
HOXA9	-0.0647956	7.28249	-3.67889	0.000241462	0.00191268	-0.721832
HIST3H2A	-0.0645735	7.31403	-2.58946	0.00969442	0.0388328	-4.10688
SCCPDH	-0.0644129	7.30762	-2.95345	0.00318503	0.0160569	-3.10535
MND1	-0.0643161	7.27166	-3.88512	0.000106254	0.000950886	0.0488094
KCTD9	-0.0642206	7.3292	-2.62555	0.00872745	0.0356352	-4.01335
RAD51AP1	-0.0636464	7.30641	-2.91178	0.00364002	0.0179648	-3.22661
DFFA	-0.0635544	7.34246	-2.52328	0.0117158	0.0448868	-4.27489
PMM1	-0.0635542	7.32951	-2.641	0.00834086	0.0342998	-3.97295
ECI1	-0.0634315	7.31447	-2.84339	0.0045163	0.0212787	-3.42191
HLTF	-0.0633064	7.31768	-2.68422	0.00733957	0.0310279	-3.85866
MT1F	-0.0629143	7.27968	-3.24393	0.00120251	0.00724362	-2.21331
CENPN	-0.0628582	7.32522	-2.55671	0.0106518	0.0416157	-4.19054
PAPD5	-0.0624006	7.33044	-2.56955	0.0102666	0.0405101	-4.15785
C11orf24	0.0621319	7.30856	2.90627	0.00370435	0.0181691	-3.2425
TMEM5	-0.0620027	7.32259	-2.64503	0.00824258	0.0340839	-3.96237
GALT	-0.0619955	7.31663	-2.73048	0.0063887	0.0277867	-3.73431
ORAI3	-0.0619464	7.29426	-3.18011	0.00149838	0.00868729	-2.41594
EML3	-0.0618735	7.28856	-3.33132	0.000882623	0.00562129	-1.92802
CSPP1	-0.0616964	7.32297	-2.5349	0.0113358	0.0436953	-4.24571
ANLN	-0.0616015	7.26612	-3.91084	9.56564e-05	0.000865964	0.147771
BDH2	-0.0614121	7.3132	-2.84437	0.00450244	0.0212723	-3.41914
SSPN	-0.0612029	7.28018	-3.51081	0.00045832	0.00328389	-1.31995
WASL	-0.0611307	7.30036	-3.08199	0.0020888	0.0114012	-2.72057
WWOX	-0.0610194	7.28839	-3.25629	0.0011507	0.00699665	-2.17292
SOWAHC	-0.0610049	7.28452	-3.53954	0.000411471	0.00301444	-1.21957
CDCA4	-0.0609756	7.30341	-2.92882	0.00344718	0.0171466	-3.17721
SYNE1	-0.0607728	7.27305	-3.526	0.000433306	0.00314172	-1.26756
MEPCE	-0.0606926	7.29704	-3.08489	0.00206866	0.0113205	-2.71171
HSBP1L1	-0.0605609	7.314	-2.77666	0.00555156	0.0248624	-3.60806
TSPAN5	-0.0604337	7.2612	-4.12419	3.90196e-05	0.000395805	0.994572
KIF11	-0.0602547	7.27871	-3.35371	0.000815124	0.00526013	-1.85429
RP5-1065J22.8	-0.0602233	7.31558	-2.60747	0.00920025	0.0370407	-4.06035
RIN2	-0.060133	7.2709	-3.58169	0.000351175	0.00264299	-1.07166
COL18A1	-0.0600714	7.27801	-3.7197	0.000205853	0.00166592	-0.572446
MAPK13	-0.0599051	7.29591	-3.10367	0.0019424	0.0107502	-2.65406
CCDC3	-0.0597997	7.26353	-4.7724	1.97417e-06	2.71373e-05	3.83796
CALCOCO1	-0.0596859	7.31359	-2.68566	0.00730814	0.0309665	-3.85482
ALDOC	-0.0594074	7.28927	-3.03514	0.00244074	0.0129539	-2.86282
TNIP3	-0.0591881	7.27191	-3.44941	0.000575824	0.00398266	-1.53202
CHST2	0.0591019	7.27182	3.70931	0.000214463	0.00172687	-0.610782
SMG6	-0.0590194	7.32422	-2.55499	0.0107045	0.0417957	-4.19492
MAP3K4	-0.0588397	7.31008	-2.70299	0.00693931	0.0298334	-3.80845
TPRG1	-0.0588231	7.24864	-4.61944	4.1402e-06	5.35635e-05	3.12937
C1R	-0.0587865	7.26082	-4.68496	3.01984e-06	4.02032e-05	3.43094
EPHA2	-0.0585547	7.3298	-2.53853	0.0112194	0.0433635	-4.23656
TMEM9	-0.0582114	7.31562	-2.65225	0.00806911	0.0335085	-3.94338
PDLIM4	-0.0581099	7.27904	-3.52346	0.000437064	0.00316173	-1.27578
SOX7	-0.0580354	7.28446	-3.35541	0.000809686	0.00524554	-1.84823
TXLNG	-0.0579919	7.3103	-2.62494	0.00874312	0.0356533	-4.01495
KCNK7	-0.0579849	7.27347	-3.6566	0.000263257	0.00205958	-0.802685
RP11-83A24.2	-0.0575991	7.29654	-2.83834	0.00458803	0.0215154	-3.43615
INPP4B	-0.0575046	7.26466	-3.81703	0.000139934	0.00119832	-0.210169
EGOT	0.0572744	7.29076	2.95786	0.0031401	0.015843	-3.09243
IFITM1	-0.0570446	7.2779	-3.28246	0.00105	0.00649787	-2.08836
PCDH7	-0.0568377	7.25314	-5.3191	1.17921e-07	2.13504e-06	6.54851
C21orf58	-0.0568217	7.27092	-3.54981	0.000396002	0.00292523	-1.18379
RIC3	-0.0567871	7.26508	-4.12238	3.92796e-05	0.000397628	0.988112
CYB5D2	-0.0567238	7.29865	-2.79093	0.0053137	0.0240141	-3.56862
KIF3A	-0.0566045	7.29747	-2.83574	0.00462535	0.0216476	-3.44347
ULK3	-0.056535	7.27638	-3.43617	0.00060403	0.00412917	-1.57659
CDC37L1	-0.0564998	7.30127	-2.77039	0.00565895	0.0252185	-3.6253
HJURP	-0.056185	7.25902	-4.28975	1.88794e-05	0.000205213	1.68297
TRIM4	-0.0561097	7.29884	-2.77209	0.00562975	0.0251061	-3.62065
ALG14	-0.0559752	7.31356	-2.56821	0.0103061	0.0406155	-4.16126
WDR20	-0.0557546	7.29511	-2.86971	0.00415854	0.0199793	-3.34728
PIK3CB	0.0556965	7.30583	2.58478	0.00982563	0.039185	-4.11885
RPUSD4	-0.0555366	7.29602	-2.80647	0.00506507	0.0232421	-3.52543
ITGA2	-0.0555265	7.27086	-3.6836	0.00023706	0.00188488	-0.704623
PGAP1	-0.0551679	7.25965	-4.02717	5.89088e-05	0.000567332	0.604862
PLAT	-0.0550459	7.26307	-4.03666	5.65926e-05	0.000547522	0.64274
KIFC1	-0.0547897	7.29126	-2.71997	0.00659559	0.0285299	-3.76285
LTBP4	-0.0546285	7.29591	-2.78646	0.00538716	0.0242805	-3.58099
ARV1	-0.0545514	7.30922	-2.52826	0.0115516	0.044365	-4.2624
SLC16A1-AS1	-0.0545259	7.30175	-2.5376	0.0112489	0.0434395	-4.23889
RUSC1	-0.054478	7.30799	-2.62795	0.00866639	0.0354316	-4.00709
KIF2C	-0.0543701	7.26198	-3.62109	0.000302108	0.00232056	-0.93118
RFC4	-0.0541333	7.30694	-2.49471	0.0126992	0.0474218	-4.34613
STARD10	-0.0540444	7.30221	-2.60262	0.0093308	0.0374948	-4.07289
CRNDE	-0.0539739	7.29602	-2.81602	0.0049177	0.022747	-3.4988
SGOL1	-0.0537193	7.29225	-2.81986	0.00485945	0.0225105	-3.48805
SEPT10	-0.0537154	7.31455	-2.56884	0.0102875	0.0405673	-4.15965
LAPTM4B	-0.0532689	7.26468	-3.91445	9.4137e-05	0.000854651	0.162654
SSX2IP	-0.0527948	7.29807	-2.79785	0.00520156	0.0236628	-3.5494
ALKBH2	-0.0525346	7.3065	-2.49821	0.0125749	0.0471523	-4.33745
ICK	-0.0523082	7.3028	-2.49496	0.0126902	0.0474162	-4.34551
PTPRZ1	-0.0520095	7.25409	-4.5028	7.15617e-06	8.64629e-05	2.60659
FAS	-0.0517768	7.28754	-2.58168	0.00991665	0.0394643	-4.12696
MPZL2	-0.051564	7.29205	-2.75657	0.00590273	0.0260848	-3.66324
CDCA5	-0.0515598	7.26619	-3.19358	0.0014315	0.00834051	-2.37381
PITPNA-AS1	-0.0515321	7.27025	-3.279	0.00106273	0.00655745	-2.09952
PALMD	-0.0513944	7.28693	-2.97322	0.00298781	0.0152468	-3.04721
LINC01133	-0.0513755	7.25982	-4.01453	6.2119e-05	0.000591063	0.55473
MAP1B	-0.0512894	7.25325	-4.72343	2.50689e-06	3.38004e-05	3.60913
RACGAP1	-0.0511367	7.27224	-3.25997	0.001136	0.00695375	-2.16106
AACS	-0.0510651	7.2708	-3.29555	0.0010023	0.0062577	-2.04551
TIMM8A	-0.050817	7.29644	-2.54331	0.0110674	0.0428954	-4.22448
ERBB3	-0.0503794	7.27497	-3.2555	0.00115391	0.00699743	-2.17549
ADGRG1	-0.0503265	7.27444	-2.89384	0.003855	0.0187146	-3.27852
SMARCA1	-0.0502702	7.26332	-3.54722	0.000399741	0.00294211	-1.19262
EXTL2	-0.0502624	7.27771	-2.96469	0.0030718	0.0155853	-3.07241
IL33	-0.0498702	7.25185	-4.18382	3.01084e-05	0.000310745	1.24001
TPBG	-0.0497915	7.26427	-3.72911	0.000198371	0.00161164	-0.537753
BOLA1	-0.0497181	7.29709	-2.49504	0.0126874	0.0474162	-4.34532
UXS1	-0.0494202	7.2873	-2.54489	0.0110194	0.0427825	-4.22057
H2AFY2	0.049398	7.27529	3.04618	0.00235286	0.012593	-2.82939
C10orf99	-0.0493894	7.26663	-3.27327	0.00108436	0.00666496	-2.11811
ARHGAP11A	-0.0493114	7.27899	-2.77334	0.00560951	0.0250687	-3.61733
NEDD4L	-0.0489451	7.27277	-2.97198	0.00300067	0.0152766	-3.05105
SAA1	-0.0482865	7.26712	-3.22892	0.00126604	0.00759024	-2.26092
EPN2	-0.048251	7.27014	-3.016	0.00259947	0.0136818	-2.9203
DVL2	-0.0480669	7.29441	-2.47285	0.0135	0.0497092	-4.40008
RCL1	-0.0480033	7.29291	-2.51843	0.011878	0.0452892	-4.28705
FAM134B	-0.0478217	7.25433	-4.02927	5.83857e-05	0.000563151	0.61327
FBXO2	-0.0474581	7.281	-2.61559	0.00898691	0.0364293	-4.0394
GJB6	-0.047215	7.27198	-3.00779	0.00266977	0.01393	-2.94469
PLD1	-0.0471383	7.26001	-3.51857	0.000445145	0.00321285	-1.29283
TANC1	-0.0468536	7.27363	-2.90439	0.00372683	0.0182652	-3.24797
YAP1	-0.0467629	7.2518	-4.5666	5.30844e-06	6.64814e-05	2.89168
KCTD1	-0.0466686	7.26663	-3.39629	0.00069859	0.00463556	-1.71152
CACNB4	-0.0463262	7.24623	-4.88209	1.14675e-06	1.68606e-05	4.35891
CDH13	-0.046314	7.25894	-3.66953	0.000250387	0.00197106	-0.755804
KLC3	-0.0462049	7.27966	-2.75594	0.00591394	0.0261161	-3.66494
DDR1	-0.0461195	7.26786	-3.31868	0.000923295	0.00583342	-1.96967
UNG	-0.0460754	7.27929	-2.68218	0.0073846	0.0311767	-3.86412
PLPP2	-0.0459836	7.26049	-3.63222	0.000289219	0.0022351	-0.89061
FAM84B	-0.0459147	7.27338	-3.04797	0.00233899	0.0125293	-2.82399
LTB4R	-0.0457363	7.27301	-3.00861	0.00266247	0.01393	-2.9422
EXPH5	-0.0454888	7.27751	-2.87698	0.00406442	0.0196014	-3.32656
IGFBP5	-0.044916	7.25659	-3.64001	0.000280673	0.00217702	-0.862578
NDUFA4L2	-0.0449156	7.28431	-2.6094	0.00914854	0.0369263	-4.05533
ADAMTS1	-0.0441649	7.25726	-3.36669	0.000777489	0.00507933	-1.81066
F2RL1	-0.0437149	7.24578	-4.7584	2.11416e-06	2.88117e-05	3.77232
THSD4	-0.043635	7.24936	-4.39295	1.18631e-05	0.000133055	2.12488
TNFRSF19	-0.0434643	7.2714	-2.93277	0.00340387	0.0169712	-3.16573
CTDSPL	-0.0434372	7.25364	-3.8831	0.000107026	0.000953906	0.0418239
FAM83D	-0.0431989	7.2512	-3.63026	0.000291402	0.00224649	-0.897635
DEPDC1	-0.0431502	7.25286	-3.49074	0.000493827	0.00351221	-1.38942
EPHX2	-0.0430763	7.24914	-3.80954	0.000144113	0.00122748	-0.237931
NEK8	-0.0427719	7.26566	-2.77826	0.00552577	0.0247819	-3.60379
C6orf132	-0.042499	7.26922	-2.91782	0.00357053	0.0176769	-3.20913
TC2N	-0.0423855	7.25816	-3.24696	0.00118888	0.00717517	-2.20301
IRX3	-0.0423755	7.26274	-3.11159	0.00189137	0.0105137	-2.62967
STMN3	-0.0423634	7.27112	-2.56531	0.0103945	0.0408624	-4.16877
CDCA2	-0.0422057	7.25871	-3.17944	0.00150183	0.00869935	-2.41806
INADL	-0.0418764	7.2667	-2.9932	0.00279993	0.0144724	-2.98808
PLK1	-0.041695	7.25958	-3.00769	0.00267082	0.01393	-2.94503
TACC2	-0.0415997	7.25674	-3.43099	0.000615584	0.00419007	-1.59419
PAWR	-0.0414285	7.27579	-2.58189	0.00990805	0.0394641	-4.12628
GMPR	-0.0410157	7.25243	-3.34608	0.000837252	0.00538646	-1.87921
TPD52L1	-0.0409854	7.27442	-2.67555	0.00753138	0.0317119	-3.88174
ANK3	-0.0409509	7.25746	-3.46511	0.00054301	0.00379807	-1.47768
PPL	-0.0408652	7.26696	-3.02522	0.00252127	0.0133144	-2.8925
RAPGEFL1	-0.0408357	7.26633	-3.07655	0.00212707	0.0115702	-2.73718
KIAA1217	-0.0408319	7.26356	-2.91581	0.00359349	0.0177767	-3.21494
FAM89A	-0.0404341	7.245	-4.48396	7.8104e-06	9.33859e-05	2.52315
ACVR1B	-0.0402665	7.25265	-3.53545	0.000417843	0.00305054	-1.23389
EGFR	-0.0401264	7.27239	-2.71477	0.00669837	0.0289547	-3.77677
DAPK2	-0.0396364	7.27126	-2.51318	0.0120562	0.0458308	-4.3002
NCCRP1	0.0396138	7.24675	3.40122	0.000686176	0.00457957	-1.6949
CKMT1A	-0.0394757	7.25475	-3.16581	0.00157358	0.00904878	-2.46093
MPP7	-0.0394406	7.2586	-3.20432	0.00137856	0.00810385	-2.33931
NHSL1	-0.0393145	7.27033	-2.66436	0.00778552	0.0326302	-3.91141
THBS2	-0.0389703	7.25932	-3.12037	0.00183619	0.0102882	-2.60254
IRX2	-0.0386379	7.27204	-2.68511	0.00732015	0.0309665	-3.85629
COL7A1	-0.0386187	7.2685	-2.73525	0.00629713	0.0274918	-3.72135
TINCR	-0.0385081	7.26118	-2.92301	0.00351192	0.0174413	-3.19411
SPARC	-0.0384019	7.27005	-2.56374	0.0104392	0.0409713	-4.17265
ZNF750	-0.0382963	7.26597	-2.68784	0.00726083	0.0308391	-3.84901
TGFBR3	-0.0381604	7.25036	-3.39079	0.00071265	0.00470914	-1.72999
BNIPL	-0.0380252	7.25823	-3.12728	0.00179382	0.0100686	-2.58114
PVRL4	-0.0376068	7.2589	-2.84099	0.00455022	0.0213907	-3.42867
FRMD6	-0.0373646	7.24636	-4.04094	5.55799e-05	0.000541029	0.659801
ST5	-0.0373205	7.25972	-2.68533	0.00731588	0.0309665	-3.85575
SULT1E1	-0.037118	7.25589	-2.82818	0.00473557	0.0220333	-3.46473
SDR16C5	-0.0368881	7.25858	-2.89356	0.00385692	0.0187146	-3.27909
F12	-0.0367201	7.26593	-2.64207	0.0083146	0.0342331	-3.97013
WWTR1	-0.0366989	7.25892	-2.7772	0.0055424	0.0248389	-3.60657
EVPL	-0.0365623	7.25778	-2.93831	0.00334389	0.0167379	-3.14959
KREMEN1	-0.0364317	7.24993	-3.58703	0.000343798	0.00259672	-1.05204
GNA11	-0.0362158	7.26388	-2.76164	0.00581219	0.0257565	-3.64934
HOXA7	-0.0361542	7.24414	-4.26993	2.06191e-05	0.000220715	1.59924
HERC6	-0.03597	7.26129	-2.55148	0.0108129	0.0420907	-4.20384
GPX2	-0.0354042	7.25371	-3.05854	0.00225841	0.0121578	-2.79196
BGN	-0.0353008	7.26281	-2.5855	0.00980537	0.0391289	-4.11702
FAM57A	-0.0352054	7.25539	-3.15022	0.00165947	0.00944839	-2.50972
TRIM7	-0.0350922	7.25756	-2.84825	0.00444819	0.0211147	-3.40818
FAM84A	-0.0349774	7.25243	-3.06667	0.00219822	0.0118858	-2.76727
AR	-0.0349164	7.25485	-2.81995	0.00485808	0.0225105	-3.48779
HSPB8	-0.03467	7.2457	-3.5692	0.000367878	0.00275235	-1.11519
CERS3	-0.0346668	7.25515	-2.97354	0.00298475	0.0152468	-3.04628
CTTN	-0.0342104	7.26139	-2.71035	0.00678791	0.0293017	-3.78868
NEO1	-0.0340395	7.2548	-2.74651	0.006086	0.0267641	-3.69072
AUTS2	-0.0339821	7.26457	-2.48409	0.0130829	0.0484831	-4.3724
SLC38A5	-0.0337673	7.25816	-2.65307	0.00804949	0.0334489	-3.9412
TYR	-0.033635	7.2482	-2.95234	0.00319647	0.016089	-3.10861
PARD6G	-0.0335988	7.25378	-2.91119	0.0036468	0.0179657	-3.2283
GJB5	-0.0335505	7.25139	-3.4397	0.00059624	0.00409358	-1.56455
BAMBI	-0.0335449	7.25282	-2.84745	0.00445932	0.0211517	-3.41044
FAM83B	-0.0333686	7.25657	-2.8969	0.00381633	0.0185461	-3.2695
ITGA3	-0.0333569	7.26619	-2.50926	0.0121895	0.0461992	-4.30995
FLNB	-0.0328976	7.25905	-2.65358	0.0080374	0.0334206	-3.93986
CTSK	-0.0323001	7.24992	-2.86495	0.00422126	0.020204	-3.36082
KIF4A	-0.0319751	7.25172	-2.68378	0.00734915	0.0310477	-3.85983
BDKRB1	-0.0318042	7.24466	-3.5406	0.000409835	0.00300593	-1.21586
LMO1	-0.0316783	7.24681	-3.44674	0.000581031	0.00400652	-1.54056
GSTO2	-0.0313503	7.26085	-2.48711	0.0129725	0.0481588	-4.36493
PAK6	-0.0311355	7.24554	-3.46633	0.000540555	0.00378508	-1.47347
HES2	-0.030924	7.24541	-3.2592	0.00113902	0.00695375	-2.16352
BOC	-0.0308281	7.25722	-2.63254	0.00855066	0.0350191	-3.99511
RAPGEF5	-0.0304721	7.24039	-4.13532	3.71515e-05	0.000379724	1.04085
SFRP1	-0.0304379	7.24606	-2.95944	0.00312405	0.0157746	-3.08778
NNAT	-0.0300027	7.24411	-3.08866	0.00204272	0.0112173	-2.70016
EFEMP1	-0.0299382	7.24478	-3.32453	0.000904246	0.0057302	-1.9504
WFDC5	-0.0296921	7.24479	-3.57552	0.000359176	0.00269361	-1.09286
RAB3D	-0.029683	7.25218	-2.60963	0.00914256	0.0369257	-4.05475
LAMB4	-0.0294334	7.25037	-2.74278	0.00615525	0.0269755	-3.70088
IRX4	-0.0294292	7.25166	-2.81114	0.00499245	0.0230424	-3.51241
PLEKHN1	-0.0293421	7.24566	-2.83611	0.00461997	0.0216384	-3.44242
SOX9	-0.0289083	7.2503	-2.69509	0.00710545	0.0302806	-3.82964
TUBB2B	-0.0288949	7.25031	-2.47757	0.0133234	0.0492019	-4.38847
EMX2	-0.0284407	7.24084	-3.87193	0.000112008	0.00098995	-0.000988532
KIF13A	-0.0280904	7.25385	-2.51386	0.0120324	0.0457891	-4.29848
BMP4	-0.0279951	7.24025	-3.59286	0.000336253	0.00256391	-1.03133
FBXO17	-0.0277542	7.24526	-3.14416	0.00169402	0.00961917	-2.52863
ANXA8L1	-0.0277519	7.24814	-2.87796	0.00405184	0.0195556	-3.32375
TMEM204	-0.0274146	7.24522	-2.81073	0.0049988	0.023044	-3.51355
ARHGEF4	-0.0273228	7.24814	-2.68528	0.00731636	0.0309665	-3.85583
FAT1	-0.027181	7.24493	-3.34491	0.000840746	0.00539798	-1.88306
KCNK1	-0.0269655	7.24005	-3.42074	0.000639087	0.00432219	-1.62896
DGAT2	0.0266534	7.24807	2.55145	0.0108133	0.0420907	-4.20388
PLAC9	-0.0265148	7.24124	-3.49881	0.00047921	0.00341977	-1.36147
LAMA5	-0.0263541	7.25297	-2.54444	0.011032	0.0427846	-4.22164
RASSF6	-0.0263249	7.24127	-3.25582	0.00115258	0.00699665	-2.17443
PTHLH	-0.0255824	7.23593	-3.68806	0.000232982	0.00185712	-0.688384
LINC00640	-0.0255297	7.24405	-3.11187	0.00188957	0.0105129	-2.6288
CYP4F12	-0.0254676	7.24631	-2.50198	0.012442	0.0468263	-4.32806
TENM2	-0.0253435	7.24281	-3.0243	0.00252888	0.0133435	-2.89525
IGFL1	-0.0252003	7.23964	-3.31445	0.000937272	0.0058982	-1.98356
LINC00958	-0.0251851	7.24205	-3.20563	0.00137237	0.00808245	-2.33517
FAM83F	-0.0248485	7.24738	-2.704	0.00691834	0.0297634	-3.80573
AMOTL1	-0.0246976	7.24208	-3.1975	0.00141139	0.00824332	-2.36096
PCSK1N	-0.0246182	7.24242	-2.62232	0.00881029	0.0358579	-4.02177
CHI3L1	0.0245049	7.24135	2.84377	0.00451098	0.0212723	-3.42085
SLCO4A1-AS1	-0.0244768	7.24332	-2.61924	0.00888991	0.0361356	-4.02979
SERTAD4	-0.0240257	7.24722	-2.73245	0.00635072	0.0276595	-3.72895
NUAK1	-0.0235826	7.24351	-2.80533	0.00508294	0.0233048	-3.52861
VNN1	-0.0232494	7.24303	-2.95024	0.00321807	0.0161849	-3.11474
GRTP1	-0.0228676	7.24005	-3.17602	0.00151955	0.00876991	-2.42883
NPPC	-0.0228617	7.24114	-2.48514	0.0130444	0.0483689	-4.36981
BMP2	-0.0226688	7.24024	-3.08678	0.0020556	0.0112782	-2.70591
FMO1	-0.0225568	7.24157	-2.82719	0.00475011	0.0220847	-3.4675
LURAP1L	-0.0225443	7.24144	-3.0793	0.00210763	0.0114742	-2.72878
BMP7	-0.022257	7.24256	-2.71454	0.00670306	0.0289552	-3.7774
COL4A5	-0.0209593	7.23651	-3.85195	0.000121469	0.00106026	-0.0772648
ALOX15B	-0.0205456	7.24205	-2.57406	0.0101341	0.0400621	-4.14631
MXRA5	-0.0204728	7.24331	-2.61195	0.00908096	0.0367237	-4.04873
WNT7B	-0.0198826	7.24249	-2.57086	0.0102279	0.0404078	-4.1545
MOXD1	-0.0195702	7.23741	-3.49748	0.000481589	0.00343288	-1.36607
ARHGEF10	-0.0192028	7.24106	-2.48835	0.0129275	0.0480197	-4.36186
NPR3	-0.0189003	7.24176	-2.49575	0.012662	0.0473948	-4.34355
L1CAM	-0.0184896	7.23639	-2.86424	0.00423068	0.0202338	-3.36284
VSIG8	-0.0182388	7.24031	-2.49152	0.0128131	0.0477067	-4.35402
PTN	-0.0182241	7.23891	-2.6275	0.00867768	0.0354549	-4.00826
LTBP1	-0.0164487	7.23515	-3.04422	0.00236817	0.0126429	-2.83532
SMOC2	-0.0154936	7.23658	-2.60846	0.00917359	0.0369803	-4.05777
TRIM63	-0.0151754	7.23425	-3.42002	0.000640783	0.00432805	-1.63142
FST	0.0140772	7.23499	2.61562	0.0089844	0.0364293	-4.03921
RP11-521D12.5	-0.0137128	7.23358	-2.85534	0.00435051	0.0207131	-3.3881
PNLIPRP3	0.0123645	7.23478	2.49189	0.0127999	0.0477067	-4.35311
SGCD	-0.0118861	7.23313	-2.77212	0.00562914	0.0251061	-3.62055
ALX1	-0.0109768	7.23299	-2.7905	0.00532068	0.0240141	-3.56981

## Sheet: Macrophages
	logFC	AveExpr	t	P.Value	adj.P.Val	B
CCL3	2.92204	7.78329	18.4611	2.72968e-69	1.46407e-65	146.556
CCL3L3	2.31492	7.61869	18.4268	4.62069e-69	1.46407e-65	146.035
C1QB	2.255	8.11842	14.7437	2.70513e-46	2.1428e-43	94.252
C1QA	2.194	7.946	16.1224	2.12676e-54	2.69545e-51	112.679
HLA-DQB2	-1.91137	9.63729	-12.1441	1.47161e-32	5.18088e-30	63.0546
SAT1	1.81665	10.4637	10.389	1.57535e-24	2.77305e-22	44.8537
S100B	-1.76984	8.89687	-10.0143	5.92832e-23	9.88626e-21	41.2877
CCL4	1.71088	7.61848	12.312	2.21436e-33	8.77026e-31	64.9211
NPC2	1.65866	8.61492	13.4951	1.57743e-39	1.11069e-36	78.8764
FTL	1.65497	12.3957	12.5961	8.56546e-35	3.8771e-32	68.1269
CCL4L2	1.63261	7.66274	12.2351	5.28545e-33	1.97023e-30	64.0637
C1QC	1.61446	7.92643	13.375	7.81558e-39	4.95273e-36	77.299
CD207	-1.60129	8.91058	-10.6777	8.8228e-26	1.92793e-23	47.6881
CD1A	-1.50529	9.06213	-10.6953	7.21479e-26	1.69334e-23	47.8856
SRGN	1.47961	9.08654	9.25636	6.39494e-20	9.42435e-18	34.4306
LMNA	-1.46942	9.92268	-10.9053	8.70527e-27	2.20661e-24	49.9666
CD52	-1.42805	8.87244	-10.1359	1.79912e-23	3.08135e-21	42.459
FCER1G	1.42715	9.13002	9.34717	2.83468e-20	4.277e-18	35.2289
HLA-DRA	1.42605	13.577	16.9758	1.06433e-59	2.24823e-56	124.735
SGK1	1.39271	8.75803	7.95249	3.37531e-15	3.07664e-13	23.7804
HSPA6	1.37996	8.55106	6.20958	6.71798e-10	3.10241e-08	11.9005
HLA-DPA1	1.33614	12.1266	16.238	2.78409e-55	4.4107e-52	114.686
TYROBP	1.31121	10.3658	14.8479	5.08488e-47	4.60327e-44	95.9003
CD14	1.30347	7.6514	11.8845	2.61332e-31	7.88601e-29	60.22
IER3	1.29771	8.33354	8.92513	1.15941e-18	1.56323e-16	31.5889
FCGR2A	1.29682	7.98941	12.3842	8.33925e-34	3.52306e-31	65.8817
CXCL8	1.28511	8.06203	6.25537	5.04859e-10	2.40548e-08	12.1772
MARCKS	1.26452	8.08617	10.5489	2.99637e-25	5.5847e-23	46.4842
CYBB	1.21355	7.71625	12.9587	1.02626e-36	5.0026e-34	72.4873
CXCR4	1.21267	8.12484	8.12358	8.81004e-16	8.86178e-14	25.0936
CD74	1.18635	13.4849	15.4445	1.80578e-50	1.9072e-47	103.743
MS4A6A	1.17651	8.10739	8.98532	6.82351e-19	9.40013e-17	32.1083
ITM2B	1.16477	9.66882	10.678	8.11451e-26	1.83649e-23	47.7689
AIF1	1.15181	9.56262	8.75656	4.81583e-18	6.10358e-16	30.1927
CPVL	-1.13141	9.15927	-8.50601	3.88054e-17	4.47109e-15	28.1484
IL1B	1.10033	7.78541	8.10011	1.06102e-15	1.03442e-13	24.9118
MEF2C	1.08872	7.76414	11.9054	1.83006e-31	5.79855e-29	60.5693
HLA-DPB1	1.05457	12.6954	12.9985	6.39396e-37	3.6835e-34	72.9539
MAFB	1.05365	7.67979	10.5569	2.80833e-25	5.39284e-23	46.5483
HLA-DRB1	1.0485	12.1461	12.0692	2.95335e-32	9.8502e-30	62.3664
TACSTD2	-1.00598	8.6551	-7.21941	7.89225e-13	5.49596e-11	18.4563
HERPUD1	0.999434	8.57986	7.16015	1.20311e-12	8.11076e-11	18.0456
GPX1	0.989819	9.56934	7.54012	7.64432e-14	5.90757e-12	20.7327
HLA-DRB5	0.97705	11.4578	10.8201	1.91469e-26	4.66669e-24	49.1896
IFNGR1	0.958688	8.21687	8.2531	3.03182e-16	3.14961e-14	26.1359
CCL2	0.955482	7.44938	10.6467	1.21444e-25	2.48256e-23	47.374
LTB	-0.943495	8.22182	-6.08019	1.49019e-09	6.46803e-08	11.1292
RHOB	0.92982	7.61829	10.6055	1.68433e-25	3.3355e-23	47.0506
WSB1	0.925378	8.11503	8.45336	5.93966e-17	6.72136e-15	27.7313
IL32	-0.917556	7.8056	-10.6521	1.0542e-25	2.22683e-23	47.5115
LPCAT2	0.910809	7.62747	11.5	1.53181e-29	4.22047e-27	56.2086
FGL2	0.901461	8.14694	7.81558	9.44688e-15	8.08985e-13	22.7736
FTH1	0.885774	12.0896	7.17501	1.0907e-12	7.51277e-11	18.1415
PLAUR	0.87643	8.36058	6.56084	7.10736e-11	3.91647e-09	14.0785
RPSA	-0.865685	10.8487	-9.97123	8.33706e-23	1.35467e-20	40.9511
CD1E	-0.864091	8.43909	-6.59687	5.58921e-11	3.19089e-09	14.3115
HLA-DMA	0.854478	9.89714	8.60233	1.72694e-17	2.0266e-15	28.941
PKIB	-0.853647	8.65669	-6.87825	8.44781e-12	5.30037e-10	16.1478
OGFRL1	0.849829	8.1025	8.26788	2.6914e-16	2.84256e-14	26.2525
BHLHE41	0.848504	7.47188	11.4824	1.84964e-29	4.88382e-27	56.023
LPAR6	0.84708	8.17329	7.15162	1.26249e-12	8.42147e-11	17.9981
SLC38A1	-0.833078	7.90802	-8.668	9.95719e-18	1.19054e-15	29.4803
PSAP	0.826857	8.66433	6.71472	2.55032e-11	1.49643e-09	15.0736
RGS1	0.825878	10.334	4.01059	6.32884e-05	0.00111716	0.929733
PARP14	0.819238	7.65574	9.45396	1.02583e-20	1.62517e-18	36.225
MNDA	0.818067	8.6903	5.90397	4.28636e-09	1.76381e-07	10.1073
TYMP	0.811329	8.43889	6.75672	1.92464e-11	1.15061e-09	15.3471
PTPRE	0.803361	7.57017	10.5056	4.57441e-25	8.28229e-23	46.068
DSP	-0.78228	8.01743	-7.39361	2.2189e-13	1.65426e-11	19.6927
CST3	0.76971	11.4457	6.18246	7.94863e-10	3.54721e-08	11.7376
CLEC7A	0.765586	7.89377	7.99287	2.39261e-15	2.26298e-13	24.1156
MEF2A	0.765374	7.7965	8.35612	1.31647e-16	1.46359e-14	26.9523
HSP90AA1	0.764937	11.0732	4.98579	6.82436e-07	1.96573e-05	5.2302
S100A10	-0.75797	10.9101	-7.16791	1.12872e-12	7.69107e-11	18.1073
HINT1	-0.751774	9.6858	-7.29301	4.60072e-13	3.31304e-11	18.9817
CTSB	0.744593	8.24898	6.19923	7.08489e-10	3.23e-08	11.8482
HLA-E	0.740437	9.05622	6.44566	1.49015e-10	7.61536e-09	13.3595
NEAT1	0.73808	9.77379	4.98812	6.74353e-07	1.95131e-05	5.2416
LDHA	-0.719986	9.79644	-5.7018	1.3969e-08	5.36495e-07	8.96672
RB1	0.715604	7.76656	7.66945	2.86936e-14	2.33117e-12	21.6886
GDI2	-0.714309	9.05532	-6.40556	1.92769e-10	9.77264e-09	13.1098
TXN	-0.709753	9.57969	-4.32037	1.65114e-05	0.000349943	2.19713
BCL2A1	0.702221	7.63598	6.82181	1.25566e-11	7.6511e-10	15.763
FAM26F	0.700553	8.09151	6.10294	1.28341e-09	5.60895e-08	11.273
RNASET2	0.700351	8.08867	6.27523	4.40619e-10	2.11531e-08	12.3084
GLUL	0.696904	8.12254	5.53007	3.70428e-08	1.35688e-06	8.02692
RPS5	-0.690572	11.0666	-9.22788	7.82999e-20	1.1277e-17	34.2306
BIRC3	-0.675574	8.31531	-3.77753	0.000164052	0.00247524	0.0371106
CHCHD2	-0.672978	9.38948	-6.5639	6.91592e-11	3.8444e-09	14.1045
LAP3	0.665989	7.88301	6.77573	1.69355e-11	1.0221e-09	15.4715
PLXDC2	0.664381	7.55814	8.90607	1.31108e-18	1.7309e-16	31.4671
RPL6	-0.6643	11.3753	-9.38493	1.91683e-20	2.96268e-18	35.6115
CD3D	-0.664214	7.54631	-12.9881	7.23763e-37	3.82207e-34	72.8316
FYB	0.658472	7.92896	6.01939	2.13433e-09	9.13868e-08	10.781
VASP	-0.654652	8.45133	-5.90113	4.33731e-09	1.77326e-07	10.0955
TRAC	-0.65265	7.51674	-11.569	7.27455e-30	2.0954e-27	56.9419
HLA-DMB	0.647377	9.3764	5.78015	8.8411e-09	3.47988e-07	9.40778
DSTN	-0.645436	8.24588	-5.97943	2.71608e-09	1.15515e-07	10.5479
TPI1	-0.644974	9.59763	-5.93533	3.53777e-09	1.47493e-07	10.2924
C15orf48	-0.639775	9.34922	-3.32943	0.000889541	0.00992434	-1.53133
ARHGAP18	0.639412	7.81857	6.54064	8.05129e-11	4.28748e-09	13.957
CD68	0.632213	7.83901	6.45227	1.42809e-10	7.35755e-09	13.4008
MYLIP	0.624597	7.70431	6.67232	3.38298e-11	1.9489e-09	14.799
RPL10A	-0.618242	11.263	-8.04982	1.53008e-15	1.46911e-13	24.5527
RPL3	-0.617836	11.8747	-8.67582	9.32273e-18	1.13612e-15	29.5448
PPDPF	-0.616693	8.40574	-5.64015	1.98203e-08	7.47627e-07	8.62911
CD9	0.615975	8.62685	4.66751	3.28639e-06	8.26423e-05	3.72935
B3GNT5	0.614157	7.70054	6.69025	3.00262e-11	1.74565e-09	14.9149
IFI30	0.613446	7.84943	5.25864	1.63852e-07	5.24409e-06	6.5974
ZEB2	0.609449	7.56122	7.67015	2.85434e-14	2.33117e-12	21.6937
IRF1	0.605878	8.07164	4.95889	7.79838e-07	2.23612e-05	5.10223
ALOX5AP	0.602754	9.06883	4.03051	5.81941e-05	0.00103881	1.00859
RPS4X	-0.602555	12.0638	-8.71933	6.45779e-18	8.02412e-16	29.9046
KLF4	0.601395	7.77085	6.22474	6.04431e-10	2.83724e-08	12.0021
C1orf162	0.601197	7.92001	5.47917	4.90451e-08	1.7659e-06	7.75647
IL2RG	-0.599099	8.00982	-5.8382	6.29237e-09	2.52372e-07	9.73609
FOS	0.597275	10.0031	3.14258	0.00170464	0.0164419	-2.12773
RNF130	0.593326	7.58367	7.58417	5.43984e-14	4.25583e-12	21.0642
RUNX1	0.581507	7.49921	7.86673	6.37425e-15	5.53337e-13	23.158
IGSF6	0.580703	8.34634	4.83712	1.43475e-06	3.85254e-05	4.51953
PTTG1IP	0.578106	7.9099	5.72089	1.24695e-08	4.81826e-07	9.07597
RAC1	0.575916	9.77611	5.66728	1.69739e-08	6.44093e-07	8.77856
RPS7	-0.57199	11.3125	-7.98787	2.48802e-15	2.31862e-13	24.0774
LCP1	-0.570979	9.51918	-4.85561	1.30875e-06	3.54916e-05	4.6073
RGS10	0.570069	9.21218	5.11429	3.50037e-07	1.06133e-05	5.86897
RPS17	-0.569905	11.4209	-7.76595	1.38058e-14	1.1665e-12	22.403
CXCL16	0.568994	8.00316	5.44937	5.78502e-08	2.05953e-06	7.59759
RPL8	-0.563903	11.5097	-8.10021	1.02783e-15	1.01771e-13	24.9417
TMA7	-0.559549	8.91491	-5.19075	2.34242e-07	7.31228e-06	6.25409
IL13RA1	0.559435	7.94536	5.81181	7.34719e-09	2.92825e-07	9.58645
CEBPD	0.557772	7.89745	5.04806	4.93611e-07	1.46169e-05	5.53974
SLC18A2	-0.550764	7.65404	-6.72514	2.37871e-11	1.40877e-09	15.1413
SAMHD1	0.549302	7.80616	5.89968	4.37482e-09	1.77713e-07	10.0872
PARK7	-0.547413	8.81507	-4.88372	1.13743e-06	3.14756e-05	4.7413
RPS12	-0.54703	12.005	-8.27573	2.52609e-16	2.71319e-14	26.3145
TIMP1	-0.545414	8.80963	-4.04185	5.53989e-05	0.000997337	1.05467
RPL14	-0.540674	11.2531	-7.66195	3.03609e-14	2.4354e-12	21.6335
KRT5	-0.540389	8.72551	-4.47546	8.1242e-06	0.000187211	2.86886
NAP1L1	-0.538688	9.48553	-4.53207	6.24283e-06	0.000150995	3.11899
PLEK	0.537918	8.03658	4.68117	3.07552e-06	7.79582e-05	3.79244
DUSP1	0.534718	9.87802	2.77226	0.00562989	0.0404497	-3.20908
EEF2	-0.531917	9.29968	-4.92154	9.40645e-07	2.63755e-05	4.92283
KRT14	-0.525357	10.1842	-4.68978	2.95044e-06	7.56961e-05	3.83198
RBM8A	-0.522408	8.47555	-4.72185	2.52624e-06	6.56098e-05	3.97988
CORO1A	-0.521424	8.95195	-4.1038	4.25401e-05	0.000789289	1.30318
NDUFS5	-0.517121	8.64193	-4.6438	3.67973e-06	9.14874e-05	3.62166
CD59	-0.510701	8.21718	-4.73843	2.33053e-06	6.10273e-05	4.05674
EPSTI1	0.507919	7.62788	6.14234	1.00747e-09	4.46458e-08	11.5074
DUSP2	-0.503705	8.91329	-3.1164	0.00186247	0.0175894	-2.20855
S100A4	-0.501158	11.8513	-3.02475	0.00252704	0.0223657	-2.48631
H2AFZ	-0.500248	9.49209	-3.48839	0.000498701	0.00627038	-0.997118
NDUFA4	-0.498664	9.09432	-4.43032	1.00015e-05	0.000226356	2.67164
FCGBP	-0.497146	8.54534	-3.67013	0.000249984	0.00352034	-0.355936
CXCL14	-0.494559	8.04282	-4.3997	1.15038e-05	0.000253123	2.53897
MAP4	-0.494095	7.75029	-5.53883	3.51543e-08	1.29519e-06	8.07703
PLSCR1	0.493909	7.70402	5.69618	1.4379e-08	5.48913e-07	8.93855
DDIT4	0.493805	7.88146	4.18162	3.04449e-05	0.000584633	1.61879
ATP5G3	-0.492387	8.75297	-4.48976	7.60332e-06	0.000178314	2.93176
HLA-DQB1	0.491836	11.5136	4.79157	1.8011e-06	4.79561e-05	4.30277
RPS19	-0.491659	12.4634	-8.34855	1.40012e-16	1.52975e-14	26.892
KLRB1	-0.489611	7.40901	-6.52358	9.11026e-11	4.81098e-09	13.8378
CCND2	-0.489412	7.90177	-5.04662	4.97195e-07	1.46545e-05	5.5328
IFI16	0.489119	8.23256	4.15685	3.38503e-05	0.000640326	1.51854
RPL34	-0.488529	12.1542	-7.42024	1.82673e-13	1.39469e-11	19.8823
DUSP6	0.486148	7.50454	6.2381	5.5607e-10	2.62971e-08	12.0829
TSC22D1	-0.4858	7.78001	-4.90031	1.04667e-06	2.90909e-05	4.82076
RPL5	-0.484638	11.085	-6.11413	1.19832e-09	5.27343e-08	11.3394
RPS18	-0.484271	12.6183	-7.90054	4.90872e-15	4.32036e-13	23.4133
CTSS	0.481212	9.15823	4.10349	4.2597e-05	0.000789289	1.30192
RPL35	-0.480935	11.3304	-7.25762	5.93314e-13	4.22453e-11	18.7338
LY6D	-0.480588	8.1575	-4.16908	3.21011e-05	0.000609326	1.56859
ZFP36L2	0.4785	8.40325	3.76376	0.000172998	0.00257345	-0.0127665
RPS3	-0.475519	11.6726	-7.62737	3.93732e-14	3.11885e-12	21.3797
EIF3L	-0.474361	8.62011	-4.2125	2.65615e-05	0.000526001	1.74736
APRT	-0.473372	8.55405	-4.189	2.94358e-05	0.000573953	1.65037
EIF4G2	-0.471421	8.5473	-4.05682	5.19686e-05	0.000951806	1.11471
RPL4	-0.469511	10.6446	-5.39442	7.82696e-08	2.66664e-06	7.30685
RPS27A	-0.469307	12.12	-7.31913	3.8104e-13	2.77546e-11	19.1654
CXCL10	0.46808	7.48844	3.73165	0.000196715	0.0028856	-0.1324
MAF	0.467604	7.38316	8.19181	4.95798e-16	5.06754e-14	25.6548
CA2	-0.46742	7.85746	-4.29634	1.83353e-05	0.000379709	2.09764
C9orf16	-0.466056	8.14738	-4.48913	7.62554e-06	0.000178314	2.92899
SKAP2	0.46538	7.73864	5.18697	2.38973e-07	7.42339e-06	6.23491
YWHAH	0.464349	8.91697	3.47266	0.000528186	0.00656296	-1.05046
TRBC2	-0.462305	7.43589	-7.9479	3.39852e-15	3.07664e-13	23.7726
NUDT1	-0.462099	8.01633	-4.5243	6.47367e-06	0.000154806	3.0845
RPL18A	-0.461215	11.8443	-7.32279	3.71088e-13	2.7344e-11	19.1912
RAB31	0.460821	7.78116	5.0765	4.26046e-07	1.27955e-05	5.68069
PSMB1	-0.458182	8.62801	-4.17409	3.14106e-05	0.000599545	1.5891
RPL7	-0.454169	11.8423	-6.86148	9.47216e-12	5.88481e-10	16.0365
RPS6	-0.450869	12.2099	-6.99814	3.70073e-12	2.41768e-10	16.9509
MYL12A	-0.449148	9.98294	-3.98684	6.97577e-05	0.00121444	0.83795
RPL18	-0.448745	11.1649	-6.39757	2.02881e-10	1.01233e-08	13.0602
RPS2	-0.448356	12.3362	-7.03986	2.76842e-12	1.82744e-10	17.2334
RPL7A	-0.447552	11.1887	-6.38907	2.14214e-10	1.05365e-08	13.0075
HNRNPA0	-0.446898	8.37713	-4.12059	3.95835e-05	0.000739943	1.37105
ATPIF1	-0.446678	8.20896	-4.18191	3.03596e-05	0.000584633	1.62121
RNF5	-0.446673	7.75307	-5.3253	1.1403e-07	3.78327e-06	6.94519
MCL1	0.446054	8.61015	3.5109	0.000458082	0.00586438	-0.918666
RPL32	-0.445332	12.1449	-7.39432	2.20751e-13	1.65426e-11	19.6977
C10orf54	0.441024	7.60394	5.29504	1.34266e-07	4.40852e-06	6.78826
CSF2RA	0.440064	7.87419	4.28506	1.92785e-05	0.000394091	2.05018
CYBA	0.439769	9.78471	3.8393	0.000127847	0.00198571	0.269946
STK17B	-0.439652	8.13206	-4.0033	6.51161e-05	0.00114305	0.902641
SOD1	-0.437744	8.51006	-3.85708	0.000118973	0.00188013	0.337285
ATP5L	-0.437598	9.70575	-4.53608	6.12671e-06	0.000148755	3.13683
STAT1	0.436216	7.68443	4.69821	2.83277e-06	7.29727e-05	3.87075
SHTN1	0.435936	7.67665	5.13293	3.17537e-07	9.76811e-06	5.96236
RPS3A	-0.435533	11.9444	-6.20687	6.75608e-10	3.10241e-08	11.8943
SUSD3	-0.435492	7.70819	-5.05867	4.67218e-07	1.39659e-05	5.59234
FAM49B	0.434809	8.30319	4.05587	5.21778e-05	0.000952884	1.11093
RPL13A	-0.434762	12.6199	-7.25538	6.02913e-13	4.24518e-11	18.7182
S100A14	-0.432227	7.93486	-4.2676	2.08335e-05	0.000419117	1.97684
LIMS1	0.431835	8.06473	3.93885	8.51395e-05	0.00144259	0.650885
TMEM123	-0.429974	8.30199	-3.95886	7.83702e-05	0.00133863	0.728633
VIM	-0.428391	11.9164	-4.40724	1.11332e-05	0.000247548	2.57023
ZFP36L1	0.428192	9.08345	3.13428	0.00175245	0.0167422	-2.1531
CRIP1	-0.427565	7.92183	-4.12386	3.90312e-05	0.000733948	1.38429
GATM	0.427326	7.47311	6.19309	7.36015e-10	3.30789e-08	11.8113
TNFRSF18	-0.427153	7.44693	-6.29085	3.99383e-10	1.93198e-08	12.4036
SOD2	0.425564	8.0748	3.22177	0.0012988	0.0133933	-1.879
EIF3G	-0.425078	8.47211	-3.89602	0.000101527	0.00164968	0.48582
NR4A2	0.424851	8.65194	2.87138	0.00413898	0.0324212	-2.93271
PEBP1	-0.424036	8.39595	-3.77191	0.000167477	0.00250899	0.0175114
RPS14	-0.423734	12.3013	-6.93735	5.63318e-12	3.56975e-10	16.542
RUNX3	-0.423664	8.01955	-3.89895	0.000100317	0.00163843	0.49705
ATP5C1	-0.423415	8.32909	-3.99811	6.6548e-05	0.00116175	0.882202
SH3KBP1	0.422719	7.80432	4.45252	9.03146e-06	0.000205872	2.76841
CREB5	0.421756	7.58904	5.30359	1.2822e-07	4.23192e-06	6.83252
PMAIP1	0.420463	7.97024	3.41106	0.000662542	0.00781849	-1.25982
ST3GAL6	0.420047	7.37904	7.74502	1.61917e-14	1.35009e-12	22.2473
TUBA4A	-0.419152	7.63603	-5.11852	3.42379e-07	1.0431e-05	5.89016
SRP14	-0.416957	9.58503	-4.36915	1.32165e-05	0.00028781	2.40748
CDH1	-0.415781	7.53154	-6.04476	1.83012e-09	7.88945e-08	10.9297
RPS8	-0.414703	11.6258	-5.59414	2.57415e-08	9.59553e-07	8.3772
RPL15	-0.413634	12.0307	-6.5524	7.45622e-11	4.03847e-09	14.0315
RPS29	-0.413302	11.2826	-5.95105	3.22033e-09	1.35147e-07	10.3833
RPL21	-0.413033	12.2969	-6.49154	1.10797e-10	5.75508e-09	13.6471
MYL12B	-0.412762	9.16396	-3.83353	0.000130856	0.00202252	0.248184
PLEK2	-0.410709	8.10835	-3.97439	7.34726e-05	0.00127553	0.789219
GLRX	-0.409079	8.70099	-3.25991	0.00113621	0.0121423	-1.75653
RPL12	-0.406105	11.73	-6.55065	7.54208e-11	4.05035e-09	14.0204
OTUD1	0.404047	7.38549	6.96523	4.64782e-12	3.00543e-10	16.7291
CEBPB	0.401831	7.598	4.68506	3.01843e-06	7.68185e-05	3.81028
PHACTR1	0.401107	7.86129	3.64474	0.000275641	0.00385593	-0.44698
SEC62	0.400601	7.93015	4.04405	5.4855e-05	0.000990359	1.06386
EIF3I	-0.399149	8.10307	-3.91143	9.5314e-05	0.00157293	0.545011
CCDC50	0.398312	7.59388	5.04342	5.05454e-07	1.4829e-05	5.51702
HN1	-0.398184	8.32399	-3.42613	0.000626617	0.0074781	-1.2085
HIF1A	0.397655	7.66144	4.67696	3.13844e-06	7.92363e-05	3.77315
QPRT	-0.396654	7.69585	-4.85533	1.31056e-06	3.54916e-05	4.60597
RPL36	-0.396608	10.6843	-4.94624	8.30302e-07	2.3701e-05	5.04212
BTF3	-0.394809	10.1283	-4.55487	5.6096e-06	0.000136723	3.22062
PDCD6	-0.3946	7.82808	-4.28163	1.95746e-05	0.000397578	2.03576
NDUFB11	-0.393883	8.30005	-3.68255	0.00023803	0.00338205	-0.310423
RPL10	-0.393631	13.0181	-6.57529	6.41849e-11	3.59947e-09	14.177
KRT15	-0.393419	7.81132	-4.01652	6.16039e-05	0.00109351	0.954754
ATP5D	-0.39332	8.51173	-3.63675	0.000284223	0.00395851	-0.475538
SERPINB1	0.3926	7.99378	3.42115	0.000638164	0.00758733	-1.22536
CLTB	-0.391447	8.22123	-3.90464	9.80041e-05	0.00161312	0.518918
CHD1	0.391298	7.91352	3.86522	0.000115105	0.00183684	0.368228
GNB2L1	-0.390972	10.8322	-5.12649	3.28412e-07	1.00538e-05	5.93008
RPL41	-0.390263	12.0805	-6.58774	5.9152e-11	3.34684e-09	14.2563
COX6C	-0.39	8.95364	-3.56302	0.000376585	0.00498209	-0.737003
COPZ1	-0.389982	7.6882	-4.73221	2.40216e-06	6.26441e-05	4.02788
DSE	0.389822	7.60591	4.81639	1.58981e-06	4.25091e-05	4.42156
NGFRAP1	-0.389419	7.62591	-5.08634	4.04838e-07	1.22165e-05	5.72961
GNL3	-0.389148	7.71476	-4.0389	5.60603e-05	0.00100354	1.04342
ACTG1	-0.388794	11.0461	-4.18503	2.995e-05	0.000580837	1.63403
TRA2B	0.385064	8.65179	2.95773	0.00314148	0.0261254	-2.68383
RPL37A	-0.385003	11.1356	-5.26851	1.54833e-07	4.98059e-06	6.6514
ARL6IP5	-0.384695	9.01931	-3.2494	0.00117876	0.0124705	-1.79026
B2M	0.38438	13.3633	6.22037	6.21137e-10	2.89423e-08	11.9757
RPL35A	-0.38338	11.333	-5.27973	1.45793e-07	4.71372e-06	6.70917
MAT2A	0.382915	7.62716	4.46185	8.65119e-06	0.000197915	2.80922
SLC4A7	0.382303	7.65857	4.37728	1.27385e-05	0.000279321	2.44237
MZT2A	-0.381927	7.87772	-3.92025	9.19193e-05	0.00153288	0.579016
UBC	0.381404	10.7108	3.33578	0.000869262	0.00973235	-1.51019
CD2	-0.38084	7.46031	-6.38887	2.14488e-10	1.05365e-08	13.0063
ITGB2	0.380346	8.21146	3.3395	0.000857211	0.00964857	-1.49749
UQCRH	-0.379549	8.88456	-3.39729	0.000696044	0.00813806	-1.30551
HNRNPA1	-0.379532	10.0805	-3.92936	8.85361e-05	0.00148035	0.614187
CALR	-0.379262	8.81894	-2.9602	0.00311637	0.0259848	-2.67657
BNIP3L	0.37659	7.74009	4.21303	2.65004e-05	0.000526001	1.74953
SPCS1	-0.374741	8.38468	-3.45642	0.000560689	0.00685924	-1.10575
RPS15A	-0.374466	11.6107	-5.42751	6.52659e-08	2.26006e-06	7.48157
FCGRT	0.374338	8.56399	3.32648	0.000897985	0.0100009	-1.54026
PPA1	-0.374081	8.08905	-3.10887	0.00190895	0.0179007	-2.23121
VEGFA	0.372857	7.43976	5.73499	1.14935e-08	4.49595e-07	9.1546
PSMD8	-0.372287	8.1319	-3.57971	0.000353508	0.00472612	-0.678297
RPS15	-0.37123	11.8151	-6.32829	3.15304e-10	1.53698e-08	12.6327
OST4	-0.371079	8.74763	-3.45913	0.000555122	0.00681746	-1.09652
EIF3F	-0.370711	8.67282	-3.30659	0.000963799	0.0105303	-1.60533
AQP3	-0.370558	7.74577	-3.97375	7.36694e-05	0.00127553	0.786707
GNA15	-0.370417	8.03062	-3.74133	0.000189042	0.00279245	-0.0955727
TACC1	0.37024	7.76519	4.05337	5.27336e-05	0.000960266	1.10097
CASP1	0.369276	7.64785	4.36982	1.31764e-05	0.00028781	2.41035
PPIA	-0.36922	9.95765	-3.86467	0.000115364	0.00183684	0.366124
ARL5B	-0.368528	7.59693	-4.28874	1.89649e-05	0.000390198	2.06569
ARRDC3	0.367263	7.45698	5.43538	6.24958e-08	2.17602e-06	7.52329
TMEM14C	-0.367053	8.81864	-3.34051	0.0008541	0.00964783	-1.49414
GABARAPL2	-0.366343	8.52278	-3.08425	0.00207307	0.0191782	-2.3064
GAS2L3	-0.365981	7.58559	-5.04897	4.91199e-07	1.46138e-05	5.54441
SRSF7	-0.36558	8.54199	-2.82379	0.00480067	0.0362596	-3.06629
PLK2	0.364294	7.54406	4.47868	8.00387e-06	0.000185652	2.88303
VPS13C	0.364028	7.68256	4.30196	1.7879e-05	0.000372695	2.12146
GABARAPL1	0.363415	7.47359	5.16925	2.62392e-07	8.11112e-06	6.14525
FNBP1	-0.362888	8.02667	-3.47286	0.000527672	0.00656296	-1.04961
TNFAIP8	-0.362722	8.05814	-3.27948	0.00106073	0.0114347	-1.69341
RPLP1	-0.362466	12.639	-6.51368	9.59644e-11	5.02584e-09	13.7866
TRAPPC1	-0.361739	8.06703	-3.57637	0.000358016	0.00477631	-0.690061
FAU	-0.361332	11.268	-5.4457	5.90353e-08	2.08998e-06	7.57809
CHURC1	-0.361324	7.84128	-3.8344	0.000130399	0.00202039	0.251455
CALM3	-0.360582	7.9668	-3.55584	0.000386952	0.00508816	-0.762205
ETS2	0.360581	7.51957	4.85795	1.29361e-06	3.53344e-05	4.61841
NRP2	0.360384	7.44434	4.87804	1.17245e-06	3.23036e-05	4.71254
SSR4	-0.360334	8.61749	-3.24773	0.00118567	0.0125018	-1.79562
DNAJB6	-0.35976	8.60719	-2.94686	0.00325332	0.0269847	-2.71549
CCL17	-0.359743	7.51571	-2.72902	0.00642015	0.044367	-3.32659
HMGN1	-0.359566	8.82325	-3.1482	0.00167095	0.0162156	-2.1097
SYNE2	-0.358011	7.43733	-5.58862	2.6558e-08	9.842e-07	8.34711
NUFIP2	0.357729	7.77104	3.81652	0.00014013	0.00214493	0.184135
RPL23	-0.357205	10.895	-4.34858	1.45041e-05	0.000312628	2.31944
HMGN2	-0.357037	8.93035	-2.69996	0.00700291	0.0477691	-3.40428
RPL9	-0.357028	11.642	-4.92527	9.23126e-07	2.61154e-05	4.9408
RPS21	-0.356936	10.0498	-3.86211	0.00011657	0.0018495	0.35639
ICAM3	-0.356026	7.80298	-3.93606	8.61233e-05	0.0014515	0.640106
CCT7	-0.355922	7.65631	-4.34654	1.46378e-05	0.000314149	2.31075
NUDT3	0.355683	7.68464	4.21125	2.67068e-05	0.000527231	1.74221
PA2G4	-0.355368	8.18577	-3.24944	0.0011786	0.0124705	-1.79014
RPS9	-0.355296	11.5573	-5.72345	1.22864e-08	4.77662e-07	9.09024
RANBP1	-0.354656	7.98222	-3.42762	0.000623217	0.00746564	-1.20347
SNU13	-0.354563	8.30362	-3.24089	0.00121431	0.0127614	-1.81752
EIF3D	-0.354253	8.16204	-3.35421	0.000813176	0.00928486	-1.44892
HPGD	-0.353802	7.61535	-4.20535	2.74067e-05	0.000537697	1.71779
GRB2	0.35376	8.12515	3.48956	0.000495987	0.00624865	-0.992296
PSMA7	-0.353723	8.7727	-3.14629	0.00168184	0.0162714	-2.11564
BAZ1A	-0.353567	8.28119	-3.06919	0.00217985	0.0199332	-2.35213
NDUFB7	-0.353539	8.05896	-3.47022	0.000532844	0.00659499	-1.05863
RPLP0	-0.35352	10.6232	-4.28755	1.9066e-05	0.000391006	2.06066
HMOX1	0.353018	7.47226	4.93775	8.66743e-07	2.46303e-05	5.00105
CCT4	-0.352892	7.882	-3.66277	0.00025704	0.00360367	-0.38198
ASAH1	0.352468	7.64176	4.30009	1.80292e-05	0.000374594	2.11354
SAMD9L	0.352078	7.63579	4.0828	4.65348e-05	0.000854756	1.21866
RPL13	-0.351884	12.4217	-5.97792	2.74086e-09	1.15792e-07	10.5391
RPS20	-0.350699	11.5022	-5.34362	1.03252e-07	3.46196e-06	7.04058
CTNNBIP1	-0.350406	7.86852	-3.7976	0.000151169	0.0022863	0.113236
H2AFY	-0.34994	8.71052	-3.08737	0.00205152	0.0190065	-2.29688
ATP5J	-0.349441	8.62869	-3.18172	0.0014901	0.0148006	-2.00499
MMP12	-0.346892	7.51284	-2.83639	0.00461865	0.0353483	-3.03139
PPP1CA	-0.346694	8.09974	-3.31607	0.000931895	0.0102882	-1.57437
ANXA6	-0.346571	7.57064	-4.30923	1.73076e-05	0.000363646	2.15218
CHD9	0.34626	7.78646	3.73956	0.000190367	0.00280548	-0.10209
SLC40A1	0.345944	7.28903	9.18922	1.14511e-19	1.61258e-17	33.8588
CXADR	-0.345676	7.49148	-5.4012	7.5414e-08	2.58324e-06	7.34259
TAGLN2	-0.345454	8.78474	-2.80684	0.00505924	0.0373229	-3.11341
RAN	-0.343408	8.67233	-3.00244	0.00271682	0.023552	-2.55223
HECTD1	-0.342902	7.478	-5.22524	1.95084e-07	6.18125e-06	6.42959
SLC25A5	-0.342276	9.14629	-2.97351	0.00298501	0.0252213	-2.63758
NDUFA5	-0.342129	7.74282	-3.89775	0.000100811	0.00164226	0.492448
FAM105A	0.341743	7.82466	3.62488	0.000297491	0.00409826	-0.517974
COX4I1	-0.341724	9.97843	-3.87469	0.000110759	0.00178596	0.404273
DAB2	0.341234	7.57576	4.32258	1.63028e-05	0.000346681	2.20877
HSD17B11	0.341133	7.70417	3.88931	0.000104348	0.00169118	0.460138
MFSD1	0.341082	7.64931	4.16898	3.21154e-05	0.000609326	1.56817
HOPX	-0.340661	7.57293	-4.28376	1.93904e-05	0.000395104	2.0447
IL1R2	-0.340408	7.59736	-3.76843	0.000169838	0.00253835	0.00447201
ITPR2	0.339957	7.57717	4.30325	1.77761e-05	0.000371773	2.12692
TMEM70	-0.338323	7.60409	-4.04569	5.44755e-05	0.000988961	1.07039
S100A11	0.337886	10.57	3.1996	0.00140121	0.01423	-1.9487
PFN1	-0.337845	10.5456	-3.60295	0.00032356	0.00439057	-0.596062
UBE2V2	-0.336876	7.62533	-4.33743	1.52506e-05	0.000325397	2.27192
RPL27A	-0.334302	11.875	-5.24275	1.7771e-07	5.65902e-06	6.51912
TMEM173	0.333853	7.40876	5.42038	6.78751e-08	2.33763e-06	7.44387
CLEC5A	0.333559	7.92843	3.11633	0.00186136	0.0175894	-2.20821
MT-ND1	-0.333076	10.5622	-3.91331	9.45796e-05	0.00156834	0.552263
EDF1	-0.332071	9.00403	-3.07446	0.00214192	0.0196715	-2.33615
MARCH1	0.331714	7.79715	3.53076	0.000425269	0.0055224	-0.84978
EPCAM	-0.331034	7.59272	-4.65538	3.48126e-06	8.71965e-05	3.67444
SH3YL1	-0.330337	7.55311	-4.6437	3.68144e-06	9.14874e-05	3.62122
ANKRD28	-0.329411	7.6176	-3.8435	0.000125693	0.00196187	0.285847
CLIC1	-0.329052	9.70182	-2.97597	0.00296132	0.0251704	-2.63036
ANAPC11	-0.327326	8.16868	-3.0708	0.00216825	0.0198846	-2.34728
CD37	0.327241	8.1363	2.95087	0.00321154	0.026673	-2.7038
NLRP1	0.327091	7.363	6.39772	2.02691e-10	1.01233e-08	13.0611
HLA-B	0.32676	10.6847	3.62924	0.000292557	0.00403906	-0.502419
AHR	-0.326282	7.73942	-3.56007	0.000380815	0.00502755	-0.747368
PDLIM2	-0.325045	7.57421	-4.20913	2.69564e-05	0.000530505	1.73343
EMB	0.324979	7.55032	4.346	1.46738e-05	0.000314149	2.30842
OSBPL8	-0.324398	8.1902	-3.00518	0.00269253	0.0234355	-2.54408
FKBP1A	-0.323152	8.88864	-2.84423	0.00450445	0.0345996	-3.00904
RRBP1	0.322914	7.859	3.33859	0.000860006	0.00966287	-1.50049
PPT1	0.322542	8.52302	2.80865	0.00503109	0.0372085	-3.1084
ATP6V1F	0.322218	8.30165	2.91987	0.00354726	0.0289678	-2.79369
ATP5O	-0.32202	8.54924	-2.91118	0.00364693	0.0294778	-2.81871
ABRACL	-0.321887	7.75809	-3.53166	0.000423838	0.00551511	-0.846654
FRMD4A	0.321681	7.41053	5.4422	6.0188e-08	2.10725e-06	7.55948
CLTA	0.320813	8.17508	2.97426	0.00297776	0.0252207	-2.63537
CD82	-0.320518	7.40983	-5.47416	5.04289e-08	1.80547e-06	7.72969
PLA2G16	0.320192	7.3621	5.21685	2.04947e-07	6.46143e-06	6.38272
BZW2	-0.319863	7.5362	-4.49446	7.43909e-06	0.000175901	2.95249
STAT3	0.318513	7.6463	3.76146	0.000174575	0.00258878	-0.0212496
BHLHE40	-0.317491	7.77828	-3.23776	0.00122762	0.0128374	-1.82752
IL18	-0.31732	7.98605	-3.17339	0.00153326	0.0150584	-2.03111
C9orf78	-0.316344	7.80816	-3.32043	0.000917564	0.0102011	-1.56011
CARHSP1	-0.316194	7.58126	-4.09178	4.47838e-05	0.000824985	1.25477
CYTIP	-0.31577	8.24872	-2.74698	0.00607737	0.042812	-3.2777
TJP1	-0.31498	7.45798	-5.3261	1.13541e-07	3.78327e-06	6.94931
C19orf53	-0.314528	8.16954	-3.07753	0.0021201	0.0194994	-2.32683
RPL31	-0.314311	10.9352	-3.96119	7.76159e-05	0.00133293	0.737712
SERF2	-0.313857	10.2631	-3.42474	0.000629824	0.00750224	-1.21321
HLA-C	0.313111	10.2209	3.21599	0.00132407	0.0135551	-1.89684
NCKAP5	0.312533	7.33771	6.95792	4.88865e-12	3.12923e-10	16.68
LAMTOR5	-0.312441	8.08251	-3.13573	0.00174324	0.0166871	-2.14838
ACTR3	-0.312044	8.73566	-2.74509	0.00611226	0.0429371	-3.28282
EEF1D	-0.311094	9.87361	-3.35687	0.000805448	0.00921322	-1.44012
PPP1R2	-0.310379	7.96548	-2.91394	0.00361499	0.0293319	-2.81077
GLTSCR2	-0.310183	8.84673	-2.81029	0.00500558	0.0372085	-3.10384
C14orf2	-0.310158	8.64903	-2.89874	0.00379402	0.0303187	-2.8544
FAM162A	-0.309735	7.93772	-3.17691	0.00151491	0.0149394	-2.02009
BSG	-0.309439	7.86196	-3.28306	0.00104741	0.0113461	-1.6818
NDUFB8	-0.30924	8.22207	-2.88993	0.00390147	0.0310208	-2.87959
SEPT9	-0.309052	7.51483	-4.30894	1.73302e-05	0.000363646	2.15095
WDR83OS	-0.30882	8.15746	-2.98332	0.0028915	0.0246947	-2.60874
TERF2IP	-0.308369	7.96307	-3.05004	0.00232297	0.0209995	-2.40998
CAMLG	-0.30798	7.92139	-3.16365	0.0015852	0.0155261	-2.06156
ATP5J2	-0.307797	8.5091	-2.91584	0.00359314	0.0291955	-2.8053
RNASE6	0.307684	8.07604	2.75867	0.005865	0.0419014	-3.24588
PPFIBP1	-0.307506	7.39395	-5.79785	7.97265e-09	3.15767e-07	9.50758
RPL23A	-0.307096	11.4834	-4.5597	5.48367e-06	0.00013417	3.2422
RPL27	-0.307057	10.982	-4.12312	3.91556e-05	0.000734109	1.38129
COX8A	-0.306895	8.82731	-2.77418	0.00559378	0.0403274	-3.20348
TSPAN13	-0.306076	7.52573	-4.36715	1.33366e-05	0.000289433	2.3989
SLC25A6	-0.305899	9.57232	-2.92877	0.00344774	0.0283744	-2.76798
TANK	-0.305203	7.80536	-3.13288	0.00176013	0.0167728	-2.15718
RAC2	-0.304082	7.6244	-3.80304	0.000147912	0.00224777	0.133596
BST2	0.30389	7.89193	2.9677	0.00304178	0.0255308	-2.65464
SMC4	-0.30361	7.66921	-3.2718	0.00108977	0.0117247	-1.71821
GNB4	0.302687	7.50404	4.31152	1.71314e-05	0.000361872	2.16187
SUMO2	-0.301821	9.33497	-2.93745	0.00335316	0.0277764	-2.74283
SLU7	-0.301504	7.59067	-3.81288	0.000142192	0.00217125	0.170472
COX7C	-0.301195	9.34132	-2.86975	0.00415803	0.0324901	-2.937
NDUFV2	-0.300827	8.1167	-2.88669	0.00394174	0.0313018	-2.88886
DUT	-0.300322	7.97465	-2.68466	0.00732984	0.0498382	-3.44496
MALAT1	0.300211	15.2404	3.47504	0.000524074	0.00653752	-1.04302
RPL26	-0.298256	11.991	-4.41336	1.08088e-05	0.00024118	2.59805
S100A2	-0.298237	8.25188	-2.72573	0.00648085	0.0447376	-3.33515
MINOS1	-0.297946	8.16645	-2.86016	0.00428527	0.0334019	-2.96415
EEF1A1	-0.297223	12.954	-4.47805	8.02723e-06	0.000185652	2.88026
UQCRQ	-0.297207	8.36162	-2.73583	0.00628619	0.0436799	-3.30791
RPS11	-0.296453	11.5006	-4.36198	1.3652e-05	0.000295266	2.37677
POLR2L	-0.296137	8.28617	-2.82226	0.00482342	0.0363881	-3.07055
GATA3	-0.295618	7.36227	-5.86163	5.48085e-09	2.21224e-07	9.86944
HLA-DQA1	0.295114	11.2205	3.07001	0.00217395	0.019908	-2.34967
IFNGR2	0.294541	7.51225	4.29112	1.87653e-05	0.000387348	2.07569
FRMD4B	0.293608	7.86433	3.03315	0.00245632	0.0219545	-2.46072
RNF19A	-0.293215	7.52684	-3.93733	8.56731e-05	0.00144776	0.645023
PCNP	-0.293017	7.91194	-3.06656	0.00219904	0.0200508	-2.36011
ZNF503	0.291423	7.40155	4.98764	6.728e-07	1.95131e-05	5.2433
SLC2A1	-0.291188	7.60034	-3.6893	0.000231851	0.00331657	-0.285918
ATRAID	-0.289924	7.80698	-3.20843	0.00135914	0.0138693	-1.92078
NABP1	0.289713	7.85103	2.79676	0.00521915	0.0383242	-3.14134
RNF213	0.289645	7.6743	3.11649	0.00186035	0.0175894	-2.20772
OCIAD2	-0.289046	7.51177	-4.18231	3.03072e-05	0.000584633	1.62284
SLA	-0.288529	7.887	-2.77992	0.00549629	0.0397776	-3.18773
C12orf75	0.288232	7.50453	3.61817	0.000305293	0.00418754	-0.542019
CD55	-0.287643	7.86027	-2.93573	0.00337177	0.0278577	-2.74783
COX7A2L	-0.286897	8.0845	-2.79678	0.00521883	0.0383242	-3.14128
ARPC5L	-0.286652	7.70038	-3.29017	0.00102148	0.0111031	-1.65876
ADRM1	-0.286276	7.78414	-3.21957	0.00130773	0.013453	-1.88546
MYC	-0.286147	7.56591	-3.60226	0.000324414	0.00439276	-0.598513
BAIAP2	-0.285652	7.54897	-4.03923	5.59828e-05	0.00100354	1.04472
NPM1	-0.285405	9.91268	-2.7948	0.00525067	0.038511	-3.14674
TUFM	-0.285255	8.01798	-2.87846	0.00404548	0.0319654	-2.91228
RNF13	0.284964	7.76931	3.15281	0.0016449	0.0160119	-2.09535
IFIT2	0.284745	7.4037	4.26339	2.12453e-05	0.000426049	1.95847
SNX2	0.284088	7.76256	3.18422	0.00147738	0.0147204	-1.99715
RPL11	-0.284064	12.0615	-4.71374	2.62765e-06	6.79649e-05	3.94237
NSMCE1	-0.282302	7.53486	-3.85058	0.000122147	0.00192071	0.312632
RPL28	-0.281657	12.0013	-4.73875	2.32697e-06	6.10273e-05	4.05819
SRP72	-0.281356	7.90378	-2.90092	0.0037679	0.0301861	-2.84817
CTSL	0.28074	7.32094	6.19569	7.24267e-10	3.27834e-08	11.8269
CNPY2	-0.280625	7.53224	-3.93377	8.69428e-05	0.00146142	0.631222
RPLP2	-0.27825	11.9189	-4.77114	1.98639e-06	5.26683e-05	4.20909
USP53	0.278061	7.47944	4.12921	3.81417e-05	0.000719358	1.40601
EEF1B2	-0.277379	10.1287	-2.90026	0.00377577	0.0302109	-2.85005
AZIN1	0.276455	7.55863	3.67169	0.000248304	0.00350446	-0.349784
AC090498.1	-0.276283	7.74521	-3.14717	0.00167681	0.0162476	-2.1129
RORA	-0.275213	7.39554	-4.74585	2.2478e-06	5.93513e-05	4.0912
EGR2	0.274867	7.36261	5.00486	6.16235e-07	1.79958e-05	5.32735
PPP1R15B	-0.274792	7.61066	-3.21783	0.00131564	0.0135125	-1.89099
SPPL2A	0.27427	7.65091	3.2676	0.00110598	0.0118588	-1.73177
UBB	-0.274012	10.0739	-2.7226	0.00654238	0.0450571	-3.34359
RPL30	-0.273635	11.423	-4.04506	5.46215e-05	0.000988961	1.06787
CCT3	-0.273471	7.88226	-2.85275	0.00438604	0.0339002	-2.98507
SUZ12	-0.272972	7.50119	-3.95905	7.83091e-05	0.00133863	0.729365
TOMM40	-0.272663	7.4854	-4.11225	4.10276e-05	0.000764683	1.33728
GLO1	-0.272429	7.67591	-3.17673	0.00151586	0.0149394	-2.02067
IFI44L	0.272145	7.32485	5.48518	4.76288e-08	1.72471e-06	7.78503
XAF1	0.272099	7.38234	4.86223	1.26629e-06	3.47379e-05	4.63879
NUDC	-0.271816	7.76485	-2.98722	0.00285499	0.0244487	-2.59722
PARP9	0.271522	7.41465	4.52676	6.39973e-06	0.000153618	3.09541
RNF149	0.271288	7.64453	3.18719	0.00146239	0.01464	-1.98781
TECR	-0.271116	7.6262	-3.40796	0.000669582	0.00788687	-1.26974
SERPINB6	0.270313	7.50508	4.00626	6.43136e-05	0.0011321	0.914295
CREM	0.269429	7.60956	2.80994	0.00501262	0.0372085	-3.10501
OFD1	0.26917	7.53765	3.66395	0.000255869	0.00359521	-0.377728
MTUS1	0.268983	7.27273	8.76995	4.31585e-18	5.58154e-16	30.3002
CFAP97	-0.268867	7.50769	-3.84032	0.000127321	0.0019824	0.273805
PRDX2	-0.268213	7.62185	-3.31651	0.000930431	0.0102882	-1.57292
ETS1	-0.266948	7.3415	-5.92033	3.86911e-09	1.60252e-07	10.2059
PQLC3	-0.26638	7.65134	-3.26847	0.00110261	0.0118427	-1.72896
CAV1	-0.266363	7.35209	-5.6158	2.27669e-08	8.53691e-07	8.49552
RAP1B	-0.265545	7.71111	-3.08204	0.00208844	0.0192922	-2.31313
SNRNP70	-0.264599	7.6412	-3.28107	0.00105479	0.0114065	-1.68825
ETFB	-0.264197	7.83364	-2.83899	0.00457878	0.0350855	-3.02376
FOXN3	0.264115	7.62363	3.25451	0.00115789	0.012332	-1.77387
TMEM165	0.263252	7.67131	3.04587	0.00235525	0.0212308	-2.42253
DIAPH1	-0.263146	7.5871	-3.38745	0.000721334	0.00838732	-1.33844
RPL19	-0.262848	11.982	-4.44899	9.17932e-06	0.000208492	2.753
HTRA1	0.262754	7.2713	7.91178	4.62287e-15	4.12607e-13	23.473
CD1B	-0.262098	7.48054	-2.98848	0.00284521	0.024398	-2.59393
MB21D1	0.261891	7.41878	4.24406	2.31194e-05	0.000460715	1.87845
ANAPC16	-0.26161	7.86813	-2.74243	0.00616174	0.0430484	-3.29003
PRDX4	-0.260893	7.69119	-3.14144	0.00170976	0.0164662	-2.13068
GOLGB1	-0.260874	7.81813	-2.73582	0.00628626	0.0436799	-3.30792
NHP2	-0.260848	7.8766	-2.71657	0.00666213	0.0457895	-3.35979
AKR1B1	0.260469	7.57347	3.3076	0.000960369	0.010511	-1.60205
PCBD1	-0.259723	7.57767	-3.52005	0.000442674	0.00570168	-0.886961
POLE4	-0.259419	7.67171	-3.01808	0.00258111	0.0226231	-2.50573
DIAPH2	0.259029	7.38347	4.60284	4.47265e-06	0.000110285	3.43598
POU2F2	0.258866	7.33776	5.29367	1.3527e-07	4.41857e-06	6.78112
H2AFJ	-0.258625	7.81513	-2.73341	0.00633234	0.0439038	-3.31444
RPL24	-0.25796	10.6805	-3.2599	0.00113624	0.0121423	-1.75655
NAP1L4	-0.256932	7.5084	-3.6789	0.000241443	0.00342288	-0.323687
PDCD4	-0.256745	7.55937	-3.37354	0.000758518	0.0087714	-1.38479
MRPL23	-0.256503	7.5798	-3.38779	0.000720434	0.00838732	-1.33729
ATP6V0A1	0.256006	7.42941	4.18486	2.99722e-05	0.000580837	1.63333
RPL37	-0.254679	11.0035	-3.14041	0.00171574	0.0164987	-2.13386
STK38L	0.254318	7.44554	3.96693	7.5788e-05	0.00130863	0.760086
DCTN3	-0.253501	7.82237	-2.77216	0.00562849	0.0404497	-3.20902
CPNE3	-0.253356	7.66778	-2.99406	0.00279214	0.024106	-2.57704
RPS23	-0.253018	12.1344	-3.948	8.19791e-05	0.00139277	0.686378
PRDM1	0.252976	7.5958	2.85472	0.00435908	0.0338296	-2.97952
CCDC90B	-0.252906	7.47246	-3.91278	9.47883e-05	0.00156834	0.550196
TPT1	0.252764	11.9482	3.5558	0.000387012	0.00508816	-0.762348
OPTN	-0.25257	7.38225	-4.68575	3.00835e-06	7.68185e-05	3.81347
MT-CO2	-0.251427	11.5787	-3.71363	0.000210815	0.00305706	-0.197261
QKI	0.250931	7.58562	3.23722	0.00122993	0.0128403	-1.82924
SSRP1	-0.25003	7.53122	-3.46217	0.000548928	0.00678081	-1.08614
COL17A1	-0.249858	7.37473	-4.90916	1.00114e-06	2.79482e-05	4.86326
PHB	-0.249403	7.80679	-2.70223	0.0069551	0.047494	-3.39819
SRSF10	-0.248201	7.72156	-2.81065	0.00500011	0.0372085	-3.10286
C20orf27	0.248054	7.42429	4.09825	4.35629e-05	0.000804834	1.2808
ECH1	-0.24751	7.76741	-2.73383	0.00632435	0.0438964	-3.31332
BCL2	0.24744	7.37379	4.52786	6.3669e-06	0.000153411	3.1003
RPL39	-0.247267	11.6661	-3.68315	0.000237481	0.00338205	-0.308271
PAFAH1B3	-0.246956	7.40165	-4.42871	1.00755e-05	0.000227218	2.66466
S100A16	-0.246837	7.60861	-3.11136	0.00189282	0.0177964	-2.2235
NEMF	0.246834	7.64736	3.00479	0.00269599	0.0234355	-2.54525
ANKRD22	0.246633	7.32881	5.38246	8.35641e-08	2.8318e-06	7.24392
NACA	-0.245673	10.6709	-3.04118	0.00239209	0.0215082	-2.43664
WBP5	-0.245647	7.57778	-3.05563	0.00228034	0.0207027	-2.39314
DRAM2	0.245054	7.63905	3.09457	0.00200266	0.0185811	-2.27492
ADM	0.244815	7.53817	2.85766	0.00431975	0.033588	-2.97132
PTPN2	0.244064	7.5742	3.10161	0.0019559	0.0182541	-2.25339
SRI	-0.244041	7.73629	-2.75085	0.00600625	0.0425745	-3.26717
ILF3	-0.243295	7.72077	-2.75448	0.00594038	0.0423444	-3.25731
AIDA	0.243114	7.44699	3.85124	0.00012182	0.00192034	0.315142
DST	-0.241976	7.61028	-3.02788	0.00249931	0.0221823	-2.47648
TSTA3	-0.241421	7.49003	-3.61485	0.000309155	0.00423135	-0.553733
FDPS	-0.240707	7.68998	-2.87749	0.0040579	0.0319837	-2.91504
FNIP1	0.2403	7.61892	2.97265	0.00299335	0.0252582	-2.6401
CDK2AP2	-0.2401	7.6087	-2.90957	0.00366569	0.029554	-2.82335
HSD17B10	-0.239885	7.76351	-2.73238	0.00635199	0.0439919	-3.31721
ASPH	-0.239686	7.67331	-2.87626	0.00407366	0.0320368	-2.91853
MPC1	0.239674	7.62565	2.9858	0.00286821	0.0245288	-2.60141
LPGAT1	0.239561	7.5163	3.37097	0.000765603	0.0088372	-1.39336
AC013461.1	-0.239557	7.45806	-3.86492	0.000115244	0.00183684	0.367096
ACOT7	-0.239448	7.60202	-2.81781	0.00489036	0.0367618	-3.08293
TFDP2	-0.239357	7.38466	-4.48926	7.62096e-06	0.000178314	2.92956
CCT5	-0.238958	7.72869	-2.68847	0.00724709	0.0493815	-3.43485
RPS28	-0.23838	11.0288	-3.24865	0.00118187	0.0124825	-1.79268
NDUFB6	-0.238151	7.74822	-2.7049	0.00689977	0.047167	-3.39106
PIM3	-0.237956	7.63197	-2.75403	0.00594849	0.0423546	-3.25853
ITM2A	-0.237749	7.32449	-5.36435	9.22402e-08	3.10918e-06	7.14897
KDM5B	-0.237408	7.43394	-3.91684	9.32196e-05	0.00155048	0.565843
SNCA	0.237382	7.46165	3.6827	0.000237897	0.00338205	-0.309904
AHCYL1	-0.235606	7.58103	-3.17424	0.00152884	0.0150439	-2.02847
GZMA	-0.235389	7.37121	-3.40025	0.000689381	0.00807506	-1.29639
WARS	0.23532	7.47288	3.41203	0.000659713	0.00780078	-1.25603
ACADM	-0.235282	7.48412	-3.56383	0.000375438	0.00497731	-0.734172
CYB5R1	-0.235032	7.47243	-3.80941	0.000144183	0.00219637	0.157466
COMMD7	-0.234996	7.63076	-2.93623	0.00336637	0.0278495	-2.74639
LGMN	0.234962	7.35853	4.42373	1.03081e-05	0.000231641	2.64301
RPL29	-0.234726	11.2438	-3.45845	0.000556519	0.0068214	-1.09885
UVRAG	-0.234706	7.60674	-2.98995	0.00282978	0.0243315	-2.58918
PIN1	-0.234286	7.69377	-2.76681	0.00572132	0.0410136	-3.22367
RPS24	-0.233878	11.9558	-3.58352	0.000348418	0.00467781	-0.664828
HPGDS	-0.233794	7.94254	-2.68425	0.00733882	0.0498457	-3.44605
ISOC2	-0.233694	7.53478	-3.25151	0.00117009	0.0124396	-1.78349
NME3	-0.233687	7.62789	-2.89282	0.00386589	0.0308541	-2.87133
CHCHD10	0.233475	7.63476	2.83099	0.00469435	0.0357279	-3.04617
RPA2	-0.23346	7.51569	-3.3184	0.000924215	0.010257	-1.56676
NR3C1	0.233209	7.58923	2.93208	0.0034114	0.0281118	-2.7584
HPS5	-0.232837	7.49966	-3.37377	0.000757897	0.0087714	-1.38404
CREG1	0.232287	7.46978	3.51523	0.000450735	0.005782	-0.903685
MX1	0.232159	7.46134	3.33757	0.000863134	0.00968085	-1.50383
PHIP	-0.230475	7.65663	-2.74368	0.00613848	0.0430305	-3.28665
KLF3	0.230261	7.41708	3.99948	6.61668e-05	0.00115829	0.887599
GNAI1	-0.230241	7.47503	-3.50917	0.000461053	0.00589051	-0.924654
ARF3	0.230237	7.67896	2.75306	0.00596603	0.0424318	-3.26116
CFD	0.229709	7.35372	4.50237	7.17048e-06	0.000170185	2.98741
PLAU	0.229417	7.37034	4.17812	3.08641e-05	0.000590893	1.60566
SNAI1	0.229362	7.33801	4.27514	2.01845e-05	0.000408656	2.00702
DUSP4	-0.229201	7.4829	-2.91942	0.00355295	0.0289769	-2.79509
MAD2L2	-0.229184	7.52998	-3.21196	0.00134266	0.0137233	-1.90961
ALDH3A2	-0.228509	7.41271	-4.01457	6.21106e-05	0.00109943	0.947054
EFNA1	-0.228128	7.37797	-4.52172	6.55237e-06	0.000156099	3.07302
USP36	-0.227738	7.41496	-3.77558	0.00016505	0.00248438	0.0311469
MT1X	-0.227539	7.57947	-2.74951	0.00603072	0.0426525	-3.27081
SOCS6	0.227	7.31685	5.5267	3.76273e-08	1.37037e-06	8.01156
CCDC112	0.226856	7.36618	4.40317	1.13233e-05	0.00025002	2.55396
CD46	0.226375	7.5505	3.03418	0.00244793	0.0219104	-2.45761
NDFIP2	-0.225904	7.33609	-5.20272	2.19865e-07	6.89745e-06	6.31485
SEPT11	-0.224371	7.49009	-3.19729	0.0014124	0.0142978	-1.95599
LYSMD2	0.22429	7.41042	3.86174	0.000116743	0.0018495	0.355
UROD	-0.222903	7.49646	-3.35851	0.000800729	0.0091758	-1.43471
BRI3	0.221813	7.63602	2.76202	0.00580542	0.0415694	-3.23674
RNF24	-0.221732	7.66375	-2.78524	0.0054073	0.039285	-3.1731
MRPL28	-0.221573	7.56785	-2.95865	0.00313207	0.0260814	-2.68113
LYST	0.220473	7.448	3.3786	0.0007448	0.00864432	-1.36796
TMED5	-0.220248	7.58208	-2.87227	0.00412527	0.0323537	-2.92988
FDFT1	-0.21998	7.49347	-3.25107	0.00117192	0.0124396	-1.78492
DR1	-0.219417	7.60107	-2.82633	0.00476286	0.0361464	-3.0592
CBX5	-0.218925	7.5051	-3.0671	0.00219511	0.0200438	-2.35848
LIMA1	-0.218204	7.50141	-3.18967	0.00144998	0.0145569	-1.98002
NANS	0.217401	7.52416	3.0196	0.00256829	0.0225419	-2.50121
CSRP2	-0.217013	7.43543	-3.53896	0.000412359	0.00539901	-0.821196
H1F0	0.216296	7.39978	3.63213	0.000289316	0.00400425	-0.49206
LBH	-0.2161	7.43546	-3.20239	0.00138781	0.0141191	-1.9399
MT1E	-0.215578	7.45265	-3.24669	0.00118999	0.0125265	-1.79896
NFKB2	-0.215408	7.52011	-3.01234	0.00263022	0.0229582	-2.52284
XIAP	0.215214	7.43824	3.49537	0.000485384	0.00613948	-0.972288
RPS4Y1	-0.213661	7.98127	-2.9265	0.0034729	0.0284943	-2.77455
EXOC3	-0.2136	7.41363	-3.72061	0.000205115	0.00298807	-0.171698
TMEM109	0.212775	7.48055	3.10114	0.00195901	0.0182562	-2.25484
RLF	-0.212722	7.58056	-2.78496	0.005412	0.039285	-3.17388
STX11	0.212667	7.46622	3.05248	0.00230425	0.0208601	-2.40263
RPS25	-0.212273	11.2295	-3.13386	0.00175427	0.0167422	-2.15414
ACBD5	0.211725	7.39789	3.80059	0.000149371	0.0022645	0.124422
PRKAR2A	-0.21129	7.44834	-3.34925	0.00082779	0.00941779	-1.46533
DDX3Y	0.210513	7.42623	3.47671	0.000520207	0.00650207	-1.03643
TIAM1	0.210024	7.39878	3.67257	0.000247452	0.00350023	-0.346581
CCDC14	-0.20963	7.41721	-3.53232	0.000422786	0.00551275	-0.844351
HSPA4	-0.209418	7.50335	-3.02106	0.00255595	0.0224959	-2.49683
TCTN3	-0.209158	7.50963	-2.70951	0.00680506	0.0465932	-3.37873
SLC25A37	0.208526	7.41598	3.41712	0.000647582	0.00768489	-1.23889
CDKN2D	-0.207956	7.44445	-3.2382	0.00122574	0.0128374	-1.82611
RNF138	0.207716	7.44645	3.34146	0.000851207	0.00963807	-1.49102
CPNE1	-0.207217	7.51778	-2.88203	0.00400022	0.0316472	-2.90213
LYRM4	-0.207167	7.52845	-2.90606	0.00370682	0.029772	-2.83342
ETNK1	0.20627	7.42159	3.42697	0.000624692	0.00746919	-1.20565
SPRED1	0.205464	7.37695	3.72668	0.000200279	0.0029311	-0.149444
POP7	-0.205348	7.46943	-3.21604	0.00132382	0.0135551	-1.89667
CLDND1	-0.204868	7.56406	-2.74028	0.00620196	0.0432363	-3.29585
KRT13	0.204226	7.39042	4.19465	2.8719e-05	0.000561705	1.67364
DCUN1D5	-0.20393	7.44691	-3.34	0.000855666	0.00964832	-1.49583
SERPINB5	-0.203804	7.39691	-3.72071	0.000205037	0.00298807	-0.171344
NEDD9	0.20377	7.33475	4.24836	2.26841e-05	0.000453467	1.89641
PARL	-0.203747	7.58807	-2.68562	0.00730894	0.0497494	-3.44242
P3H2	0.203243	7.37736	3.8212	0.000137519	0.00211519	0.201723
CFAP20	-0.202911	7.48879	-2.90229	0.00375151	0.0300928	-2.84423
ZC3H11A	-0.202047	7.44971	-3.19036	0.00144653	0.0145569	-1.97783
GYPC	-0.200457	7.35751	-3.70969	0.000214117	0.00309785	-0.211731
TM2D2	0.200326	7.43866	3.28326	0.0010467	0.0113461	-1.68118
ADRB2	0.200076	7.41779	3.18997	0.00144845	0.0145569	-1.97905
SEMA4A	-0.199951	7.43014	-3.2923	0.00101382	0.0110388	-1.65185
SLCO3A1	-0.199717	7.42223	-3.44078	0.000593876	0.00720957	-1.15891
UBA52	-0.199657	11.1154	-2.9651	0.00306746	0.0256783	-2.66225
AHI1	-0.198852	7.40197	-3.52088	0.000441305	0.00569562	-0.884089
ZNF22	0.198669	7.46846	3.03119	0.00247225	0.0220346	-2.46659
RIN2	0.198607	7.2709	6.55408	7.44093e-11	4.03847e-09	14.034
IFIT3	0.196746	7.34918	3.76111	0.000174845	0.00258878	-0.0226664
FHL2	-0.196689	7.43105	-3.5051	0.000468108	0.00596861	-0.938722
CXCL3	0.195947	7.3107	3.27969	0.001061	0.0114347	-1.69342
CHCHD1	-0.195258	7.49031	-2.90823	0.00368138	0.0296429	-2.8272
KLF5	-0.195024	7.4577	-3.11217	0.00188765	0.0177742	-2.22101
NBAS	-0.194952	7.3882	-3.3696	0.000769376	0.00886461	-1.39789
NAGK	0.194911	7.50821	2.80843	0.00503456	0.0372085	-3.10902
EGLN2	0.194833	7.43168	3.23335	0.00124663	0.0129294	-1.8416
FAM111A	0.194627	7.42855	3.04902	0.00233083	0.0210406	-2.41306
GLTP	-0.194485	7.49446	-2.81803	0.00488713	0.0367618	-3.08234
CCNG2	-0.194383	7.43929	-3.11425	0.0018745	0.0176766	-2.21463
RXRA	-0.193563	7.52739	-2.77378	0.0056006	0.0403307	-3.20457
ZNF644	-0.192722	7.49962	-2.78691	0.00537961	0.0391846	-3.16849
MYO6	-0.192442	7.39029	-3.70712	0.000216264	0.00312179	-0.221053
CYFIP1	0.192188	7.42612	3.23513	0.00123892	0.0128705	-1.83591
HBEGF	0.192036	7.3803	3.12869	0.00178566	0.0169906	-2.17028
KIAA1033	0.191893	7.45621	2.98131	0.00291043	0.0247895	-2.61465
OLFM2	-0.191787	7.54974	-2.8527	0.00438664	0.0339002	-2.9852
OXR1	0.190785	7.40636	3.39021	0.000714144	0.00833431	-1.3292
DCUN1D1	-0.190435	7.47223	-2.96401	0.00307823	0.0257058	-2.66543
MXD1	-0.190394	7.46772	-2.77622	0.00555895	0.0401339	-3.19789
BORCS7	0.190339	7.42582	3.17305	0.00153507	0.0150584	-2.03219
CBX6	-0.189658	7.43293	-3.01625	0.00259671	0.0227284	-2.5112
KAT6A	0.188746	7.46504	2.92624	0.00347579	0.0284943	-2.7753
RRP1B	-0.188392	7.35772	-3.88666	0.000105483	0.00170522	0.449996
C12orf10	-0.187618	7.45336	-3.02141	0.00255305	0.0224959	-2.4958
RASA2	-0.187504	7.47989	-2.81549	0.00492571	0.0369187	-3.0894
PLD3	0.187479	7.45672	2.75099	0.0060038	0.0425745	-3.26681
FAM207A	-0.187134	7.39503	-3.46009	0.000553158	0.00680809	-1.09324
ITGAE	-0.186239	7.44784	-2.97214	0.00299833	0.0252665	-2.64161
TOR1AIP1	-0.186134	7.4324	-2.99183	0.0028125	0.0242158	-2.58362
RHOQ	0.186113	7.31027	4.62692	3.98852e-06	9.87315e-05	3.54497
FKBP11	-0.185366	7.44662	-2.88534	0.00395857	0.0313961	-2.8927
ATG4B	-0.185261	7.41524	-3.18961	0.00145026	0.0145569	-1.9802
GLYR1	-0.185124	7.41369	-3.19472	0.00142501	0.0144023	-1.96412
IP6K2	-0.184591	7.4954	-2.70934	0.00680847	0.0465932	-3.37918
DCN	-0.1838	7.30403	-4.85076	1.34075e-06	3.61546e-05	4.58423
PIM2	-0.183705	7.4172	-3.07769	0.00211902	0.0194994	-2.32637
LRBA	-0.183267	7.39988	-3.18574	0.00146969	0.0146668	-1.99237
FAM110A	0.18326	7.40203	3.0102	0.00264867	0.0230875	-2.52918
RPS27	-0.182729	12.041	-2.83356	0.00465692	0.0355982	-3.03898
RND3	-0.18245	7.36904	-3.58682	0.000344084	0.00463928	-0.653202
SNRNP40	-0.180898	7.40682	-3.2226	0.00129406	0.0133933	-1.87583
HIP1	-0.180436	7.44946	-2.97466	0.00297391	0.0252207	-2.6342
EPS8	0.178591	7.38092	3.35063	0.000823701	0.00938811	-1.46076
ANKH	0.178171	7.43565	2.85779	0.00431729	0.033588	-2.97085
SPECC1	0.178004	7.39207	3.13803	0.00172969	0.0166076	-2.14126
MED13L	0.177787	7.42319	2.97108	0.00300862	0.0253195	-2.64471
TTC39C	-0.177632	7.44659	-2.81838	0.00488184	0.0367618	-3.08136
IRF2BPL	-0.177263	7.39669	-3.19826	0.00140769	0.0142729	-1.95293
PAG1	0.176857	7.35194	3.43329	0.000610427	0.00735414	-1.18431
FBXO9	-0.176819	7.40791	-3.06029	0.00224534	0.0204142	-2.37907
FUCA2	0.176289	7.39169	3.31311	0.000941754	0.0103609	-1.58405
KRT18	-0.175917	7.38769	-3.02323	0.00253782	0.0224298	-2.49037
ABHD17A	-0.175445	7.37567	-3.43678	0.00060267	0.0072884	-1.1725
ZFYVE16	0.172853	7.34847	3.63253	0.000288869	0.00400425	-0.490622
PUM3	-0.172779	7.45065	-2.72229	0.00654846	0.0450571	-3.34442
RBM33	-0.171819	7.40571	-3.02057	0.00256013	0.0225014	-2.49832
ORMDL3	-0.171165	7.4042	-3.10875	0.00190955	0.0179007	-2.23153
OTULIN	-0.171017	7.41734	-2.97578	0.00296309	0.0251704	-2.6309
MED13	0.171	7.38223	3.16244	0.0015918	0.0155667	-2.06536
HDDC2	-0.170842	7.43911	-2.83265	0.00467012	0.0356314	-3.04152
SEPT1	-0.169232	7.3951	-3.11945	0.00184188	0.017473	-2.19862
NUDT4	0.168582	7.4262	2.7142	0.00670974	0.0460668	-3.36615
TRIM29	-0.167905	7.42591	-2.9124	0.00363283	0.0294322	-2.81522
NCBP2-AS2	-0.167441	7.43321	-2.79702	0.005215	0.0383242	-3.14062
MEGF9	-0.166494	7.34922	-3.57004	0.000366719	0.00488214	-0.71236
SSPN	0.166212	7.28018	5.28252	1.43737e-07	4.67108e-06	6.72288
C9orf3	-0.165759	7.36949	-3.56848	0.00036889	0.00490075	-0.717841
TRABD	0.165715	7.42126	2.75203	0.00598481	0.0425176	-3.26397
RIOK2	0.16554	7.32785	3.76553	0.000171776	0.00256128	-0.00615969
SDHAF3	-0.165123	7.40169	-2.99632	0.00277162	0.0239615	-2.57035
EMG1	-0.165078	7.41364	-2.89237	0.00387145	0.0308596	-2.87263
SOX15	-0.16471	7.33522	-3.96198	7.73607e-05	0.00133216	0.740803
R3HDM4	-0.164296	7.39743	-3.00363	0.00270623	0.0234923	-2.54869
PHYHIP	-0.164112	7.38212	-3.23556	0.00123705	0.0128705	-1.83453
GEM	0.163603	7.35944	2.72492	0.00649939	0.0448168	-3.33758
KLK11	-0.162755	7.33119	-3.81786	0.000139376	0.00213856	0.189177
RAB34	0.162561	7.41873	2.84748	0.0044589	0.0342913	-2.9999
ITGA6	-0.161728	7.31962	-3.89937	0.000100142	0.00163843	0.49869
HMCES	-0.160931	7.41279	-2.76012	0.00583915	0.0417637	-3.24192
ZNF770	-0.160898	7.40649	-2.80997	0.00501063	0.0372085	-3.10475
BNIP3	-0.160689	7.40029	-2.89132	0.00388437	0.0309237	-2.87563
NSG1	-0.160404	7.33348	-3.59532	0.000333118	0.004501	-0.623114
SYTL1	-0.160142	7.32874	-3.60697	0.000318622	0.00435152	-0.581769
IER5L	0.159173	7.31422	3.84731	0.000123772	0.00193664	0.300267
TRIM33	-0.158642	7.40346	-2.81453	0.00494035	0.0369187	-3.09206
ATP6V1C1	0.158596	7.3959	2.82467	0.00478742	0.0362027	-3.06382
LSG1	0.15857	7.34105	3.40438	0.000678356	0.00796364	-1.28176
SCAMP4	0.158031	7.36999	3.1429	0.0017013	0.0164346	-2.12614
SRGAP2C	0.158008	7.33234	3.52112	0.000440908	0.00569562	-0.883256
TPPP3	-0.157872	7.41633	-2.72919	0.00641357	0.044367	-3.32583
PLA2G12A	-0.157217	7.33935	-3.49735	0.000481822	0.00610662	-0.965467
PGRMC2	-0.156157	7.34438	-3.40427	0.000678612	0.00796364	-1.2821
UBAP2	-0.155433	7.36481	-3.15189	0.00165009	0.0160377	-2.09823
CFAP36	-0.154757	7.34187	-3.31389	0.000939159	0.0103503	-1.58151
PDS5B	-0.153891	7.39328	-2.79166	0.00530176	0.0387728	-3.15542
C14orf1	-0.152727	7.39944	-2.76813	0.00569818	0.040894	-3.22004
NPIPB5	-0.152245	7.36321	-3.09564	0.00199553	0.018542	-2.27167
PHF13	-0.152088	7.32233	-3.71584	0.000208996	0.00303763	-0.189179
THUMPD3	0.151396	7.36799	3.0316	0.00246884	0.0220346	-2.46534
AQR	0.151369	7.35939	3.0224	0.00254472	0.0224595	-2.49283
IRS2	0.150956	7.34107	3.18931	0.00145179	0.0145569	-1.98116
GJA1	-0.150899	7.34586	-3.30521	0.000968537	0.0105639	-1.60984
TFAP2A	-0.149989	7.30308	-4.4161	1.06745e-05	0.000239027	2.60989
SDHA	-0.149097	7.38993	-2.74538	0.00610695	0.0429371	-3.28204
SOAT1	0.149095	7.34849	3.1365	0.0017387	0.0166689	-2.146
IGSF8	-0.148765	7.32529	-3.51561	0.000450095	0.005782	-0.902366
SVIL	-0.148722	7.34991	-3.23846	0.00122464	0.0128374	-1.82529
FAM114A1	0.146602	7.30295	3.87213	0.00011192	0.00180009	0.39451
FAM102A	-0.146454	7.27027	-4.92305	9.36088e-07	2.63644e-05	4.92777
ADD3	-0.146155	7.32445	-3.34778	0.000832149	0.00945041	-1.47016
ASS1	-0.146054	7.29138	-4.27209	2.04224e-05	0.000412154	1.99568
CEBPA	0.145788	7.32287	3.42922	0.000619573	0.00743605	-1.19805
ISCA1	-0.145748	7.37327	-2.87783	0.00405349	0.0319837	-2.91406
PPP2R3A	-0.145281	7.34706	-3.22132	0.0012998	0.0133933	-1.87989
NCK1	-0.143187	7.37182	-2.80822	0.00503786	0.0372085	-3.10961
ALDH3A1	-0.142002	7.29831	-3.95144	8.08195e-05	0.00137676	0.699748
CYR61	-0.141514	7.34005	-3.06289	0.00222605	0.0202679	-2.37122
SMARCAD1	-0.141467	7.34875	-3.02542	0.00251958	0.0223309	-2.48382
RAB38	-0.141267	7.30896	-3.8276	0.000134022	0.00206641	0.225819
IFIT1	0.140942	7.27965	4.0244	5.97061e-05	0.0010628	0.984467
PIK3C3	-0.1403	7.33248	-3.15461	0.00163488	0.0159389	-2.08977
FAM46B	-0.139169	7.31942	-3.44777	0.000578825	0.00705388	-1.13518
RERE	-0.139068	7.35475	-2.84754	0.00445809	0.0342913	-2.99973
APOBEC3A	0.139059	7.24497	6.8551	9.89281e-12	6.08648e-10	15.9942
HIRIP3	-0.138001	7.34549	-2.97393	0.00298096	0.0252207	-2.63635
BCL11B	-0.137035	7.28884	-3.92994	8.83568e-05	0.00148035	0.616149
SGMS2	-0.136368	7.37275	-2.74249	0.00616072	0.0430484	-3.28988
CETN3	-0.1358	7.31512	-3.41199	0.00065981	0.00780078	-1.25617
APOL6	0.135551	7.33878	2.84275	0.00452531	0.0347178	-3.0132
PGM1	-0.134872	7.35566	-2.78095	0.00547894	0.0397255	-3.18489
GPSM2	-0.13448	7.3277	-3.10275	0.00194843	0.0182112	-2.2499
ENPP2	0.132456	7.32153	2.96677	0.00305092	0.0255737	-2.65736
CA12	-0.130044	7.30268	-3.77446	0.000165785	0.00248952	0.0269989
SOS1	0.129806	7.32607	2.87313	0.00411409	0.032306	-2.92743
NOA1	-0.128828	7.34672	-2.74887	0.0060425	0.0426882	-3.27256
THBD	0.128725	7.32988	2.81492	0.00493446	0.0369187	-3.09099
C11orf24	0.127632	7.30856	3.30768	0.000960082	0.010511	-1.60178
FMN1	0.125621	7.26568	4.46793	8.42658e-06	0.000193476	2.83441
VGLL4	-0.124868	7.34097	-2.79036	0.00532299	0.0388168	-3.15901
CREBZF	-0.124868	7.32672	-2.79088	0.00531446	0.0387992	-3.15757
TBRG4	-0.124837	7.32045	-2.98195	0.00290434	0.024771	-2.61275
RPS6KB1	-0.124647	7.32926	-2.86328	0.00424354	0.0331174	-2.95534
GSTA4	-0.124329	7.32714	-2.91688	0.00358133	0.0291708	-2.80232
BCL7A	0.124248	7.25752	5.4427	6.00224e-08	2.10725e-06	7.56213
HES4	0.124219	7.28928	3.49752	0.000481718	0.00610662	-0.965184
MTA3	-0.1238	7.34327	-2.73931	0.0062202	0.0433158	-3.29847
ATG16L2	0.123654	7.29209	3.47089	0.000531573	0.00659212	-1.0564
SCARB2	0.121606	7.31362	2.99948	0.00274316	0.0237478	-2.56099
FBXO2	-0.121351	7.281	-3.70549	0.000217793	0.00313672	-0.2275
IFRD2	-0.121266	7.33702	-2.75541	0.00592359	0.0422723	-3.25478
TXLNA	-0.120064	7.32367	-2.82844	0.00473166	0.0359527	-3.05329
NOTCH2	-0.119767	7.29465	-3.4376	0.000600851	0.0072803	-1.1697
ASH2L	-0.119106	7.31795	-2.93496	0.00338004	0.0278898	-2.75005
KIAA1522	-0.117096	7.30909	-3.18599	0.00146842	0.0146668	-1.99158
RYK	-0.116949	7.31363	-3.03431	0.00244694	0.0219104	-2.45724
ASUN	-0.116036	7.30743	-2.96395	0.00307886	0.0257058	-2.66561
WWP1	-0.115554	7.31734	-2.80891	0.00502708	0.0372085	-3.10769
MBOAT2	-0.115134	7.28928	-3.504	0.000470045	0.00598128	-0.942548
LOR	-0.114967	7.30761	-2.83084	0.00469645	0.0357279	-3.04657
SH3D19	-0.114546	7.2862	-3.60603	0.000319769	0.0043578	-0.585111
SYT8	-0.113704	7.28859	-3.46003	0.000553285	0.00680809	-1.09346
PLEKHF1	-0.110465	7.26626	-3.9028	9.88497e-05	0.00162282	0.511043
SLC16A7	-0.110403	7.27707	-3.52744	0.000430823	0.00558308	-0.861702
NUP35	-0.109893	7.29267	-3.20233	0.00138807	0.0141191	-1.94008
RRP9	-0.109594	7.302	-3.02904	0.0024898	0.0221289	-2.47302
IGFBP4	0.109084	7.2699	3.58271	0.000349852	0.00468713	-0.668443
PCYOX1	-0.108913	7.29454	-3.09816	0.00197871	0.0184128	-2.26396
HRH2	0.107928	7.27854	3.4422	0.000590966	0.007188	-1.15431
DUSP14	-0.107351	7.31662	-2.75041	0.0060143	0.042584	-3.26837
WDFY1	-0.106639	7.28836	-3.18041	0.00149683	0.014821	-2.00911
ARHGEF35	-0.106399	7.30515	-2.91041	0.00365589	0.0295126	-2.82093
SNAI2	-0.106176	7.28359	-3.55207	0.000392488	0.00514947	-0.775384
PRR7	-0.106053	7.30973	-2.78561	0.00540122	0.039285	-3.17209
SEPT10	-0.105595	7.31455	-2.79786	0.0052014	0.0383242	-3.13828
RNF135	0.103435	7.29947	2.83248	0.00467251	0.0356314	-3.04198
THUMPD2	0.102479	7.29638	2.81471	0.0049376	0.0369187	-3.09156
IGFBP5	-0.101875	7.25659	-4.57417	5.1223e-06	0.000125814	3.30701
KRI1	-0.101653	7.28636	-3.0411	0.00239281	0.0215082	-2.4369
MBTD1	-0.101428	7.28509	-3.17878	0.00150524	0.014881	-2.01424
PDK4	0.101127	7.2765	2.8705	0.00415068	0.0324727	-2.93524
WDR12	-0.0994805	7.28223	-3.25925	0.00113885	0.0121497	-1.75866
ASCL2	0.0991496	7.2865	2.91584	0.00359358	0.0291955	-2.80537
SPTSSB	-0.0986018	7.25499	-4.40375	1.12938e-05	0.00025002	2.55643
FN1	0.097783	7.25444	3.69084	0.000230782	0.00330875	-0.281361
ESRP1	-0.0976059	7.27216	-3.4844	0.000505577	0.0063317	-1.01002
HIBADH	-0.0970273	7.2892	-2.91207	0.00363665	0.0294322	-2.81616
NTRK2	-0.0956927	7.2656	-3.3307	0.000885217	0.00989351	-1.52692
SYNGR1	-0.0956856	7.29403	-2.74321	0.00614726	0.0430444	-3.28793
FERMT1	-0.0951676	7.27201	-3.63205	0.000289403	0.00400425	-0.492339
SOX7	-0.0941172	7.28446	-3.01484	0.00260869	0.0228018	-2.51538
RARG	-0.0938118	7.28223	-3.10521	0.0019324	0.0180881	-2.24237
NEK2	-0.0936332	7.2498	-4.48638	7.72349e-06	0.00017994	2.91687
DSG3	-0.0935498	7.29348	-2.85454	0.00436149	0.0338296	-2.98002
WLS	0.0931544	7.281	2.96777	0.0030412	0.0255308	-2.65446
CAV2	-0.0925531	7.29918	-2.81186	0.00498146	0.037182	-3.0995
SPRY1	-0.0917104	7.27865	-2.82497	0.00478457	0.0362027	-3.06319
HOOK1	-0.090676	7.26748	-3.58359	0.000348331	0.00467781	-0.664594
NFIB	-0.0903779	7.29429	-2.79148	0.00530472	0.0387728	-3.15592
MIPEP	-0.0899635	7.27308	-3.18266	0.00148534	0.0147765	-2.00207
HOXA9	-0.0894875	7.28249	-2.81499	0.00493348	0.0369187	-3.09081
HSPA4L	-0.0894709	7.26959	-3.23664	0.00123248	0.0128457	-1.83112
TRAF3IP2	-0.0879213	7.2634	-3.43045	0.000616806	0.00741689	-1.19392
IFT74	-0.0869304	7.28158	-2.85293	0.00438359	0.0339002	-2.98457
MORC4	-0.0861874	7.27043	-3.12596	0.00180183	0.0171187	-2.17856
EFNA3	-0.085232	7.27882	-2.92805	0.00345574	0.0284034	-2.77007
CCDC3	-0.0845347	7.26353	-3.7378	0.000191696	0.00281851	-0.108581
FGFR2	-0.0818408	7.26461	-3.4531	0.000567584	0.00693021	-1.11705
IGFBP6	-0.0816475	7.26238	-3.03777	0.00242007	0.0217223	-2.44711
CHL1	-0.0813385	7.25379	-3.64121	0.000279377	0.00389959	-0.459539
MFGE8	-0.0808861	7.27183	-2.99243	0.002807	0.0242013	-2.58185
DHCR24	-0.0802481	7.27228	-2.98837	0.00284434	0.024398	-2.59383
EXPH5	-0.0797334	7.27751	-2.79393	0.00526474	0.0385695	-3.14914
DKK3	-0.0794641	7.25461	-3.86924	0.000113241	0.00181674	0.383516
SMAD3	-0.0788845	7.25979	-3.30814	0.000958533	0.010511	-1.60029
ZBTB16	-0.0768802	7.25059	-3.53735	0.000414867	0.00542065	-0.826819
IRX2	-0.0733639	7.27204	-2.82471	0.00478684	0.0362027	-3.06371
TINCR	-0.0731876	7.26118	-3.07793	0.00211732	0.0194994	-2.32564
MEST	0.0729995	7.2539	3.31705	0.000928668	0.0102882	-1.57118
TNFRSF21	0.0717043	7.2515	3.34129	0.000851715	0.00963807	-1.49157
EPHX2	-0.0711719	7.24914	-3.48727	0.000500227	0.0062771	-1.00018
TNNT1	-0.0708817	7.25412	-3.181	0.00149381	0.0148142	-2.00727
MAP1B	-0.0706614	7.25325	-3.60542	0.000320523	0.0043587	-0.587299
LAMB4	-0.0701029	7.25037	-3.61934	0.000303882	0.00417723	-0.53774
WNT3	-0.0681044	7.24735	-3.84741	0.000123725	0.00193664	0.300624
PIK3C2G	-0.0659564	7.25361	-3.22169	0.00129814	0.0133933	-1.87872
ANTXR1	-0.0649495	7.25438	-3.16034	0.00160324	0.0156545	-2.07191
AJUBA	-0.0645405	7.2625	-2.74476	0.00611838	0.0429371	-3.28372
YAP1	-0.0620942	7.2518	-3.35959	0.000797608	0.0091566	-1.43111
EXT1	-0.0596051	7.25614	-2.77978	0.00549868	0.0397776	-3.18812
LMO1	-0.057906	7.24681	-3.4907	0.000493886	0.00623458	-0.988366
TPCN2	0.0554487	7.24759	2.74682	0.00608029	0.042812	-3.27813
CELSR2	-0.0549642	7.24294	-3.69769	0.000224383	0.0032243	-0.255409
DSC1	-0.0525316	7.24847	-2.87618	0.00407475	0.0320368	-2.91877
GDPD2	-0.0497087	7.24629	-2.85069	0.00441442	0.0340733	-2.99088
WNT2B	-0.0495326	7.24813	-2.74208	0.00616821	0.0430484	-3.29097
SLC24A5	-0.0431077	7.24173	-2.88208	0.00399952	0.0316472	-2.90198
LRIG3	-0.0424462	7.24279	-2.92518	0.00348758	0.0285172	-2.77836
BCHE	-0.0424164	7.23997	-2.90662	0.00370023	0.0297568	-2.83181
WFDC5	-0.0416101	7.24479	-2.77612	0.00556061	0.0401339	-3.19815
GPR143	-0.0391591	7.24022	-2.74687	0.00607928	0.042812	-3.27798
HOXA10-AS	-0.0386578	7.23779	-3.36689	0.000776941	0.00893553	-1.40691
PFN2	-0.0385972	7.24163	-2.85014	0.00442196	0.0340899	-2.99241
ROPN1B	-0.0352888	7.2373	-2.92534	0.00348579	0.0285172	-2.7779
TINAGL1	0.0343081	7.23538	3.43504	0.000606526	0.00732106	-1.17839
PAX3	-0.0337198	7.237	-3.03063	0.00247676	0.0220438	-2.46825
COBL	-0.0333007	7.23856	-2.80905	0.00502489	0.0372085	-3.1073
RERG	-0.0297509	7.23607	-3.05297	0.00230058	0.0208567	-2.40118
PDE4C	0.0279138	7.2357	2.7097	0.00680112	0.0465932	-3.37822

## Sheet: T cells
	logFC	AveExpr	t	P.Value	adj.P.Val	B
HLA-DRA	-5.82855	13.577	-95.9534	0	0	1543.55
HLA-DPB1	-4.86435	12.6954	-82.9171	0	0	1374.5
CD74	-4.53036	13.4849	-81.564	0	0	1345.57
HLA-DPA1	-4.46783	12.1266	-75.0895	0	0	1241.18
CST3	-4.25917	11.4457	-47.3109	0	3.57372e-306	697.101
IL32	4.06352	7.8056	65.2389	0	0	1062.51
HLA-DRB1	-4.04651	12.1461	-64.4161	0	0	1047.04
HLA-DQA1	-3.68065	11.2205	-52.9514	0	0	823.308
HLA-DQB1	-3.65028	11.5136	-49.1798	0	0	739.479
HLA-DRB5	-3.38382	11.4578	-51.8235	0	0	800.559
TYROBP	-3.33373	10.3658	-52.2067	0	0	808.301
CD3D	3.02688	7.54631	81.8529	0	0	1356.82
FCER1A	-3.0101	10.1871	-23.6062	2.65197e-106	6.22428e-104	231.65
TRAC	2.62988	7.51674	64.4694	0	0	1048.05
AIF1	-2.57736	9.56262	-27.0976	1.94538e-134	6.14354e-132	296.285
LST1	-2.35949	9.89946	-28.6738	3.62586e-148	1.2765e-145	327.83
HLA-DMA	-2.31759	9.89714	-32.2667	4.45677e-179	1.76516e-176	398.87
HLA-DQA2	-2.25571	9.75387	-25.2854	4.20423e-120	1.06569e-117	263.345
HLA-DMB	-2.2037	9.3764	-27.2105	6.21599e-136	2.0732e-133	299.716
FCER1G	-2.18985	9.13002	-19.8348	1.14077e-78	2.00807e-76	168.19
HLA-DQB2	-2.18136	9.63729	-19.1668	4.78644e-74	7.98202e-72	157.579
FTL	-2.06308	12.3957	-21.7151	4.16601e-92	8.79999e-90	199.044
TRBC2	1.99556	7.43589	47.4452	0	0	711.285
C15orf48	-1.92106	9.34922	-13.8257	3.32351e-41	2.88508e-39	82.2702
CD2	1.90933	7.46031	44.2961	9.45067e-287	3.99259e-284	646.354
LYZ	-1.83044	8.85175	-13.028	5.4333e-37	4.09891e-35	72.625
CD52	1.78312	8.87244	17.5027	4.14181e-63	5.96515e-61	132.479
CPVL	-1.76044	9.15927	-18.3033	1.84934e-68	2.85836e-66	144.752
SAT1	-1.74983	10.4637	-13.8389	2.8198e-41	2.48182e-39	82.4337
GPX1	-1.67584	9.56934	-17.6546	4.07014e-64	5.99825e-62	134.79
GSN	-1.644	8.90434	-19.5887	2.66293e-77	4.56081e-75	165.043
SERPINF1	-1.6334	8.86633	-19.7961	9.40249e-79	1.70239e-76	168.376
KLRB1	1.62943	7.40901	30.0243	2.53036e-158	9.43228e-156	351.18
MNDA	-1.59637	8.6903	-15.9328	2.51027e-53	3.00143e-51	110.044
CD1A	-1.53147	9.06213	-15.0481	4.36152e-48	4.68456e-46	98.0337
CTSS	-1.53064	9.15823	-18.0506	7.58118e-67	1.14386e-64	141.051
CD69	1.49346	7.98991	14.6371	1.08414e-45	1.09051e-43	92.5464
RAC2	1.47622	7.6244	25.5326	3.17546e-122	8.38453e-120	268.218
CD207	-1.46537	8.91058	-13.5131	1.53678e-39	1.28139e-37	78.4577
IFITM3	-1.45867	8.77731	-14.5802	1.98813e-45	1.93827e-43	91.9411
FTH1	-1.45627	12.0896	-16.3134	1.47247e-55	1.90429e-53	115.163
GRN	-1.43425	8.65093	-17.437	7.77245e-63	1.09453e-60	131.849
C1QB	-1.43259	8.11842	-12.9534	1.31372e-36	9.56904e-35	71.7476
SPI1	-1.42311	8.68373	-18.3516	7.56037e-69	1.19775e-66	145.642
NPC2	-1.412	8.61492	-15.8876	3.78903e-53	4.4465e-51	109.631
RAC1	-1.39099	9.77611	-18.9296	9.40017e-73	1.52741e-70	154.605
FCGRT	-1.36838	8.56399	-16.8164	7.04783e-59	9.50257e-57	122.771
BTG1	1.33048	9.46915	11.8173	5.51787e-31	3.39483e-29	58.8872
GZMA	1.32505	7.37121	26.4705	7.06677e-129	1.94705e-126	283.513
CD83	-1.32307	9.20429	-10.306	3.55279e-24	1.58549e-22	43.3401
SRGN	1.31847	9.08654	11.4068	4.65616e-29	2.58826e-27	54.4855
FCGBP	-1.31397	8.54534	-13.4149	4.63784e-39	3.67375e-37	77.358
TNFRSF18	1.31227	7.44693	26.727	6.0412e-132	1.74014e-129	290.553
SGK1	-1.30453	8.75803	-10.3015	3.71377e-24	1.64574e-22	43.2962
S100B	-1.29946	8.89687	-10.1684	1.35184e-23	5.82764e-22	42.0167
CXCR4	1.29655	8.12484	12.0115	6.46279e-32	4.13684e-30	61.0161
ALDH2	-1.29317	8.63459	-15.2755	1.67418e-49	1.86128e-47	101.276
CD9	-1.27927	8.62685	-13.4057	4.87249e-39	3.81197e-37	77.3079
PKIB	-1.27901	8.65669	-14.2521	1.18783e-43	1.09091e-41	87.87
GZMB	1.27758	7.36974	22.1798	1.5453e-95	3.37676e-93	206.923
DDIT4	1.27301	7.88146	14.9082	2.7794e-47	2.93551e-45	96.1905
HLA-A	1.23791	10.249	16.2337	2.95646e-55	3.6029e-53	114.464
TUBA4A	1.22372	7.63603	20.6661	6.05311e-85	1.16238e-82	182.59
IGSF6	-1.21743	8.34634	-14.0243	2.15921e-42	1.92717e-40	84.9853
C1QA	-1.21243	7.946	-12.3212	1.98779e-33	1.34006e-31	64.4734
NDRG2	-1.183	8.49395	-14.1857	2.77523e-43	2.51238e-41	87.0259
CORO1A	1.1653	8.95195	12.6834	2.62363e-35	1.86808e-33	68.7691
BIRC3	1.16408	8.31531	9.00162	6.0044e-19	1.86519e-17	31.4318
JAML	1.16079	7.7496	16.2572	2.12013e-55	2.63436e-53	114.795
RGS2	-1.15863	10.2743	-7.99077	2.50497e-15	6.15271e-14	23.2094
LDHB	1.1425	7.76126	17.3361	3.47271e-62	4.78403e-60	130.357
C1QC	-1.13248	7.92643	-12.9748	9.52958e-37	7.02197e-35	72.0654
DUSP4	1.12956	7.4829	19.8971	2.2717e-79	4.23405e-77	169.794
MS4A6A	-1.12146	8.10739	-11.8448	3.92968e-31	2.44141e-29	59.2233
IL2RG	1.11931	8.00982	15.0846	2.17959e-48	2.38139e-46	98.7213
S100A11	-1.09252	10.57	-14.3074	5.8436e-44	5.527e-42	88.5757
CTSH	-1.08386	8.97509	-12.9743	8.52365e-37	6.35463e-35	72.1742
RGS10	-1.07848	9.21218	-13.3805	6.41207e-39	4.95528e-37	77.0344
GPR183	-1.06506	9.29772	-7.44827	1.52131e-13	3.23507e-12	19.1699
LITAF	-1.06398	8.41584	-12.5563	1.14928e-34	8.09224e-33	67.3016
ID2	1.06106	9.32978	8.31813	1.85524e-16	4.91909e-15	25.774
HCST	1.05454	8.10591	13.4267	3.64811e-39	2.92634e-37	77.595
HSPA6	-1.05229	8.55106	-6.54837	7.76056e-11	1.21729e-09	13.0574
YWHAH	-1.03613	8.91697	-10.7161	5.61582e-26	2.73749e-24	47.4476
MARCKS	-1.02824	8.08617	-11.8625	2.98289e-31	1.87154e-29	59.4952
PLAUR	-1.02526	8.36058	-10.614	1.62023e-25	7.83772e-24	46.3983
FCGR2A	-1.01292	7.98941	-13.3772	6.67678e-39	5.09768e-37	76.9941
FAM26F	-0.999152	8.09151	-12.0374	4.21367e-32	2.7247e-30	61.4379
FGL2	-0.978963	8.14694	-11.7377	1.16041e-30	6.93727e-29	58.1465
NBAS	0.978229	7.3882	23.3827	2.99361e-105	6.77517e-103	229.223
PSAP	-0.975824	8.66433	-10.959	4.59718e-27	2.36848e-25	49.9281
TGFBI	-0.975651	8.18356	-11.5157	1.29241e-29	7.51378e-28	55.7546
IER3	-0.954156	8.33354	-9.07528	3.14873e-19	1.00269e-17	32.0693
CCL20	0.942787	7.37252	16.2884	2.09596e-55	2.63436e-53	114.811
CD1E	-0.941879	8.43909	-9.94435	1.09397e-22	4.5016e-21	39.9449
PPT1	-0.937896	8.52302	-11.2946	1.3733e-28	7.56748e-27	53.4099
ANXA2	-0.937641	10.1099	-11.5784	6.5693e-30	3.89062e-28	56.426
TACSTD2	-0.93128	8.6551	-9.24259	7.08547e-20	2.3757e-18	33.5426
VAMP8	-0.928926	9.26893	-10.794	2.49941e-26	1.24715e-24	48.2495
CLEC10A	-0.926163	8.19398	-10.0743	3.18978e-23	1.34758e-21	41.1652
PYCARD	-0.926021	8.51247	-10.7218	5.20686e-26	2.55782e-24	47.5221
S100A10	-0.922333	10.9101	-12.0623	3.26863e-32	2.13539e-30	61.6906
RNASE6	-0.921056	8.07604	-11.4205	3.59417e-29	2.03359e-27	54.7398
OGFRL1	-0.920897	8.1025	-12.3902	7.78505e-34	5.30472e-32	65.4014
TMEM14C	-0.918764	8.81864	-11.5635	7.71594e-30	4.5274e-28	56.2664
CXCL8	-0.911839	8.06203	-6.13811	1.04515e-09	1.46854e-08	10.5182
HLA-C	0.908064	10.2209	12.8984	2.09783e-36	1.51067e-34	71.2792
GDI2	-0.900402	9.05532	-11.1663	5.30912e-28	2.82722e-26	52.0687
RORA	0.89968	7.39554	21.4554	1.0673e-90	2.18177e-88	195.802
PLEK2	-0.892205	8.10835	-11.94	1.2476e-31	7.90603e-30	60.3602
CD63	-0.886883	9.82336	-10.5668	2.48163e-25	1.19137e-23	45.9746
ETS1	0.88121	7.3415	27.0272	2.03589e-134	6.14354e-132	296.234
CD82	0.876355	7.40983	20.6989	3.50999e-85	6.95088e-83	183.134
HLA-B	0.875185	10.6847	13.4428	2.99691e-39	2.4348e-37	77.7905
CLDN1	-0.874266	8.18496	-10.1193	2.01849e-23	8.58467e-22	41.6176
FOS	-0.867244	10.0031	-6.31038	3.57328e-10	5.24164e-09	11.5654
CTSB	-0.861384	8.24898	-9.91788	1.38383e-22	5.58556e-21	39.7118
IFNGR1	-0.861265	8.21687	-10.2537	5.48111e-24	2.39543e-22	42.9085
ANXA6	0.858727	7.57064	14.7661	1.49558e-46	1.52863e-44	94.5133
PTPRC	0.85665	8.97554	9.90722	1.53081e-22	6.10108e-21	39.6119
CSF1R	-0.839924	8.02703	-11.4974	1.57535e-29	9.07545e-28	55.5582
SNX3	-0.837224	8.85353	-10.4928	5.19448e-25	2.45652e-23	45.2426
IFITM2	0.83137	7.97223	10.4349	9.23341e-25	4.27096e-23	44.6727
LAPTM4A	-0.826355	8.49488	-10.3149	3.0106e-24	1.36273e-22	43.502
CXCL16	-0.826146	8.00316	-10.9421	5.47751e-27	2.79927e-25	49.7544
CD99	0.816946	8.25839	9.93862	1.13671e-22	4.64731e-21	39.9065
SYNGR2	-0.815111	8.2788	-10.0235	5.06158e-23	2.11021e-21	40.7074
MT2A	0.808158	8.14508	8.46653	5.46779e-17	1.51307e-15	26.9782
CD86	-0.804245	8.03416	-10.9758	3.86649e-27	2.02495e-25	50.0998
SH3BGRL	-0.792224	8.87497	-9.78328	4.91695e-22	1.87703e-20	38.4571
ITM2A	0.790184	7.32449	24.6564	3.20747e-115	7.8176e-113	252.126
CLEC7A	-0.789903	7.89377	-11.4048	4.25172e-29	2.38435e-27	54.5731
CAPG	-0.781281	8.98214	-8.82501	2.62913e-18	7.93371e-17	29.9718
PLEK	-0.780169	8.03658	-9.38923	1.84378e-20	6.49112e-19	34.8723
DBI	-0.778948	9.66543	-8.67783	9.20802e-18	2.689e-16	28.7348
AP2S1	-0.77002	8.71643	-9.66955	1.41851e-21	5.28772e-20	37.4088
CD68	-0.768793	7.83901	-10.8508	1.39929e-26	7.03753e-25	48.8246
IL1B	-0.764668	7.78541	-7.78474	1.22845e-14	2.87257e-13	21.6442
GAPDH	0.76304	11.2739	11.2871	1.48639e-28	8.12002e-27	53.3315
H2AFY	-0.760647	8.71052	-9.28073	4.88803e-20	1.66535e-18	33.9085
CD1C	-0.760213	8.05008	-8.01091	2.12839e-15	5.26859e-14	23.3696
LTB	0.748694	8.22182	6.67245	3.43013e-11	5.67539e-10	13.8561
FAM46A	-0.747431	8.09431	-7.96	3.15553e-15	7.63229e-14	22.9817
SRSF7	0.745088	8.54199	7.95905	3.12099e-15	7.60526e-14	22.9916
PTTG1	0.743441	7.77086	10.3518	2.09595e-24	9.55541e-23	43.8607
FNBP1	0.739257	8.02667	9.78392	4.8879e-22	1.87703e-20	38.463
SEPT7	0.732128	8.61215	8.77138	4.15331e-18	1.24149e-16	29.5204
CCL3L3	-0.729477	7.61869	-8.03023	1.83947e-15	4.57128e-14	23.5135
HCK	-0.729036	7.91677	-10.7338	4.61168e-26	2.28314e-24	47.6424
PTMS	-0.727518	8.5625	-8.69637	7.84016e-18	2.30014e-16	28.8933
NR4A2	-0.721566	8.65194	-6.74424	2.12141e-11	3.63334e-10	14.3264
CLEC5A	-0.717716	7.92843	-9.27315	5.23062e-20	1.77254e-18	33.8416
CALM1	0.71418	9.60796	8.34965	1.38767e-16	3.72613e-15	26.0588
PEA15	-0.713555	8.10963	-9.6294	2.0566e-21	7.57715e-20	37.0414
RAB32	-0.713327	7.93578	-10.0283	4.8364e-23	2.02969e-21	40.7524
IL18	-0.713223	7.98605	-9.86406	2.30167e-22	9.11607e-21	39.2083
TUBA1B	-0.710354	10.6725	-7.12093	1.59786e-12	3.02258e-11	16.8609
CYBB	-0.709531	7.71625	-10.478	6.02012e-25	2.82589e-23	45.0965
FXYD5	0.708755	8.41181	8.63135	1.35462e-17	3.91973e-16	28.3536
SH3BGRL3	0.706834	10.1608	8.10234	1.0254e-15	2.59918e-14	24.0884
IL13RA1	-0.705768	7.94536	-10.1397	1.65633e-23	7.09199e-22	41.8134
LY86	-0.704622	7.88441	-9.93048	1.22804e-22	4.9885e-21	39.83
ARPC3	-0.703598	10.1162	-10.3685	1.77779e-24	8.16366e-23	44.0237
ATP6V0B	-0.702177	8.56383	-8.66352	1.03396e-17	3.00559e-16	28.6202
ANXA5	-0.701614	9.31145	-8.59576	1.82442e-17	5.20781e-16	28.0599
MT-ND3	-0.699197	9.86282	-9.71202	9.56254e-22	3.58567e-20	37.799
MEF2C	-0.694867	7.76414	-10.5083	4.45084e-25	2.12068e-23	45.3957
STK17B	0.690875	8.13206	8.69986	7.6128e-18	2.24383e-16	28.9223
CCDC88A	-0.690025	7.99756	-9.5311	5.07691e-21	1.85967e-19	36.1476
C9orf16	0.680558	8.14738	9.0655	3.28177e-19	1.03983e-17	32.0269
FCGR2B	-0.67305	7.96448	-8.2876	2.29514e-16	6.01004e-15	25.5627
PGAM1	0.671682	8.05125	9.05237	3.68155e-19	1.16069e-17	31.9133
GSTP1	-0.670535	9.12048	-7.38825	2.30747e-13	4.81001e-12	18.7595
SAMSN1	0.668199	7.59846	9.77444	5.52358e-22	2.09599e-20	38.343
G0S2	-0.665528	8.05414	-4.67175	3.23023e-06	2.81227e-05	2.73622
PLP2	0.664358	8.21279	8.40449	8.86992e-17	2.39186e-15	26.5
HLA-E	0.663863	9.05622	7.9921	2.40696e-15	5.93499e-14	23.2474
GMFG	0.662724	8.41542	7.81677	9.36079e-15	2.21341e-13	21.9104
YWHAQ	0.662123	8.07464	8.72498	6.15661e-18	1.8231e-16	29.1319
B2M	0.661249	13.3633	14.7987	9.73757e-47	1.01159e-44	94.9403
SYNE2	0.661196	7.43733	14.2739	8.98135e-44	8.36983e-42	88.1481
RAN	0.657198	8.67233	7.94624	3.44254e-15	8.29483e-14	22.895
CD14	-0.656438	7.6514	-8.27706	2.5787e-16	6.72479e-15	25.4493
AKR1A1	-0.654904	8.21875	-8.48603	4.53727e-17	1.27224e-15	27.1611
SOD1	0.653105	8.51006	7.95837	3.13235e-15	7.60526e-14	22.988
IER5	-0.651923	8.27523	-7.24068	6.70505e-13	1.33197e-11	17.7121
LGALS3	0.650525	8.43975	7.13467	1.42321e-12	2.70837e-11	16.9734
PAK1	-0.648565	8.00417	-8.98311	6.73214e-19	2.08105e-17	31.3171
CCL4L2	-0.648494	7.66274	-6.72102	2.48254e-11	4.21765e-10	14.1726
HMGB2	0.644453	8.13327	6.72948	2.33642e-11	3.99081e-10	14.2317
CSF2RA	-0.639476	7.87419	-8.6113	1.60221e-17	4.59422e-16	28.188
TSC22D3	0.634981	8.38133	7.28393	4.91137e-13	9.94355e-12	18.0176
YBX3	-0.630955	8.02123	-8.79029	3.53595e-18	1.06196e-16	29.6793
DPYSL2	-0.627031	8.06326	-8.61732	1.52347e-17	4.38829e-16	28.2377
RAB31	-0.618685	7.78116	-9.42551	1.32795e-20	4.75437e-19	35.1968
LIMS1	-0.617062	8.06473	-7.78365	1.20615e-14	2.83088e-13	21.661
MARCH1	-0.614071	7.79715	-9.03912	4.13319e-19	1.29663e-17	31.799
CCL3	-0.613867	7.78329	-5.36353	9.32495e-08	1.02591e-06	6.15351
STK17A	0.61092	7.54628	11.0845	1.25048e-27	6.60357e-26	51.2191
YWHAE	-0.609436	8.43483	-7.70236	2.23789e-14	5.11969e-13	21.0529
PHACTR1	-0.608764	7.86129	-7.64996	3.33208e-14	7.48774e-13	20.6616
HIST1H4C	0.606047	7.80566	7.07656	2.17499e-12	4.05379e-11	16.5583
LEPROTL1	0.601027	7.65111	9.72921	8.14793e-22	3.07342e-20	37.9574
PHLDA1	0.600981	7.52446	9.81781	3.64136e-22	1.43325e-20	38.755
SMC4	0.600976	7.66921	8.95635	8.49034e-19	2.61181e-17	31.0879
ACTG1	0.598901	11.0461	8.91531	1.21061e-18	3.68829e-17	30.7376
GLRX	-0.596331	8.70099	-6.57187	6.56403e-11	1.04513e-09	13.2203
GATA3	0.59633	7.36227	16.3522	5.51224e-56	7.27731e-54	116.136
NAMPT	-0.595345	8.38261	-6.34957	2.76238e-10	4.09e-09	11.816
ITM2B	-0.595051	9.66882	-7.54407	7.33223e-14	1.61897e-12	19.886
EMB	0.592915	7.55032	10.9655	4.29792e-27	2.23245e-25	49.9949
ALCAM	-0.592298	7.94956	-8.08711	1.14006e-15	2.87831e-14	23.9833
TYMP	-0.591517	8.43889	-6.81255	1.32066e-11	2.29919e-10	14.7896
RTN4	-0.589627	8.50143	-7.16076	1.18338e-12	2.2933e-11	17.1545
TOP2A	0.587838	7.38734	11.4308	3.57919e-29	2.03359e-27	54.7464
CSTB	-0.586864	8.84408	-7.2386	6.7991e-13	1.34644e-11	17.6984
HPGDS	-0.586367	7.94254	-9.31029	3.75152e-20	1.29203e-18	34.1701
GLIPR1	-0.586268	8.40053	-7.15479	1.23446e-12	2.36337e-11	17.113
UBB	0.585628	10.0739	8.04709	1.56333e-15	3.90033e-14	23.6723
PABPC1	-0.584582	9.64229	-7.60708	4.58385e-14	1.02643e-12	20.3478
CD59	-0.584045	8.21718	-7.49406	1.06181e-13	2.28867e-12	19.5221
PRDX2	0.579792	7.62185	9.91463	1.42705e-22	5.72357e-21	39.6814
CMTM6	-0.579485	8.54529	-6.68911	3.02548e-11	5.07207e-10	13.978
LY6E	0.577493	7.68063	8.44793	6.21058e-17	1.6964e-15	26.8515
P2RY13	-0.573395	7.79157	-8.05429	1.47716e-15	3.71458e-14	23.7282
SEPT1	0.572087	7.3951	14.5834	1.6384e-45	1.62227e-43	92.1315
EML4	0.567908	7.66388	9.10552	2.31017e-19	7.39372e-18	32.3737
RGS1	-0.567133	10.334	-3.80873	0.00014483	0.000876585	-0.882011
CHMP1B	-0.566018	8.26633	-5.52664	3.78796e-08	4.38035e-07	7.02633
ALOX5	-0.565937	7.79098	-8.51637	3.53081e-17	9.98871e-16	27.4085
FYN	0.563678	7.38159	14.5295	3.30734e-45	3.17555e-43	91.4326
ZFP36L2	0.561118	8.40325	6.10376	1.27762e-09	1.77161e-08	10.3217
CTSZ	-0.560478	7.95999	-7.38128	2.42762e-13	5.04389e-12	18.7096
GNG5	-0.558418	8.73296	-6.8579	9.70609e-12	1.72774e-10	15.0912
TSPO	-0.555604	9.02869	-6.46933	1.27924e-10	1.9581e-09	12.5679
RPS24	-0.555084	11.9558	-11.7621	8.88684e-31	5.41499e-29	58.4113
FILIP1L	-0.551669	7.90837	-7.51977	8.78011e-14	1.91201e-12	19.7089
EMP3	0.548666	8.93436	5.93645	3.51421e-09	4.56343e-08	9.33599
TNFAIP8	0.547981	8.05814	6.85172	1.01234e-11	1.79195e-10	15.05
B3GNT5	-0.547312	7.70054	-8.24519	3.23097e-16	8.39126e-15	25.2257
CEBPD	-0.544116	7.89745	-6.81024	1.34225e-11	2.33036e-10	14.7737
TCEAL4	-0.541552	7.86891	-7.80583	1.01791e-14	2.39797e-13	21.8279
BASP1	-0.540186	7.82314	-7.45079	1.4602e-13	3.11559e-12	19.209
DDAH2	-0.535311	7.94335	-7.46744	1.292e-13	2.76602e-12	19.3293
CALM3	0.53518	7.9668	7.29862	4.41821e-13	8.97378e-12	18.1215
PRDM1	0.52486	7.5958	8.19088	4.99616e-16	1.28181e-14	24.7961
STMN1	0.523645	8.24674	5.25862	1.64029e-07	1.75287e-06	5.60697
FYB	0.521413	7.92896	6.59175	5.76145e-11	9.29015e-10	13.3478
CRIP1	0.519441	7.92183	6.92853	5.98541e-12	1.0837e-10	15.5649
MYL6	0.516084	10.5257	7.69474	2.37073e-14	5.40408e-13	20.9962
PRDX1	-0.515846	9.55726	-5.78709	8.48986e-09	1.05284e-07	8.4779
RHOG	-0.515265	8.398	-6.46452	1.3196e-10	2.01501e-09	12.5376
MEF2A	-0.51235	7.7965	-7.73572	1.73779e-14	4.01912e-13	21.3017
FAM49B	-0.510461	8.30319	-6.58492	6.02548e-11	9.69124e-10	13.304
KIAA0101	0.510253	7.42274	8.93627	1.05448e-18	3.22814e-17	30.8755
ANAPC16	0.510113	7.86813	7.3952	2.19341e-13	4.58734e-12	18.8093
CUTA	0.509396	8.01097	7.09126	1.93196e-12	3.61146e-11	16.6736
LAP3	-0.508527	7.88301	-7.15495	1.23307e-12	2.36337e-11	17.1141
LGALS1	-0.508329	10.8177	-4.58834	4.80749e-06	4.00329e-05	2.35511
NUB1	-0.506774	8.04747	-5.7562	1.01922e-08	1.2452e-07	8.3005
RPS11	-0.506248	11.5006	-10.3014	3.4385e-24	1.54537e-22	43.3703
HSPA8	0.505662	9.64712	5.47517	5.02686e-08	5.71907e-07	6.75164
IL7R	0.505561	7.79764	5.81661	7.199e-09	8.99804e-08	8.63892
GPX4	-0.504596	8.91278	-5.93565	3.53103e-09	4.57225e-08	9.33134
SUCNR1	-0.502059	7.71936	-7.53404	7.8986e-14	1.73195e-12	19.8129
GCA	-0.497745	7.80451	-7.68437	2.56389e-14	5.82344e-13	20.9192
RNF19A	0.494765	7.52684	9.18793	1.11638e-19	3.70394e-18	33.0923
PPP1CA	0.494118	8.09974	6.53599	8.29945e-11	1.29223e-09	12.9909
ATP6V1F	-0.492762	8.30165	-6.17525	8.22131e-10	1.17604e-08	10.7515
ATG3	-0.48903	8.03627	-6.60814	5.17255e-11	8.38323e-10	13.4533
OPTN	0.48726	7.38225	12.5015	2.16671e-34	1.50884e-32	66.6718
NUSAP1	0.486969	7.47226	8.33662	1.57662e-16	4.21562e-15	25.9338
VASP	-0.486684	8.45133	-6.06701	1.5985e-09	2.17843e-08	10.1032
RGS16	0.486433	7.57922	6.11906	1.17485e-09	1.63627e-08	10.4042
IFI30	-0.485727	7.84943	-5.75828	1.00948e-08	1.23734e-07	8.31005
GYPC	0.485292	7.35751	12.42	5.5893e-34	3.84993e-32	65.7307
ARPC5	-0.484713	9.1629	-6.04286	1.85137e-09	2.48562e-08	9.96013
CTNND1	-0.484514	7.79677	-7.3805	2.44142e-13	5.05598e-12	18.704
PPP2R5C	0.484478	7.58903	8.46686	5.31465e-17	1.47715e-15	27.0052
LPCAT2	-0.483166	7.62747	-8.43663	6.81525e-17	1.85357e-15	26.7599
ATPIF1	0.481836	8.20896	6.23854	5.54547e-10	7.98674e-09	11.1356
LGALS2	-0.48111	7.76235	-6.36586	2.48857e-10	3.71936e-09	11.9179
EIF3H	-0.479971	8.79006	-6.14911	9.66251e-10	1.36983e-08	10.5939
CCDC167	0.479313	7.51365	9.4555	1.01157e-20	3.66303e-19	35.4659
KLF4	-0.479062	7.77085	-6.85735	9.74241e-12	1.72935e-10	15.0876
GNA15	-0.474367	8.03062	-6.62601	4.59728e-11	7.46999e-10	13.5686
ITGAE	0.474153	7.44784	10.4645	6.88158e-25	3.20651e-23	44.964
SEPT9	0.473378	7.51483	9.12748	1.90426e-19	6.18835e-18	32.5646
MALAT1	0.473355	15.2404	7.57746	5.85798e-14	1.30711e-12	20.1079
ICAM3	0.472111	7.80298	7.21817	7.86749e-13	1.54354e-11	17.5551
RBM8A	0.471253	8.47555	5.8906	4.6171e-09	5.8989e-08	9.07033
GNAI2	-0.4699	8.44251	-5.74172	1.10541e-08	1.34453e-07	8.22136
OCIAD2	0.469018	7.51177	9.38515	1.91306e-20	6.69784e-19	34.8358
HSPH1	-0.468674	8.46327	-4.67247	3.2151e-06	2.80635e-05	2.74056
ANP32E	0.468051	7.72722	6.99028	3.90803e-12	7.15757e-11	15.9828
LAMTOR1	-0.466131	8.22466	-5.9878	2.5827e-09	3.39556e-08	9.63585
CDKN1A	-0.465343	8.1603	-5.31683	1.19402e-07	1.29121e-06	5.91365
TIMP1	-0.465301	8.80963	-4.76861	2.01343e-06	1.82273e-05	3.1896
RPS26	0.464419	9.48021	6.2877	4.07388e-10	5.93475e-09	11.4365
SKAP2	-0.463884	7.73864	-7.1502	1.27524e-12	2.4341e-11	17.0811
SARAF	0.462888	8.66026	5.66487	1.721e-08	2.05385e-07	7.79133
MAFB	-0.461606	7.67979	-6.3961	2.05531e-10	3.08637e-09	12.1049
RAB27A	0.460247	7.38478	11.7576	9.33182e-31	5.63198e-29	58.3628
DAPP1	-0.458536	7.83057	-6.35643	2.63736e-10	3.93246e-09	11.8611
VPS35	-0.458457	7.8908	-6.5928	5.72165e-11	9.24952e-10	13.3546
MKI67	0.458354	7.3766	9.21071	9.57112e-20	3.19222e-18	33.2461
GBP2	0.456962	7.5205	8.29518	2.15879e-16	5.67645e-15	25.6231
HIST1H1C	0.456151	7.56118	7.34618	3.13604e-13	6.4523e-12	18.4582
C1orf162	-0.45608	7.92001	-5.74834	1.06379e-08	1.29639e-07	8.25866
SLA	0.456022	7.887	6.0762	1.51137e-09	2.06859e-08	10.1579
SFXN1	0.454927	7.32244	13.7481	6.95567e-41	5.9565e-39	81.5322
DUSP1	-0.454866	9.87802	-3.26134	0.00113165	0.00531207	-2.80179
SHTN1	-0.454782	7.67665	-7.40542	2.03569e-13	4.27157e-12	18.8826
RPSA	0.452472	10.8487	7.20749	8.49003e-13	1.66054e-11	17.4804
RB1	-0.450762	7.76656	-6.68101	3.19313e-11	5.32496e-10	13.9252
TMA7	0.450496	8.91491	5.77945	8.8772e-09	1.09658e-07	8.43453
CD40	-0.448586	7.6479	-6.57362	6.49428e-11	1.03925e-09	13.2308
ARHGDIB	0.448211	9.51938	5.00409	6.18566e-07	6.13436e-06	4.32507
S100A4	0.448101	11.8513	3.74019	0.000190203	0.0011181	-1.13841
ENY2	-0.44571	8.34287	-5.64976	1.87632e-08	2.22247e-07	7.70742
MGST3	-0.445356	8.38807	-5.42746	6.52844e-08	7.34826e-07	6.49815
RANBP1	0.445124	7.98222	5.94935	3.25341e-09	4.26851e-08	9.41105
ABRACL	0.444553	7.75809	6.74532	2.07788e-11	3.57814e-10	14.3458
PIK3IP1	0.444545	7.35094	12.1832	8.19302e-33	5.40824e-31	63.0639
MGST2	-0.444506	7.69768	-7.30004	4.37323e-13	8.91099e-12	18.1316
UBE2C	0.442394	7.35848	9.42654	1.38883e-20	4.94438e-19	35.1543
SOD2	-0.441924	8.0748	-4.6268	4.00265e-06	3.39102e-05	2.53057
CNPY3	-0.441862	7.70752	-7.22929	7.26686e-13	1.43013e-11	17.633
RNF213	0.441728	7.6743	6.57292	6.5193e-11	1.04063e-09	13.2269
BUB3	0.441429	7.62553	7.4345	1.64562e-13	3.46454e-12	19.0916
PTGS2	-0.440053	7.80995	-5.02332	5.63017e-07	5.601e-06	4.41626
SDCBP	-0.439554	8.25434	-5.40598	7.34646e-08	8.21067e-07	6.3838
HSPB1	-0.439518	9.44684	-3.71407	0.000210786	0.00121986	-1.23494
SAMHD1	-0.43934	7.80616	-6.52561	8.8799e-11	1.37584e-09	12.9248
CCDC107	0.43932	7.72261	6.87724	8.50648e-12	1.51847e-10	15.2205
ANP32B	0.43889	8.27715	5.5108	4.11237e-08	4.7296e-07	6.94606
TOB1	0.437131	7.68355	6.91199	6.70579e-12	1.20041e-10	15.4536
PCNA	0.436857	7.63549	6.47812	1.2093e-10	1.85553e-09	12.6229
SPINT2	-0.436619	7.75849	-6.82378	1.22395e-11	2.14258e-10	14.8641
SNRPB2	0.436583	8.03634	5.88461	4.78408e-09	6.09994e-08	9.03576
AAK1	0.435149	7.44325	9.26714	5.5186e-20	1.86018e-18	33.7886
SON	0.434666	8.34872	5.35756	9.57147e-08	1.04938e-06	6.12763
ANKRD28	0.434023	7.6176	7.00334	3.56974e-12	6.59517e-11	16.0715
TAX1BP3	-0.433577	7.63719	-7.55763	6.62892e-14	1.47395e-12	19.9851
MYL12B	0.432929	9.16396	5.56057	3.11116e-08	3.63753e-07	7.21665
PSIP1	0.431601	7.58024	7.43697	1.61603e-13	3.41359e-12	19.1094
SRSF3	0.43132	8.99944	4.88343	1.13904e-06	1.09035e-05	3.73712
PVRL2	-0.430387	7.66532	-7.23656	6.89881e-13	1.36192e-11	17.6841
DST	-0.430057	7.61028	-7.4421	1.55639e-13	3.2986e-12	19.1463
OAZ1	-0.42967	10.3633	-6.82778	1.19114e-11	2.09094e-10	14.8907
RALA	-0.428703	8.06553	-5.48987	4.62141e-08	5.27674e-07	6.83292
RNF130	-0.426937	7.58367	-7.54713	7.16723e-14	1.58807e-12	19.9084
ARID5B	0.426917	7.41545	9.13931	1.71568e-19	5.60427e-18	32.6676
PTTG1IP	-0.425618	7.9099	-5.82478	6.80896e-09	8.5782e-08	8.69243
ATP6V0E1	-0.424982	8.78968	-5.18636	2.39739e-07	2.49463e-06	5.23971
RASGEF1B	-0.424602	7.80305	-6.09577	1.34097e-09	1.8554e-08	10.2744
FAM105A	-0.419878	7.82466	-6.15915	9.08173e-10	1.29038e-08	10.6544
RHEB	-0.419327	8.38511	-5.21291	2.08297e-07	2.19265e-06	5.37555
VPS29	-0.419113	8.43246	-5.2486	1.7224e-07	1.83443e-06	5.55927
NUDT3	-0.417338	7.68464	-6.83344	1.14624e-11	2.02331e-10	14.9283
IER2	0.417182	8.99617	4.07899	4.73651e-05	0.000326253	0.174113
HMGB1	0.416295	9.99885	4.77991	1.90449e-06	1.73153e-05	3.24301
TUBB4B	0.415489	8.18619	5.09227	3.92563e-07	3.99947e-06	4.76358
EMP1	-0.415419	7.7545	-6.34633	2.81225e-10	4.15414e-09	11.7984
HNMT	-0.415206	7.62052	-7.2699	5.43264e-13	1.09291e-11	17.9186
DAB2	-0.414523	7.57576	-7.26179	5.75822e-13	1.1511e-11	17.8615
S100A8	0.414271	9.10676	5.54185	3.45633e-08	4.0115e-07	7.1146
POMP	-0.414161	8.88217	-5.09967	3.77741e-07	3.86087e-06	4.80072
ARPC5L	0.413462	7.70038	6.56299	6.95713e-11	1.10495e-09	13.1634
CBX3	0.41271	8.06927	5.3887	8.076e-08	8.96281e-07	6.29211
VAMP2	0.41212	7.81949	6.08399	1.44119e-09	1.98108e-08	10.2042
MCL1	-0.409808	8.61015	-4.46083	8.69232e-06	6.95495e-05	1.78803
TSHZ2	0.409752	7.28817	15.5396	5.7924e-51	6.55472e-49	104.627
NEAT1	-0.40898	9.77379	-3.82242	0.000137082	0.00083208	-0.830237
MZT2B	0.408252	8.09469	5.46874	5.19671e-08	5.90171e-07	6.7192
MMP9	-0.40657	7.6541	-5.44403	5.98644e-08	6.76223e-07	6.58256
PLSCR1	-0.40625	7.70402	-6.47937	1.19877e-10	1.84384e-09	12.6314
HSBP1	-0.405952	7.9113	-5.89324	4.54531e-09	5.82986e-08	9.08558
FABP5	0.4058	8.7874	4.62705	3.98616e-06	3.38157e-05	2.53415
ISG15	0.402251	7.86059	4.76002	2.1028e-06	1.89821e-05	3.14806
AP1S2	-0.402242	8.10018	-5.12918	3.23829e-07	3.33675e-06	4.94935
RPS3A	-0.401654	11.9444	-7.91602	4.35372e-15	1.04506e-13	22.6638
LIMD2	0.401251	7.53286	7.27896	5.08997e-13	1.02723e-11	17.9826
LINC01420	-0.400219	7.96556	-5.79631	8.04477e-09	1.00157e-07	8.53025
BCL2A1	-0.399856	7.63598	-5.37195	8.89332e-08	9.81828e-07	6.19925
SAT2	-0.399843	7.83022	-5.7878	8.4552e-09	1.0506e-07	8.48188
TYMS	0.398322	7.34283	9.38158	2.07914e-20	7.23931e-19	34.7553
TUBA1A	-0.397752	8.89886	-4.11084	4.12938e-05	0.00028851	0.30405
UBE2E2	-0.396666	7.66992	-6.71289	2.58174e-11	4.36279e-10	14.1333
SURF4	0.395953	7.51123	7.73502	1.74705e-14	4.02584e-13	21.2965
RRBP1	-0.39586	7.859	-5.66005	1.76908e-08	2.10727e-07	7.76457
FSCN1	-0.395784	7.76949	-5.13797	3.09728e-07	3.19666e-06	4.99249
FAM107B	0.392533	7.51563	7.49728	1.03685e-13	2.2425e-12	19.5455
BHLHE41	-0.391449	7.47188	-7.32585	3.62975e-13	7.41992e-12	18.3146
ARHGAP18	-0.39056	7.81857	-5.52498	3.79911e-08	4.38524e-07	7.02289
NFKBIE	-0.390386	7.71827	-6.04106	1.87169e-09	2.5023e-08	9.9495
PFDN5	-0.390378	10.2934	-6.29343	3.92952e-10	5.73765e-09	11.4718
RAB5A	-0.389129	7.80391	-5.87602	5.03363e-09	6.39241e-08	8.98629
CCDC85B	0.388224	7.9603	5.21416	2.06915e-07	2.18173e-06	5.38198
CTNNBIP1	-0.387812	7.86852	-5.81249	7.31798e-09	9.12874e-08	8.62232
MT-ND4	-0.38602	11.7458	-8.45978	5.63379e-17	1.55223e-15	26.9476
IFI27L2	0.385735	7.6962	6.34564	2.82452e-10	4.16255e-09	11.7941
PPP1R2	0.38426	7.96548	4.98905	6.67969e-07	6.59333e-06	4.25102
RAB7A	-0.384211	8.21293	-4.94609	8.30952e-07	8.0887e-06	4.0407
SPAG9	-0.383492	8.04915	-5.25175	1.69366e-07	1.80685e-06	5.57554
PLXDC2	-0.382912	7.55814	-7.09858	1.83512e-12	3.45078e-11	16.7241
ASPH	-0.382907	7.67331	-6.35449	2.67006e-10	3.97187e-09	11.849
NPM1	0.382889	9.91268	5.18521	2.41207e-07	2.50579e-06	5.23381
DDX24	0.382734	8.12566	4.8452	1.37829e-06	1.28823e-05	3.55372
ZC3HAV1	0.382116	7.59482	6.14074	1.01746e-09	1.436e-08	10.5436
PLEKHB2	-0.381707	7.72933	-6.01726	2.16211e-09	2.86638e-08	9.80898
TSTD1	0.381642	7.61804	6.63058	4.46079e-11	7.28558e-10	13.5981
CAPZA2	-0.380374	8.19916	-4.87439	1.19175e-06	1.12887e-05	3.6936
CCNI	-0.379813	9.12223	-4.63263	3.88147e-06	3.30603e-05	2.55965
CCND1	-0.37883	7.56731	-6.44721	1.4754e-10	2.24211e-09	12.4285
ERP29	-0.378751	8.27547	-4.66037	3.39887e-06	2.94512e-05	2.68694
BIRC5	0.37837	7.3454	9.35066	2.7152e-20	9.4023e-19	34.491
FKBP1A	-0.377054	8.88864	-4.5895	4.76445e-06	3.97267e-05	2.36327
CREB5	-0.376869	7.58904	-6.55394	7.38129e-11	1.16647e-09	13.1055
LBH	0.376695	7.43546	7.71991	1.95929e-14	4.49856e-13	21.1837
RNH1	-0.376648	8.31615	-4.80438	1.68693e-06	1.55153e-05	3.35946
PTGER4	0.375635	7.68645	5.34962	9.99606e-08	1.09216e-06	6.08564
PNRC1	-0.374382	9.23401	-4.03868	5.6115e-05	0.000379916	0.0132306
ZNF385A	-0.374372	7.57826	-7.15531	1.22988e-12	2.36337e-11	17.1167
CENPF	0.373553	7.42424	6.53691	8.35623e-11	1.29788e-09	12.9851
RPS23	-0.373061	12.1344	-8.05022	1.52532e-15	3.82054e-14	23.6966
PARP14	-0.372519	7.65574	-5.94504	3.33837e-09	4.34601e-08	9.38596
ISG20	0.371547	7.37466	8.32825	1.68277e-16	4.48054e-15	25.8695
IL1RN	-0.37107	7.59568	-5.35861	9.55492e-08	1.04938e-06	6.12969
APOBEC3C	0.369612	7.38777	9.12159	2.00564e-19	6.45164e-18	32.5134
RHOC	-0.369514	8.11171	-4.81395	1.60909e-06	1.48858e-05	3.40487
PGK1	0.369412	8.73548	4.59914	4.55174e-06	3.80533e-05	2.40701
ACTN4	0.368924	7.54708	6.91853	6.4113e-12	1.15095e-10	15.4976
PTGS1	-0.368102	7.58923	-6.67552	3.31173e-11	5.49383e-10	13.8895
HMGN2	0.367686	8.93035	3.84525	0.000124831	0.000764304	-0.742299
CLTB	-0.366415	8.22123	-5.05458	4.772e-07	4.80003e-06	4.57523
UBE2E1	-0.366044	7.90192	-5.34972	9.9885e-08	1.09216e-06	6.08635
MRPS6	0.365941	7.64603	6.04465	1.83143e-09	2.46407e-08	9.97069
CLTA	-0.365135	8.17508	-4.68149	3.0707e-06	2.69143e-05	2.78432
PRKCB	-0.364371	7.65933	-6.43627	1.58297e-10	2.39983e-09	12.3597
TCF4	-0.363864	7.48953	-7.18335	1.00813e-12	1.95967e-11	17.3118
MFSD1	-0.363559	7.64931	-6.14539	9.88694e-10	1.39852e-08	10.5716
SNRPD2	0.363463	8.58705	4.6511	3.55333e-06	3.05529e-05	2.64433
PCSK7	0.36267	7.52469	6.72668	2.35426e-11	4.01047e-10	14.2235
ZBED2	0.362176	7.27627	13.4671	2.74978e-39	2.26304e-37	77.8796
DSE	-0.361709	7.60591	-6.18041	7.96231e-10	1.14157e-08	10.7827
RBPJ	0.361465	8.61988	4.10771	4.18334e-05	0.000291959	0.291662
STK4	0.361397	8.23697	4.31615	1.67796e-05	0.000126586	1.16036
SEPT11	0.36136	7.49009	7.12129	1.5641e-12	2.96758e-11	16.8808
MSC	0.361234	7.27346	15.8821	5.37993e-53	6.19865e-51	109.286
FPR3	-0.361103	7.6176	-6.41437	1.822e-10	2.74253e-09	12.2223
H2AFZ	0.36094	9.49209	3.4808	0.000512951	0.00263631	-2.06718
CCL2	-0.360824	7.44938	-5.56023	3.13991e-08	3.65765e-07	7.20839
G3BP2	0.360421	7.97923	4.83078	1.48056e-06	1.37975e-05	3.4849
TXN	-0.359428	9.57969	-3.02572	0.00251901	0.0105089	-3.53779
ITGB2	-0.358674	8.21146	-4.35517	1.40788e-05	0.000108142	1.32766
PRCP	-0.358378	7.70948	-5.72867	1.19214e-08	1.44447e-07	8.14797
BRI3	-0.358064	7.63602	-6.166	8.70535e-10	1.23968e-08	10.6957
ATF5	-0.358011	7.62879	-5.51021	4.12596e-08	4.73663e-07	6.94286
ARGLU1	0.357685	8.13677	4.59257	4.69558e-06	3.92041e-05	2.37721
REL	-0.35741	8.69038	-3.36579	0.000780734	0.00382342	-2.45795
GLUL	-0.357132	8.12254	-3.91914	9.24246e-05	0.000594801	-0.458588
ASPM	0.357097	7.3209	9.40032	1.75392e-20	6.20925e-19	34.9234
ATP6V0D1	-0.357086	7.87523	-5.21257	2.08672e-07	2.19296e-06	5.37381
CA2	-0.355779	7.85746	-4.52247	6.53038e-06	5.33287e-05	2.06149
EIF3L	-0.354665	8.62011	-4.35565	1.40485e-05	0.000108041	1.32971
SOCS1	0.353492	7.39575	7.96575	2.95718e-15	7.23538e-14	23.0446
JAK1	0.353118	7.86783	4.91372	9.78426e-07	9.45165e-06	3.8834
RP11-796E2.4	0.352507	7.44864	6.66771	3.50026e-11	5.77634e-10	13.8356
HIST1H1E	0.351941	7.55143	5.67928	1.58586e-08	1.90695e-07	7.87081
TPR	0.351758	7.87797	4.94225	8.47245e-07	8.22204e-06	4.022
CD55	-0.351516	7.86027	-4.96146	7.68679e-07	7.52878e-06	4.11573
SUPT4H1	-0.351197	8.08693	-4.74411	2.26694e-06	2.03191e-05	3.07557
GABARAPL2	-0.350997	8.52278	-4.08666	4.57748e-05	0.000316676	0.206259
PPDPF	0.35057	8.40574	4.43404	9.83253e-06	7.76917e-05	1.67028
AIP	0.350545	7.49201	6.96677	4.59875e-12	8.37422e-11	15.8232
MAD2L1	0.350526	7.35314	9.52148	5.54352e-21	2.01892e-19	36.0607
GPSM3	-0.35002	8.43075	-4.33918	1.51315e-05	0.000115112	1.2589
NDUFS5	0.349953	8.64193	4.34604	1.46707e-05	0.00011201	1.28839
MT-CO3	-0.349522	11.7242	-6.54011	8.07906e-11	1.26412e-09	13.0172
PARP1	0.349521	7.73135	5.33104	1.10544e-07	1.20157e-06	5.98822
RPS3	0.348851	11.6726	7.73838	1.70302e-14	3.95314e-13	21.3216
UBE2T	0.347264	7.3284	10.254	5.46281e-24	2.39543e-22	42.9118
DRAM2	-0.347132	7.63905	-6.0623	1.64498e-09	2.22265e-08	10.0753
EEF1B2	-0.346885	10.1287	-5.01593	5.82164e-07	5.7824e-06	4.38353
CXCL10	-0.346523	7.48844	-3.82046	0.000138171	0.000837887	-0.837686
MTDH	-0.34589	8.63028	-4.13221	3.76531e-05	0.00026571	0.391575
BCL11B	0.345884	7.28884	13.718	1.05058e-40	8.87674e-39	81.1227
TALDO1	-0.345085	8.22806	-4.44783	9.22871e-06	7.31944e-05	1.73082
RP11-596C23.2	0.343895	7.42311	6.71804	2.51279e-11	4.25764e-10	14.1602
PRNP	0.343662	7.4818	7.09413	1.89339e-12	3.54983e-11	16.6934
NUDT5	0.342807	7.66819	5.55983	3.12409e-08	3.64592e-07	7.21263
PRMT2	-0.342441	7.94698	-4.73486	2.37141e-06	2.11955e-05	3.03232
MIER1	0.342409	7.54266	6.23971	5.50483e-10	7.94627e-09	11.1428
KIF20B	0.341701	7.42095	7.50586	9.73202e-14	2.11205e-12	19.6077
BNIP3L	-0.341487	7.74009	-5.28326	1.43052e-07	1.53387e-06	5.73882
RHOB	-0.341041	7.61829	-5.37951	8.49217e-08	9.40819e-07	6.24346
OSBPL8	-0.340505	8.1902	-4.36234	1.36303e-05	0.000105264	1.35854
S100A7	0.339997	8.58328	4.7928	1.78596e-06	1.62843e-05	3.30464
MZT2A	0.33999	7.87772	4.82618	1.51468e-06	1.40947e-05	3.46299
TMEM219	-0.33984	7.98097	-4.84387	1.38744e-06	1.29488e-05	3.54736
AHI1	0.339051	7.40197	8.30215	2.04028e-16	5.38719e-15	25.6788
TRPM4	-0.338524	7.7048	-5.50089	4.3462e-08	4.98044e-07	6.89245
ATF3	-0.337506	7.92515	-3.9191	9.24537e-05	0.000594801	-0.458855
DAZAP2	-0.337301	8.25027	-4.30527	1.76163e-05	0.000132022	1.11399
SNX2	-0.336704	7.76256	-5.21916	2.01491e-07	2.13164e-06	5.40765
TPT1	-0.336576	11.9482	-6.54801	7.67312e-11	1.20957e-09	13.0676
DEK	0.336209	8.36302	3.9877	6.95078e-05	0.000461226	-0.189388
ACTR2	-0.336102	8.63651	-4.16857	3.21726e-05	0.00023011	0.540956
DNPH1	0.335972	7.55961	6.06427	1.62535e-09	2.20553e-08	10.087
PTPN6	-0.335402	7.87996	-4.65273	3.52568e-06	3.03563e-05	2.65182
BID	-0.334836	7.70761	-5.08929	3.98679e-07	4.04377e-06	4.74866
TXNIP	-0.334732	9.37829	-3.16804	0.00156284	0.0069843	-3.09967
KRT10	0.3347	9.30322	3.98663	6.98187e-05	0.000462805	-0.19361
TNFAIP3	0.334012	7.9423	3.74618	0.000185667	0.00109347	-1.11581
CKS1B	0.333668	7.60511	5.22566	1.9465e-07	2.0627e-06	5.44103
OSTC	-0.333268	8.20603	-4.35779	1.39132e-05	0.00010713	1.33895
OS9	-0.333253	7.90877	-4.66018	3.40197e-06	2.94512e-05	2.68607
HIST1H1D	0.332631	7.43875	6.06719	1.60798e-09	2.18664e-08	10.098
FLOT1	-0.33234	7.64123	-5.68855	1.5024e-08	1.81002e-07	7.92325
RTN3	-0.33184	7.88045	-4.9366	8.71794e-07	8.44734e-06	3.99449
SSR2	0.331775	8.3792	4.22259	2.54111e-05	0.000185305	0.765226
CARHSP1	0.331659	7.58126	5.93544	3.53543e-09	4.57225e-08	9.33013
MAFF	-0.331592	7.72695	-4.88397	1.136e-06	1.09035e-05	3.73969
ATP1B1	-0.330529	7.75593	-4.80196	1.7072e-06	1.56563e-05	3.34798
MYADM	-0.330215	7.78865	-5.19294	2.31547e-07	2.41335e-06	5.2733
YBX1	-0.329761	10.3119	-4.88248	1.14448e-06	1.09356e-05	3.73254
NME4	-0.329487	7.63533	-5.94519	3.33531e-09	4.34601e-08	9.38685
ARF6	0.328891	8.1343	4.2312	2.44669e-05	0.000179038	0.801244
ALOX5AP	0.328738	9.06883	3.03999	0.0024031	0.0100984	-3.49471
SUMO3	-0.328548	8.15674	-4.31656	1.67487e-05	0.000126503	1.16211
CAMK1D	-0.3285	7.64387	-5.72017	1.25217e-08	1.51432e-07	8.10023
SEC11C	0.328219	7.63325	5.53109	3.67132e-08	4.25322e-07	7.05607
APLP2	-0.327102	7.82603	-4.8892	1.10662e-06	1.06413e-05	3.76491
HNRNPA3	0.326748	8.69167	3.91355	9.44856e-05	0.000603584	-0.479568
EPCAM	-0.326696	7.59272	-6.35375	2.68272e-10	3.98136e-09	11.8444
TECR	0.3264	7.6262	5.67404	1.63286e-08	1.95603e-07	7.84238
SEC11A	-0.325679	8.50803	-4.00601	6.43797e-05	0.000432176	-0.116865
MFSD10	0.325238	7.40842	7.8389	7.8978e-15	1.87447e-13	22.0777
LAMTOR2	-0.325215	8.07761	-4.28189	1.95517e-05	0.000145251	1.0147
INSIG1	-0.324425	8.01225	-3.26326	0.00112399	0.00528391	-2.79552
PDXK	-0.323921	7.62847	-5.58002	2.78802e-08	3.27179e-07	7.32305
FAM129A	0.323125	7.88697	4.30703	1.74787e-05	0.000131235	1.12146
CHD9	-0.321996	7.78646	-4.8092	1.64733e-06	1.51952e-05	3.38229
SFT2D1	-0.321762	7.6817	-5.31431	1.21011e-07	1.30638e-06	5.90068
SLC18A2	-0.320651	7.65404	-5.41466	7.00446e-08	7.87009e-07	6.42997
TUBB6	-0.320441	7.5611	-6.06312	1.63677e-09	2.21628e-08	10.0802
CREM	0.320212	7.60956	4.61842	4.16139e-06	3.51141e-05	2.49317
NSMCE1	0.319367	7.53486	6.02428	2.07213e-09	2.75863e-08	9.85039
RPA3	0.3193	7.63299	5.31726	1.19097e-07	1.29012e-06	5.91611
SWAP70	-0.318849	7.62536	-5.40818	7.25819e-08	8.12635e-07	6.39551
TPI1	0.318106	9.59763	4.04835	5.38667e-05	0.000365475	0.0519652
SMC3	0.317785	7.74982	4.80322	1.69659e-06	1.55816e-05	3.35397
RGS12	-0.317253	7.54284	-6.13687	1.04197e-09	1.46733e-08	10.5204
QKI	-0.317092	7.58562	-5.65725	1.7976e-08	2.13722e-07	7.74904
CAP1	-0.317062	9.00429	-3.73333	0.000195101	0.0011416	-1.1626
PGLS	-0.316767	7.96425	-4.53627	6.12116e-06	5.01809e-05	2.12339
IDH2	-0.316514	7.91183	-4.44887	9.18469e-06	7.30281e-05	1.73539
ENO1	0.316138	9.44752	3.77195	0.000167449	0.000998238	-1.01891
POLR2K	0.314872	7.8324	4.75153	2.18631e-06	1.96799e-05	3.11035
BEX4	-0.312864	7.57639	-5.57945	2.797e-08	3.27626e-07	7.31992
DHX36	0.312498	7.75189	4.74695	2.23578e-06	2.00966e-05	3.08887
SERPINB1	-0.312447	7.99378	-3.76531	0.000171936	0.00102195	-1.04378
MOB1A	-0.311981	8.04842	-4.20611	2.73155e-05	0.000197151	0.696502
RPS13	-0.311939	11.385	-6.00497	2.3288e-09	3.08092e-08	9.73664
FOSB	-0.311047	8.24787	-3.65427	0.000265638	0.00148705	-1.45226
ETS2	-0.309777	7.51957	-5.77168	9.28832e-09	1.14291e-07	8.39052
H3F3A	-0.307865	10.6729	-5.20234	2.20303e-07	2.30753e-06	5.3214
PTPN12	-0.307626	7.57718	-5.6959	1.44026e-08	1.73846e-07	7.96428
SMDT1	-0.306398	8.17952	-4.0308	5.8011e-05	0.000392333	-0.018244
IFNGR2	-0.306386	7.51225	-6.17302	8.3353e-10	1.18966e-08	10.738
TMEM50A	0.306019	8.17804	4.09519	4.41369e-05	0.000306013	0.240816
FKBP11	0.304766	7.44662	6.56048	7.07238e-11	1.12044e-09	13.1473
SPCS1	0.30475	8.38468	3.88725	0.00010523	0.000658284	-0.581234
DEGS1	-0.304704	7.79897	-4.62351	4.05389e-06	3.42527e-05	2.518
TMEM176B	-0.304409	7.50382	-4.87652	1.18283e-06	1.12209e-05	3.70119
ARF3	-0.303913	7.67896	-5.02565	5.53857e-07	5.52723e-06	4.43159
CSNK2B	-0.303785	8.18969	-3.9376	8.55782e-05	0.000554508	-0.386038
MTPN	-0.303037	7.96354	-4.18911	2.94214e-05	0.000211148	0.625899
CALM2	-0.301832	9.60057	-3.23395	0.0012445	0.00575648	-2.88975
RAD21	0.30051	7.72122	4.50849	6.96911e-06	5.67651e-05	1.99927
IFI16	0.300418	8.23256	3.53084	0.000425132	0.00222834	-1.89224
MGEA5	0.299874	7.51161	5.77185	9.27903e-09	1.14291e-07	8.39149
MYCBP2	0.299281	7.65239	4.86833	1.22837e-06	1.16009e-05	3.66448
HMGA1	-0.299186	7.7197	-4.81937	1.56661e-06	1.45566e-05	3.43059
CCDC50	-0.298922	7.59388	-5.23436	1.85836e-07	1.9726e-06	5.48582
PPIF	-0.298736	7.68983	-4.45032	9.12367e-06	7.26341e-05	1.74176
GGA1	0.298198	7.43541	6.54633	7.75796e-11	1.21729e-09	13.0568
SNRNP70	0.297966	7.6412	5.10972	3.58479e-07	3.66992e-06	4.85123
ATP6AP2	-0.297728	8.22746	-3.68988	0.000231332	0.00132068	-1.32256
TSPYL2	0.2975	7.55378	4.94484	8.36222e-07	8.12751e-06	4.03461
DSP	-0.297037	8.01743	-3.88247	0.000107301	0.000669918	-0.599626
PIN1	0.296803	7.69377	4.84733	1.36375e-06	1.27653e-05	3.56392
ATP5D	0.296254	8.51173	3.78821	0.000156946	0.000942717	-0.957963
BLVRB	-0.295958	7.77339	-4.46902	8.36971e-06	6.72228e-05	1.82418
NR4A1	-0.295097	8.52805	-3.21337	0.00133611	0.0061089	-2.9554
PLIN2	0.294986	7.53786	4.80709	1.66586e-06	1.53438e-05	3.37164
DDX5	0.294752	9.57578	3.83381	0.000130711	0.000796455	-0.785709
GATM	-0.294187	7.47311	-5.89623	4.46549e-09	5.73993e-08	9.10282
EPB41L2	-0.293862	7.62231	-5.08722	4.02987e-07	4.07944e-06	4.73829
RNF13	-0.293824	7.76931	-4.49572	7.39572e-06	5.99318e-05	1.94245
SRSF10	0.293762	7.72156	4.60046	4.52327e-06	3.79153e-05	2.41303
CHST12	0.29368	7.31116	9.80615	3.96822e-22	1.55226e-20	38.6692
RPL9	-0.293373	11.642	-5.59695	2.53346e-08	2.97858e-07	7.41595
MPG	0.293145	7.43201	6.65898	3.69635e-11	6.0841e-10	13.782
HNRNPA0	0.292461	8.37713	3.72926	0.00019826	0.00115688	-1.1777
HOPX	0.291872	7.57293	5.07572	4.27764e-07	4.31647e-06	4.68072
TLK1	0.291383	7.41375	6.69483	2.91237e-11	4.90843e-10	14.0153
RPL21	0.291189	12.2969	6.32908	3.13714e-10	4.61254e-09	11.6916
PPM1G	0.291154	7.79012	4.33065	1.5723e-05	0.000118898	1.22234
TTC39C	0.290932	7.44659	6.38373	2.21646e-10	3.3205e-09	12.0309
PSMA7	0.290744	8.7727	3.57642	0.000357943	0.00193375	-1.73149
RPS27L	0.290528	8.13577	3.47578	0.000521998	0.00267197	-2.08372
KDSR	0.289873	7.63952	4.8615	1.27093e-06	1.19849e-05	3.63172
UBE2S	0.289575	7.5029	5.41	7.18612e-08	8.0599e-07	6.40517
ATF7IP2	0.289099	7.44361	5.81543	7.19293e-09	8.99804e-08	8.63908
GADD45G	0.289084	7.5989	4.22451	2.52316e-05	0.000184208	0.772174
MYL12A	0.288947	9.98294	3.54699	0.000400081	0.00212872	-1.83552
ATP6V0E2	0.288774	7.29363	11.274	1.70822e-28	9.1737e-27	53.1935
TAOK3	-0.288447	7.96685	-3.92698	8.94088e-05	0.000576382	-0.427407
GHITM	0.287246	8.09186	3.89548	0.000101751	0.000640314	-0.549506
GNB4	-0.287102	7.50404	-5.65554	1.81528e-08	2.1542e-07	7.73953
EPSTI1	-0.286813	7.62788	-4.79669	1.75204e-06	1.60212e-05	3.32306
SRI	0.286498	7.73629	4.4661	8.48311e-06	6.80474e-05	1.81132
DUT	0.285963	7.97465	3.53522	0.000418195	0.00220274	-1.87688
BZW1	0.285733	8.1526	3.61018	0.000314738	0.00172088	-1.61114
CLU	0.284918	7.3067	9.12663	1.95089e-19	6.30754e-18	32.5413
ARL6IP1	0.284603	7.989	3.69835	0.000223804	0.00128464	-1.29151
RPLP1	0.28421	12.639	7.0632	2.352e-12	4.37086e-11	16.4807
DDX39A	0.284005	7.63898	4.62808	3.96659e-06	3.374e-05	2.53886
TMEM9B	-0.283937	7.72689	-4.55083	5.71731e-06	4.71139e-05	2.18871
EIF6	-0.283784	8.07007	-3.84661	0.000124126	0.000760725	-0.736997
EVI5	-0.28367	7.47817	-6.09448	1.35166e-09	1.86612e-08	10.2667
GAS2L3	-0.282862	7.58559	-5.39664	7.73241e-08	8.61165e-07	6.33421
MAP3K2	-0.282847	7.72505	-4.33152	1.56619e-05	0.000118719	1.22606
UGP2	0.282682	7.75183	4.28486	1.92956e-05	0.000143685	1.02726
VAMP3	-0.28246	7.72808	-4.4851	7.7695e-06	6.28002e-05	1.89531
CTTNBP2NL	-0.282349	7.6125	-4.87094	1.21244e-06	1.14675e-05	3.67704
ZFHX3	-0.281717	7.59176	-4.92832	9.09043e-07	8.79482e-06	3.95421
C12orf57	0.281512	7.76822	4.29603	1.8359e-05	0.000137195	1.07465
RNF24	-0.281049	7.66375	-4.88224	1.14585e-06	1.09356e-05	3.73138
TFRC	0.280698	7.41999	6.06185	1.6495e-09	2.22402e-08	10.0726
DLGAP5	0.279924	7.28441	9.80327	4.34366e-22	1.6887e-20	38.5817
C11orf31	-0.279473	8.26159	-3.61517	0.000308782	0.00169769	-1.59325
RBMS1	0.27931	7.46417	5.83447	6.43195e-09	8.13559e-08	8.74783
DNAJC9	0.278634	7.5012	5.38998	8.01951e-08	8.91573e-07	6.29891
GRB2	-0.277248	8.12515	-3.7821	0.000160818	0.000964145	-0.980896
EBP	0.276082	7.56482	5.04052	5.13085e-07	5.13652e-06	4.50531
PRRC2C	0.275839	8.31182	3.46148	0.000550319	0.00280237	-2.13294
PON2	-0.275475	7.53395	-5.44979	5.77149e-08	6.53105e-07	6.61755
NKTR	0.275244	7.70947	4.26449	2.11218e-05	0.000156001	0.941151
QPRT	-0.275029	7.69585	-4.65574	3.47519e-06	3.0044e-05	2.66565
LBR	0.274465	7.44537	5.83866	6.2755e-09	7.95357e-08	8.77178
CD53	0.274455	8.25344	3.44196	0.000591319	0.00298343	-2.19986
MCM3	0.274386	7.38815	6.68621	3.08454e-11	5.15745e-10	13.9591
STX7	-0.27428	7.59911	-4.85584	1.30726e-06	1.22909e-05	3.60461
POLR3GL	0.273842	7.51622	5.3209	1.16781e-07	1.26719e-06	5.93511
EPC1	0.272407	7.61817	4.64585	3.64379e-06	3.11615e-05	2.62023
CAND1	0.272085	7.58663	4.81629	1.59063e-06	1.47581e-05	3.41596
CDC42SE2	0.272075	7.6454	4.45613	8.88257e-06	7.08928e-05	1.76735
SLC29A1	-0.271923	7.4972	-5.49498	4.49181e-08	5.13801e-07	6.8605
SOCS3	-0.271759	7.8004	-3.56628	0.000372003	0.00199948	-1.7675
ITPR2	-0.271645	7.57717	-4.7553	2.14646e-06	1.93487e-05	3.12802
PPP1R10	-0.271061	7.92025	-3.72173	0.000204213	0.00118616	-1.20549
TBC1D4	-0.270708	7.68357	-3.89709	0.000101082	0.000638004	-0.543278
ADSS	0.269882	7.5276	5.12231	3.3568e-07	3.45325e-06	4.91465
MLEC	-0.269639	7.74746	-4.20167	2.7851e-05	0.000200787	0.678043
PDIA6	0.269346	8.05488	3.42036	0.000639967	0.00320591	-2.27342
UFD1L	0.269269	7.59781	4.88354	1.13843e-06	1.09035e-05	3.73764
CDK1	0.269088	7.33865	6.92156	6.35315e-12	1.14375e-10	15.5072
HSD17B12	-0.269076	7.62836	-4.76214	2.07585e-06	1.87656e-05	3.16014
SYNCRIP	0.269074	7.83079	3.94104	8.43718e-05	0.000548374	-0.372623
CFLAR	-0.2686	8.20484	-3.25398	0.00116004	0.00543681	-2.82492
GYG1	0.267902	7.44113	5.99251	2.51044e-09	3.30742e-08	9.66349
KYNU	-0.267778	7.56106	-4.74272	2.28237e-06	2.04285e-05	3.06906
CD320	0.267649	7.28398	11.2855	1.534e-28	8.30854e-27	53.3005
DGUOK	0.267613	7.75937	4.19524	2.86444e-05	0.000205805	0.65134
FLNA	0.267355	7.64902	4.44015	9.56041e-06	7.56359e-05	1.69709
SYAP1	-0.266964	7.77647	-3.88169	0.000107642	0.000671386	-0.602621
TMPO	0.266176	7.49712	5.09114	3.94875e-07	4.01657e-06	4.75791
UBE2N	0.265962	7.9166	3.83478	0.0001302	0.000794104	-0.782017
ARL6IP5	0.265535	9.01931	3.10178	0.00195479	0.00849042	-3.30562
EZR	0.265211	8.27858	3.12359	0.00181632	0.00795441	-3.23813
SLC9A3R1	0.265175	7.30711	9.18057	1.19159e-19	3.93286e-18	33.0278
PA2G4	0.265106	8.18577	3.35238	0.000818538	0.00399006	-2.50204
APPL1	-0.264976	7.67496	-4.3137	1.69649e-05	0.00012768	1.14989
CYSTM1	-0.264863	7.74615	-4.11317	4.08649e-05	0.000285829	0.313886
PDLIM1	-0.264638	7.44613	-6.03915	1.89358e-09	2.52624e-08	9.93817
TPM4	0.264043	8.38071	3.14204	0.0017063	0.00753505	-3.18068
RAB5C	-0.263899	8.02922	-3.68865	0.000232441	0.00132343	-1.32705
BRK1	-0.263841	8.65353	-3.22706	0.00127419	0.00587669	-2.91161
PRELID1	-0.263749	8.5295	-3.08435	0.00207234	0.00893972	-3.3592
PICALM	-0.263566	7.72147	-4.04077	5.56193e-05	0.000376962	0.0216336
YWHAZ	0.26336	8.44999	3.26794	0.00110464	0.00520253	-2.77968
RPL31	0.261984	10.9352	4.56609	5.3213e-06	4.39696e-05	2.25742
TERF2IP	0.261724	7.96307	3.57999	0.000353122	0.00191259	-1.71881
IDI1	0.261296	7.68767	4.07316	4.84837e-05	0.000332872	0.151746
CDC42	-0.261122	9.17331	-3.13246	0.00176264	0.00775682	-3.21056
NABP1	-0.260936	7.85103	-3.48358	0.000507131	0.00261063	-2.05678
FAM162A	-0.260851	7.93772	-3.70007	0.000222306	0.0012772	-1.2852
SERP1	-0.260716	8.45048	-3.24211	0.00120915	0.00562582	-2.86323
MT-ND2	-0.26016	11.1279	-4.42239	1.03717e-05	8.15008e-05	1.61929
RPS29	0.260091	11.2826	5.1791	2.49113e-07	2.58368e-06	5.20266
CD37	0.259678	8.1363	3.23833	0.00122521	0.00568802	-2.87542
SUPT16H	0.259659	7.59215	4.48789	7.66938e-06	6.20701e-05	1.90771
PHF19	0.25936	7.36889	6.76991	1.76129e-11	3.04122e-10	14.5076
VMP1	0.259309	7.99729	3.22644	0.00127693	0.00588075	-2.91359
ZWINT	0.258999	7.32077	8.19101	4.98978e-16	1.28181e-14	24.7974
RNF167	0.258904	7.48641	5.2822	1.43869e-07	1.54003e-06	5.73331
CTSD	0.258711	7.74385	3.62637	0.000295798	0.00163567	-1.55303
RNPS1	0.258245	7.77195	4.04961	5.35783e-05	0.000364298	0.0570529
KMT2A	0.257754	7.44748	5.63327	2.06135e-08	2.43255e-07	7.61612
PSENEN	-0.257652	7.80889	-3.9114	9.53249e-05	0.00060772	-0.487919
SNU13	0.257388	8.30362	3.25358	0.00116166	0.00543681	-2.82621
HP1BP3	0.257369	7.83419	3.69164	0.000229751	0.0013152	-1.31612
HMOX1	-0.257315	7.47226	-4.97737	7.08924e-07	6.9867e-06	4.19369
PTPRE	-0.256867	7.57017	-4.64539	3.65187e-06	3.11886e-05	2.6181
SNRPB	0.256633	8.34408	3.16307	0.00158836	0.00706346	-3.11478
HTATSF1	0.256105	7.47778	5.23687	1.8337e-07	1.94969e-06	5.49874
SNRPD1	0.255617	8.01646	3.47815	0.000517433	0.00265289	-2.07553
IL1R2	-0.255349	7.59736	-3.9093	9.61719e-05	0.000611275	-0.496234
SSB	-0.255075	7.9105	-3.5212	0.000440785	0.00230277	-1.92599
EIF4E2	-0.254948	7.74113	-4.1238	3.90417e-05	0.000274592	0.3572
EIF3E	-0.254587	9.21148	-3.15973	0.0016066	0.00712956	-3.12529
PAG1	0.254332	7.35194	6.82796	1.18969e-11	2.09094e-10	14.8919
LEPROT	-0.254113	7.649	-4.2767	2.0008e-05	0.00014812	0.99273
TK1	0.253973	7.35852	6.00285	2.37404e-09	3.13423e-08	9.71841
CXADR	-0.253819	7.49148	-5.48466	4.75731e-08	5.42214e-07	6.80483
RPL4	-0.253398	10.6446	-4.02629	5.91214e-05	0.000399416	-0.0361999
RPL22	-0.252947	10.5221	-4.26752	2.08401e-05	0.0001541	0.953933
DIAPH1	0.252938	7.5871	4.5029	7.15286e-06	5.8187e-05	1.97438
RHBDD2	0.252692	7.3724	6.62819	4.53185e-11	7.38261e-10	13.5826
CHCHD2	0.252544	9.38948	3.40645	0.00067327	0.00335682	-2.32059
HMGN1	0.252257	8.82325	3.05443	0.00228945	0.00970727	-3.45053
CLNS1A	-0.252244	7.84852	-3.70791	0.000215595	0.00124202	-1.25643
ANKRD12	0.252086	8.01439	3.28717	0.00103237	0.00488946	-2.71709
NOP58	0.25192	7.60679	4.35468	1.411e-05	0.000108251	1.32555
EEF1D	0.251826	9.87361	3.75791	0.000177044	0.00104951	-1.07132
CXCL14	-0.251688	8.04282	-3.09651	0.00198972	0.0086185	-3.32187
CDKN2D	0.250775	7.44445	5.40033	7.57764e-08	8.45414e-07	6.35379
C9orf78	0.250773	7.80816	3.64015	0.000280522	0.00156073	-1.50335
FHL3	-0.250757	7.54716	-4.71883	2.5636e-06	2.27529e-05	2.95751
PLEKHF1	0.250598	7.26626	12.2442	4.46276e-33	2.97689e-31	63.6689
ERH	0.250143	8.08768	3.36258	0.000789075	0.00385831	-2.46802
ABI3	-0.249887	7.77008	-3.69373	0.000227885	0.0013057	-1.30847
CXCL9	-0.249074	7.4689	-3.17855	0.00150773	0.00678104	-3.06658
OST4	0.24899	8.74763	3.20985	0.00135248	0.00616596	-2.96664
SNCA	-0.248605	7.46165	-5.33374	1.08934e-07	1.18815e-06	6.00242
TMED9	-0.248441	8.05376	-3.3338	0.000874833	0.00423516	-2.56373
CDKN3	0.247955	7.30898	7.68047	2.66898e-14	6.04047e-13	20.8802
SRSF2	0.247903	8.56128	2.86975	0.00415804	0.0160874	-3.99461
SPG21	-0.24786	7.75019	-3.91289	9.47418e-05	0.000604611	-0.482125
GABPB1	0.247633	7.52284	4.64591	3.64273e-06	3.11615e-05	2.6205
IL4I1	-0.247063	7.58453	-3.53616	0.000417127	0.00219911	-1.87429
TUBB2A	-0.246649	7.80219	-3.46173	0.000549826	0.00280237	-2.13211
RPLP0	0.246485	10.6232	4.13417	3.73368e-05	0.000263772	0.399583
TRAM1	0.2459	7.78182	3.64633	0.000273913	0.0015253	-1.48101
LAMP2	-0.245774	7.5916	-4.38475	1.23138e-05	9.56281e-05	1.45545
MMP12	-0.245414	7.51284	-2.77508	0.00558145	0.0206468	-4.26082
EIF4A2	0.245414	8.2383	3.0104	0.00264692	0.0109416	-3.58328
SCNM1	-0.243873	7.58609	-4.45896	8.76743e-06	7.0062e-05	1.77981
FKBP5	0.243719	7.52153	4.56606	5.32186e-06	4.39696e-05	2.25732
SNRPG	0.243698	8.26227	3.12288	0.00182069	0.00796215	-3.24034
DAD1	0.243634	8.18796	3.1896	0.00145034	0.00655551	-3.03105
TOR1AIP2	-0.2436	7.67368	-3.96016	7.79496e-05	0.000509244	-0.297792
NDUFB7	0.243437	8.05896	3.30454	0.000970852	0.00462578	-2.66022
SNRPF	0.243323	8.11177	3.29968	0.000987688	0.00469189	-2.67614
KPNA2	0.243316	7.69391	3.64849	0.000271639	0.00151797	-1.4732
CSTA	-0.243248	7.76407	-3.44916	0.000575885	0.00291484	-2.17523
ATOX1	-0.243178	7.97596	-3.29108	0.00101821	0.00482604	-2.70432
SRSF9	-0.243074	7.78412	-3.73619	0.00019292	0.00112989	-1.15204
ASAH1	-0.243049	7.64176	-4.10067	4.31132e-05	0.000299571	0.263075
ABHD17A	0.242752	7.37567	6.57621	6.37981e-11	1.02351e-09	13.2481
ATP1B3	-0.24275	8.42185	-2.82925	0.00471974	0.0178775	-4.10943
NDUFS8	0.24269	7.67385	3.98957	6.89669e-05	0.000458597	-0.181996
CD81	-0.242685	7.45917	-5.05266	4.81943e-07	4.84005e-06	4.5657
PTRHD1	-0.24254	7.78135	-3.64806	0.000272092	0.00151916	-1.47476
CDK2AP2	0.242133	7.6087	4.05783	5.17458e-05	0.000353736	0.090028
NIPSNAP3A	-0.241991	7.53274	-4.72605	2.4752e-06	2.19991e-05	2.99119
TIMM13	-0.241573	7.89953	-3.45277	0.000568267	0.00288088	-2.16283
RAMP1	-0.240766	7.50642	-4.49994	7.25196e-06	5.89175e-05	1.96122
CREG1	-0.240085	7.46978	-5.02455	5.56992e-07	5.54977e-06	4.42614
EIF3F	-0.24008	8.67282	-2.96145	0.00310387	0.0125539	-3.72866
FOXP1	-0.240065	7.62399	-4.13909	3.65514e-05	0.00025909	0.419766
SF3B5	0.239872	8.39693	3.04545	0.00235855	0.00995082	-3.47776
IMPDH2	-0.23958	7.74425	-3.7558	0.00017853	0.00105635	-1.07918
EVI2B	-0.239299	8.15755	-3.00556	0.00268922	0.0110804	-3.59777
POLR2J3	0.239093	7.66257	3.86808	0.000113775	0.000702723	-0.654893
RIPK2	-0.238802	7.51926	-4.59967	4.5404e-06	3.80086e-05	2.40941
OSTF1	0.238654	7.72379	3.65585	0.000264022	0.00147932	-1.44654
HSP90B1	0.238555	8.45136	2.625	0.00874139	0.0299738	-4.66386
CREBL2	-0.237599	7.51446	-4.7264	2.47103e-06	2.19929e-05	2.99281
SKA2	0.237526	7.5018	4.69571	2.8672e-06	2.52704e-05	2.85011
CCNA2	0.237492	7.28994	8.4339	7.1879e-17	1.94657e-15	26.7087
CTNNA1	-0.237279	7.68151	-3.89626	0.000101427	0.000639352	-0.546495
MCM7	0.237115	7.40524	5.44269	6.00249e-08	6.76829e-07	6.57952
LCP1	-0.236913	9.51918	-2.78622	0.00539117	0.0200067	-4.22968
COMT	-0.236569	7.77099	-3.72998	0.000197692	0.00115569	-1.175
TPX2	0.236556	7.31756	6.99776	3.73472e-12	6.87991e-11	16.0276
C4orf3	-0.235942	8.23494	-3.01791	0.00258255	0.0107105	-3.56078
PRKX	0.2358	7.36866	6.24599	5.2931e-10	7.65807e-09	11.181
PMVK	0.235307	7.5651	4.30445	1.76812e-05	0.000132286	1.11049
BAZ1B	0.23513	7.5058	4.56068	5.45859e-06	4.50405e-05	2.23303
BCAP31	-0.235068	7.8317	-3.48551	0.000503506	0.00259619	-2.0501
EID1	0.234979	8.54125	2.90825	0.00368108	0.0144709	-3.88395
TRIB2	0.234628	7.27194	10.2572	5.63724e-24	2.4468e-22	42.8825
STMN3	0.234628	7.27112	10.8862	1.026e-26	5.20143e-25	49.1335
USP53	-0.234427	7.47944	-4.81435	1.60589e-06	1.4878e-05	3.40678
AP2M1	-0.234125	8.1891	-3.01213	0.00263199	0.0108941	-3.57811
NGFRAP1	-0.233753	7.62591	-4.22229	2.54447e-05	0.000185337	0.763971
LACTB	-0.233662	7.69898	-3.76603	0.000171438	0.0010201	-1.04106
DHFR	0.233271	7.31311	7.65224	3.26642e-14	7.36631e-13	20.681
SERPINB9	-0.233052	7.77433	-3.24845	0.0011827	0.0055312	-2.8428
NAP1L4	0.232896	7.5084	4.61173	4.28773e-06	3.61321e-05	2.46426
NDC80	0.232799	7.27701	9.98029	7.9868e-23	3.308e-21	40.2572
CANX	-0.232769	8.1024	-3.08155	0.00209184	0.00899933	-3.36779
SRGAP3	0.232737	7.28587	8.76909	4.37821e-18	1.30257e-16	29.4696
ASF1A	0.232732	7.39345	5.87999	4.9169e-09	6.25671e-08	9.00912
MBP	0.232069	7.85209	3.24134	0.00121239	0.00563677	-2.8657
SPCS2	0.231844	8.19727	2.99173	0.00281341	0.0115056	-3.63901
DDX3X	0.23179	8.03344	3.00367	0.00270589	0.0111346	-3.60342
NDUFB11	0.231705	8.30005	2.99585	0.0027759	0.0113726	-3.62675
HEXB	-0.231605	7.64597	-3.85359	0.000120669	0.000741685	-0.710363
SNRPA1	0.231397	7.51308	4.4717	8.26653e-06	6.64784e-05	1.83604
SMIM14	-0.231002	7.52994	-4.33367	1.55107e-05	0.000117855	1.23531
HNRNPR	0.230768	7.99003	3.06562	0.00220593	0.00943888	-3.41648
RRM2	0.230657	7.2844	8.53403	3.15696e-17	8.97114e-16	27.5203
CBR1	-0.23062	7.50548	-4.68964	2.95239e-06	2.59491e-05	2.82201
FAM96A	-0.23057	7.69383	-3.73657	0.000192629	0.00112926	-1.15062
CCT4	0.229903	7.882	3.30001	0.000986541	0.00468996	-2.67506
LRBA	0.229693	7.39988	5.52175	3.86833e-08	4.45702e-07	7.00538
RPL26	-0.229345	11.991	-4.69325	2.90144e-06	2.55367e-05	2.83872
EIF2A	-0.229188	7.81042	-3.49422	0.000487469	0.00252171	-2.01992
RPS19	-0.229005	12.4634	-5.37769	8.57689e-08	9.48547e-07	6.23385
NRP2	-0.229	7.44434	-4.28666	1.9164e-05	0.000142874	1.03395
NDUFB4	0.22846	8.11379	3.09206	0.00201958	0.00873587	-3.33554
RP11-1143G9.4	-0.228444	7.58201	-3.39371	0.000705581	0.00349045	-2.36402
NAA38	0.228216	7.65276	3.77907	0.00016277	0.000971679	-0.992248
AURKB	0.227897	7.30305	7.19802	9.21107e-13	1.79602e-11	17.4011
PDIA3	-0.227732	8.76109	-2.60524	0.00926001	0.0314695	-4.71533
HNRNPH3	0.227502	7.81333	3.30708	0.000962143	0.00459812	-2.65188
COX8A	0.22744	8.82731	2.84324	0.00451837	0.0172591	-4.06995
BCLAF1	0.227312	7.95989	3.0758	0.00213239	0.00914892	-3.3854
BLOC1S1	-0.227185	8.24975	-2.91805	0.00356797	0.0140862	-3.85557
PDCD5	0.226865	7.70749	3.61169	0.000312927	0.0017169	-1.60574
CDC42SE1	-0.226653	7.6076	-3.96668	7.5867e-05	0.000499241	-0.272187
TMEM59	0.226133	8.14613	3.01853	0.00257733	0.0106958	-3.55893
KCNK6	-0.22611	7.60143	-3.87802	0.000109268	0.000680068	-0.616763
SERPINB6	-0.225776	7.50508	-4.62758	3.97603e-06	3.37749e-05	2.53658
SRSF5	0.225715	8.39442	2.73344	0.00633182	0.0228631	-4.37465
CCNDBP1	0.225309	7.49512	4.54145	5.97441e-06	4.91048e-05	2.14661
RPS12	0.224627	12.005	4.69959	2.81386e-06	2.48695e-05	2.86812
ARHGAP5	-0.224212	7.51744	-4.46416	8.55977e-06	6.85755e-05	1.80272
PMF1	0.223423	7.58412	4.01659	6.15859e-05	0.00041474	-0.0748687
PIM1	0.223341	7.40799	5.09891	3.79244e-07	3.86999e-06	4.79689
DUSP23	-0.223332	7.71988	-3.53174	0.000423707	0.00222271	-1.8891
ATP5E	-0.22292	10.2926	-3.57425	0.000360903	0.00194311	-1.7392
MORF4L2	-0.222879	7.7165	-3.54734	0.000399564	0.00212776	-1.83431
CORO1C	-0.222851	7.64683	-3.8365	0.000129299	0.000789372	-0.775477
ZNRD1	0.222786	7.57148	3.90101	9.9473e-05	0.000629102	-0.528133
AVPI1	-0.222569	7.55266	-3.70304	0.000219739	0.0012636	-1.2743
BAIAP2	-0.22215	7.54897	-4.3442	1.47931e-05	0.000112679	1.28047
CCND3	0.222014	7.58404	3.93282	8.72848e-05	0.000564412	-0.404694
CD164	-0.221793	8.09597	-2.86829	0.00417721	0.0161507	-3.99878
CDC25B	0.22172	7.27656	9.44679	1.1378e-20	4.09671e-19	35.3509
NDUFB5	-0.221711	7.90638	-3.22864	0.00126721	0.00584873	-2.90654
PFDN2	-0.221532	8.19381	-2.86473	0.00422426	0.0162787	-4.00894
CCNB2	0.221435	7.30275	7.16043	1.20052e-12	2.31941e-11	17.1411
SLC25A36	-0.221019	7.59568	-3.90562	9.76108e-05	0.00061856	-0.510293
SERBP1	0.220548	8.57272	2.64253	0.00830339	0.0286906	-4.6179
SSRP1	0.220339	7.53122	4.2194	2.57699e-05	0.000186866	0.751892
CENPM	0.22033	7.28504	8.83543	2.45612e-18	7.4471e-17	30.0398
NDUFV2	0.220325	8.1167	2.92381	0.00350285	0.0138908	-3.83881
QPCT	-0.220303	7.56784	-3.80546	0.000146486	0.000884734	-0.893039
LSP1	0.220141	8.93309	2.44119	0.0147391	0.0462773	-5.12761
FDFT1	0.220112	7.49347	4.49873	7.29302e-06	5.91752e-05	1.95582
PNN	0.220074	8.00754	2.90971	0.00366406	0.0144129	-3.87974
ASXL1	0.22006	7.33544	6.48265	1.17367e-10	1.80962e-09	12.6521
GABPB1-AS1	0.219969	7.4726	4.52707	6.39063e-06	5.22547e-05	2.08217
SET	-0.219899	8.37071	-2.71109	0.00677287	0.0241393	-4.43521
RABAC1	0.219853	7.97587	3.00172	0.00272322	0.0111986	-3.60925
COMMD6	-0.219696	8.95451	-2.75089	0.00600564	0.0218893	-4.32703
FDPS	0.219652	7.68998	3.63132	0.000290218	0.00160621	-1.53519
EIF4EBP1	-0.219606	7.59328	-3.93589	8.61859e-05	0.000557876	-0.392724
ATP5L	0.219497	9.70575	3.14657	0.00168024	0.00744071	-3.16653
COPRS	-0.219351	7.49417	-4.653	3.5212e-06	3.03563e-05	2.65304
CTSA	0.219096	7.45055	4.67094	3.23076e-06	2.81227e-05	2.73559
GNAQ	-0.219026	7.57585	-4.05123	5.32125e-05	0.000362199	0.0635434
SEPT6	0.218505	7.89323	3.02467	0.00252587	0.0105167	-3.54048
HSPA9	0.21839	7.70468	3.40048	0.000688029	0.00341428	-2.34075
CUX1	-0.218283	7.49902	-4.3917	1.19305e-05	9.27904e-05	1.48563
MPST	-0.218219	7.60081	-3.95055	8.11151e-05	0.00052829	-0.33542
HLA-F	0.217781	7.59481	3.80528	0.000146595	0.000884734	-0.893736
PFKP	0.217715	7.34054	6.45755	1.38027e-10	2.10259e-09	12.4936
ATAD5	0.217691	7.3605	5.76618	9.59011e-09	1.17776e-07	8.35944
ZNF428	0.217688	7.52098	4.28062	1.96628e-05	0.000145905	1.0093
RPS18	0.217578	12.6183	4.90892	1.00232e-06	9.66778e-06	3.86017
GPI	0.217526	7.48486	4.48417	7.80295e-06	6.29902e-05	1.8912
BDP1	0.217276	7.6411	3.57756	0.000356396	0.00192703	-1.72744
CNDP2	-0.217178	7.64747	-3.71822	0.00020705	0.00120154	-1.21845
CLSPN	0.21717	7.31843	6.67708	3.27942e-11	5.45451e-10	13.8992
PNISR	0.217141	8.15903	2.72584	0.00647868	0.0232872	-4.39528
TAGLN2	0.215429	8.78474	2.42067	0.0155949	0.0485149	-5.17731
ETHE1	0.215397	7.68353	3.51839	0.000445434	0.00232513	-1.93579
ETV5	-0.215161	7.4191	-5.04404	5.03841e-07	5.05196e-06	4.52284
MT-CO1	-0.215159	12.4175	-4.77844	1.91652e-06	1.73997e-05	3.23685
TNFRSF1A	-0.214936	7.4616	-4.5715	5.18723e-06	4.29693e-05	2.28185
RBM3	-0.214722	9.38252	-2.72559	0.00648368	0.023292	-4.39598
MRPS34	0.214482	7.67818	3.52855	0.000428803	0.00224572	-1.90027
TET2	-0.21446	7.56076	-3.97505	7.32708e-05	0.000484673	-0.239259
NT5C	-0.214381	7.79746	-3.23401	0.00124377	0.00575648	-2.8893
PEBP1	0.213961	8.39595	2.63206	0.00856273	0.0294742	-4.64541
MFHAS1	0.21393	7.27123	9.78979	4.81619e-22	1.86099e-20	38.4788
CCT7	0.213811	7.65631	3.61096	0.000313795	0.00171868	-1.60833
ZNF106	-0.213737	7.59557	-3.70556	0.000217582	0.00125233	-1.26504
CD44	0.213691	8.56236	2.44409	0.0146213	0.0460056	-5.12054
FRMD4A	-0.213588	7.41053	-4.99724	6.40626e-07	6.33563e-06	4.2913
HK1	0.213575	7.35162	6.11942	1.15999e-09	1.61914e-08	10.4158
NUF2	0.212963	7.28985	7.48639	1.14677e-13	2.46343e-12	19.4475
C4orf27	0.212912	7.35093	5.94496	3.33992e-09	4.34601e-08	9.3855
MALT1	-0.212803	7.50916	-4.1468	3.53545e-05	0.00025145	0.451377
CFD	-0.212336	7.35372	-5.75561	1.01982e-08	1.2452e-07	8.29969
PRPF4B	0.212272	7.74656	3.18135	0.001492	0.00672942	-3.05715
BRIX1	0.212114	7.41943	4.89977	1.0495e-06	1.01074e-05	3.81591
MAGOH	0.212024	7.8171	3.22682	0.00127526	0.00587733	-2.91239
NCBP3	0.211414	7.3869	5.28723	1.40031e-07	1.50403e-06	5.75946
NQO2	-0.211224	7.70846	-3.37024	0.000767607	0.00376788	-2.44242
IFIT2	-0.210772	7.4037	-4.36431	1.35227e-05	0.000104631	1.36625
DUSP6	-0.210565	7.50454	-3.73656	0.000192635	0.00112926	-1.15065
PLXNC1	-0.210525	7.47519	-4.33246	1.55955e-05	0.000118358	1.23011
MAN1A2	0.210452	7.44912	4.70985	2.67766e-06	2.36988e-05	2.91573
TCEB2	0.21033	8.62407	2.71355	0.00672294	0.0240425	-4.42856
CAMTA1	-0.210134	7.87817	-3.10043	0.00196372	0.00851751	-3.3098
HSD17B11	-0.210111	7.70417	-3.31285	0.00094264	0.00451854	-2.63291
C12orf75	0.210069	7.50453	3.64681	0.000273449	0.00152479	-1.47939
TMEM14B	-0.209958	8.25208	-2.80444	0.00509703	0.019101	-4.17899
NOP56	0.209937	7.63817	3.51531	0.000450597	0.00234629	-1.94654
WAPL	-0.209619	7.69032	-3.31381	0.000939409	0.00450646	-2.62973
CLDND1	0.20948	7.56406	3.87495	0.00011064	0.000687162	-0.628539
PHLDA2	-0.209456	7.84571	-2.52682	0.0116013	0.0381316	-4.91584
RAB34	-0.209115	7.41873	-5.06562	4.5073e-07	4.54098e-06	4.63028
MAP1LC3B	-0.208779	8.28196	-2.62861	0.00864971	0.0297413	-4.65444
ARF4	-0.208599	7.86773	-2.98684	0.00285853	0.0116717	-3.65354
ELF1	0.208549	8.0143	2.7418	0.00617347	0.0223806	-4.35185
ARID4B	0.208529	7.77468	3.1299	0.00177796	0.00779719	-3.21851
PSMD8	0.208423	8.1319	2.77152	0.00563945	0.0207774	-4.27031
THAP9-AS1	-0.208301	7.63122	-3.51564	0.000450051	0.00234537	-1.94541
SLC25A6	-0.208206	9.57232	-2.7568	0.0058986	0.0216038	-4.31082
GLA	-0.208119	7.71048	-2.96974	0.00302167	0.0122746	-3.70419
IFT20	-0.207689	7.52883	-4.01166	6.28734e-05	0.000422512	-0.0944555
NFE2L2	-0.207482	8.03	-2.71184	0.00675757	0.0241119	-4.43318
EHD4	0.207153	7.50254	4.02196	6.02096e-05	0.000406335	-0.0534699
ERCC1	-0.206997	7.67761	-3.48173	0.00051061	0.00262641	-2.06316
COX7C	0.206986	9.34132	2.72735	0.00644936	0.0232082	-4.3912
APH1A	-0.206943	7.70823	-3.34055	0.000853993	0.00414694	-2.54137
CYB561A3	-0.206795	7.54371	-3.80747	0.000145311	0.00087866	-0.885454
H2AFX	0.206594	7.55663	3.67197	0.000248032	0.00139963	-1.38796
COL17A1	-0.20637	7.37473	-5.60741	2.38772e-08	2.81245e-07	7.47345
RPL28	0.206264	12.0013	4.79922	1.73041e-06	1.58462e-05	3.33501
RAB4A	-0.206225	7.64871	-3.54021	0.000410437	0.0021747	-1.85939
C19orf53	0.206064	8.16954	2.78836	0.00535583	0.0199412	-4.22374
MT1F	0.206058	7.27968	8.14063	7.66798e-16	1.95149e-14	24.3753
SSR3	-0.205966	8.04409	-2.85948	0.0042944	0.0165031	-4.02387
PDCD4	0.205963	7.55937	3.74262	0.000188085	0.00110668	-1.12819
FOXN3	-0.205929	7.62363	-3.50924	0.000460933	0.00239029	-1.96771
MED10	0.205807	7.65191	3.46136	0.000550569	0.00280237	-2.13337
TNIP1	0.205783	7.45784	4.39286	1.18678e-05	9.25043e-05	1.49066
GAS6	-0.205612	7.41273	-4.85193	1.33291e-06	1.25136e-05	3.58591
RBBP7	0.205482	7.56703	3.71741	0.000207707	0.00120424	-1.22142
EHD1	0.205472	7.38194	5.03948	5.15815e-07	5.15571e-06	4.5002
GTSE1	0.205233	7.28376	7.53429	8.05951e-14	1.76114e-12	19.7942
ARL4D	-0.205086	7.59349	-3.27069	0.00109404	0.00516228	-2.77077
MARCKSL1	-0.204956	7.75626	-2.60739	0.00920435	0.0313086	-4.70987
UBA52	-0.204877	11.1154	-4.20776	2.71186e-05	0.000195953	0.703381
CITED2	0.204697	7.87724	2.45074	0.0143576	0.0453561	-5.10443
NUDC	0.204628	7.76485	3.11	0.00190149	0.0082816	-3.28023
KIAA1551	0.204508	7.57607	3.53343	0.000421023	0.00221229	-1.88317
SPRED1	-0.204147	7.37695	-5.12075	3.38429e-07	3.47589e-06	4.90678
SCAF11	-0.204051	8.15855	-2.59625	0.00950491	0.03221	-4.73862
ARF5	-0.203757	7.73748	-3.30277	0.000976937	0.00465128	-2.66601
RPL27A	-0.203349	11.875	-4.41026	1.0963e-05	8.58745e-05	1.56635
MT-ND5	0.203038	9.54856	2.59048	0.00966513	0.0326481	-4.75352
HPS5	-0.202808	7.49966	-4.06398	5.0413e-05	0.00034537	0.114757
DTYMK	0.202635	7.38917	5.08002	4.18334e-07	4.22804e-06	4.70223
MRPL34	0.202296	7.57501	3.72965	0.000197954	0.00115616	-1.17625
FAM177A1	0.202285	7.67486	3.22192	0.00129714	0.00595325	-2.92809
STK38L	-0.202221	7.44554	-4.36222	1.36376e-05	0.000105264	1.35803
TPMT	-0.201648	7.54345	-3.87782	0.000109356	0.000680068	-0.617524
ZSWIM7	-0.201624	7.48799	-4.13848	3.66485e-05	0.000259488	0.417247
RAB7B	-0.201175	7.44953	-4.35206	1.42781e-05	0.000109408	1.31425
ZRANB2	0.201098	7.57889	3.57905	0.000354394	0.00191785	-1.72218
DCAF13	0.201046	7.42633	4.68734	2.98533e-06	2.62022e-05	2.81137
ABCF1	0.200998	7.63819	3.39832	0.000693456	0.00343753	-2.34805
CENPN	0.200869	7.32522	6.26005	4.84675e-10	7.04446e-09	11.267
BTN3A2	0.20081	7.32419	6.43251	1.62169e-10	2.45266e-09	12.3361
SYTL1	0.200745	7.32874	6.25296	5.06709e-10	7.34786e-09	11.2236
MTSS1	-0.200676	7.56638	-3.67983	0.000240567	0.00136235	-1.35929
RBM47	-0.20038	7.43459	-4.54865	5.77607e-06	4.75363e-05	2.17892
ANKRD11	0.199847	7.65846	3.19084	0.00144415	0.00653219	-3.02711
RNF115	0.199765	7.4796	4.08016	4.70596e-05	0.000324855	0.18001
APEX1	-0.199729	7.97001	-2.70509	0.00689592	0.0245089	-4.45139
ST3GAL6	-0.199583	7.37904	-5.08922	3.98826e-07	4.04377e-06	4.74831
RPL23A	0.199412	11.4834	4.09464	4.42396e-05	0.000306389	0.238612
TRIP10	-0.199206	7.48542	-4.17703	3.10118e-05	0.000222309	0.575871
C6orf48	-0.199173	8.36242	-2.47811	0.0133033	0.0427934	-5.03715
CDCA7	0.199151	7.28189	8.45869	5.73971e-17	1.57457e-15	26.9297
ITSN2	-0.198965	7.88683	-2.83832	0.00458829	0.0174631	-4.08386
ATP6V1B2	-0.19889	7.56251	-3.49865	0.000479506	0.00248254	-2.00456
KLF3	-0.198622	7.41708	-4.77105	1.98724e-06	1.80159e-05	3.20204
PTBP1	0.198488	7.5201	3.79915	0.000150234	0.000904974	-0.916822
NASP	0.198397	7.89009	2.6788	0.00745883	0.0262155	-4.52182
ADM	-0.198203	7.53817	-3.19953	0.0014019	0.00635466	-2.99967
ADH5	0.198151	7.52196	3.87479	0.000110714	0.000687162	-0.629163
CNIH4	0.19802	7.47915	4.11408	4.07059e-05	0.000285031	0.317587
KLHDC3	-0.197806	7.56417	-3.84708	0.000123889	0.000760006	-0.735194
TNFAIP2	-0.197421	7.45965	-3.31884	0.000923574	0.00444395	-2.61377
SAE1	0.197368	7.41147	4.66111	3.38695e-06	2.94015e-05	2.69031
RPL23	-0.197157	10.895	-3.31928	0.000921317	0.00443647	-2.61171
KMT2E	0.197137	8.16381	2.58195	0.00990639	0.033321	-4.77549
NUCB2	0.19692	7.4406	4.31401	1.6941e-05	0.000127651	1.15124
SEC63	-0.196889	7.63035	-3.40557	0.00067543	0.00336229	-2.32357
PSMD1	0.196784	7.52377	3.78169	0.000161082	0.000964817	-0.982441
BAG1	-0.19642	7.7344	-3.0833	0.00207969	0.00895919	-3.36245
KRT15	-0.196305	7.81132	-2.77158	0.00563843	0.0207774	-4.27015
MT1E	0.196157	7.45265	4.08547	4.60062e-05	0.000317929	0.201477
TMEM106C	0.196076	7.31087	6.64088	4.16708e-11	6.82345e-10	13.6647
OXA1L	-0.196024	7.64365	-3.32551	0.000901111	0.00434908	-2.59116
LSM2	0.195667	7.73188	3.14473	0.00169075	0.00748205	-3.17227
BANF1	-0.195661	8.02846	-2.63131	0.0085816	0.0295231	-4.64738
C10orf54	-0.195612	7.60394	-3.24792	0.00118488	0.00553321	-2.8445
ADI1	-0.195611	7.69529	-3.16501	0.00157787	0.00703656	-3.10868
CHMP4A	0.195545	7.86513	2.79528	0.00524294	0.0195899	-4.2045
H1F0	-0.1953	7.39978	-4.53544	6.14504e-06	5.03115e-05	2.11966
SNRPN	0.195064	7.4916	3.96478	7.64686e-05	0.000502157	-0.279656
F11R	-0.194916	7.47487	-4.21937	2.57726e-05	0.000186866	0.751791
WARS	-0.194878	7.47288	-3.90769	9.67854e-05	0.000614558	-0.502275
RNASEH2C	0.19481	7.55684	3.57483	0.000360118	0.00194054	-1.73716
CDH1	-0.19475	7.53154	-3.91558	9.37017e-05	0.000601	-0.471701
SLBP	0.194499	7.51447	3.76934	0.000169195	0.0010077	-1.02867
ANKRD39	0.194166	7.33096	6.08088	1.46876e-09	2.01461e-08	10.1857
MYH9	0.194132	7.77553	2.93438	0.00338633	0.0134963	-3.80802
LAMP3	-0.193949	7.48179	-3.2934	0.0010105	0.00479663	-2.69713
GPR137B	-0.193915	7.56988	-3.41905	0.000643035	0.00321873	-2.27787
NFKBIZ	-0.193909	7.71209	-2.78614	0.00539236	0.0200067	-4.22988
GPX3	-0.193897	7.41691	-4.6744	3.1774e-06	2.77727e-05	2.75156
NDUFB8	0.193848	8.22207	2.50528	0.0123272	0.0402252	-4.96971
PLBD1	-0.19383	7.51026	-3.72608	0.000200754	0.00116928	-1.18944
BLOC1S6	-0.193801	7.70226	-3.05613	0.00227655	0.00968223	-3.44535
RAD51AP1	0.193354	7.30641	6.77773	1.67089e-11	2.89301e-10	14.5592
FUBP1	0.193317	7.56311	3.58992	0.000340043	0.00184807	-1.68351
COX6C	0.193206	8.95364	2.44106	0.0147442	0.0462773	-5.12791
TSC22D4	0.192985	7.44555	4.28649	1.91557e-05	0.000142874	1.03419
RPA2	0.192774	7.51569	3.78938	0.000156217	0.000939229	-0.953582
METTL12	0.192671	7.37005	4.95781	7.83022e-07	7.65742e-06	4.09792
CEP170	-0.192541	7.55001	-3.6344	0.000286804	0.00159149	-1.5241
VKORC1	-0.192201	7.69071	-3.16333	0.00158695	0.00706346	-3.11397
FXYD3	-0.192185	7.71849	-3.09047	0.00203039	0.00877667	-3.34044
PPP2R1A	0.192139	7.55576	3.5228	0.000438148	0.00229088	-1.92039
SKIL	-0.192077	7.87169	-2.6657	0.00775459	0.0270599	-4.55668
LSM8	0.19178	7.73435	2.98847	0.00284342	0.0116175	-3.6487
SRPK1	0.19177	7.39671	4.73406	2.38071e-06	2.12486e-05	3.02856
GPNMB	-0.191372	7.44835	-4.19872	2.82123e-05	0.000203161	0.66579
ALKBH7	-0.191338	7.60872	-3.38702	0.000722446	0.00356275	-2.38611
MPV17	-0.191321	7.46086	-4.14241	3.60319e-05	0.00025598	0.433355
C1orf43	-0.191266	7.75702	-2.99864	0.00275069	0.0112896	-3.61842
SAMD9	0.191214	7.461	3.88835	0.00010476	0.00065599	-0.577008
MIDN	-0.191115	7.69942	-2.94741	0.00324754	0.0130333	-3.7699
PLAU	-0.191045	7.37034	-4.81165	1.62749e-06	1.50341e-05	3.39394
AHR	0.190855	7.73942	2.87987	0.00402758	0.0156485	-3.96568
ATP2B1	-0.190637	7.92486	-2.61756	0.00893365	0.0305353	-4.6833
SRSF4	0.190263	7.62603	3.2433	0.00120413	0.0056094	-2.85939
NR4A3	-0.19003	7.58074	-3.02497	0.00252333	0.0105167	-3.53956
CCNH	0.189758	7.64812	3.05554	0.00228103	0.00968828	-3.44716
NDUFA6	0.18968	7.95704	2.63596	0.0084652	0.0291702	-4.63516
OLFM2	-0.189237	7.54974	-3.89266	0.000102931	0.000645818	-0.560391
ATP6AP1	-0.189023	7.52063	-3.64665	0.000273581	0.00152479	-1.47987
ST14	-0.188993	7.51345	-3.85658	0.000119214	0.000733457	-0.698931
EZH2	0.188982	7.41292	4.30983	1.72609e-05	0.000129754	1.13341
SDCCAG8	-0.18898	7.51187	-3.67883	0.0002415	0.00136642	-1.36292
SNAP29	-0.18886	7.49485	-3.96293	7.70584e-05	0.000504983	-0.286919
MRPL41	0.188837	7.82967	2.81858	0.0048787	0.0183844	-4.13941
IFI44	0.188657	7.36748	4.87789	1.17106e-06	1.11438e-05	3.71045
CYB5R1	-0.188308	7.47243	-4.22088	2.56032e-05	0.000186064	0.758065
FAM111A	0.188288	7.42855	4.07928	4.72372e-05	0.000325726	0.176439
HAUS1	0.188184	7.4692	3.99949	6.61639e-05	0.000442746	-0.142737
ARL3	0.188063	7.46153	3.9384	8.52954e-05	0.000553241	-0.38291
YIPF5	0.188045	7.44445	4.20956	2.69061e-05	0.000194639	0.710861
RECQL	0.188031	7.54389	3.41459	0.000653587	0.00326639	-2.29301
POLE4	0.187878	7.67171	3.02279	0.00254153	0.010575	-3.54614
CDCA8	0.187767	7.2778	7.89679	5.15186e-15	1.23198e-13	22.4991
NTRK2	0.187713	7.2656	9.03554	4.40527e-19	1.37518e-17	31.7372
CXCL2	-0.187594	7.35718	-3.50979	0.000460586	0.00239029	-1.96673
EXOSC8	0.187384	7.46316	3.90982	9.5944e-05	0.000611052	-0.494031
CDCA3	0.187135	7.28027	8.18459	5.28285e-16	1.3499e-14	24.7414
TDG	0.187099	7.46355	3.96317	7.69796e-05	0.000504983	-0.285952
TRAPPC1	0.186729	8.06703	2.55306	0.0107636	0.0358053	-4.84935
EAPP	0.186703	7.55898	3.39818	0.000693799	0.00343753	-2.34851
TACC1	-0.186598	7.76519	-2.82515	0.00478023	0.0180742	-4.12096
ANXA4	-0.186441	7.55713	-3.4686	0.000536047	0.00273946	-2.10847
MZT1	0.186441	7.45734	4.00385	6.49678e-05	0.000435662	-0.125471
EIF2AK4	-0.186193	7.48978	-3.87117	0.000112358	0.000694646	-0.643069
RPL36	0.186182	10.6843	3.21111	0.00134661	0.00615149	-2.96263
RBM4	0.186131	7.44022	4.15492	3.41348e-05	0.000243321	0.484719
CYFIP1	-0.186044	7.42612	-4.33096	1.57012e-05	0.000118875	1.22367
POLR2L	0.185824	8.28617	2.44911	0.0144198	0.0455071	-5.1083
SPC25	0.185647	7.26639	8.50739	3.93001e-17	1.10687e-15	27.3042
BST2	0.185636	7.89193	2.50709	0.0122644	0.040041	-4.96519
GNG2	0.185056	7.515	3.61019	0.000314719	0.00172088	-1.61108
NAGK	-0.185024	7.50821	-3.68688	0.000234056	0.00133139	-1.33354
HIST3H2A	0.184683	7.31403	5.6745	1.63081e-08	1.95603e-07	7.84372
PITHD1	-0.184517	7.53668	-3.60126	0.000325655	0.0017775	-1.64306
RANBP2	-0.184408	7.64442	-2.94575	0.00326496	0.013095	-3.77478
RAB13	-0.184231	7.47341	-3.77962	0.000162417	0.000971679	-0.990207
NFATC3	0.184143	7.41576	4.36086	1.37214e-05	0.000105782	1.35219
TSEN34	-0.18401	7.60434	-3.20748	0.00136361	0.00621222	-2.9742
HAT1	0.183922	7.51151	3.66152	0.000258292	0.00145235	-1.42596
ANP32A	0.183724	7.79673	2.75247	0.00597677	0.0218047	-4.32269
SP100	0.183496	7.78072	2.75406	0.005948	0.0217373	-4.31834
ZBTB8OS	0.183348	7.44615	4.01976	6.07689e-05	0.000409673	-0.0622249
RAB1A	-0.183186	7.79429	-2.77919	0.00550857	0.020402	-4.24912
CCDC47	-0.183124	7.72081	-2.91898	0.00355733	0.0140629	-3.85285
LYPLA1	-0.18311	7.64943	-3.11197	0.00188892	0.0082325	-3.27414
HNRNPL	0.18304	7.3861	4.57719	5.04992e-06	4.19952e-05	2.30754
KDM6B	-0.182866	7.59574	-3.21618	0.0013232	0.0060586	-2.94644
TMEM97	-0.182835	7.57212	-3.41545	0.000651546	0.00325876	-2.2901
RAP1B	0.182753	7.71111	2.93338	0.00339726	0.0135314	-3.81095
MT-CYB	-0.182675	11.0401	-3.21652	0.00132163	0.00605581	-2.94535
CAT	-0.182344	7.77109	-2.79487	0.00524957	0.0196031	-4.20564
RBL2	0.182178	7.37567	4.60994	4.32425e-06	3.63915e-05	2.45613
PSMA5	0.182075	7.8488	2.71832	0.00662718	0.0237402	-4.41566
TCEAL8	-0.181967	7.65087	-2.97771	0.00294462	0.012	-3.68062
NOSIP	0.18196	7.53722	3.48835	0.000498225	0.00257105	-2.04027
NCOA4	-0.181626	7.59281	-3.222	0.00129674	0.00595325	-2.9278
DNAJC10	-0.181481	7.55949	-3.36939	0.000769964	0.00377652	-2.44526
UBL3	-0.181232	7.61768	-3.14379	0.00169619	0.00750088	-3.17522
BNIP2	-0.181196	7.67777	-2.99164	0.00281422	0.0115056	-3.63928
LRRC59	-0.181188	7.50968	-3.59941	0.000327964	0.00178856	-1.64967
CTBP2	-0.180726	7.39499	-4.57692	5.05639e-06	4.19952e-05	2.30631
S100A13	-0.1799	7.41235	-4.35045	1.43823e-05	0.000110073	1.30732
INPP4B	0.179863	7.26466	9.14766	1.62308e-19	5.32927e-18	32.7231
C12orf45	-0.179631	7.5111	-3.4636	0.000546037	0.00278827	-2.12567
MIF	0.179594	7.80445	2.70862	0.00682332	0.0242918	-4.44188
HMMR	0.179413	7.2845	6.69233	3.00072e-11	5.04391e-10	13.9869
HES1	-0.179266	7.56361	-2.67249	0.00760231	0.0266459	-4.5388
HIST1H1B	0.179212	7.28499	6.43054	1.6624e-10	2.50825e-09	12.3127
STOM	0.179144	7.43668	3.95184	8.06856e-05	0.000526034	-0.330403
BHLHE40	0.179104	7.77828	2.52594	0.0116281	0.0381996	-4.91795
ASAP1	-0.179065	7.52561	-3.459	0.000555386	0.0028201	-2.14148
RPL8	-0.178973	11.5097	-3.55535	0.000387666	0.00207311	-1.80606
PSMD14	0.178096	7.6511	2.99226	0.00280853	0.0114972	-3.63743
ETF1	-0.178015	7.66834	-2.96061	0.00311228	0.0125782	-3.73113
WBP5	-0.177989	7.57778	-3.06186	0.00223366	0.00953179	-3.42793
WDR34	0.177982	7.28809	7.35847	2.86561e-13	5.91511e-12	18.5467
DDX54	0.177903	7.39725	4.43051	9.99301e-06	7.88614e-05	1.65482
TSTA3	0.177544	7.49003	3.67641	0.000243783	0.0013781	-1.37175
BTF3	-0.177429	10.1283	-2.83086	0.00469621	0.017799	-4.10491
PPA2	-0.177391	7.73094	-2.84214	0.00453401	0.0173085	-4.07308
FAM102A	0.177295	7.27027	8.242	3.38177e-16	8.74705e-15	25.1816
VCP	0.17724	7.68103	2.90469	0.00372301	0.0145634	-3.89425
COX14	-0.177222	7.78473	-2.75646	0.00590464	0.0216038	-4.31175
RNF5	-0.177064	7.75307	-2.91936	0.00355309	0.0140549	-3.85177
PYM1	0.176958	7.41422	4.23348	2.42234e-05	0.000177461	0.810763
PPP3CA	0.176943	7.52833	3.2693	0.0010994	0.0051837	-2.77529
MIEN1	0.176882	7.48389	3.69102	0.000230309	0.00131721	-1.3184
TMF1	0.176664	7.61198	3.04391	0.00237061	0.00998841	-3.48243
MAX	-0.176617	7.54096	-3.35013	0.000825177	0.00401933	-2.50953
MID1IP1	-0.175991	7.60038	-2.79312	0.00527797	0.019686	-4.21051
CLPP	0.175966	7.43375	3.96573	7.61663e-05	0.00050069	-0.275909
PNKD	0.175955	7.46648	3.81338	0.000141908	0.000859721	-0.863135
GLIPR2	-0.175934	7.8344	-2.54654	0.010966	0.0363261	-4.86591
RPL13	0.175839	12.4217	4.13114	3.78268e-05	0.000266639	0.387205
POLR2G	0.175779	7.86399	2.58611	0.00978803	0.0329913	-4.76478
SELT	0.175765	7.92396	2.46311	0.013871	0.0441489	-5.07406
M6PR	-0.17573	7.7681	-2.72987	0.00640035	0.0230517	-4.38434
TNIP3	0.175607	7.27191	7.8415	7.89273e-15	1.87447e-13	22.0792
HSPB11	0.175592	7.65386	2.89392	0.00385247	0.0150327	-3.92531
CASC5	0.175554	7.29694	6.01907	2.15215e-09	2.85915e-08	9.81398
DBF4	0.175406	7.39507	4.30516	1.76251e-05	0.000132022	1.11351
TSPAN13	-0.175327	7.52573	-3.45957	0.000554214	0.0028164	-2.13951
TANK	0.175323	7.80536	2.48884	0.01291	0.0417614	-5.01061
SERF2	-0.175288	10.2631	-2.64515	0.00823979	0.0285331	-4.61102
PDLIM7	-0.174431	7.53413	-3.2436	0.0012029	0.0056091	-2.85844
CENPH	0.174084	7.36765	4.60304	4.46826e-06	3.75038e-05	2.42475
TBCB	0.173877	7.85837	2.49148	0.0128146	0.0415377	-5.00405
CEP55	0.173807	7.27326	7.76977	1.36341e-14	3.17644e-13	21.5412
ACSL4	-0.173486	7.59764	-3.07779	0.00211827	0.0090945	-3.37931
HEXA	-0.173349	7.53894	-3.31787	0.000925949	0.004452	-2.61636
ATP2C1	-0.172573	7.45592	-3.72727	0.000199812	0.00116487	-1.18503
TMEM167A	0.172539	7.7181	2.77413	0.00559465	0.0206725	-4.26312
ADRB2	-0.172504	7.41779	-3.80359	0.00014759	0.000889895	-0.900109
ATRX	0.172419	7.85067	2.45289	0.0142698	0.0451686	-5.09908
NUPR1	-0.172292	7.4776	-3.5466	0.000400674	0.00213009	-1.8369
BOLA3	0.17225	7.47187	3.61508	0.000308891	0.00169769	-1.59358
NFKB1	-0.172058	7.55895	-3.0547	0.00228742	0.00970727	-3.44971
NFYB	0.171605	7.35233	4.86016	1.27945e-06	1.20473e-05	3.62529
RAB3GAP1	-0.171587	7.49462	-3.5116	0.000456892	0.00237712	-1.95949
CCDC34	0.171463	7.30651	6.04163	1.86522e-09	2.49892e-08	9.95287
HDAC1	0.171272	7.45885	3.67301	0.000247026	0.00139519	-1.38414
IL17RE	0.171268	7.26484	8.47516	5.07139e-17	1.41574e-15	27.0522
NME1	0.171243	7.73851	2.65111	0.00809627	0.0281283	-4.5953
AGO2	0.171127	7.39609	4.25992	2.15537e-05	0.000159005	0.921882
TADA3	0.171109	7.45767	3.68665	0.000234259	0.00133139	-1.33436
IL6ST	-0.170933	7.56045	-3.0528	0.00230185	0.00973783	-3.45548
HCAR3	-0.17091	7.38457	-3.82275	0.000136705	0.000830583	-0.827897
MT-ND1	-0.170791	10.5622	-2.77504	0.00557908	0.0206468	-4.2606
ETFA	-0.170729	7.71678	-2.76852	0.00569146	0.0209447	-4.27859
SIVA1	0.170637	7.81003	2.52824	0.0115522	0.0379898	-4.91215
CDKN1B	0.170541	7.54127	3.02847	0.00249449	0.0104272	-3.52905
VEGFA	-0.170405	7.43976	-3.62474	0.000297655	0.0016445	-1.55889
CENPC	0.170091	7.41595	3.89955	0.000100068	0.000632233	-0.533762
COPS3	0.169722	7.59381	3.04408	0.00236926	0.00998841	-3.48191
SMC2	0.169697	7.47636	3.32619	0.000898932	0.00434187	-2.58892
ISCU	0.169627	7.80303	2.46161	0.0139289	0.0442638	-5.07774
PSMD4	0.169303	7.91462	2.43467	0.0150064	0.0469459	-5.14345
MPHOSPH8	0.169158	7.69406	2.69093	0.00719412	0.0254262	-4.4894
TRIB1	-0.169141	7.55522	-3.02578	0.00251662	0.0105089	-3.53712
RPS15A	0.168911	11.6107	3.3857	0.000725905	0.00357703	-2.39054
VAMP5	0.168698	7.48475	3.20024	0.00139811	0.00635466	-2.99724
HCAR2	-0.168149	7.49716	-2.92025	0.0035434	0.0140253	-3.84925
TAP1	0.168036	7.6724	2.69995	0.00700282	0.024861	-4.46521
TCTN3	0.167816	7.50963	3.00643	0.00268155	0.0110559	-3.59516
ACER3	-0.167721	7.42364	-3.95599	7.93089e-05	0.000517591	-0.314135
RP5-821D11.7	0.167582	7.28394	6.2294	5.93189e-10	8.5239e-09	11.0706
TNFSF10	0.16744	7.67897	2.45943	0.0140135	0.0444685	-5.08309
PIM2	0.167199	7.4172	3.87384	0.000111143	0.000688479	-0.632816
ZDHHC12	0.16718	7.56032	3.03856	0.00241289	0.0101328	-3.49861
TEX30	0.166719	7.32109	5.30257	1.28931e-07	1.38952e-06	5.83935
MT-ATP6	-0.166542	11.2082	-3.17198	0.00154073	0.00691221	-3.08675
RCN2	0.166265	7.44515	3.71192	0.000212235	0.00122489	-1.24168
ITGB1BP1	0.166265	7.5264	3.22899	0.00126567	0.00584586	-2.90541
HIST2H2AC	0.166244	7.36243	4.44855	9.19833e-06	7.30449e-05	1.73397
CNPY2	0.166197	7.53224	3.22186	0.00129737	0.00595325	-2.92825
PARL	-0.166165	7.58807	-3.02898	0.00249026	0.0104164	-3.52749
TIPRL	0.166151	7.5117	3.33773	0.000862658	0.00418261	-2.55073
CCDC112	-0.165911	7.36618	-4.45342	8.99406e-06	7.16923e-05	1.75543
VPS25	0.165731	7.44153	3.68619	0.000234683	0.0013326	-1.33606
CLTC	-0.165602	7.48343	-3.42844	0.00062136	0.00311762	-2.24597
BAX	-0.165565	7.7911	-2.49328	0.01275	0.0413824	-4.99958
SMCO4	-0.165534	7.64949	-2.78858	0.00535217	0.0199393	-4.22312
GINM1	-0.165472	7.45227	-3.5951	0.000333398	0.00181352	-1.66505
CHEK1	0.165273	7.29067	6.53685	8.25946e-11	1.28917e-09	12.9956
CENPK	0.165247	7.32125	5.11998	3.39786e-07	3.48419e-06	4.90292
OTUD1	-0.165214	7.38549	-3.93871	8.51864e-05	0.000553101	-0.381702
TCEAL3	-0.165009	7.43575	-3.69455	0.00022715	0.00130267	-1.30544
GRINA	-0.164815	7.5046	-3.17533	0.00152315	0.00684067	-3.07618
RPL7	-0.164789	11.8423	-3.44296	0.000589136	0.00297716	-2.19641
STK24	0.164574	7.35127	4.74594	2.24682e-06	2.01672e-05	3.08413
SNAP23	-0.164534	7.6347	-2.79398	0.00526392	0.0196451	-4.20811
RCAN3	0.164179	7.4125	3.83278	0.000131252	0.000798984	-0.789602
CKB	-0.164171	7.38726	-3.96954	7.49702e-05	0.000494366	-0.260943
BTF3L4	-0.16409	7.66508	-2.74517	0.00611085	0.0221917	-4.34267
PQLC3	-0.163987	7.65134	-2.78263	0.00545086	0.0202119	-4.23962
PPP4R2	0.163806	7.52795	3.16138	0.00159758	0.00709452	-3.12011
ITPRIPL2	-0.163657	7.39692	-4.07707	4.76845e-05	0.000328096	0.167504
CENPL	0.163626	7.32552	5.15104	2.88775e-07	2.98527e-06	5.05997
TNIP2	0.163512	7.3981	4.01185	6.28233e-05	0.000422512	-0.0937009
SYNE1	0.163505	7.27305	7.26859	5.55941e-13	1.11487e-11	17.8967
LPP	-0.163402	7.55691	-2.9796	0.00292662	0.0119343	-3.67502
ATAD2	0.163166	7.35286	4.37801	1.26961e-05	9.83561e-05	1.42627
GNAI1	-0.16311	7.47503	-3.438	0.000599959	0.00301981	-2.21336
UBAC1	-0.163106	7.48395	-3.36	0.000796441	0.00388832	-2.47665
LGMN	-0.163094	7.35853	-4.24651	2.28709e-05	0.000167941	0.865428
SHISA5	0.163022	7.42194	3.75084	0.00018207	0.00107428	-1.09763
COMMD9	-0.163018	7.48281	-3.44247	0.000590213	0.00298022	-2.19811
LPGAT1	-0.162827	7.5163	-3.1686	0.00155864	0.00697264	-3.09739
SIGIRR	0.162763	7.3443	4.71126	2.65937e-06	2.35698e-05	2.92231
PBK	0.162348	7.25203	9.30589	4.0165e-20	1.37582e-18	34.1036
AFTPH	-0.162128	7.56169	-3.02552	0.00251882	0.0105089	-3.53792
GMPS	0.16208	7.41591	3.76333	0.000173281	0.00102817	-1.05111
AURKA	0.162028	7.35864	4.16817	3.22289e-05	0.000230253	0.539296
RPL18	0.161914	11.1649	3.1923	0.0014369	0.00650404	-3.02247
MDM4	-0.16145	7.55944	-2.89797	0.00380337	0.0148686	-3.91366
CPQ	-0.161334	7.43378	-3.71419	0.000210352	0.00121847	-1.23331
KIF2A	0.161275	7.45004	3.12307	0.00181957	0.00796215	-3.23977
HOOK3	-0.161134	7.6519	-2.65891	0.00791189	0.0275482	-4.57467
PHF11	0.160976	7.43732	3.53425	0.000419727	0.00220731	-1.88029
ETV3	-0.160974	7.56294	-2.84135	0.00454518	0.0173407	-4.07531
HBEGF	-0.160859	7.3803	-3.62434	0.000298233	0.00164626	-1.56063
PHF14	0.160702	7.59248	2.86798	0.00418134	0.0161568	-3.99968
MRPS18C	0.160615	7.55739	2.97298	0.0029902	0.012178	-3.69464
GMNN	0.16059	7.39122	3.9067	9.718e-05	0.000616446	-0.506116
CDC20	0.160589	7.32777	4.67714	3.13696e-06	2.74571e-05	2.76389
FNBP1L	-0.16058	7.43698	-3.66062	0.000259194	0.00145613	-1.42923
HIRIP3	0.16043	7.34549	4.7812	1.89071e-06	1.72147e-05	3.24988
SPTY2D1	0.160407	7.6285	2.56166	0.0105016	0.0350257	-4.82744
PSMB5	-0.160342	7.71788	-2.5734	0.0101535	0.0340256	-4.79743
ANKRD35	0.160294	7.27584	6.99553	3.80924e-12	6.99686e-11	16.0085
YAF2	0.160224	7.45531	3.50809	0.000462913	0.00239859	-1.9717
FAM118A	0.159994	7.59089	2.78762	0.00536795	0.0199629	-4.22578
CDC42EP3	0.159805	7.65781	2.58842	0.00972281	0.0327905	-4.75882
SFT2D2	-0.15971	7.55971	-2.95699	0.00314887	0.0127017	-3.74178
AMZ2	0.159652	7.37877	4.19625	2.85184e-05	0.000205132	0.65553
DDOST	-0.159539	7.72125	-2.58082	0.00993861	0.0334117	-4.77838
HPGD	0.159531	7.61535	2.62235	0.00880941	0.0301546	-4.67079
LSM6	0.159472	7.63622	2.75377	0.00595314	0.0217435	-4.31912
CMSS1	0.15926	7.38289	3.97435	7.34837e-05	0.000485069	-0.242003
APOE	-0.159252	7.54774	-2.62528	0.00873435	0.0299738	-4.66314
MMP14	-0.159228	7.40026	-3.87398	0.000111077	0.000688479	-0.632258
RPS15	0.159053	11.8151	3.74962	0.000182949	0.00107846	-1.10216
ZNF503	-0.158547	7.40155	-3.75261	0.000180799	0.00106778	-1.09105
WNT10A	0.158419	7.26798	7.34211	3.27748e-13	6.72148e-12	18.4157
TMCO1	0.158378	7.72362	2.43928	0.0148167	0.0464819	-5.13224
F2R	0.158324	7.25509	9.64732	1.7426e-21	6.45782e-20	37.2053
LAMP1	0.158138	7.51253	3.04669	0.00234889	0.00991666	-3.474
KRR1	0.157533	7.47601	3.24316	0.00120473	0.0056094	-2.85985
FAM60A	-0.15753	7.71655	-2.47155	0.013549	0.0433635	-5.05332
ADAR	0.157472	7.58962	2.73981	0.00621088	0.0225033	-4.35729
FEZ2	-0.15745	7.52682	-3.01757	0.00258543	0.0107154	-3.5618
GNA13	-0.157444	7.53281	-2.94809	0.00324044	0.0130131	-3.76791
RNASEH2B	0.157403	7.44033	3.51015	0.000459369	0.00238804	-1.96453
MRPS5	0.15734	7.47013	3.19978	0.00140033	0.00635466	-2.9987
IMPA2	-0.157209	7.4043	-3.89357	0.000102546	0.000644035	-0.556849
MRPS12	0.157056	7.58632	2.86462	0.00422574	0.0162787	-4.00926
ACTB	0.157002	12.8366	2.46376	0.0138489	0.0441228	-5.07257
KIF22	0.156992	7.42639	3.61199	0.000312564	0.00171639	-1.60465
MAZ	0.156969	7.42827	3.66859	0.000251307	0.00141558	-1.40026
LAGE3	-0.156599	7.67783	-2.61521	0.00899494	0.0306952	-4.68941
SCPEP1	-0.156546	7.52586	-3.00752	0.00267203	0.011031	-3.59191
VIMP	0.156542	7.71811	2.45157	0.0143221	0.0452891	-5.10231
CXCL3	-0.156394	7.3107	-3.62008	0.000303459	0.00167365	-1.57669
P3H2	-0.156326	7.37736	-4.06462	5.02757e-05	0.000344802	0.117343
RPS27	0.156077	12.041	3.34709	0.000834217	0.00406024	-2.51964
FNIP2	-0.156058	7.40286	-3.61685	0.0003068	0.0016906	-1.58723
MAGEH1	0.156037	7.29899	5.8169	7.13124e-09	8.94865e-08	8.64746
ACYP1	0.155762	7.31844	5.20663	2.15352e-07	2.25942e-06	5.34336
NDFIP2	0.155517	7.33609	4.95321	8.0151e-07	7.81411e-06	4.07544
C17orf89	0.155333	7.58213	2.80833	0.00503606	0.0188837	-4.16812
GOPC	0.155272	7.39458	3.87167	0.000112126	0.000693887	-0.641117
UPP1	-0.154734	7.51931	-2.92552	0.00348382	0.0138328	-3.83385
RPL13A	0.154723	12.6199	3.57082	0.000365628	0.00196688	-1.75136
NMT2	0.154706	7.29446	5.83176	6.5413e-09	8.25741e-08	8.73151
PRRG4	-0.154695	7.31677	-5.3334	1.09136e-07	1.18831e-06	6.00062
MTIF3	-0.154655	7.56506	-2.83146	0.00468739	0.0177762	-4.10321
P4HA1	-0.15463	7.49095	-3.1803	0.00149741	0.00674491	-3.06048
LMNB1	0.154535	7.46887	3.19968	0.00140082	0.00635466	-2.99902
ANKRD36C	0.15435	7.41549	3.53502	0.00041851	0.00220274	-1.87758
PCID2	0.154308	7.34568	4.40645	1.11554e-05	8.72738e-05	1.54974
SMS	0.154248	7.618	2.57058	0.0102362	0.0342268	-4.80466
LTBR	-0.154071	7.39986	-3.82464	0.00013563	0.000824842	-0.820515
C1D	0.153917	7.55812	2.83278	0.00466821	0.0177247	-4.0995
NMRK1	0.153878	7.38509	3.84231	0.0001263	0.00077255	-0.753358
OAZ2	-0.153802	7.71737	-2.42239	0.0155213	0.0483334	-5.17315
ATG12	0.153769	7.56988	2.77323	0.0056101	0.0207175	-4.2656
ASF1B	0.153751	7.27614	6.94034	5.54583e-12	1.00699e-10	15.64
HUWE1	0.153737	7.38523	3.9138	9.43912e-05	0.000603584	-0.478624
PSMD12	0.153696	7.53135	3.00716	0.00267519	0.0110369	-3.59299
YEATS4	0.153344	7.39832	3.71094	0.00021305	0.00122848	-1.24528
MED13L	-0.15322	7.42319	-3.54107	0.000409111	0.00216949	-1.85637
HIST1H2BN	0.153177	7.39393	3.55107	0.000393974	0.00210507	-1.82114
ELOVL5	0.153075	7.49965	3.02231	0.00254549	0.0105845	-3.54756
ACTN1	-0.153011	7.41547	-3.53929	0.000411856	0.00217858	-1.86261
IFITM1	0.152988	7.2779	6.7451	2.09167e-11	3.59212e-10	14.3396
VBP1	0.152698	7.58419	2.75082	0.00600687	0.0218893	-4.32721
GLG1	0.152616	7.45728	3.24821	0.00118367	0.00553164	-2.84355
HLTF	0.152564	7.31768	4.95643	7.88531e-07	7.69941e-06	4.09117
C21orf91	0.152455	7.3625	4.25542	2.19872e-05	0.000161827	0.902928
TRAPPC2L	0.15157	7.5723	2.81506	0.00493232	0.0185606	-4.14929
RPS27A	0.151515	12.12	3.26784	0.00110503	0.00520253	-2.78002
HIST1H2BG	0.151359	7.36108	3.881	0.000107949	0.000672635	-0.605302
SUSD3	-0.151348	7.70819	-2.43128	0.015147	0.0473306	-5.15166
TCEAL1	-0.150645	7.40692	-3.68469	0.000236059	0.00133922	-1.34154
ERLEC1	0.150338	7.45187	3.30456	0.000970771	0.00462578	-2.66014
MOAP1	0.150177	7.37461	3.90197	9.90815e-05	0.000627252	-0.524411
AAMP	-0.150169	7.50968	-3.00473	0.00269654	0.0111033	-3.60026
ATP6V1H	-0.150156	7.56158	-2.66929	0.0076725	0.0268372	-4.54714
FAS	0.150108	7.28754	5.73478	1.15671e-08	1.40423e-07	8.17773
TMEM173	0.149993	7.40876	3.36781	0.00077435	0.00379509	-2.45054
LAD1	-0.149982	7.43025	-3.02022	0.00256321	0.0106512	-3.55389
EXOSC1	0.149757	7.42266	3.47825	0.000517239	0.00265289	-2.07518
ODC1	0.149681	7.36756	4.05501	5.23683e-05	0.000357221	0.0786963
MEAF6	0.149513	7.62035	2.54614	0.0109786	0.0363486	-4.86692
ATP2B4	0.149498	7.36072	4.13637	3.6984e-05	0.000261571	0.408596
TPP1	-0.149341	7.60449	-2.63366	0.00852262	0.0293521	-4.64121
FAM104A	0.149334	7.37264	3.99185	6.83126e-05	0.000454723	-0.172977
RPLP2	0.149225	11.9189	3.53861	0.000412908	0.00218156	-1.86499
BCKDK	-0.149195	7.46393	-3.25826	0.00114279	0.00536039	-2.81108
TFAP2A	-0.14911	7.30308	-6.0714	1.55627e-09	2.12545e-08	10.1293
MED6	0.149109	7.38396	3.75633	0.000178159	0.00105513	-1.07722
CHP1	-0.149076	7.52614	-2.83783	0.00459533	0.0174689	-4.08525
COMMD7	0.149036	7.63076	2.57527	0.0100989	0.0338786	-4.79263
EI24	-0.14881	7.56662	-2.77473	0.00558445	0.0206468	-4.26147
NABP2	0.148806	7.37228	3.97476	7.33607e-05	0.000484762	-0.240419
DSC3	-0.148791	7.40539	-3.65935	0.000260473	0.00146162	-1.43385
MRPL42	0.14865	7.41402	3.63238	0.000289035	0.00160106	-1.53136
KDELR1	-0.148632	7.65682	-2.5019	0.0124449	0.0405466	-4.97813
POLR2H	0.148413	7.48185	3.07507	0.00213762	0.00916517	-3.38765
ZNF644	0.148329	7.49962	2.96635	0.00305504	0.0123942	-3.7142
FAM213A	-0.148305	7.35797	-4.39164	1.19338e-05	9.27904e-05	1.48537
HMGN5	-0.148009	7.40469	-3.65919	0.000260633	0.00146162	-1.43443
ORMDL3	0.147784	7.4042	3.71192	0.00021223	0.00122489	-1.24166
RFC4	0.147228	7.30694	5.19866	2.24642e-07	2.34523e-06	5.30255
OXR1	-0.147121	7.40636	-3.61544	0.000308457	0.00169769	-1.59227
CDCA5	0.147079	7.26619	6.98017	4.24455e-12	7.75149e-11	15.9025
C3orf58	-0.146914	7.53514	-2.73921	0.00622216	0.0225313	-4.35893
HEBP1	-0.14684	7.47772	-3.14176	0.0017079	0.00753687	-3.18155
SDHA	0.146795	7.38993	3.73807	0.000191489	0.00112462	-1.14505
MSI2	0.146658	7.45153	3.13037	0.00177514	0.00779378	-3.21705
DDX39B	0.146544	7.52067	2.81852	0.00487969	0.0183844	-4.13959
NDUFA9	0.146379	7.53368	2.86153	0.00426688	0.0164172	-4.01804
WDR82	0.146069	7.4118	3.40831	0.000668707	0.00333669	-2.31427
HIGD1A	-0.145999	7.57066	-2.73365	0.00632776	0.0228615	-4.37408
ACAT2	0.145972	7.42796	3.36088	0.000793917	0.00387899	-2.4737
CENPE	0.14591	7.31303	4.62531	4.01927e-06	3.40055e-05	2.52622
RRP1B	0.145892	7.35772	4.16244	3.30401e-05	0.000235783	0.515678
PUM3	0.145867	7.45065	3.17837	0.00150734	0.00678104	-3.06657
HMGXB4	0.14584	7.42902	3.32002	0.000918914	0.00442826	-2.60929
COX19	0.145584	7.3987	3.53984	0.000411004	0.00217589	-1.86068
MXD3	0.145573	7.26722	6.92364	6.25895e-12	1.13e-10	15.5218
YWHAG	-0.145443	7.5691	-2.6374	0.00842953	0.0290631	-4.63139
SMIM20	-0.145144	7.45806	-3.17162	0.0015426	0.00691334	-3.08787
SCML1	-0.144278	7.41899	-3.39223	0.000708952	0.00350166	-2.36859
AHCYL1	-0.144187	7.58103	-2.68647	0.00729058	0.0256954	-4.50135
STX3	-0.144013	7.37441	-3.94513	8.29553e-05	0.00053972	-0.356622
STX4	-0.143903	7.56734	-2.50445	0.0123558	0.0402978	-4.97177
MCM6	0.143839	7.31473	4.79424	1.77331e-06	1.61923e-05	3.31147
PLK2	-0.143626	7.54406	-2.44193	0.0147088	0.0462119	-5.1258
STX12	-0.143377	7.50268	-2.92147	0.00352916	0.0139777	-3.84562
NR3C1	0.143225	7.58923	2.4903	0.0128572	0.0416331	-5.00698
CLIC4	-0.143088	7.39772	-3.56413	0.000375006	0.00201221	-1.77503
NMI	-0.142933	7.55311	-2.68122	0.00740538	0.026071	-4.51537
GINS2	0.142882	7.2923	5.55706	3.17442e-08	3.69107e-07	7.19716
CENPA	0.142858	7.26971	6.12258	1.14907e-09	1.60742e-08	10.4258
PRKCDBP	0.142648	7.32521	4.51045	6.90581e-06	5.63219e-05	2.008
CHCHD1	0.142571	7.49031	2.93666	0.00336174	0.0134249	-3.80138
E2F4	0.142355	7.3905	3.63812	0.000282727	0.00157162	-1.51069
SDHAF2	0.142283	7.39319	3.61105	0.000313691	0.00171868	-1.60802
RNASEH2A	0.142244	7.36413	3.84005	0.000127457	0.000778877	-0.761954
RPS17	0.142221	11.4209	2.68015	0.00742911	0.0261256	-4.51824
PFKL	-0.142088	7.50564	-2.84504	0.00449308	0.0171989	-4.06486
UBE2F	-0.142074	7.51973	-2.73295	0.00634104	0.0228834	-4.37596
KLF5	-0.142027	7.4577	-3.13438	0.00175123	0.007712	-3.20459
TTF2	0.141608	7.39457	3.44489	0.000584977	0.0029585	-2.18982
CASP3	0.141545	7.38015	3.58393	0.000347878	0.0018858	-1.70482
STX6	-0.141429	7.43093	-3.22107	0.00130097	0.00596543	-2.93081
FAM127A	-0.141354	7.36217	-4.00267	6.52873e-05	0.000437342	-0.130114
CTR9	0.141252	7.3936	3.46005	0.000553227	0.00281364	-2.13785
ODF3B	-0.141224	7.35349	-4.06013	5.12424e-05	0.000350673	0.0992933
CYSLTR1	-0.140977	7.57123	-2.55086	0.0108316	0.0359748	-4.85495
PRIM1	0.140935	7.33878	4.07656	4.77866e-05	0.000328442	0.165476
ZEB2	-0.140822	7.56122	-2.45098	0.0143455	0.0453403	-5.10374
HELLS	0.140815	7.33914	3.99861	6.64064e-05	0.0004439	-0.146199
SMARCE1	0.140711	7.57557	2.53629	0.011291	0.0372275	-4.89185
SPINT1	-0.140604	7.50717	-2.86353	0.00424023	0.0163246	-4.01236
TMEM183A	-0.140569	7.54445	-2.70352	0.00692837	0.0246105	-4.45561
PSMC2	0.14021	7.61702	2.47357	0.0134727	0.0432068	-5.04833
SMC1A	0.140188	7.5994	2.40972	0.0160692	0.0497461	-5.20366
BACH1	-0.140141	7.50293	-2.78712	0.00537616	0.0199817	-4.22716
FAM46C	0.139897	7.27475	5.9325	3.62563e-09	4.67935e-08	9.30622
TMSB4X	0.139494	14.3436	2.92552	0.00348386	0.0138328	-3.83386
SDHB	-0.139418	7.62414	-2.43623	0.0149421	0.0468289	-5.13966
MAD2L2	0.139271	7.52998	2.69929	0.00701669	0.0248963	-4.46698
ACYP2	-0.139004	7.43099	-3.27876	0.00106343	0.00502158	-2.74452
FAM50A	0.138883	7.57672	2.46311	0.0138709	0.0441489	-5.07406
UCHL5	0.138841	7.39056	3.47514	0.000523244	0.00267619	-2.08594
DDB2	0.138492	7.4216	3.24522	0.0011961	0.00558149	-2.8532
PDLIM5	-0.138396	7.47679	-2.93531	0.00337626	0.0134647	-3.80531
SMIM10L1	0.138282	7.39984	3.38205	0.00073556	0.00361898	-2.40282
ASUN	0.138065	7.30743	4.87715	1.17543e-06	1.11674e-05	3.70686
NFIC	-0.138049	7.45849	-3.03178	0.00246745	0.0103278	-3.51908
SPTAN1	0.138049	7.38498	3.5168	0.000448103	0.00233715	-1.94136
RPL6	0.137769	11.3753	2.69166	0.00717852	0.0253994	-4.48745
LIG1	0.137691	7.31711	4.60383	4.45169e-06	3.74143e-05	2.42831
TBPL1	0.137628	7.35478	3.91768	9.28993e-05	0.000597062	-0.463579
PITPNB	0.137622	7.43399	3.1084	0.00191175	0.00832058	-3.28517
TSC22D2	-0.137574	7.50463	-2.66434	0.00778601	0.0271538	-4.5603
PHACTR2	0.137505	7.39376	3.34311	0.000846193	0.00411537	-2.53286
UBE2E3	-0.137458	7.59196	-2.51925	0.0118504	0.0388695	-4.93475
CPNE1	0.137399	7.51778	2.64277	0.00829764	0.0286864	-4.61728
GNG11	-0.137303	7.42008	-3.2336	0.00124552	0.00575702	-2.8906
PTPRA	0.137285	7.38112	3.54739	0.000399484	0.00212776	-1.83412
ARHGAP11A	0.137267	7.27899	5.91519	4.00562e-09	5.15927e-08	9.20892
ANKRD36	0.137245	7.33964	4.10361	4.25746e-05	0.000296478	0.275
CHD6	-0.137226	7.50317	-2.7527	0.00597253	0.0218018	-4.32205
USP14	0.137153	7.50003	2.75008	0.00602031	0.0219257	-4.32923
ITGB3BP	0.137099	7.38641	3.43351	0.000609926	0.00306511	-2.22869
MRPL22	0.136977	7.5593	2.54528	0.0110055	0.0363808	-4.8691
TSPAN4	-0.13692	7.35711	-3.99405	6.76865e-05	0.00045103	-0.164266
ANKLE2	0.136716	7.46137	2.82802	0.00473778	0.0179244	-4.11289
CBX1	0.136659	7.46462	2.83972	0.00456834	0.0173976	-4.07991
LMNB2	0.136459	7.29446	5.21822	2.02509e-07	2.13884e-06	5.40278
MAP7D1	-0.136427	7.54517	-2.57452	0.0101207	0.0339339	-4.79456
LMAN1	0.136292	7.43139	3.11654	0.00186006	0.0081123	-3.25999
RABEP1	0.136271	7.44918	2.9372	0.00335592	0.0134173	-3.7998
GPN3	-0.136155	7.43831	-3.1038	0.00194157	0.00843875	-3.29938
TEX264	0.136127	7.54728	2.60465	0.009276	0.0314975	-4.71687
RPS7	0.135777	11.3125	2.62223	0.00881273	0.0301546	-4.67113
IMMT	0.135743	7.53298	2.55971	0.0105606	0.0352038	-4.83241
KRT18	-0.135638	7.38769	-3.22364	0.00128941	0.0059339	-2.92257
KRTCAP2	0.135517	7.54066	2.60451	0.00927977	0.0314975	-4.71723
VRK1	0.135316	7.40794	3.2844	0.00104249	0.00493371	-2.72612
RPS6KA5	0.135212	7.3835	3.31753	0.000927092	0.00445412	-2.6175
DIAPH3	0.13493	7.26698	6.81675	1.28748e-11	2.2476e-10	14.8147
PFDN6	0.134808	7.50499	2.68815	0.00725406	0.025581	-4.49685
FEN1	0.134546	7.32692	4.25966	2.15787e-05	0.000159005	0.920781
DERL2	0.13429	7.46925	2.82022	0.00485398	0.0183202	-4.13481
MLXIP	-0.134182	7.45394	-2.99735	0.00276228	0.0113298	-3.62226
TRNAU1AP	0.134109	7.42476	3.13136	0.00176921	0.00777495	-3.21398
NSD1	0.133981	7.57457	2.44256	0.0146835	0.0461554	-5.12428
EMC9	0.133951	7.34663	3.97773	7.24587e-05	0.000479802	-0.228717
ATIC	0.133815	7.38701	3.39301	0.000706932	0.0034944	-2.36594
SNX9	0.133754	7.45071	2.91682	0.00358198	0.0141163	-3.85913
TATDN1	-0.13367	7.50904	-2.67691	0.00750092	0.0263489	-4.52687
C1orf21	-0.133233	7.36813	-3.77896	0.000162841	0.000971679	-0.99266
KATNBL1	-0.133095	7.52352	-2.61419	0.00902183	0.0307704	-4.69207
TRIP6	-0.132984	7.44877	-3.05837	0.00225975	0.00963662	-3.43857
ESCO1	0.132929	7.42965	2.9554	0.00316502	0.0127588	-3.74645
TERF1	0.132791	7.47948	2.6972	0.00706075	0.0249966	-4.4726
PRKRA	-0.132517	7.49264	-2.7375	0.00625446	0.0226224	-4.36359
SERINC3	0.131963	7.46457	2.73818	0.00624159	0.0225888	-4.36173
SLC44A1	-0.131829	7.435	-2.96374	0.00308094	0.0124913	-3.7219
NAV1	-0.131816	7.35878	-3.59621	0.000331994	0.00180743	-1.6611
MKNK2	0.131586	7.392	3.21026	0.0013506	0.0061618	-2.96535
FBXO5	0.13152	7.2806	5.66806	1.69332e-08	2.02463e-07	7.80725
CALU	-0.131417	7.43267	-2.9958	0.00277631	0.0113726	-3.62689
EPS8	-0.131405	7.38092	-3.40943	0.000665998	0.00332579	-2.3105
MRPS2	0.131086	7.3428	3.89609	0.000101497	0.000639352	-0.54715
HMGCS1	0.130967	7.3866	3.15637	0.00162507	0.00720648	-3.13581
NAE1	0.130847	7.42142	3.06584	0.00220428	0.00943821	-3.4158
AIG1	-0.130391	7.36081	-3.69007	0.00023116	0.00132068	-1.32186
UTP6	-0.130259	7.49474	-2.64408	0.00826565	0.0285914	-4.61383
NT5C3A	0.13007	7.43552	2.87997	0.00402624	0.0156485	-3.96537
CKAP2L	0.13002	7.27581	5.63647	2.03408e-08	2.40485e-07	7.62948
PTRF	-0.12995	7.35185	-3.8923	0.000103081	0.000646115	-0.56176
NANS	-0.129559	7.52416	-2.48863	0.0129175	0.0417644	-5.01112
UBR2	0.129468	7.38745	3.32212	0.000912058	0.00439856	-2.60235
EPM2AIP1	0.129236	7.47641	2.53132	0.0114516	0.0376981	-4.90439
GJA1	-0.129227	7.34586	-3.91446	9.41355e-05	0.000602562	-0.476062
ARNTL	0.129093	7.3103	4.57182	5.1794e-06	4.29605e-05	2.2833
VPS13A	0.129079	7.33219	4.05339	5.27296e-05	0.000359298	0.0721822
TARSL2	0.128878	7.30764	4.42224	1.03789e-05	8.15008e-05	1.61863
CSRP2	-0.128828	7.43543	-2.90537	0.00371496	0.0145509	-3.89228
ABL2	-0.128768	7.44869	-2.74758	0.00606616	0.02208	-4.33606
TMEM14A	0.128573	7.39314	3.21579	0.00132497	0.00606231	-2.94767
CFAP20	0.128518	7.48879	2.54217	0.0111036	0.0366669	-4.87699
NCOR2	-0.12843	7.44466	-2.87762	0.00405619	0.0157501	-3.9721
MRPS7	0.128262	7.55821	2.41463	0.0158548	0.0491785	-5.19185
CACUL1	-0.127996	7.50701	-2.54558	0.0109962	0.0363808	-4.86835
ITGAV	-0.127866	7.34041	-3.8652	0.000115116	0.000709975	-0.665943
ACTR1B	0.127821	7.38757	3.25371	0.00116115	0.00543681	-2.82581
NCAPG	0.127596	7.27168	5.89376	4.55386e-09	5.82986e-08	9.08416
CTBS	-0.127596	7.41539	-3.08216	0.0020876	0.00898717	-3.36593
KIF2C	0.127479	7.26198	6.50526	1.02163e-10	1.57904e-09	12.7882
IL6R	-0.127443	7.43751	-2.84085	0.00455219	0.0173569	-4.0767
TRIM56	0.127239	7.38181	3.16985	0.00155196	0.00695036	-3.09343
NCKAP5	-0.127221	7.33771	-3.91694	9.31808e-05	0.000598264	-0.466437
RAF1	0.127176	7.39837	3.13024	0.00177595	0.00779378	-3.21747
TOR1AIP1	0.127041	7.4324	2.82396	0.00479798	0.0181305	-4.12431
ZNF22	-0.127035	7.46846	-2.68046	0.00742213	0.0261155	-4.5174
TCF7	0.126963	7.30243	4.42958	1.00366e-05	7.91068e-05	1.65068
CHMP3	-0.126927	7.55165	-2.40871	0.0161135	0.0498002	-5.20608
SSFA2	-0.126883	7.42749	-2.91454	0.0036081	0.0142104	-3.86574
ILF3-AS1	0.12681	7.4512	2.50166	0.0124535	0.0405538	-4.97874
MNAT1	0.126791	7.42002	2.98258	0.00289847	0.0118272	-3.66621
SPINK5	-0.12679	7.33526	-3.90957	9.60436e-05	0.000611073	-0.495011
CLEC11A	-0.126781	7.35674	-3.43863	0.000598576	0.00301524	-2.21121
RRM1	0.126531	7.39983	3.16615	0.00157175	0.00701422	-3.1051
PRC1	0.126374	7.43394	2.7268	0.00646007	0.0232335	-4.39269
SLC2A4RG	0.126258	7.27016	6.13379	1.06445e-09	1.49235e-08	10.4997
ADD3	0.126202	7.32445	3.99773	6.66534e-05	0.000445082	-0.149712
RPL15	-0.126177	12.0307	-2.76419	0.00576718	0.0211864	-4.29051
POSTN	-0.126147	7.29975	-4.64743	3.6163e-06	3.10102e-05	2.62749
FKBPL	-0.126113	7.45824	-2.85046	0.00441758	0.0169354	-4.04951
MSL3	-0.126037	7.50893	-2.53015	0.0114897	0.0378038	-4.90733
ADIRF	-0.125831	7.42164	-2.68929	0.00722943	0.0255282	-4.4938
HSPA14	0.125813	7.39043	3.16851	0.00155913	0.00697264	-3.09768
IP6K2	0.125699	7.4954	2.55145	0.0108133	0.0359517	-4.85344
ATXN2	-0.125481	7.43406	-2.80982	0.00501297	0.0188083	-4.16396
NF1	-0.125432	7.40604	-3.05434	0.0022901	0.00970727	-3.45079
RNF144B	-0.125416	7.34568	-3.666	0.000253844	0.00142861	-1.40968
SLC7A5	0.125407	7.31694	4.21143	2.66861e-05	0.000193268	0.71867
SECISBP2L	0.125287	7.36742	3.34101	0.000852573	0.00414322	-2.53983
NFE2L1	-0.125097	7.35198	-3.67105	0.000248922	0.0014034	-1.39131
VTI1B	-0.125026	7.5084	-2.52267	0.0117363	0.0385152	-4.92617
RPL12	0.124969	11.73	2.78774	0.00536594	0.0199629	-4.22544
CPSF2	0.124274	7.36406	3.31259	0.000943482	0.00451916	-2.63373
GSDMD	0.124254	7.41478	2.92493	0.00349038	0.0138501	-3.83557
SH3YL1	-0.124167	7.55311	-2.41387	0.0158876	0.0492321	-5.19367
HPS1	-0.124151	7.4767	-2.66416	0.00779005	0.0271538	-4.56077
ECHDC2	0.124103	7.29847	4.69886	2.82384e-06	2.49229e-05	2.86473
DAAM1	-0.124072	7.44443	-2.68845	0.00724758	0.0255723	-4.49605
PRRC2B	0.124048	7.39141	3.08047	0.00209942	0.00902579	-3.37111
FAM111B	0.123914	7.29312	4.44267	9.46869e-06	7.50039e-05	1.70657
ESYT1	0.123828	7.44133	2.7427	0.00615678	0.0223329	-4.34942
METTL23	0.123801	7.46703	2.64546	0.00823221	0.0285224	-4.6102
DHX38	0.123506	7.3817	3.16318	0.00158775	0.00706346	-3.11443
ESCO2	0.123424	7.3096	3.93247	8.74272e-05	0.000564756	-0.406199
LGALS3BP	-0.123399	7.37067	-3.31407	0.000938539	0.0045057	-2.62887
RYBP	-0.123381	7.41982	-2.96888	0.00303014	0.0123011	-3.70674
RASAL2	-0.123218	7.39637	-3.16271	0.00159033	0.00706725	-3.11592
SSH2	0.12321	7.35388	3.55927	0.00038197	0.00204553	-1.79223
PLTP	-0.122805	7.31405	-3.96722	7.56982e-05	0.000498648	-0.270081
SPTLC2	-0.122731	7.37647	-3.27986	0.00105932	0.00500964	-2.74094
G2E3	0.122284	7.33915	3.59744	0.000330431	0.00180047	-1.65668
KRT6B	0.122271	7.37372	3.3347	0.000872038	0.00422485	-2.56076
[truncated: 458 more rows]

## Sheet: Keratinocytes
	logFC	AveExpr	t	P.Value	adj.P.Val	B
[truncated: 1,275 more rows]
