# Supplementary material for: Transcriptional Programming of Normal and Inflamed Human Epidermis at Single-Cell Resolution
Source: Cell Rep. Author manuscript; Available in PMC 2019 Feb 7. (PMC6367716; doi:10.1016/j.celrep.2018.09.006)
Supplement: 3 [file NIHMS1516330-supplement-3.xlsx]

## Sheet: scRNA-seq metrics
Sample name	Location	gender	# of cells passing QC	Mean Reads per Cell (Pre-normalization)	Mean Reads per Cell (Post-normalization)	Mean reads per cell (Post QC)	% mapped reads	Mean genes per cell (Post QC)	Mean UMI counts per cell (Post QC)
abd4	trunk	female	12116	71110	41347.2	39297.3	53.6961	2025.99	7137.71
br41epi	trunk	female	7104	115997	55814.9	53739.6	39.7731	2203.59	9349.99
br53epi	trunk	female	5909	58594	40293.1	36475.8	55.1035	2479.8	9756.11
fore12	foreskin	male	10757	43184	34846.5	32332.5	63.7086	2256.5	8851.34
fore8	foreskin	male	8030	46787	37433.7	32595.8	59.3061	2512.02	8285.58
fore9	foreskin	male	7387	66471	42059.3	33109.4	52.784	2657.77	8952.55
p48epi	trunk - psoriasis	male	5709	70200	40268.2	33263.1	55.1352	2240.72	8397.27
p49epi	trunk - psoriasis	female	5573	63807	39540.3	34642.9	56.1489	2281.23	10508.3
pso14	trunk - psoriasis	female	9743	49598	38949.4	28446.3	56.9973	2492.05	10027
s11	scalp	male	2381	109852	41546.4	36177.9	53.4302	2498.65	9448.04
scalp26	scalp	female	8054	70278	39188.5	33528.6	56.6544	2309.47	9709.32
scalp32	scalp	female	10126	41446	33694.7	28902.6	65.8886	2392.03	9471.45

## Sheet: platform
Sample name	Flowcell 1 PLatform	Flowcell 1 Reads per Cell	Flowcell 1 Cell Count	Flowcell 2 PLatform	Flowcell 2 Reads per Cell	Flowcell 2 Cell Count	Flowcell 3 PLatform	Flowcell 3 Reads per Cell	Flowcell 3 Cell Count
abd4	Hiseq 2500	23836	12864	Hiseq 2500	22870	12842	Hiseq 2500	24703	12858
br41epi	Hiseq 2500	34560	7606	NovaSeq	80770	7607
br53epi	NovaSeq	41501	7199	NovaSeq	16465	7174
fore12	Hiseq 2500	22871	11990	Hiseq 2500	20392	11988
fore8	Hiseq 2500	24663	10271	Hiseq 2500	22138	10273
fore9	Hiseq 2500	56524	10568	Hiseq 2500 (rapid)	9903	10555
p48epi	Hiseq 2500	22988	7511	NovaSeq	43513	7538
p49epi	Hiseq 2500	16887	10391	NovaSeq	42989	10550
pso14	Hiseq 2500	14805	14401	Hiseq 2500	18325	14424	Hiseq 4000	16759	14421
s11	Hiseq 4000	109852	3010
scalp26	Hiseq 2500	53548	9514	Hiseq 2500	17360	9614
scalp32	Hiseq 2500	21350	11819	Hiseq 2500	20308	11942

## Sheet: % ker varying transcripts
Fraction of keratinocyte genes with cluster (subpopulation)-specific differential expression
Genes assayed	33694
Genes with ≥ 1UMI in ≥ 100 cells (minimum filter when loading into Seurat)	19831
Genes with ≥ 3UMI in ≥ 100 cells (used for differential expression testing)	6337
Genes from differential expression analysis with FDR < .05 in at least one cluster	6336
Genes from differential expression analysis with absolute (logFC) > .1375 (corresponds to FC of > 1.1 or < .909 in at least one cluster when comparing clusters 1-8)	3892
Fraction of genes that undergo differential expression in keratinocytes (Genes from DE with abs(logFC) > .1375/ Genes assayed)	0.11551
