# Supplementary material for: Transcriptional Programming of Normal and Inflamed Human Epidermis at Single-Cell Resolution
Source: Cell Rep. Author manuscript; Available in PMC 2019 Feb 7. (PMC6367716; doi:10.1016/j.celrep.2018.09.006)
Supplement: 4 [file NIHMS1516330-supplement-4.xlsx]

## Sheet: cell # per cluster
sample	basal1	basal2	WNT1	follicular	channel	mitotic	spinous	granular	mel1	mel2	immune
original cluster # (for tracking purposes only)	cluster 1	cluster 2	cluster 3	cluster 4	cluster 5	cluster 6	cluster 7	cluster 8	cluster 10	cluster 9	cluster 11
abd4	5869	849	38	88	125	2093	2487	17	447	1	102
br41epi	2742	389	100	199	124	1273	1823	4	358	0	92
br53epi	1408	148	17	61	20	874	3161	54	123	1	42
fore12	497	2900	17	35	202	2095	3483	6	5	1299	218
fore8	693	3364	3	21	137	1021	1490	7	2	1176	116
fore9	302	2750	2	14	67	1537	1671	24	1	920	99
p48epi	123	2618	9	108	136	2123	22	3	413	2	152
p49epi	29	2019	56	193	156	2761	10	5	77	0	267
pso14	649	2837	227	514	474	4149	198	21	333	0	341
s11	398	208	122	385	60	469	399	3	282	11	44
scalp26	1914	634	712	1625	118	1754	989	26	142	7	133
scalp32	2526	567	423	1034	287	1508	3412	31	277	11	50

## Sheet: Mel cluster %
Proportion of cells from each melanocyte cluster (mel1 or mel2) relative to basal keratinocytes at each anatomic site
	Foreskin	Scalp	Trunk	Psoriasis
Mel1 cluster	0.001	0.112	0.081	0.099
Mel2 cluster	0.323	0.005	0	0

## Sheet: basal1 
	logFC	AveExpr	t	P.Value	adj.P.Val	B
KRT14	3.04361	12.6299	223.36	0	0	18932.6
KRT15	2.85944	9.90023	168.3	0	0	11929
CXCL14	2.8055	10.6774	208.403	0	0	16974.7
KRT5	2.40872	11.1877	168.941	0	0	12006.4
DST	1.98439	9.29862	148.912	0	0	9653.11
COL17A1	1.98026	8.3383	188.534	0	0	14435.6
APOE	-1.95914	9.05027	-145.692	0	0	9288.73
POSTN	1.87823	7.94171	170.059	0	0	12146.4
VIM	-1.83489	7.5862	-231.542	0	0	20026.3
S100A2	1.69877	9.27725	119.679	0	0	6520.46
LGALS1	-1.44644	7.37443	-182.571	0	0	13687
PDLIM1	1.38705	8.24234	133.022	0	0	7901.32
AQP3	1.37979	9.8684	125.507	0	0	7112.94
DCT	-1.34159	7.52111	-186.973	0	0	14238.8
CYR61	1.26717	8.15448	94.4126	0	0	4191.61
HOPX	1.25908	9.01911	114.629	0	0	6025.03
SYT8	1.20343	7.65736	116.393	0	0	6196.96
KRT10	-1.19238	11.2733	-91.3313	0	0	3936.13
TYRP1	-1.16446	7.52368	-167.125	0	0	11791.9
IGFBP7	-1.15499	7.39863	-161.39	0	0	11106.6
TGFBI	1.14499	7.69964	114.32	0	0	5995.12
KRT1	-1.11575	10.7044	-83.6256	0	0	3327.07
PMEL	-1.08453	7.46374	-158.482	0	0	10763.4
MLANA	-1.08128	7.41557	-183.619	0	0	13817.9
ZFP36L2	1.07634	8.96398	88.699	0	0	3723.52
DMKN	-1.07226	10.5955	-86.5462	0	0	3552.81
ANXA1	1.07005	9.59726	87.0709	0	0	3594.18
TMSB10	-1.06307	9.21552	-96.5686	0	0	4374.95
KRTDAP	-1.04623	8.90389	-69.453	0	0	2324.71
CCL27	1.01602	8.26892	81.9182	0	0	3198.13
CD59	-1.00986	7.95717	-100.069	0	0	4678.33
SFN	1.00757	10.6363	100.711	0	0	4734.93
FOS	0.990657	10.8965	66.4906	0	0	2135.53
NFKBIA	0.957888	10.5151	70.7055	0	0	2406.87
FBXW7	0.94409	7.91312	88.9799	0	0	3746.18
CST3	-0.932047	7.8907	-86.8635	0	0	3578.15
CD63	-0.928444	8.34801	-86.9911	0	0	3588.19
LIMA1	0.924182	8.13851	83.599	0	0	3325.42
KLF5	0.919428	8.9094	89.0503	0	0	3751.83
QPCT	-0.911149	7.30249	-165.684	0	0	11618.6
FAM213A	0.887016	8.26059	76.3033	0	0	2789.74
PERP	0.884964	11.5885	119.888	0	0	6542.84
SBSN	-0.853013	7.79803	-70.0641	0	0	2364.64
ASS1	0.847622	7.37162	99.5496	0	0	4632.82
CALML5	-0.841235	7.77763	-68.7094	0	0	2276.55
DBI	-0.838186	8.96999	-71.7218	0	0	2474.68
DAAM1	0.824967	8.10797	71.3293	0	0	2448.42
GDPD2	0.823015	7.2042	118.561	0	0	6410.62
EMP3	-0.812119	7.31477	-113.578	0	0	5923.5
JUNB	0.811837	10.9486	72.4911	0	0	2526.27
GUK1	0.810642	9.04728	80.1099	0	0	3064.15
EGR1	0.809558	8.79182	66.0114	0	0	2105.69
ZFP36	0.808009	10.0338	57.8051	0	0	1623.42
ETS2	0.806567	7.98303	76.2589	0	0	2786.63
MITF	-0.798773	7.2093	-140.613	0	0	8725.51
ERRFI1	0.790961	7.91366	69.7933	0	0	2347.03
DUSP1	0.786078	10.2308	55.7674	0	0	1512.68
ID1	0.777294	8.55562	53.264	0	0	1381.64
IER3	0.740802	9.15511	55.1611	0	0	1480.44
KLF4	0.739527	9.12357	65.6071	0	0	2080.67
CYB5R1	0.736719	7.91436	69.7687	0	0	2345.49
WNT3	0.728787	7.28517	96.8692	0	0	4400.68
CSTB	-0.724871	8.39063	-61.9453	0	0	1859.62
PTRF	0.722576	8.23953	65.6944	0	0	2086.08
IL18	0.719153	7.76782	72.2358	0	0	2509.19
IGFBP3	0.715388	7.26224	71.8777	0	0	2484.91
SERPINB2	0.709393	7.77048	62.4635	0	0	1890.14
ATP1B3	0.703763	9.25519	65.448	0	0	2070.83
CLEC2B	0.703615	8.19716	61.0404	0	0	1806.76
CAPN3	-0.697733	7.18455	-157.13	0	0	10604.8
CD74	-0.695298	7.06103	-130.245	0	0	7606.72
MT2A	0.68954	8.95625	47.1631	0	0	1085.73
CYBA	-0.685956	7.2193	-106.4	0	0	5247.64
PMAIP1	0.685943	8.30885	53.722	0	0	1405.21
EXPH5	0.677945	7.67907	68.1812	0	0	2242.78
PPDPF	-0.676464	8.69051	-63.7515	0	0	1967.24
CXADR	0.675907	8.37259	62.1522	0	0	1871.82
FXYD3	0.675791	9.21481	65.936	0	0	2101.07
ADRB2	0.67363	8.10642	55.1952	0	0	1482.26
EDN1	0.666095	7.5234	61.3213	0	0	1823
KRT31	0.665086	7.2417	85.4206	0	0	3465.47
HLA-DRA	-0.66023	7.03671	-131.784	0	0	7769.54
RND3	0.658137	7.99553	57.3405	0	0	1597.91
ATF3	0.656672	8.47982	48.4494	0	0	1145.32
TAX1BP3	0.654096	7.82644	63.7253	0	0	1965.67
HLA-DPB1	-0.646442	7.02505	-142.514	0	0	8936.09
DEGS1	0.64355	8.90904	59.7521	0	0	1732.72
ALDH3A2	0.637544	8.3675	57.3858	0	0	1600.43
HLA-DPA1	-0.637502	7.01997	-143.04	0	0	8994.62
SOX15	0.637342	7.90357	60.7821	0	0	1791.81
CA12	0.63536	7.78936	63.2945	0	0	1939.76
GSN	-0.632417	7.36048	-75.4704	0	0	2731.25
LDHB	-0.625194	7.60372	-67.0281	0	0	2169.48
MEF2A	0.624935	7.43568	71.1158	0	0	2434.26
GLTSCR2	0.620057	9.75539	70.2512	0	0	2377.12
DCN	0.618293	7.74844	57.8652	0	0	1626.83
TACSTD2	0.616491	9.44906	46.222	0	0	1043.08
CTNNAL1	0.616144	7.34655	75.0761	0	0	2703.73
GPM6B	-0.615038	7.13021	-141.067	0	0	8775.66
S100A10	0.612983	9.81776	56.8381	0	0	1570.5
HLA-B	0.612636	9.93858	57.6682	0	0	1615.96
GSTP1	-0.612034	9.77467	-60.0909	0	0	1752.05
ANXA5	-0.608235	7.63508	-65.6302	0	0	2082.1
CTSB	-0.6072	7.3871	-74.3579	0	0	2653.93
MYC	0.606801	8.98764	42.8347	0	0	896.311
PLP1	-0.605158	7.1216	-141.603	0	0	8835.01
TGIF1	0.604749	7.88479	56.1811	0	0	1534.95
CDC42EP3	-0.604546	7.09826	-131.026	0	0	7689.16
PLIN2	0.599311	7.79831	52.2719	0	0	1331.27
CBR1	0.598626	8.21445	53.5721	0	0	1397.54
FAM134B	0.593343	7.17949	84.0212	0	0	3357.66
RHOV	-0.590054	7.85099	-61.6266	0	0	1840.93
SLC2A1	0.581544	7.82627	54.8456	0	0	1463.87
RPLP1	0.578339	13.8206	140.992	0	0	8767.45
TUBA1A	-0.576662	8.24056	-46.5142	0	0	1056.24
LYPD3	-0.576075	8.24605	-49.6036	0	0	1200.12
TNNT1	0.575741	7.26117	75.9635	0	0	2765.83
ATP2B1	0.573954	7.89069	53.3008	0	0	1383.59
ASPN	0.573871	7.09957	84.1964	0	0	3370.79
ASAH1	-0.572775	7.51753	-67.9459	0	0	2227.73
ARPC2	0.568733	9.35533	59.0993	0	0	1695.73
IER2	0.566704	10.1771	43.9544	0	0	943.656
RTN4	0.563031	9.50918	58.5901	0	0	1667.15
NDUFA4	-0.561556	8.68236	-53.2634	0	0	1381.68
EEF1D	0.56112	10.1751	73.3492	0	0	2584.68
LAMB4	0.554298	7.21363	77.6824	0	0	2887.87
HSPA2	0.553322	8.05272	48.7149	0	0	1157.85
ALDH3A1	0.552848	7.4647	57.7837	0	0	1622.33
TXNIP	0.55051	8.90272	40.7852	0	0	812.659
C1orf21	0.550082	7.93545	53.3337	0	0	1385.28
SPINT2	0.541856	8.46595	52.8047	0	0	1358.27
NSG1	-0.53973	7.88837	-56.1844	0	0	1535.13
IL20RB	0.537595	7.71129	54.6183	0	0	1451.92
ITGA2	0.533193	7.43284	60.8888	0	0	1797.98
TPT1	0.533087	11.9666	100.027	0	0	4674.69
WFDC5	0.529833	7.20983	73.2093	0	0	2575.14
HLA-DRB1	-0.52575	7.00041	-133.888	0	0	7993.99
DSC3	0.523354	8.833	50.7111	0	0	1253.8
FGFBP1	0.522145	7.58861	45.5178	0	0	1011.7
GAMT	0.520163	7.34921	63.2861	0	0	1939.26
LY6D	0.519969	9.9805	38.2544	0	0	714.776
DUSP14	0.517948	7.6501	51.8987	0	0	1312.58
APOD	-0.516301	7.05384	-106.217	0	0	5230.8
CYB561A3	-0.513635	7.283	-71.675	0	0	2471.55
CST6	-0.513531	7.17868	-73.8292	0	0	2617.53
FABP5	-0.513309	8.46044	-33.6265	5.65616e-246	4.566e-245	551.404
BCAN	-0.513052	7.08242	-120.863	0	0	6640.5
MT1E	0.512271	7.85209	46.1368	0	0	1039.29
CITED2	0.510742	8.21072	39.5653	0	0	764.729
PMP22	-0.509728	7.09735	-103.709	0	0	5002.48
NDRG2	-0.50854	7.23616	-68.1694	0	0	2242.03
GADD45A	0.507636	7.96035	43.4637	0	0	922.778
AP1S2	-0.507504	7.16432	-90.3769	0	0	3858.88
CTSD	-0.505734	7.78379	-50.2585	0	0	1231.73
DEFB1	-0.503612	7.59099	-55.8316	0	0	1516.2
FGFR3	0.502788	7.3777	60.4443	0	0	1772.33
IMPA2	0.497488	7.95725	47.8179	0	0	1115.92
TPI1	-0.496702	8.76737	-44.9237	0	0	985.608
BLCAP	0.495159	7.53057	53.9651	0	0	1417.85
TP63	0.491578	7.53579	53.3128	0	0	1384.21
CLSTN1	0.490846	7.61405	51.3127	0	0	1283.41
ATOX1	-0.484066	7.32629	-61.9589	0	0	1860.44
BTF3	0.483269	10.7435	76.7058	0	0	2818.25
CAV2	0.483056	7.80336	46.7684	0	0	1067.78
SERPINB5	0.483056	8.40538	43.9565	0	0	943.775
TMEM147	-0.483027	7.6553	-52.0889	0	0	1322.1
CALML3	-0.482064	7.6353	-42.7712	0	0	893.661
ATP1B1	-0.481585	7.13816	-71.4135	0	0	2454.08
COX7B	-0.479778	8.37885	-44.5522	0	0	969.44
EMP1	0.479518	8.81627	41.6869	0	0	849.005
ATP5E	-0.477962	8.85464	-46.8711	0	0	1072.45
PHLDA1	-0.477564	7.15791	-72.9144	0	0	2555.08
EEF1B2	0.476066	10.6124	62.7013	0	0	1904.34
ARPC3	-0.474706	8.18271	-45.7612	0	0	1022.53
NDFIP2	0.471243	7.84459	46.7197	0	0	1065.57
TCEAL4	0.470426	8.02415	42.7455	0	0	892.617
EZR	0.470302	8.51897	40.9887	0	0	820.815
GPSM2	0.470019	7.39901	54.7195	0	0	1457.23
GSTM3	0.469757	7.70557	47.2745	0	0	1090.87
PNRC1	0.469335	9.66324	46.5105	0	0	1056.1
AHNAK2	0.468077	8.41271	42.0221	0	0	862.703
FRZB	-0.466992	7.01414	-102.486	0	0	4892.66
ARL4D	0.466594	8.38278	36.9872	1.14781e-296	1.06031e-295	668.03
EIF3E	0.464555	9.7605	52.6091	0	0	1348.34
PCSK2	-0.462815	7.05518	-99.9972	0	0	4672.05
MLEC	-0.460967	7.44886	-54.6483	0	0	1453.49
TNFRSF18	0.459795	7.36681	55.0505	0	0	1474.67
KRT2	-0.45759	7.24824	-44.3381	0	0	960.147
STMN1	-0.456381	8.06928	-36.358	8.03591e-287	7.25407e-286	645.379
TYR	-0.456029	7.06569	-112.535	0	0	5823.36
HLA-DQB1	-0.455116	6.99658	-120.91	0	0	6645.18
B2M	0.454757	12.1166	60.0896	0	0	1751.98
DSTN	0.452424	9.3816	48.2619	0	0	1136.58
GATA3	0.451226	7.99141	42.4212	0	0	879.147
SERPINF1	-0.450076	7.17611	-69.2058	0	0	2308.83
HNRNPA1	0.449563	10.4636	58.5406	0	0	1664.38
KLF10	0.44932	8.12769	40.2006	0	0	789.537
NDUFA4L2	0.448198	7.71801	37.1233	8.15829e-299	7.59164e-298	672.973
PRNP	0.44802	7.7402	44.6248	0	0	972.59
ID3	0.447502	8.40847	32.7378	2.39082e-233	1.86584e-232	522.359
SLC25A5	-0.445116	9.20802	-41.0694	0	0	824.051
HMG20B	-0.445052	7.4603	-52.3637	0	0	1335.93
SEPW1	0.44488	8.62335	41.0972	0	0	825.167
EDNRB	-0.443878	7.07277	-114.511	0	0	6013.64
TSC22D3	0.44298	7.91468	39.7373	0	0	771.421
KTN1	0.441955	8.66857	40.1379	0	0	787.077
ITGB1	0.441603	7.8157	43.6489	0	0	930.655
HLA-DRB5	-0.440962	6.9668	-131.956	0	0	7787.75
EFEMP1	0.439897	7.22451	59.3276	0	0	1708.63
RSL1D1	0.439848	8.59886	41.4651	0	0	840.001
SOX4	-0.439735	7.82931	-36.7014	3.57234e-292	3.26195e-291	657.693
BGN	0.438154	7.23307	55.9666	0	0	1523.43
PSAP	-0.4361	7.97134	-41.8815	0	0	856.945
H3F3B	0.435689	11.6298	62.3991	0	0	1886.41
CCDC3	0.435204	7.41566	49.2914	0	0	1185.19
BSG	-0.433598	7.79222	-43.7081	0	0	933.171
FERMT1	0.43258	7.40119	50.2308	0	0	1230.38
RPS19	0.432568	12.731	91.0661	0	0	3914.99
RGS1	-0.431016	6.95554	-141.303	0	0	8801.81
MARCKSL1	-0.428374	7.41485	-48.3148	0	0	1139.06
BACE2	-0.4272	7.08963	-89.4779	0	0	3786.2
SYNGR1	-0.426662	7.32605	-56.555	0	0	1555.14
VAPA	0.426423	8.25805	40.6122	0	0	805.8
SERPINB7	0.425193	7.13144	62.9039	0	0	1916.4
RPS27	0.42458	12.1018	85.001	0	0	3432.99
CHCHD6	-0.424565	7.19587	-68.2016	0	0	2244.09
GYPC	-0.424374	7.04185	-110.505	0	0	5630.24
ING2	0.421447	7.86752	39.2979	0	0	754.429
ATP6V0B	-0.421228	7.64732	-44.2633	0	0	956.955
S100B	-0.418623	6.99585	-86.1728	0	0	3523.61
PLP2	0.416959	9.02663	40.9496	0	0	819.248
ARL4A	0.416887	8.18028	34.7766	8.44776e-263	7.10936e-262	590.112
BAZ1A	0.415017	8.1008	37.253	7.02014e-301	6.55179e-300	677.725
LY6G6C	-0.414215	7.07132	-77.7946	0	0	2895.92
RAB32	-0.414194	7.11203	-76.5812	0	0	2809.42
HLA-DQA1	-0.413845	6.94787	-150.33	0	0	9817.89
POLR1D	0.412942	8.42303	38.7242	0	0	732.511
MIB2	0.412874	7.58784	43.4597	0	0	922.623
CYSTM1	-0.412538	7.21463	-59.1719	0	0	1699.83
MT1X	0.41209	8.86838	28.1874	7.43415e-174	4.71102e-173	385.524
RPS27A	0.411486	12.5445	94.96	0	0	4238.3
NFIC	0.409878	7.89508	39.4971	0	0	762.112
YBX1	0.408843	10.1582	50.5077	0	0	1243.85
COX6B1	-0.40781	8.47112	-38.9924	0	0	742.718
NDUFB2	-0.406805	7.87137	-40.3734	0	0	796.346
MAP1B	-0.406766	7.20729	-54.8888	0	0	1466.14
PTTG1IP	-0.40668	7.45968	-47.5576	0	0	1103.88
DYNLL1	-0.405095	9.57797	-38.9624	0	0	741.574
NDUFB8	-0.40484	7.91278	-39.6724	0	0	768.901
SYNE2	0.40363	8.70016	34.915	7.27583e-265	6.17228e-264	594.863
LSP1	0.403091	7.45741	46.393	0	0	1050.8
ISOC1	0.402272	7.42561	45.9793	0	0	1032.25
SCEL	-0.40218	7.13723	-59.093	0	0	1695.38
CDHR1	0.402176	7.2423	54.9543	0	0	1469.59
TSPO	-0.40171	9.32837	-40.5691	0	0	804.089
KIT	-0.401423	7.05097	-100.101	0	0	4681.2
GMPR	-0.40118	7.03913	-97.2829	0	0	4436.19
TUBB	0.399521	9.2409	36.1697	6.5105e-284	5.81085e-283	638.687
TRPM1	-0.399196	7.04817	-100.437	0	0	4710.71
COX6A1	-0.398215	8.79325	-38.7845	0	0	734.801
SLC38A2	0.398192	8.54612	35.4093	2.72862e-272	2.37191e-271	611.947
UBB	-0.397955	10.1992	-39.972	0	0	780.577
TTC3	-0.397772	7.64506	-40.5021	0	0	801.437
COX6C	-0.397534	8.67629	-38.0167	0	0	705.911
SNHG8	0.397072	8.6926	35.4801	2.30738e-273	2.01126e-272	614.415
RPL5	0.395782	11.759	73.4594	0	0	2592.21
CLIP1	-0.395489	7.56894	-41.8749	0	0	856.675
CCND2	0.394638	7.32038	49.0081	0	0	1171.72
SERF2	-0.39414	9.36829	-41.4224	0	0	838.275
SNHG7	-0.39378	7.89743	-36.8374	2.59272e-294	2.37428e-293	662.614
SH3PXD2A	0.392526	7.23746	52.5872	0	0	1347.23
MFSD12	-0.392428	7.0556	-81.3616	0	0	3156.82
COL7A1	0.391641	7.18811	55.7469	0	0	1511.67
LAMTOR4	-0.391162	8.36095	-36.1836	3.97661e-284	3.55427e-283	639.179
CRABP2	-0.389185	7.52574	-38.7445	0	0	733.276
HINT1	0.388148	9.82775	44.6408	0	0	973.287
IRF1	0.387633	7.69714	34.628	1.35568e-260	1.13039e-259	585.039
FTH1	0.38761	10.8429	37.7258	0	1.86151e-307	695.109
RGS10	-0.385163	7.1188	-64.7283	0	0	2026.59
ADGRG1	-0.383966	7.09791	-68.4562	0	0	2260.43
LGALS7B	0.382298	9.10866	33.4915	4.86871e-244	3.91536e-243	546.953
EEF1A1	0.381338	13.4131	86.2408	0	0	3529.33
MT-ND2	0.381132	11.7373	66.1347	0	0	2113.45
SEPP1	0.380109	8.01071	35.1784	8.27933e-269	7.09002e-268	603.936
SLC24A5	-0.379867	7.05187	-100.814	0	0	4743.96
FCGRT	-0.379648	7.38616	-45.7269	0	0	1021.01
CKB	0.379426	7.71665	36.324	2.67245e-286	2.39877e-285	644.178
PKM	0.379348	8.77894	34.347	1.87335e-256	1.54375e-255	575.513
S100A6	0.378702	8.48222	27.489	1.71744e-165	1.0618e-164	366.292
SOCS3	0.378695	7.3936	38.8918	0	0	738.868
IL20RA	0.37803	7.29009	47.157	0	0	1085.49
UQCR11	-0.378001	7.92437	-37.3226	5.50286e-302	5.16616e-301	680.269
RPLP0	0.377324	11.8912	68.0512	0	0	2234.46
CRIP1	0.377227	7.33448	47.3556	0	0	1094.59
EMP2	-0.376304	8.20979	-34.8226	1.73365e-263	1.46092e-262	591.695
PEPD	-0.376218	7.18718	-58.3652	0	0	1654.59
COX5B	-0.375547	8.80634	-36.8372	2.60541e-294	2.38246e-293	662.61
GPR143	-0.374751	7.04627	-99.8438	0	0	4658.59
CTSH	-0.374223	6.96529	-102.228	0	0	4869.59
RPS20	0.372805	11.743	71.4651	0	0	2457.52
ASCL2	0.372703	7.09487	61.3966	0	0	1827.49
ATP5G2	-0.372416	9.12496	-38.2139	0	0	713.277
DSP	0.371693	10.3405	36.6895	5.39633e-292	4.92037e-291	657.28
FCER1A	-0.37066	6.94178	-133.852	0	0	7990.15
HLA-DQB2	-0.369401	6.93953	-103.158	0	0	4952.03
FOSB	0.369364	8.67746	29.704	1.00482e-192	6.8616e-192	428.919
DNAJB1	0.369248	9.86354	28.3513	7.54809e-176	4.83154e-175	390.108
CMTM6	-0.368468	7.30542	-46.4978	0	0	1055.53
ATP5L	-0.367203	8.91625	-36.9705	2.07909e-296	1.91778e-295	667.437
HSP90AA1	-0.366777	10.5373	-31.8419	5.92107e-221	4.45099e-220	493.849
ARPC1B	-0.366455	7.31117	-48.5487	0	0	1150.03
RGCC	0.3663	7.18546	46.546	0	0	1057.68
CCL2	0.366263	7.38904	30.8105	4.26555e-207	3.03717e-206	461.975
YBX3	0.366251	8.98326	35.4317	1.24977e-272	1.08788e-271	612.727
RABAC1	-0.365245	7.67218	-37.9138	0	0	702.081
RPL36	0.365102	11.1394	57.6229	0	0	1613.47
RPL9	0.36498	12.1383	75.1258	0	0	2707.19
TFAP2C	0.364668	7.65728	37.1405	4.27243e-299	3.98153e-298	673.619
IGFBP5	0.364424	7.34961	37.73	0	1.62112e-307	695.249
FGFR2	0.36368	7.246	49.0442	0	0	1173.44
MFSD2A	0.363562	7.6578	37.9569	0	0	703.684
PALMD	0.36308	7.71968	35.3909	5.17445e-272	4.4857e-271	611.308
TCEB2	-0.362789	8.269	-34.6359	1.02591e-260	8.57681e-260	585.317
TMEM14C	-0.36278	7.7825	-36.5095	3.50144e-289	3.17434e-288	650.81
SEC11A	-0.361583	7.59914	-38.8062	0	0	735.626
PLEKHA1	0.361505	7.57225	37.9957	0	0	705.129
CAV1	0.360548	8.5575	30.3306	8.39817e-201	5.84184e-200	447.498
EEF2	0.359972	10.3123	45.9692	0	0	1031.8
C4orf48	-0.357248	7.01865	-93.1491	0	0	4086.62
TM4SF1	-0.354822	7.11057	-53.7223	0	0	1405.28
LDHA	0.354594	9.54208	34.4799	2.07276e-258	1.72151e-257	580.013
SDCBP	-0.354312	7.73738	-38.8952	0	0	739.014
TIMP2	-0.353491	7.02242	-83.8947	0	0	3347.99
JUN	0.351332	10.9411	24.7876	4.52821e-135	2.40329e-134	296.35
MIPEP	0.351125	7.24912	46.6523	0	0	1062.52
RPL13	0.350573	13.3362	81.6497	0	0	3178.31
RBP1	-0.350136	7.19593	-49.8094	0	0	1210.01
COX7A2	-0.349682	8.57962	-33.4984	3.87896e-244	3.12338e-243	547.18
ARID5B	0.347907	7.72487	32.6987	8.36562e-233	6.51265e-232	521.108
RPS8	0.347789	12.5114	69.5635	0	0	2332.09
NFE2L2	0.347561	8.38676	31.7189	2.79241e-219	2.09167e-218	490
HES4	-0.347556	7.11515	-56.9714	0	0	1577.76
LAMA3	0.347435	7.22358	47.5873	0	0	1105.26
ACTB	-0.346853	10.4461	-36.3575	8.08067e-287	7.2841e-286	645.373
HPGD	-0.346745	7.05537	-62.2736	0	0	1878.99
CARD18	-0.346119	6.97422	-85.5394	0	0	3474.44
C6orf48	-0.345581	8.11481	-31.4711	6.34241e-216	4.69531e-215	482.28
RPL30	0.345202	11.7648	67.6277	0	0	2207.46
TNFRSF19	0.345077	7.39806	40.1515	0	0	787.609
UQCRQ	-0.344593	8.16039	-32.5717	4.97777e-231	3.84014e-230	517.026
RAB38	-0.342932	7.47221	-39.9736	0	0	780.639
RPS5	0.342924	11.8604	63.009	0	0	1922.67
IFITM3	0.342538	8.04357	29.4594	1.28711e-189	8.67701e-189	421.772
GCNT2	-0.34235	7.05469	-71.8035	0	0	2480.15
PLEKHA5	-0.341891	7.18182	-53.8733	0	0	1413.1
SLCO4A1-AS1	-0.341533	7.01471	-89.5013	0	0	3788.08
PRELP	-0.341458	6.99111	-87.1939	0	0	3604.17
NCL	0.341237	9.35886	32.8582	4.80806e-235	3.77088e-234	526.262
TXN	0.340622	9.60666	33.1194	9.83197e-239	7.78815e-238	534.749
C1orf68	-0.340469	6.92989	-100.19	0	0	4688.22
RAB7A	-0.339898	7.99897	-33.3982	1.05286e-242	8.45621e-242	543.882
EHF	0.339833	7.73172	35.9061	7.39811e-280	6.56608e-279	629.356
SEMA3C	-0.33658	7.04388	-69.6417	0	0	2337.2
ADM	0.336531	7.86395	24.3415	2.41539e-130	1.25771e-129	285.483
TUBB2B	-0.336164	7.04637	-63.1957	0	0	1933.84
C15orf48	-0.335865	6.92857	-106.703	0	0	5274.88
WBP5	-0.335469	7.34222	-39.974	0	0	780.654
HNRNPA0	0.335378	8.70901	31.9849	6.50647e-223	4.932e-222	498.356
AGPAT2	-0.335106	7.28693	-45.4693	0	0	1009.59
S100A16	0.334996	8.95634	31.5614	3.82559e-217	2.84874e-216	485.085
GJB2	-0.334287	7.05631	-54.5344	0	0	1447.48
RPL21	0.333926	12.5737	70.5844	0	0	2399.07
RPS3A	0.333583	12.6301	73.5102	0	0	2595.68
NDUFS6	-0.332544	7.72862	-34.2207	1.33064e-254	1.08663e-253	571.254
TALDO1	-0.332008	7.68512	-34.6417	8.43049e-261	7.05733e-260	585.513
CHCHD10	-0.33191	7.33482	-40.3119	0	0	793.92
RPL3	0.331156	12.9211	73.3035	0	0	2581.57
ZC3H12A	0.331035	7.85308	30.3337	7.65276e-201	5.32918e-200	447.591
MAGED2	-0.330942	7.35253	-41.167	0	0	827.969
CLDN4	-0.329792	7.42682	-32.6945	9.65021e-233	7.50348e-232	520.965
ARL6IP5	-0.328345	7.79688	-32.0029	3.68861e-223	2.79937e-222	498.923
MYO5A	-0.327409	7.15215	-56.0015	0	0	1525.31
NRG1	0.327373	7.09994	53.0191	0	0	1369.19
CCNL1	0.327195	8.66714	28.1635	1.43944e-173	9.10356e-173	384.865
GLRX	-0.32703	6.9735	-81.8924	0	0	3196.3
CELF2	-0.327002	7.00745	-82.0142	0	0	3205.61
SLURP1	-0.32679	6.94499	-85.4748	0	0	3469.26
TUBB4B	0.326534	8.89434	27.5287	5.79636e-166	3.58706e-165	367.377
FAM46B	0.326441	7.83236	31.3673	1.58898e-214	1.17086e-213	479.062
MBIP	0.325585	7.35012	39.1901	0	0	750.286
DUSP2	-0.324936	7.53965	-28.8647	3.66301e-182	2.41043e-181	404.629
ANTXR1	0.32456	7.09939	53.9714	0	0	1418.18
ST3GAL4	-0.324397	7.02883	-80.1308	0	0	3065.69
TIPARP	0.324108	7.77785	31.0518	2.66043e-210	1.92676e-209	469.347
TYROBP	-0.32401	6.93329	-155.686	0	0	10436.3
CDCP1	0.323939	7.24418	43.6609	0	0	931.165
ITGB4	0.323469	7.16129	48.1673	0	0	1132.17
SERPINA12	-0.323154	6.97124	-77.7165	0	0	2890.06
RPL37	0.323061	11.1498	51.7087	0	0	1303.08
RPL7	0.32272	12.7533	73.9732	0	0	2627.42
ATP5B	-0.3227	8.49208	-30.1462	2.07578e-198	1.43448e-197	441.994
RPL34	0.3213	12.4117	66.0587	0	0	2108.72
GJB6	-0.320759	7.02641	-61.6451	0	0	1841.97
TMEM237	0.320015	7.32152	39.6492	0	0	768.002
KLK11	0.319727	7.86575	30.6183	1.44687e-204	1.01989e-203	456.154
RPL10A	0.318456	12.234	65.3099	0	0	2062.31
RPL18A	0.318258	12.3973	66.6645	0	0	2146.59
ILVBL	-0.318216	7.13958	-52.3199	0	0	1333.73
NDUFA1	-0.318203	7.78915	-31.9027	8.68103e-222	6.55681e-221	495.767
MGST1	-0.317196	7.01939	-65.1684	0	0	2053.59
SPATS2	0.316685	7.3957	36.84	2.35708e-294	2.16162e-293	662.71
DPYSL2	-0.316335	6.98974	-74.431	0	0	2658.92
FBL	0.316284	8.29037	29.6786	2.10706e-192	1.43575e-191	428.179
PTMA	0.316223	12.3931	54.3659	0	0	1438.71
FIS1	-0.315467	7.7841	-31.9034	8.49419e-222	6.42335e-221	495.789
ITGA6	0.315352	7.38083	36.3182	3.29122e-286	2.94999e-285	643.97
KRT6B	-0.315182	7.02815	-45.8469	0	0	1026.31
HLA-C	0.315014	9.10195	28.2035	4.70619e-174	2.99129e-173	385.981
DDB2	0.314855	7.41005	36.3712	4.94567e-287	4.47085e-286	645.864
LST1	-0.314804	6.93255	-137.003	0	0	8330.23
AREG	0.314744	7.35005	28.8688	3.25368e-182	2.1433e-181	404.747
PRELID1	-0.314712	7.96271	-30.6291	1.0444e-204	7.37009e-204	456.48
VAT1	-0.314555	7.09334	-55.9118	0	0	1520.49
CRNDE	-0.313954	7.50341	-34.2692	2.58958e-255	2.12018e-254	572.889
NDUFC2	-0.31373	7.89661	-31.1863	4.25857e-212	3.10905e-211	473.477
AP2S1	-0.313694	7.88372	-31.0782	1.18369e-210	8.60211e-210	470.156
KRT23	-0.311691	6.94015	-96.2282	0	0	4345.75
EIF3K	-0.311531	8.93413	-30.814	3.80808e-207	2.71449e-206	462.088
CCM2	0.311239	7.14204	47.6959	0	0	1110.27
TP53AIP1	0.310819	7.31346	38.6801	0	0	730.84
RPSA	0.310668	11.1929	48.3835	0	0	1142.27
BEX4	-0.309489	7.28428	-40.1942	0	0	789.288
NPM1	0.308728	10.2515	38.3257	0	0	717.468
SRGN	-0.308255	6.96764	-74.9467	0	0	2694.5
RPL4	0.307843	11.1338	52.3755	0	0	1336.53
MCOLN3	-0.307622	6.99858	-79.8095	0	0	3042.08
FLG	-0.30751	6.92981	-86.6906	0	0	3564.13
MIR22HG	0.307378	7.50853	32.5551	8.47644e-231	6.52676e-230	516.494
DSC1	-0.307024	7.22383	-40.5315	0	0	802.6
OSTM1	-0.306705	7.14182	-52.8104	0	0	1358.56
PTN	-0.306126	7.03216	-54.4975	0	0	1445.53
TNFRSF12A	0.305776	7.42079	32.1341	5.82045e-225	4.4332e-224	503.067
SEPT10	0.304025	7.55047	32.4958	5.69506e-230	4.3745e-229	514.591
DDIT4	-0.303946	8.03913	-23.3602	3.0561e-120	1.50361e-119	262.264
PVRL4	-0.303813	7.1601	-49.6776	0	0	1203.68
ZEB2	-0.303773	6.99677	-80.3237	0	0	3079.89
BTG1	0.303232	9.927	27.464	3.37276e-165	2.0791e-164	365.618
TJP1	-0.302762	7.11502	-50.7491	0	0	1255.66
GEM	0.302156	7.04827	51.4495	0	0	1290.16
CAPNS2	0.302112	7.82665	28.9057	1.12595e-182	7.44793e-182	405.807
CYBRD1	0.301805	7.18204	43.3428	0	0	917.679
BTG2	0.301653	8.40377	22.6721	2.11646e-113	1.01837e-112	246.543
THBS2	0.30164	7.10876	46.1609	0	0	1040.37
SAT1	-0.301151	8.71117	-21.4958	3.58093e-102	1.63372e-101	220.743
TRIP6	0.30074	7.54328	32.155	2.98784e-225	2.27845e-224	503.734
UBC	0.300245	11.0021	34.9307	4.2478e-265	3.60835e-264	595.4
CNN3	-0.299899	7.06682	-53.9009	0	0	1414.53
TECR	-0.299753	8.01511	-28.8119	1.64208e-181	1.07498e-180	403.13
CENPP	0.299413	7.24176	40.0826	0	0	784.905
TFAP2B	-0.299193	7.11223	-48.87	0	0	1165.18
PSMB6	-0.298581	7.96138	-29.3148	8.60104e-188	5.77381e-187	417.575
YWHAZ	0.298091	8.75551	27.4689	2.95479e-165	1.82322e-164	365.75
SOSTDC1	-0.297894	7.06062	-49.8889	0	0	1213.83
DDAH2	-0.29761	7.27795	-37.8768	0	0	700.705
RPS9	0.297552	12.0641	61.4427	0	0	1830.19
H2AFJ	-0.296919	7.75442	-29.2602	4.18647e-187	2.80144e-186	415.994
RPS13	0.296327	11.8278	57.7697	0	0	1621.56
RPL13A	0.295436	13.3543	72.4275	0	0	2522.12
BRK1	-0.294661	8.17339	-28.5278	5.20973e-178	3.36535e-177	395.078
CISD1	-0.294477	7.63867	-30.7787	1.11433e-206	7.90765e-206	461.015
CCDC80	-0.294106	7.01578	-63.3801	0	0	1944.89
CDCA7L	0.293783	7.21826	39.6959	0	0	769.814
RSL24D1	0.293513	8.30041	27.802	3.22929e-169	2.02414e-168	374.859
DNAJA1	0.293377	8.93742	23.9377	3.87634e-126	1.9683e-125	275.817
MCL1	0.293243	8.25747	25.6556	1.64124e-144	9.16345e-144	318.053
GABARAPL2	-0.292964	7.86922	-28.9539	2.83331e-183	1.8781e-182	407.185
MYO10	-0.292269	7.28009	-40.4091	0	0	797.757
PDCD4	0.292105	7.86994	28.0304	5.84368e-172	3.6774e-171	381.166
COX5A	-0.292045	7.95628	-28.5857	1.01481e-178	6.58227e-178	396.712
RSRP1	0.291822	8.81097	24.958	6.70704e-137	3.60802e-136	300.555
RPL35A	0.291616	11.6378	54.5138	0	0	1446.44
SNAI2	0.291536	7.61561	28.1965	5.73657e-174	3.63891e-173	385.783
PAG1	-0.290543	7.00994	-68.3979	0	0	2256.68
AMD1	0.290345	8.24974	25.6554	1.64702e-144	9.18765e-144	318.049
IER5	-0.290099	7.26064	-37.0558	9.36924e-298	8.69295e-297	670.534
CEBPD	0.289825	8.16823	24.2642	1.55741e-129	8.06976e-129	283.623
LOR	-0.289004	7.01478	-51.3136	0	0	1283.4
MMP28	0.288989	7.15394	44.1702	0	0	952.944
GLTP	-0.28887	7.78691	-29.5634	6.1615e-191	4.17152e-190	424.808
PHACTR1	-0.28877	6.97774	-65.899	0	0	2098.63
CNFN	-0.288614	6.92986	-98.0044	0	0	4498.41
ANKRD28	-0.28846	7.05888	-55.4947	0	0	1498.22
CLDN1	-0.287479	7.56204	-30.1718	9.68414e-199	6.69961e-198	442.755
ADAMTS1	0.287012	7.34174	30.4529	2.1428e-202	1.49878e-201	451.162
WNT7B	0.286843	7.12355	45.394	0	0	1006.26
PLXNC1	-0.286725	6.99011	-78.3413	0	0	2935.27
AJUBA	0.286124	7.17307	41.7266	0	0	850.625
UBR4	0.286038	7.46744	30.117	4.9542e-198	3.41991e-197	441.125
SSR3	-0.285657	7.36926	-34.3199	4.6814e-256	3.84773e-255	574.598
CCDC186	0.285055	7.86672	26.8589	4.0141e-158	2.38401e-157	349.348
CD99	-0.284709	7.8607	-28.1528	1.94021e-173	1.22583e-172	384.566
DDX5	0.284604	9.70474	28.5692	1.61952e-178	1.04938e-177	396.245
MAFB	0.284601	8.26736	23.8663	2.11171e-125	1.06799e-124	274.125
CSTA	-0.283978	8.10446	-24.1657	1.6663e-128	8.57785e-128	281.257
LINC01315	0.283965	7.13791	43.56	0	0	926.875
CYP1B1	-0.283611	6.98202	-65.062	0	0	2046.93
ATP5G3	-0.283473	8.63877	-26.6525	9.58315e-156	5.63344e-155	343.881
S100A4	-0.28278	7.4993	-26.3835	1.13773e-152	6.6024e-152	336.812
TBC1D16	-0.282586	7.0171	-70.1364	0	0	2369.58
IDI1	-0.28225	7.41544	-31.8761	2.00599e-221	1.51153e-220	494.931
RPL22	0.282204	10.8447	45.256	0	0	1000.18
TOB1	0.281767	7.81656	26.1965	1.48632e-150	8.54704e-150	331.946
PPP1R10	0.281351	8.08075	24.6692	8.26369e-134	4.34581e-133	293.45
NGFRAP1	-0.280562	7.5651	-29.4744	8.29831e-190	5.60026e-189	422.21
RPS16	0.280363	11.7011	54.3611	0	0	1438.46
HLA-DMA	-0.279517	6.93813	-112.107	0	0	5782.4
BAG1	0.279472	8.1579	26.2838	1.52932e-151	8.82632e-151	334.217
RPS6	0.278805	13.1186	62.6149	0	0	1899.2
HSPA8	-0.278381	8.99087	-23.0748	2.21678e-117	1.07893e-116	255.69
UQCRB	-0.278284	9.18406	-28.6978	4.23198e-180	2.7619e-179	399.885
HSD17B10	-0.278067	7.51141	-30.9132	1.85217e-208	1.33075e-207	465.108
WEE1	0.277922	7.4439	31.368	1.55723e-214	1.1488e-213	479.082
ARL2	-0.277739	7.45283	-32.5394	1.40276e-230	1.0788e-229	515.991
REST	0.277154	7.62391	28.0656	2.19535e-172	1.38427e-171	382.143
ZNF106	-0.276738	7.41974	-33.0745	4.24863e-238	3.36125e-237	533.286
SAP18	0.276683	8.87279	26.5764	7.15145e-155	4.18456e-154	341.874
SPON2	0.276442	7.09249	44.0943	0	0	949.686
DLK2	0.2764	7.06163	49.0791	0	0	1175.09
RPS25	0.275955	11.5699	53.0131	0	0	1368.88
ETFB	-0.27571	7.64811	-28.8769	2.56999e-182	1.6947e-181	404.983
DSTYK	-0.275563	7.10536	-48.0815	0	0	1128.17
RPL14	0.275342	11.6151	53.3104	0	0	1384.09
FJX1	0.275091	7.03333	53.0038	0	0	1368.4
COX7A2L	0.274982	8.01637	26.5652	9.58379e-155	5.60263e-154	341.581
HLA-DQA2	-0.274685	6.92456	-118.081	0	0	6363.09
ATF4	0.273808	8.50496	24.9055	2.45833e-136	1.31686e-135	299.258
RPL24	0.27379	11.0247	46.6098	0	0	1060.59
SERBP1	0.273497	9.12649	27.6062	6.97037e-167	4.32627e-166	369.492
LMCD1	-0.273451	6.97216	-68.0597	0	0	2234.89
BCAP31	0.273172	7.83914	26.5505	1.41479e-154	8.26316e-154	341.192
S100A11	0.272833	9.91754	27.4061	1.62884e-164	1.00019e-163	364.045
CLIC3	-0.272782	6.95291	-74.7628	0	0	2681.78
FKBP1A	-0.272557	7.99132	-26.278	1.77996e-151	1.02635e-150	334.066
TNFRSF1A	0.272266	7.44821	30.8839	4.5274e-208	3.23816e-207	464.215
RHOB	-0.272015	8.07834	-22.3722	1.75474e-110	8.34818e-110	239.836
NEAT1	0.271712	10.4193	23.5047	1.05279e-121	5.2367e-121	265.626
AK1	-0.271658	7.066	-50.036	0	0	1220.95
CYP27A1	-0.271437	6.9965	-63.6507	0	0	1961.17
CPQ	-0.271328	7.08769	-50.0472	0	0	1221.49
HNRNPF	0.271232	8.19427	25.6093	5.32207e-144	2.96101e-143	316.878
NDUFB7	-0.271173	7.94601	-26.7179	1.69869e-156	1.00323e-155	345.608
HSPA6	-0.270059	7.10603	-28.6208	3.78405e-179	2.45944e-178	397.697
CCND1	-0.269852	8.31661	-22.0856	9.93062e-108	4.64088e-107	233.511
TSTA3	0.269469	7.59354	28.505	9.93418e-178	6.40416e-177	394.433
HNRNPC	0.269122	8.75392	25.5781	1.17534e-143	6.52773e-143	316.087
CAP1	-0.268689	7.56186	-28.9315	5.3948e-183	3.57229e-182	406.542
VAV3	0.268683	7.49918	29.6396	6.63258e-192	4.50489e-191	427.034
FAM195B	-0.268151	7.08695	-48.1179	0	0	1129.86
RPL39	0.267748	11.6719	47.58	0	0	1104.92
INPP4B	-0.267545	6.99683	-68.9897	0	0	2294.83
ATP6V1B2	-0.267451	7.18533	-39.6026	0	0	766.194
WLS	0.266947	7.22302	36.2856	1.05083e-285	9.40553e-285	642.81
QPRT	-0.266937	6.97511	-74.2822	0	0	2648.7
SLC39A6	-0.266654	7.35579	-32.8148	1.96005e-234	1.53343e-233	524.858
CDH13	0.266641	7.16699	38.8903	0	0	738.826
TXNDC17	0.26658	7.7573	26.4116	5.42146e-153	3.15191e-152	337.552
LUZP1	0.266417	7.76181	25.7495	1.49315e-145	8.35876e-145	320.446
ATP5D	-0.265813	8.52796	-25.42	6.43067e-142	3.5405e-141	312.091
RPL41	0.265553	12.3573	58.7759	0	0	1677.55
SFRP1	-0.265234	7.15119	-40.4406	0	0	799.001
ABRACL	0.265123	7.54806	27.4273	9.16023e-165	5.6303e-164	364.62
C19orf33	0.265123	7.63335	26.6366	1.45918e-155	8.56187e-155	343.461
NFIX	0.265097	7.39221	31.32	6.86793e-214	5.04897e-213	477.6
RPL23	0.264998	11.1133	41.89	0	0	857.293
FDFT1	-0.26439	7.37903	-32.0403	1.13048e-223	8.60008e-223	500.104
SRP14	-0.264377	9.26548	-29.7165	6.92057e-193	4.73092e-192	429.291
SPRR1B	-0.263966	7.04712	-38.7101	0	0	731.958
GPR183	-0.263738	6.92493	-91.7545	0	0	3971.37
TMEM258	-0.263489	7.71041	-27.3024	2.70969e-163	1.6495e-162	361.238
ZFAS1	0.262992	9.3254	25.9385	1.17299e-147	6.66059e-147	325.285
SRPK2	0.262823	7.48095	28.8533	5.04443e-182	3.31603e-181	404.309
MATN2	0.262693	7.13613	40.2547	0	0	791.669
PON2	-0.262465	7.12695	-42.4078	0	0	878.59
ACTN4	0.262454	7.7239	26.2858	1.4529e-151	8.3929e-151	334.268
AKAP12	-0.261808	6.98022	-67.0408	0	0	2170.28
RPL12	0.261517	12.1988	49.8677	0	0	1212.82
EFNA1	0.260995	8.16509	23.5929	1.33325e-122	6.65259e-122	267.689
RPS18	0.260862	13.6406	59.6866	0	0	1728.98
TMED9	-0.260493	7.72246	-26.7416	9.05177e-157	5.36085e-156	346.237
CPVL	-0.260336	6.9413	-83.1968	0	0	3294.84
EIF4A3	0.260161	8.00635	22.3017	8.40126e-110	3.97008e-109	238.274
PLD3	-0.260121	7.23396	-35.1785	8.24081e-269	7.06657e-268	603.941
TMOD3	0.259823	7.59629	27.3221	1.59026e-163	9.70855e-163	361.77
TNS4	0.259736	7.23952	34.5663	1.09784e-259	9.12997e-259	582.949
NEDD8	-0.259383	8.1607	-24.7303	1.84269e-134	9.71477e-134	294.948
TAGLN2	0.25934	8.50402	23.8078	8.44918e-125	4.25955e-124	272.741
UACA	-0.257847	7.14642	-39.2689	0	0	753.313
UQCR10	-0.257646	7.82448	-25.8786	5.4737e-147	3.09428e-146	323.747
CD83	-0.257594	7.00514	-55.4195	0	0	1494.19
LCP1	-0.257539	6.92111	-145.616	0	0	9282.93
JAG2	0.257527	7.0327	50.0309	0	0	1220.7
RAB4A	0.257387	7.62129	26.8935	1.59776e-158	9.51598e-158	350.268
LBH	-0.257249	6.98903	-57.4496	0	0	1603.86
TOR1AIP2	0.257184	7.65937	25.8367	1.6029e-146	9.03698e-146	322.675
UBL5	-0.256961	8.08574	-24.7855	4.74163e-135	2.51445e-134	296.304
EGFR	0.256913	7.59133	27.0791	1.11292e-160	6.68492e-160	355.228
ATP5I	-0.256819	7.95004	-24.5986	4.64139e-133	2.4328e-132	291.727
HSPA1A	-0.25657	9.80401	-16.3045	1.17405e-59	3.98496e-59	123.124
SEC11C	-0.256568	7.19683	-37.3245	5.13712e-302	4.82996e-301	680.338
RNH1	-0.256538	8.10001	-24.2706	1.33215e-129	6.90822e-129	283.779
CD207	-0.256514	6.9232	-89.1436	0	0	3759.32
MAL2	-0.256413	7.24971	-35.7474	1.98126e-277	1.74621e-276	623.77
REL	0.255433	7.85948	23.4558	3.29609e-121	1.62674e-120	264.487
CTSF	-0.255311	7.24103	-35.8966	1.03742e-279	9.19456e-279	629.018
CLU	-0.255242	7.0053	-47.027	0	0	1079.51
ITGA3	0.255199	7.12993	39.9392	0	0	779.293
PPP1R16A	0.25518	7.49818	28.1994	5.27644e-174	3.35038e-173	385.867
EIF4A2	0.255099	9.0276	24.1256	4.358e-128	2.23436e-127	280.297
SUCLG1	-0.254062	7.52077	-28.3173	1.95207e-175	1.247e-174	389.16
ATP6V1F	-0.253831	7.91645	-24.8014	3.21286e-135	1.70948e-134	296.692
CYC1	-0.253488	7.84971	-25.1944	1.86006e-139	1.01265e-138	306.433
KRT17	-0.253458	7.82749	-16.2906	1.47342e-59	4.99307e-59	122.897
DHRS7	-0.253401	7.13051	-40.875	0	0	816.265
HIST3H2A	-0.25288	7.12012	-41.4235	0	0	838.316
RAB5C	-0.25282	7.49966	-28.5542	2.47114e-178	1.59792e-177	395.823
FMN1	-0.252282	7.01609	-57.7297	0	0	1619.35
AHR	-0.252237	7.25658	-32.9027	1.13755e-235	8.94377e-235	527.702
PTPN14	0.251923	7.22674	33.7241	2.19727e-247	1.78057e-246	554.649
CSRP1	-0.251657	7.22485	-34.4369	8.90131e-258	7.36391e-257	578.557
LAPTM5	-0.25076	6.92136	-154.906	0	0	10345.6
MYL12B	0.25068	9.11802	25.8795	5.344e-147	3.02365e-146	323.771
CD1A	-0.250512	6.92061	-96.1702	0	0	4340.94
COPE	-0.250351	7.87153	-24.7695	7.04101e-135	3.72756e-134	295.909
UBE2G1	0.249849	7.49663	27.4552	4.28864e-165	2.64112e-164	365.378
NOV	-0.24981	7.13989	-34.2918	1.21939e-255	1.00094e-254	573.642
PIR	-0.249673	7.05537	-49.7304	0	0	1206.21
CTSA	-0.249475	7.1722	-37.5112	5.39968e-305	5.11477e-304	687.191
SVIP	-0.249164	7.07586	-43.678	0	0	931.89
AIF1	-0.248891	6.92278	-119.594	0	0	6513.4
ETFA	0.248832	7.58673	26.4832	8.29744e-154	4.8328e-153	339.426
GAS1	0.248822	7.18485	35.2577	5.2936e-270	4.54547e-269	606.684
RIOK3	0.248737	7.5547	26.6766	5.06403e-156	2.98519e-155	344.518
SPTBN1	-0.2487	7.43424	-28.8518	5.25916e-182	3.4536e-181	404.268
PHLDB2	0.248649	7.06276	43.5196	0	0	925.164
SVIL	0.248448	7.45208	28.0343	5.24758e-172	3.30556e-171	381.273
FAM84A	-0.248368	7.13914	-39.9774	0	0	780.785
MXRA5	0.24784	7.10719	39.9562	0	0	779.956
COX8A	-0.247773	8.50953	-23.4736	2.17242e-121	1.07468e-120	264.903
DPP7	-0.247729	7.4191	-29.1102	3.17988e-185	2.11669e-184	411.669
OST4	-0.247359	8.26161	-23.5005	1.16093e-121	5.76554e-121	265.528
RPS24	0.24733	12.1373	52.421	0	0	1338.83
PTP4A1	0.246895	7.54051	26.1624	3.60274e-150	2.06238e-149	331.062
C1orf122	-0.24685	7.11786	-40.7203	0	0	810.1
MYEOV2	-0.246419	7.66366	-25.9222	1.78494e-147	1.01264e-146	324.866
ANXA7	0.245986	7.68584	25.0506	6.71744e-138	3.62593e-137	302.852
XPC	0.245962	7.27556	30.826	2.64404e-207	1.88685e-206	462.452
SELM	-0.245425	7.05946	-42.9634	0	0	901.719
TBCB	-0.245411	7.32267	-31.0627	1.90395e-210	1.38047e-209	469.681
HRAS	0.24538	7.52116	26.863	3.59489e-158	2.13704e-157	349.458
C5orf46	-0.245185	6.91007	-111.5	0	0	5724.57
TPP1	-0.245177	7.06703	-45.852	0	0	1026.57
RGS2	-0.245151	7.42153	-24.9371	1.12727e-136	6.05894e-136	300.037
TMSB4X	0.245063	11.0612	22.3098	7.02126e-110	3.32539e-109	238.453
EID1	-0.244857	8.16476	-23.4742	2.14289e-121	1.0609e-120	264.917
KCNK7	-0.244818	7.35374	-32.5717	4.98121e-231	3.84014e-230	517.025
SUMO1	0.244564	8.14629	23.9197	5.94222e-126	3.01006e-125	275.391
PYGL	0.244132	7.08582	42.2119	0	0	870.506
COL18A1	0.243851	7.13111	37.5536	1.13107e-305	1.07299e-304	688.753
GNG11	-0.243692	6.96123	-65.817	0	0	2093.62
RPS28	0.243581	11.356	42.1641	0	0	868.537
PHYHIP	0.243255	7.09237	41.1543	0	0	827.458
ATP5C1	-0.243222	8.12858	-23.33	6.14376e-120	3.0204e-119	261.567
SSR4	-0.242902	8.19641	-22.9421	4.6143e-116	2.23383e-115	252.66
RORA	0.242787	7.90011	23.6719	2.08709e-123	1.04387e-122	269.54
RPL32	0.242666	12.4948	53.8116	0	0	1409.9
SERPINE2	-0.242357	6.95282	-64.1256	0	0	1989.75
PIK3R1	-0.241946	7.46429	-25.4476	3.20358e-142	1.76839e-141	312.787
MLPH	-0.241878	6.98347	-69.1396	0	0	2304.54
NDRG1	0.241455	7.49968	25.9148	2.16215e-147	1.22554e-146	324.675
HEXA	-0.241438	7.09186	-41.9721	0	0	860.653
VPS28	-0.240766	7.82089	-24.0149	6.14971e-127	3.1327e-126	277.655
TRIM2	-0.2405	6.98694	-56.7335	0	0	1564.78
SH3BGRL3	-0.24042	8.37753	-20.6177	3.5643e-94	1.54917e-93	202.369
GNB2L1	0.240066	11.4317	42.0957	0	0	865.723
PRDX5	0.240052	8.3924	22.4225	5.70316e-111	2.71532e-110	240.958
NDUFS7	-0.239677	7.59079	-25.9714	5.02715e-148	2.8597e-147	326.131
NDUFA12	-0.239609	7.71297	-24.7336	1.70137e-134	8.97719e-134	295.028
ATP6AP2	-0.239473	7.64374	-24.9655	5.55649e-137	2.99163e-136	300.743
KRT80	-0.238559	7.00306	-55.2697	0	0	1486.27
AES	0.238375	7.42094	27.3038	2.61105e-163	1.59098e-162	361.275
RPL11	0.238113	12.3575	55.669	0	0	1507.51
NDUFA6	-0.238078	7.62943	-25.055	6.03026e-138	3.25778e-137	302.96
PCDH7	0.237836	7.25412	30.6794	2.27156e-205	1.60478e-204	458.004
FEZ1	-0.237724	6.98551	-62.483	0	0	1891.38
OSER1	0.237693	7.54173	24.7146	2.71431e-134	1.42862e-133	294.562
PHPT1	-0.237684	7.74342	-23.7193	6.82852e-124	3.42345e-123	270.655
TUBA4A	0.237662	8.35806	20.7646	1.72448e-95	7.58366e-95	205.39
DSG3	0.23753	7.38581	27.714	3.63788e-168	2.26679e-167	372.441
HLA-DMB	-0.237505	6.92024	-125.383	0	0	7100.17
PPP1R18	0.237185	7.1621	34.8808	2.35437e-264	1.98928e-263	593.689
ENPP2	-0.237092	6.97127	-67.975	0	0	2229.59
GPSM3	-0.237029	6.94889	-73.9581	0	0	2626.39
STX7	-0.236585	7.21497	-34.7334	3.68127e-262	3.09392e-261	588.642
SULT2B1	-0.236503	7.04309	-46.2612	0	0	1044.88
NACA	0.236293	11.353	43.984	0	0	944.953
SERPINH1	0.236191	7.26109	29.625	1.01536e-191	6.88899e-191	426.609
RPS15A	0.236105	11.938	46.5634	0	0	1058.49
TMEM159	0.235907	7.51886	25.7515	1.42169e-145	7.96574e-145	320.495
C3orf79	-0.235815	7.00387	-64.9427	0	0	2039.73
MCUR1	-0.235096	7.25088	-31.6948	5.94058e-219	4.43409e-218	489.246
ARL5A	-0.235069	7.56511	-25.055	6.02705e-138	3.25778e-137	302.961
SLC25A4	-0.234873	7.15541	-37.0946	2.27947e-298	2.11803e-297	671.946
SPARC	0.234863	7.36631	27.7625	9.57707e-169	5.9852e-168	373.774
PYURF	-0.234662	7.98014	-23.2438	4.52336e-119	2.21007e-118	259.574
LINC01133	0.234249	7.2306	31.0147	8.28411e-210	5.99274e-209	468.212
ARMCX3	-0.233843	7.10398	-38.7739	0	0	734.399
CTSZ	-0.233835	7.01668	-49.7225	0	0	1205.83
HES1	-0.233816	8.63153	-15.2096	3.68317e-52	1.1717e-51	105.932
TCF25	-0.233522	7.57782	-24.8349	1.40695e-135	7.50492e-135	297.517
COX7C	-0.233139	9.08535	-23.7307	5.22353e-124	2.62294e-123	270.922
CALM3	-0.232873	7.33784	-28.4773	2.16662e-177	1.39531e-176	393.655
DKK3	0.232861	7.2833	29.2604	4.15374e-187	2.78248e-186	416.002
CSRNP1	0.232179	7.38176	27.1491	1.6973e-161	1.02048e-160	357.106
RPL31	0.23203	11.4294	38.6872	0	0	731.107
RPS4X	0.231724	12.8289	51.6883	0	0	1302.07
PGAM1	-0.231364	7.92308	-22.1004	7.16728e-108	3.35196e-107	233.836
ZNF706	0.231338	8.51703	21.3525	7.60864e-101	3.43663e-100	217.693
CREG1	-0.231101	7.34996	-27.6392	2.82671e-167	1.75616e-166	370.393
COMT	-0.230703	8.00551	-22.0038	5.97199e-107	2.78268e-106	231.721
ANXA2	0.230678	10.5487	29.149	1.03872e-185	6.92878e-185	412.787
KIAA1217	0.23041	7.19791	32.9241	5.67621e-236	4.46834e-235	528.396
REXO2	-0.230201	7.63226	-24.6194	2.79435e-133	1.46587e-132	292.234
CALM1	0.230024	9.34523	21.9546	1.75142e-106	8.14287e-106	230.647
CFL1	-0.22967	9.47311	-23.7582	2.72515e-124	1.37057e-123	271.572
COTL1	-0.229496	7.02256	-46.7146	0	0	1065.34
ARPC5	-0.229122	7.99524	-22.1119	5.56139e-108	2.60284e-107	234.089
HNRNPDL	0.228254	8.94304	21.478	5.23318e-102	2.38409e-101	220.364
SEC61B	-0.228136	8.1718	-21.9537	1.78745e-106	8.30431e-106	230.627
ITM2C	-0.227947	7.02399	-47.3696	0	0	1095.23
CHPT1	-0.227705	7.04685	-42.8952	0	0	898.867
BBC3	0.227645	7.64933	22.5392	4.19583e-112	2.00672e-111	243.562
SUMO2	0.227006	9.26034	24.9282	1.40115e-136	7.51829e-136	299.819
UFC1	-0.22666	7.77034	-22.5605	2.59925e-112	1.24501e-111	244.04
MAP4	-0.226479	7.57188	-24.1511	2.36088e-128	1.21436e-127	280.909
RRBP1	-0.226453	7.39269	-26.3246	5.27817e-152	3.05459e-151	335.279
NDUFA13	-0.226341	7.51065	-25.3474	4.00495e-141	2.19925e-140	310.265
COX17	-0.226259	7.2448	-30.4242	5.05101e-202	3.52514e-201	450.306
S100A1	-0.226117	6.97649	-44.5237	0	0	968.17
TMEM219	-0.225999	7.47899	-25.5701	1.44032e-143	7.9854e-143	315.884
LRRFIP1	0.22586	7.94671	20.7422	2.74248e-95	1.2027e-94	204.927
KRT77	-0.225733	6.94403	-66.8018	0	0	2155.15
TEX41	-0.224635	6.97171	-61.3011	0	0	1821.93
FCGBP	-0.224554	6.91779	-85.2292	0	0	3450.64
S100A14	0.224255	9.88722	20.6425	2.14311e-94	9.32754e-94	202.876
SOWAHC	0.223982	7.29528	28.2856	4.74414e-175	3.01844e-174	388.273
NCCRP1	-0.223964	6.91222	-100.346	0	0	4702.72
GAS6	0.223902	7.73038	22.2821	1.29506e-109	6.11078e-109	237.842
SET	0.223572	8.42322	20.0415	4.19185e-89	1.77328e-88	190.722
KLK7	-0.2235	6.93997	-70.8476	0	0	2416.47
FABP7	0.223407	7.56002	22.0494	2.19955e-107	1.0264e-106	232.717
FDPS	-0.22315	7.39723	-26.2459	4.11211e-151	2.36895e-150	333.229
LCE1C	-0.222787	6.93451	-61.1431	0	0	1812.62
RBBP8	0.222709	7.26639	28.5674	1.70478e-178	1.10349e-177	396.194
OCA2	-0.222673	6.97295	-58.7104	0	0	1673.88
ADIPOR1	0.222644	7.48005	24.7672	7.44302e-135	3.93381e-134	295.853
LSAMP	-0.222555	6.97986	-58.2964	0	0	1650.76
SCPEP1	-0.222379	7.17021	-32.7158	4.8052e-233	3.74545e-232	521.661
GADD45G	-0.222337	7.28056	-24.6474	1.41118e-133	7.41513e-133	292.916
CLK1	0.222085	7.80656	21.0429	5.24722e-98	2.34002e-97	211.172
BASP1	0.222012	7.0842	36.6823	6.99642e-292	6.37016e-291	657.021
RPS14	0.221936	12.6684	50.1088	0	0	1224.47
RHOA	-0.221924	8.09546	-21.3312	1.19628e-100	5.39946e-100	217.242
METTL9	-0.221838	7.55227	-24.3069	5.55298e-130	2.88673e-129	284.652
ZNF428	-0.221733	7.16037	-33.3685	2.80392e-242	2.24917e-241	542.903
INSIG1	-0.221384	7.0809	-36.9401	6.27182e-296	5.77682e-295	666.333
RPL35	0.221282	11.4911	40.7304	0	0	810.501
USMG5	-0.221205	7.92224	-21.5218	2.04768e-102	9.3623e-102	221.3
SPTSSA	0.220987	8.21968	19.8626	1.47224e-87	6.17035e-87	187.172
LYNX1	-0.220862	6.91532	-88.3382	0	0	3694.89
SBDS	0.220803	8.10081	20.4826	5.67502e-93	2.45479e-92	199.607
RAB11FIP1	-0.220126	7.13811	-33.5511	6.79735e-245	5.48026e-244	548.92
RUNX3	-0.219892	6.94002	-70.4345	0	0	2389.18
PSMD8	-0.219876	8.0483	-21.2931	2.68547e-100	1.20951e-99	216.435
GPR137B	-0.21983	7.04254	-44.3254	0	0	959.631
BNIP3L	-0.219749	7.4322	-24.9312	1.30199e-136	6.99214e-136	299.893
PHLDA2	-0.219733	7.87786	-17.2063	3.23464e-66	1.16267e-65	138.175
GAS7	-0.219057	6.97958	-54.8625	0	0	1464.75
HEXIM1	0.217665	7.97582	19.1986	6.10176e-82	2.47073e-81	174.272
RPS3	0.216606	12.3793	43.7435	0	0	934.679
RPS12	0.216568	12.7617	45.7492	0	0	1022
CTSS	-0.216345	6.98033	-55.8308	0	0	1516.16
TNFAIP8	0.216305	7.36673	25.7777	7.26571e-146	4.08543e-145	321.166
SPRR2E	-0.216046	6.91196	-74.868	0	0	2689.09
UBL3	-0.215691	7.3109	-27.5553	2.80157e-166	1.73714e-165	368.103
SPRY1	0.215297	7.18914	29.6565	4.03554e-192	2.74391e-191	427.53
SOD1	0.215095	8.86371	20.6832	9.26506e-95	4.04079e-94	203.713
VEPH1	-0.214859	6.97179	-58.527	0	0	1663.62
SOX9	-0.214663	7.01584	-43.7374	0	0	934.409
ZNF750	-0.214562	7.16327	-34.3786	6.43352e-257	5.30849e-256	576.581
CD52	-0.214334	6.91835	-89.0602	0	0	3752.63
IRX4	0.213976	7.14321	32.6433	4.98162e-232	3.86869e-231	519.325
POLR2E	-0.213969	7.45447	-24.5487	1.5724e-132	8.22138e-132	290.509
EIF2A	0.213904	7.83868	20.8931	1.19985e-96	5.31708e-96	208.049
LAGE3	-0.213824	7.32345	-26.676	5.14953e-156	3.03277e-155	344.501
SQLE	-0.213787	7.10855	-34.2668	2.81644e-255	2.30294e-254	572.805
WNT10A	0.213783	7.05107	38.8724	0	0	738.143
FILIP1L	-0.213583	7.03996	-39.0723	0	0	745.771
RPL7A	0.213483	11.9968	42.7165	0	0	891.407
MORF4L2	0.213313	7.86192	20.5466	1.53399e-93	6.64449e-93	200.913
HMGN2	0.213307	8.48738	18.2182	5.4359e-74	2.06642e-73	156.019
POLR2F	-0.213149	7.5536	-23.3763	2.09406e-120	1.03189e-119	262.641
PPP1R14B	0.212848	7.49443	23.9423	3.468e-126	1.76237e-125	275.928
PRRG4	0.212618	7.39165	25.0951	2.21753e-138	1.20312e-137	303.959
RPL19	0.212489	12.2932	49.0275	0	0	1172.64
PHF3	0.212384	7.54076	22.5975	1.13289e-112	5.43052e-112	244.869
TUBA1C	0.212352	8.14224	18.7615	2.39842e-78	9.47556e-78	166.018
CORO1A	-0.212166	6.91708	-113.398	0	0	5906.13
KCNAB2	-0.212003	6.98039	-57.6298	0	0	1613.85
ICA1	0.211743	7.0548	38.3946	0	0	720.06
FAM57A	0.211704	7.24749	28.6128	4.71862e-179	3.06372e-178	397.477
AKAP13	-0.211606	7.27799	-27.2311	1.85967e-162	1.12772e-161	359.314
LINC01420	-0.211467	7.37996	-25.3217	7.65174e-141	4.19819e-140	309.619
HOXA9	0.210803	7.34028	25.6383	2.5477e-144	1.41994e-143	317.614
SERP1	0.210157	8.15348	19.871	1.24634e-87	5.2305e-87	187.338
PSMB3	-0.210096	7.89495	-20.8107	6.6362e-96	2.93465e-95	206.343
DIO2	-0.210078	6.93615	-68.0974	0	0	2237.42
RPL29	0.209682	11.8509	41.162	0	0	827.769
CLIC4	-0.209597	7.05573	-38.8722	0	0	738.135
MYLIP	0.209388	7.54274	20.9991	1.31408e-97	5.85193e-97	210.256
AP2M1	-0.209266	7.8434	-20.8715	1.88088e-96	8.32924e-96	207.601
SLCO4A1	-0.209144	6.97037	-56.0268	0	0	1526.66
MED30	0.209132	7.32209	26.3861	1.0591e-152	6.15169e-152	336.883
CSNK2B	-0.208707	7.6102	-21.9167	4.00707e-106	1.86028e-105	229.821
IRF6	0.208615	7.51215	23.0692	2.51814e-117	1.22467e-116	255.562
LAMTOR2	-0.208503	7.44231	-24.2119	5.47991e-129	2.82787e-128	282.367
GPX4	-0.20835	8.13144	-18.9644	5.26672e-80	2.10304e-79	169.826
PHGDH	-0.208267	7.94831	-20.0275	5.54841e-89	2.34402e-88	190.442
ERBB3	-0.208094	7.1708	-30.984	2.12379e-209	1.53285e-208	467.271
DUSP23	0.207818	7.47621	23.2708	2.42059e-119	1.1845e-118	260.198
SH3KBP1	-0.207745	6.93296	-67.5737	0	0	2204.01
PKP3	0.207689	7.82085	21.0342	6.29042e-98	2.80326e-97	210.991
CA14	-0.207425	6.9695	-60.1259	0	0	1754.05
CRYM	-0.207347	6.96938	-51.7286	0	0	1304.03
GGNBP2	0.207185	7.80988	20.0375	4.54719e-89	1.92232e-88	190.641
FAM13A	-0.207043	7.07484	-35.3644	1.30272e-271	1.12778e-270	610.385
CSNK1A1	0.206932	8.42923	19.2148	4.46821e-82	1.81274e-81	174.582
CKS1B	0.206553	7.69751	20.0094	7.95808e-89	3.35755e-88	190.082
EMC10	-0.206127	7.28158	-26.7459	8.08686e-157	4.79387e-156	346.35
PPP1CC	0.205723	7.72416	20.7548	2.115e-95	9.28812e-95	205.186
EPS8L1	-0.205387	6.93485	-68.4302	0	0	2258.75
SLPI	0.20515	7.38725	20.7815	1.21685e-95	5.36244e-95	205.738
BLOC1S1	-0.20441	7.60254	-21.4965	3.52142e-102	1.60772e-101	220.759
SLC2A3	-0.204317	6.93592	-63.3442	0	0	1942.68
ILK	-0.204268	7.1705	-30.8938	3.34951e-208	2.3984e-207	464.516
WDR47	0.203911	7.26331	26.5922	4.70793e-155	2.75732e-154	342.291
ROPN1B	-0.203385	6.96506	-59.8404	0	0	1737.75
SCCPDH	-0.20337	7.12125	-33.1671	2.07052e-239	1.64216e-238	536.305
NDUFB9	-0.203296	8.0371	-19.5985	2.65733e-85	1.10206e-84	181.99
DSC2	0.202967	7.22104	27.0629	1.71805e-160	1.02904e-159	354.794
CD81	0.202865	7.30356	25.0829	3.00797e-138	1.63058e-137	303.654
PSMB7	-0.201998	8.10824	-19.5611	5.52091e-85	2.28219e-84	181.261
DPM1	0.201983	7.56526	21.7854	6.96872e-105	3.21871e-104	226.971
RAB27A	-0.201705	7.03476	-42.3452	0	0	876.003
MDH2	-0.201687	8.01589	-19.5834	3.57466e-85	1.4796e-84	181.694
AIF1L	-0.201511	6.95628	-59.6258	0	0	1725.53
APCDD1	0.2012	7.4565	22.2249	4.60319e-109	2.16719e-108	236.576
NDUFB1	-0.201134	7.58849	-21.41	2.23429e-101	1.01423e-100	218.916
TMEM230	-0.200675	7.41772	-23.7321	5.04836e-124	2.53699e-123	270.956
DYNC1H1	-0.200605	7.48055	-22.3443	3.25711e-110	1.54841e-109	239.219
RDH11	-0.200349	7.08932	-34.4532	5.13442e-258	4.25875e-257	579.107
ATP6V0E1	-0.200142	8.0916	-19.5561	6.08189e-85	2.51081e-84	181.164
MARCKS	0.200112	8.09593	17.714	4.61017e-70	1.70646e-69	147.001
MPC1	-0.200097	7.37313	-24.2102	5.70816e-129	2.94325e-128	282.326
NDUFB4	-0.20004	8.09313	-19.2013	5.79142e-82	2.34656e-81	174.324
RPS21	0.199931	9.96858	24.1405	3.04344e-128	1.56418e-127	280.656
MEF2C	-0.19975	6.9493	-59.9738	0	0	1745.36
QDPR	-0.199683	7.16395	-30.8988	2.87397e-208	2.06022e-207	464.669
PKIB	-0.199541	6.97478	-49.5875	0	0	1199.33
TCEAL8	-0.199353	7.45871	-22.4448	3.47088e-111	1.65625e-110	241.454
PPIA	0.199353	9.97944	24.6451	1.49077e-133	7.82686e-133	292.861
IRS2	-0.198895	7.24559	-26.316	6.60713e-152	3.8202e-151	335.055
DUSP4	-0.198894	6.95242	-56.1089	0	0	1531.03
NAB1	0.198759	7.30551	25.0786	3.3504e-138	1.81466e-137	303.547
SSBP2	0.198707	7.2745	25.5836	1.02399e-143	5.69214e-143	316.225
RETSAT	-0.1987	7.08655	-35.3136	7.6164e-271	6.56668e-270	608.621
HLA-A	0.198388	9.58827	18.1649	1.42938e-73	5.40776e-73	155.055
PGK1	-0.198152	8.01568	-18.6386	2.37913e-77	9.29502e-77	163.73
SKP1	-0.198102	8.99843	-20.2501	6.35783e-91	2.72227e-90	194.9
CFLAR	-0.197867	7.16283	-29.6569	3.98944e-192	2.71548e-191	427.542
ATP5G1	-0.197329	7.98713	-18.7967	1.24076e-78	4.91419e-78	166.675
CRABP1	-0.197055	6.93577	-59.7415	0	0	1732.04
ACAA2	-0.197008	7.02787	-40.1359	0	0	786.996
ENDOD1	-0.19698	7.06564	-35.7694	9.1658e-278	8.10093e-277	624.541
KREMEN2	0.196902	7.07496	31.2421	7.66774e-213	5.61091e-212	475.19
AURKAIP1	-0.196808	7.78891	-20.1268	7.59638e-90	3.22643e-89	192.426
PKP1	-0.196357	7.7654	-20.2065	1.53133e-90	6.53911e-90	194.023
CDKN2AIP	0.196032	7.31824	23.584	1.64282e-122	8.19083e-122	267.48
TRAPPC1	-0.195902	7.537	-21.4048	2.49989e-101	1.13399e-100	218.804
GCHFR	-0.19582	7.08841	-33.2322	2.45325e-240	1.9555e-239	538.436
LRPAP1	-0.195372	7.52343	-21.8317	2.55482e-105	1.18261e-104	227.972
CTSC	-0.195135	7.10871	-31.7564	8.6048e-220	6.45309e-219	491.176
BMP4	0.195047	7.04585	36.3523	9.72564e-287	8.75446e-286	645.188
PIGT	-0.195025	7.14257	-30.2552	8.01602e-200	5.5638e-199	445.244
GAPDH	-0.194519	10.5362	-21.1729	3.4085e-99	1.52864e-98	213.899
TMEM43	0.194401	7.37719	22.9948	1.38651e-116	6.72251e-116	253.86
FTL	-0.194015	10.2644	-18.5908	5.78006e-77	2.25266e-76	162.845
UQCRH	-0.193763	8.80362	-18.7725	1.95126e-78	7.71855e-78	166.224
NDFIP1	-0.193555	7.38353	-23.0538	3.5898e-117	1.74452e-116	255.208
SIGIRR	-0.193221	7.00514	-44.0167	0	0	946.357
RPL23A	0.193192	12.0286	40.4122	0	0	797.881
FAM60A	0.193113	7.58217	20.3056	2.07231e-91	8.90925e-91	196.018
IFRD1	0.192988	7.91247	16.9961	1.17426e-64	4.16645e-64	134.595
TOMM20	0.192971	8.26523	18.2866	1.56068e-74	5.97584e-74	157.263
SPI1	-0.192871	6.91443	-103.199	0	0	4956.55
ACADVL	-0.192806	7.65214	-19.7941	5.70452e-87	2.38454e-86	185.821
CSDE1	0.192711	8.04824	18.2468	3.22694e-74	1.23039e-73	156.539
ATP6AP1	-0.192683	7.15534	-29.3436	3.7308e-188	2.50712e-187	418.409
ATP6V0E2	-0.192628	6.99602	-44.8672	0	0	983.141
IMP3	0.192316	7.997	18.247	3.21628e-74	1.22707e-73	156.542
LSM3	0.191916	7.95045	18.4354	1.02202e-75	3.9515e-75	159.981
EPHX1	-0.191876	7.04887	-36.8927	3.49328e-295	3.2129e-294	664.617
SPTSSB	-0.191793	6.97223	-49.7014	0	0	1204.81
PNRC2	0.191781	7.63642	19.4249	7.79771e-84	3.20871e-83	178.62
NFIB	0.191766	7.77681	18.5194	2.16833e-76	8.42471e-76	161.527
ELOVL4	-0.191736	6.98997	-45.0199	0	0	989.81
LSM4	-0.191724	7.50002	-21.1197	1.04576e-98	4.68009e-98	212.781
TPM1	-0.191557	7.20316	-25.9769	4.36699e-148	2.4864e-147	326.272
PPT1	-0.191331	7.26662	-25.0169	1.5553e-137	8.38805e-137	302.014
LAMB3	0.191066	7.22949	25.6232	3.74037e-144	2.08284e-143	317.23
CLEC11A	-0.19098	7.09137	-33.0352	1.5333e-237	1.21003e-236	532.004
TBCC	0.190904	7.62205	19.7395	1.67357e-86	6.98185e-86	184.748
DLL1	0.190849	7.00146	40.4558	0	0	799.585
POMP	-0.190611	8.11695	-18.27	2.11411e-74	8.09004e-74	156.96
CYSRT1	-0.190448	6.94749	-57.0085	0	0	1579.78
RAP2B	0.190289	7.43237	20.6269	2.95179e-94	1.28384e-93	202.557
BCL11A	0.189969	7.31918	23.3075	1.034e-119	5.0794e-119	261.047
HSPA1B	-0.189408	7.90917	-16.6876	2.11621e-62	7.37646e-62	129.419
PTPRC	-0.189096	6.91237	-111.715	0	0	5745.05
GOLIM4	-0.189015	7.1236	-29.7388	3.59887e-193	2.46285e-192	429.945
NUCB1	-0.189002	7.32136	-23.6916	1.31128e-123	6.56367e-123	270.004
RHOBTB3	-0.188943	7.06109	-34.332	3.1053e-256	2.55562e-255	575.008
TMEM40	-0.1889	7.17841	-29.4927	4.86204e-190	3.28472e-189	422.744
SMDT1	-0.188811	7.98198	-18.3407	5.81069e-75	2.23437e-74	158.248
EGR3	-0.188708	7.03923	-36.0916	1.04452e-282	9.30957e-282	635.914
KRT6A	-0.188653	7.43008	-16.5642	1.64464e-61	5.68892e-61	127.376
LSM2	-0.188483	7.3906	-22.51	8.06939e-112	3.85639e-111	242.91
PAMR1	0.188423	6.99939	40.1428	0	0	787.253
CTSL	-0.1884	7.04036	-37.3067	9.83311e-302	9.21781e-301	679.689
TPBG	0.188383	7.16211	27.7197	3.1107e-168	1.94021e-167	372.597
SLC20A1	0.188291	7.22572	24.5388	1.99795e-132	1.04378e-131	290.27
TPM3	-0.188283	7.93199	-18.0035	2.63446e-72	9.90774e-72	152.15
LFNG	0.18818	6.98484	43.6071	0	0	928.857
MAP1LC3A	-0.188083	7.00466	-39.9178	0	0	778.446
CYCS	-0.187582	8.39276	-16.7905	3.78171e-63	1.32548e-62	131.135
CDH1	-0.187534	7.45504	-21.3907	3.37207e-101	1.52634e-100	218.505
GNPTAB	-0.187339	7.13366	-29.8311	2.37365e-194	1.62967e-193	432.66
CD9	0.187098	9.80477	19.9385	3.26618e-88	1.37344e-87	188.674
POF1B	-0.186303	6.98096	-46.1998	0	0	1042.11
ADK	0.186273	7.52657	20.207	1.51552e-90	6.47598e-90	194.034
YWHAH	-0.186094	7.58228	-19.04	1.25518e-80	5.0502e-80	171.256
ITSN1	0.18597	7.08849	30.7995	5.92198e-207	4.20713e-206	461.647
P2RY1	0.185954	7.1071	30.444	2.78624e-202	1.94668e-201	450.9
BDKRB1	0.185366	7.01178	35.9565	1.26324e-280	1.12432e-279	631.122
ITGB1BP1	-0.185264	7.23416	-25.4488	3.10659e-142	1.71634e-141	312.818
JMJD6	0.185242	7.43023	20.6902	8.01675e-95	3.49877e-94	203.857
RPL38	0.185149	10.2194	24.1766	1.28163e-128	6.603e-128	281.519
ATP6V0D1	-0.185118	7.43466	-21.5694	7.38798e-103	3.38034e-102	222.318
PRKD3	-0.184894	7.1223	-30.6836	2.00161e-205	1.41565e-204	458.13
MTCH1	-0.184703	7.63012	-19.3968	1.34302e-83	5.52286e-83	178.077
IRX3	-0.184645	7.25943	-24.8351	1.39733e-135	7.45987e-135	297.523
CEBPA	-0.184645	7.19802	-27.3769	3.59971e-164	2.20399e-163	363.253
ARPC4	-0.184271	7.41995	-21.62	2.48853e-103	1.14274e-102	223.403
CEP72	-0.183846	6.96333	-46.7518	0	0	1067
DDT	-0.183835	7.70818	-18.6534	1.80409e-77	7.06147e-77	164.006
PAIP2	-0.183586	7.50615	-20.1056	1.16394e-89	4.94033e-89	192
TRPM4	-0.183511	7.00937	-38.833	0	0	736.638
SEPT11	-0.183508	6.97878	-44.1763	0	0	953.189
ATP5J	-0.183449	8.20469	-17.5429	9.37414e-69	3.42583e-68	143.999
MT-ND3	0.183422	10.3944	24.5669	1.00671e-132	5.26797e-132	290.954
ANAPC11	-0.183392	7.84788	-17.8563	3.67829e-71	1.37194e-70	149.522
OSBPL1A	-0.183225	7.10254	-30.582	4.34169e-204	3.05703e-203	455.057
RPS23	0.183195	12.2595	38.158	0	0	711.183
CALU	-0.183179	7.1877	-26.1818	2.17374e-150	1.24773e-149	331.567
RIN1	0.18307	7.1369	28.5127	7.97917e-178	5.14908e-177	394.652
NFE2L1	0.18291	7.32308	22.4721	1.88302e-111	8.99225e-111	242.064
ACOT7	-0.182697	6.99204	-42.618	0	0	887.303
ACP5	-0.182316	7.00645	-39.4261	0	0	759.365
DEGS2	-0.182041	6.98123	-45.3784	0	0	1005.57
C12orf57	0.181606	8.1505	16.9877	1.35386e-64	4.80103e-64	134.453
TEX264	-0.181487	7.25643	-24.2158	4.99154e-129	2.57795e-128	282.46
PSEN2	-0.181415	6.9573	-54.8786	0	0	1465.6
PTGDS	-0.181357	6.97445	-31.7113	3.5671e-219	2.66565e-218	489.755
LAMP2	-0.181081	7.54873	-19.6068	2.26238e-85	9.38879e-85	182.15
PLPP1	-0.180823	6.96193	-48.6209	0	0	1153.4
OAT	0.180302	7.81959	17.5776	5.09849e-69	1.86974e-68	144.606
CYB5A	-0.180065	7.77762	-18.3947	2.15746e-75	8.32125e-75	159.236
NDUFB5	-0.180064	7.70935	-18.4386	9.63168e-76	3.72625e-75	160.04
CERS6	0.179953	7.19014	25.561	1.81498e-143	1.00538e-142	315.653
GPC1	0.1797	7.32189	22.3067	7.50466e-110	3.54903e-109	238.386
RPL18	0.17938	11.9072	37.4865	1.34141e-304	1.26874e-303	686.281
PRDX4	-0.179364	7.33575	-22.2786	1.40131e-109	6.60228e-109	237.763
ARF1	-0.17902	8.0852	-17.2451	1.65756e-66	5.97156e-66	138.841
SUN1	0.179018	7.32148	22.1404	2.97406e-108	1.39295e-107	234.714
GPR155	-0.178766	7.16413	-25.759	1.17385e-145	6.58873e-145	320.687
GULP1	-0.178755	7.00993	-38.5488	0	0	725.874
OCIAD2	0.178556	7.4563	20.3593	6.97533e-92	3.0029e-91	197.105
DDR1	0.178021	7.29521	22.8212	7.22811e-115	3.48324e-114	249.914
TOMM7	0.177845	9.2121	18.7022	7.26721e-78	2.8533e-77	164.913
YTHDF2	0.177728	7.70102	17.982	3.88085e-72	1.45866e-71	151.764
SOX6	0.177135	7.1168	27.7722	7.34033e-169	4.59187e-168	374.039
SORT1	-0.177029	6.93917	-57.9166	0	0	1629.68
MYADM	0.176783	7.28981	21.6975	4.6758e-104	2.15495e-103	225.072
CCDC6	0.176761	7.35438	21.5801	5.86075e-103	2.6835e-102	222.549
S100A8	-0.176543	7.59508	-15.3178	7.04915e-53	2.25494e-52	107.578
EPB41L4A-AS1	0.176474	7.86156	16.9619	2.09612e-64	7.41658e-64	134.017
AKR1B1	-0.176359	7.02806	-35.3603	1.49835e-271	1.29537e-270	610.245
NAMPT	-0.176321	7.36895	-20.7705	1.52887e-95	6.72811e-95	205.51
TSC22D1	-0.176258	8.37381	-13.6926	1.27199e-42	3.66057e-42	84.0736
DHCR24	-0.176084	7.19877	-25.8981	3.31679e-147	1.87833e-146	324.248
PLK2	0.175891	7.99154	14.3991	6.09391e-47	1.83629e-46	93.9697
CLEC12B	-0.17574	6.95032	-53.8407	0	0	1411.41
SLC6A6	0.175654	7.06275	30.9019	2.6106e-208	1.87354e-207	464.765
PHB	-0.175597	7.61435	-18.7318	4.18336e-78	1.64761e-77	165.463
CHMP2A	-0.175485	7.9964	-16.9617	2.10365e-64	7.43908e-64	134.014
LGI3	-0.175403	6.94511	-54.3108	0	0	1435.84
NASP	0.175263	7.74965	16.7803	4.48681e-63	1.57088e-62	130.965
IFI6	-0.175072	7.03653	-27.3477	7.99803e-164	4.88751e-163	362.456
CD24	-0.175016	6.99771	-35.5355	3.38115e-274	2.95536e-273	616.334
SH3YL1	0.17463	7.61383	18.5467	1.3083e-76	5.09257e-76	162.03
DAD1	-0.174396	7.92091	-17.1762	5.41931e-66	1.94684e-65	137.66
CKLF	-0.17434	7.03905	-33.9584	8.89506e-251	7.23594e-250	562.454
IL34	-0.174317	7.06212	-32.8885	1.80414e-235	1.41671e-234	527.241
PRMT2	-0.174201	7.31222	-21.6291	2.04552e-103	9.39988e-103	223.599
SNCA	-0.174137	7.31091	-24.589	5.86785e-133	3.07311e-132	291.493
SLC39A13	0.174011	7.01958	34.992	5.16671e-266	4.40073e-265	597.505
WNK1	0.173798	7.58524	18.1924	8.67947e-74	3.28958e-73	155.552
ATP5A1	-0.173737	8.57499	-16.4866	5.93068e-61	2.04143e-60	126.098
C7orf50	-0.173682	7.09552	-29.62	1.17727e-191	7.97901e-191	426.461
CANX	-0.173638	7.70929	-17.7177	4.31683e-70	1.59882e-69	147.067
ZKSCAN1	-0.173441	7.32332	-21.4216	1.74619e-101	7.93235e-101	219.162
SMAD3	0.173347	7.08664	29.4053	6.20302e-189	4.17732e-188	420.201
PAX3	-0.173274	6.95825	-53.5252	0	0	1395.12
CTBS	0.173045	7.17735	25.0639	4.82551e-138	2.61138e-137	303.183
SGK1	0.172966	8.07143	13.3562	1.21876e-40	3.43716e-40	79.5359
HEXB	-0.172921	7.16123	-25.8201	2.45482e-146	1.38277e-145	322.249
PTPN13	0.172749	7.39644	20.4246	1.85179e-92	7.98827e-92	198.428
CAPZB	-0.172703	7.90015	-16.8577	1.22108e-63	4.29413e-63	132.261
DCTN3	-0.172562	7.70769	-17.8047	9.21733e-71	3.43186e-70	148.606
ADIRF	0.172548	7.23542	21.2298	1.02603e-99	4.6113e-99	215.097
FAM96B	-0.172444	7.46794	-19.6761	5.8189e-86	2.42276e-85	183.505
ELOVL1	-0.172292	7.09177	-30.1148	5.29123e-198	3.64859e-197	441.059
IQGAP1	-0.172289	7.74513	-17.1617	6.95093e-66	2.49423e-65	137.412
RPS17	0.172153	12.0047	33.2801	5.10169e-241	4.07171e-240	540.005
PIN1	-0.171999	7.34149	-21.6427	1.52475e-103	7.01185e-103	223.892
P3H2	0.17199	7.07205	30.6907	1.61387e-205	1.14269e-204	458.345
RPS29	0.171943	11.0114	27.0449	2.79055e-160	1.66985e-159	354.31
RTFDC1	-0.171902	7.52345	-18.9708	4.66422e-80	1.86598e-79	169.947
PYCARD	-0.171376	7.883	-15.7368	1.04766e-55	3.43812e-55	114.063
CYTH3	-0.171344	6.98209	-43.4597	0	0	922.623
POU3F1	0.171305	7.26562	22.6385	4.50269e-113	2.16491e-112	245.79
GGA2	0.171152	7.11354	27.3056	2.48359e-163	1.51477e-162	361.325
NDUFV1	-0.171033	7.41795	-19.9853	1.28789e-88	5.42642e-88	189.602
RBM3	-0.170738	8.89133	-16.4719	7.55487e-61	2.59627e-60	125.857
SMARCAD1	0.170702	7.16927	24.7627	8.31192e-135	4.38939e-134	295.743
HEBP2	-0.170566	7.64404	-17.7961	1.07409e-70	3.99676e-70	148.454
IVL	-0.17034	6.93907	-50.4972	0	0	1243.31
MTPN	-0.170312	7.49179	-19.0566	9.16307e-81	3.6891e-80	171.57
GNB2	-0.169919	7.7037	-17.4455	5.14065e-68	1.87005e-67	142.303
WDR83OS	-0.169914	7.92579	-16.6728	2.70637e-62	9.42842e-62	129.174
ZFAND6	-0.16991	7.29223	-21.5052	2.92415e-102	1.336e-101	220.945
NR4A1	0.169864	8.02705	13.67	1.73284e-42	4.97555e-42	83.766
DBNL	-0.169836	7.21397	-23.9329	4.3418e-126	2.20288e-125	275.704
GPX1	0.169676	7.93248	15.9888	1.9218e-57	6.38617e-57	118.045
ST13	0.169541	8.46798	15.8176	2.92796e-56	9.64371e-56	115.332
ZNF217	0.169525	7.3615	19.2781	1.32513e-82	5.40719e-82	175.794
CCSER2	-0.169461	7.27684	-21.81	4.08502e-105	1.88954e-104	227.504
VAMP5	-0.169435	7.10343	-28.4114	1.38712e-176	8.89696e-176	391.8
TUFM	-0.169302	7.89849	-16.6178	6.75257e-62	2.34858e-61	128.263
CEP170	-0.169292	7.05678	-31.4966	2.87058e-216	2.13008e-215	483.072
MINOS1	-0.169219	7.79754	-16.8941	6.60269e-64	2.3258e-63	132.874
FAM25A	-0.169053	6.90735	-73.6903	0	0	2608.01
RPL6	0.168971	11.9334	35.1666	1.24424e-268	1.06407e-267	603.529
CASP14	-0.168818	7.19412	-24.2886	8.6377e-130	4.48665e-129	284.211
C2orf54	-0.168782	7.01063	-38.3554	0	0	718.585
RBX1	-0.168773	8.11246	-16.1656	1.11904e-58	3.75999e-58	120.878
UBXN4	0.16862	8.06555	15.7867	4.77267e-56	1.57114e-55	114.846
HCFC1R1	0.168457	7.41788	18.9863	3.47827e-80	1.39241e-79	170.24
FGL2	-0.168375	6.921	-61.7534	0	0	1848.36
SNRK	0.168223	7.14939	25.3994	1.08236e-141	5.94877e-141	311.572
FKBP2	-0.168128	7.69553	-16.817	2.4228e-63	8.50125e-63	131.579
UBE2E1	-0.167657	7.32288	-20.9896	1.6022e-97	7.13001e-97	210.058
SERPINB6	-0.167587	6.99936	-38.6282	0	0	728.876
MPST	-0.16741	7.47343	-18.8243	7.39495e-79	2.9362e-78	167.191
JAG1	0.167318	7.29661	21.2369	8.83117e-100	3.97465e-99	215.247
CYGB	-0.167301	6.94429	-49.5718	0	0	1198.58
GPNMB	0.167168	8.93507	14.9376	2.23168e-50	6.9563e-50	101.845
KLF11	0.167024	7.18456	23.847	3.33878e-125	1.68589e-124	273.667
NCOA7	0.166886	7.3505	19.3894	1.54928e-83	6.36691e-83	177.935
POLR2G	-0.166809	7.4045	-19.6576	8.35682e-86	3.47488e-85	183.144
VKORC1	-0.166494	7.41173	-19.4593	4.00362e-84	1.64961e-83	179.285
ADGRL3	-0.166493	6.94338	-53.4545	0	0	1391.49
TRPS1	-0.166322	6.95461	-47.1054	0	0	1083.12
NUDT3	-0.166095	7.20962	-23.1243	7.0996e-118	3.46078e-117	256.826
SEC61G	-0.166093	7.53981	-18.0623	9.15141e-73	3.45399e-72	153.204
PLOD3	-0.166053	6.98944	-40.5323	0	0	802.63
RAB25	-0.165947	7.62629	-17.9803	3.99954e-72	1.50238e-71	151.734
TIMM8B	-0.165204	7.61818	-17.5238	1.30911e-68	4.77871e-68	143.666
GSTO1	-0.165137	7.63188	-17.2965	6.82315e-67	2.46372e-66	139.725
HMGA1	-0.165127	7.73594	-16.3369	6.91295e-60	2.35777e-59	123.651
C19orf70	-0.165109	7.60927	-17.4782	2.90858e-68	1.05929e-67	142.87
KLF3	0.16507	7.65751	16.5257	3.106e-61	1.07204e-60	126.743
RHOC	-0.164991	7.68001	-16.5986	9.29956e-62	3.23088e-61	127.944
NDUFS8	-0.164807	7.55067	-17.9188	1.20381e-71	4.5086e-71	150.635
RER1	-0.164694	7.45383	-18.7659	2.21041e-78	8.73823e-78	166.099
RP3-395M20.12	-0.164451	6.95494	-47.5068	0	0	1101.55
C6orf1	-0.164403	7.24229	-22.4281	5.03615e-111	2.40136e-110	241.082
RASD1	-0.164233	7.23879	-20.93	5.55629e-97	2.4657e-96	208.817
WDR43	0.164055	7.47685	18.1942	8.39723e-74	3.18451e-73	155.585
CDR1-AS	0.164006	7.03846	30.9616	4.21771e-209	3.04069e-208	466.586
KDSR	0.163603	7.5814	17.0873	2.48368e-65	8.87207e-65	136.143
AKR7A2	-0.163571	7.24342	-22.3278	4.7012e-110	2.22824e-109	238.853
CLCN3	-0.163371	7.13423	-25.84	1.47208e-146	8.30682e-146	322.76
MSMO1	-0.163339	7.06959	-28.9041	1.18187e-182	7.80972e-182	405.759
LGALS3	0.163166	9.48053	15.5248	2.88617e-54	9.33622e-54	110.76
ARL6IP4	-0.163153	8.12754	-15.5425	2.1919e-54	7.10127e-54	111.034
LIMD2	-0.163107	6.95517	-46.4876	0	0	1055.07
TAF1D	0.162946	8.00443	14.9887	1.03834e-50	3.25418e-50	102.607
MET	0.162662	7.02044	33.2956	3.07578e-241	2.45791e-240	540.51
RPS7	0.162521	11.8574	33.8796	1.23853e-249	1.00494e-248	559.823
EPHX3	-0.162426	7.01705	-35.9247	3.83643e-280	3.40974e-279	630.012
HERC2	-0.162399	7.12642	-25.4096	8.35883e-142	4.59808e-141	311.83
TPM4	0.162328	7.89814	14.2957	2.69371e-46	8.06713e-46	92.4907
ERAP1	0.162105	7.03983	30.8735	6.22282e-208	4.44577e-207	463.898
JOSD2	-0.161829	7.17405	-24.1266	4.25488e-128	2.18325e-127	280.321
PDE4DIP	0.161582	7.10634	26.1723	2.78302e-150	1.59602e-149	331.32
GAPDHS	-0.161561	6.94597	-49.2089	0	0	1181.26
ARF5	-0.161465	7.4456	-18.4981	3.21416e-76	1.24805e-75	161.134
UGDH	0.161378	7.08414	26.9131	9.46138e-159	5.64034e-158	350.791
HMGB2	0.161344	8.00957	13.5925	5.00144e-42	1.43089e-41	82.7117
HRH1	0.161025	6.99942	34.9	1.22837e-264	1.04066e-263	594.339
PDGFC	0.160733	7.00084	34.6611	4.37948e-261	3.671e-260	586.168
OS9	-0.160676	7.5368	-17.4428	5.39415e-68	1.96114e-67	142.255
PRDX2	-0.160671	8.28159	-14.8792	5.34173e-50	1.66178e-49	100.977
TRAM1	-0.160461	7.28451	-20.6804	9.80704e-95	4.27422e-94	203.656
SCD	-0.160213	6.94149	-50.987	0	0	1267.34
CUTA	-0.159808	8.11742	-15.2028	4.08196e-52	1.29661e-51	105.829
ST3GAL6	-0.159576	7.00655	-35.6307	1.1901e-275	1.0431e-274	619.678
EXOSC7	0.159565	7.52117	17.7473	2.55306e-70	9.47788e-70	147.591
C1R	0.159465	7.06032	28.0294	6.00643e-172	3.77607e-171	381.138
PDK4	-0.159299	6.95756	-37.028	2.61745e-297	2.42142e-296	669.507
SF3B5	-0.15917	8.29983	-15.2235	2.9812e-52	9.48864e-52	106.142
PTGS1	-0.15902	7.05203	-31.8826	1.63655e-221	1.23462e-220	495.134
PFN2	-0.158749	7.00364	-34.6637	3.99682e-261	3.35468e-260	586.259
ALDH2	-0.158726	8.08992	-15.2075	3.80311e-52	1.20925e-51	105.9
LAMTOR5	-0.158504	7.92201	-15.7263	1.23631e-55	4.05094e-55	113.898
WNT4	0.15838	6.99664	34.9928	5.05582e-266	4.31208e-265	597.527
DNAJB2	-0.15827	7.21421	-22.1693	1.57176e-108	7.3725e-108	235.351
SLC29A1	-0.158244	7.00403	-34.8274	1.47676e-263	1.2461e-262	591.855
MAGEH1	-0.158153	7.05138	-30.6943	1.44516e-205	1.02438e-204	458.456
CNDP2	-0.158073	7.08135	-27.943	6.58406e-171	4.1351e-170	378.747
A1BG	-0.157999	6.94761	-47.0556	0	0	1080.85
EGOT	0.157836	7.01122	30.5224	2.64465e-203	1.85594e-202	453.252
HIST2H2BE	-0.15777	7.08964	-26.214	9.41635e-151	5.41974e-150	332.402
DGAT2	-0.157766	6.91407	-69.9174	0	0	2355.21
UQCRC2	-0.157587	7.74605	-16.0616	5.98059e-58	1.99995e-57	119.208
CHD4	-0.157439	7.52943	-16.8492	1.40925e-63	4.95033e-63	132.119
NDUFAF3	-0.157273	7.30447	-19.9802	1.42581e-88	5.99959e-88	189.501
SHMT1	0.157248	7.11121	25.5767	1.21742e-143	6.75549e-143	316.052
OSBPL9	-0.157247	7.08919	-27.1624	1.18764e-161	7.16087e-161	357.463
SUPT4H1	-0.157125	7.48736	-17.5707	5.75707e-69	2.10882e-68	144.485
GLIPR2	-0.156962	6.9274	-56.3976	0	0	1546.63
CCDC107	-0.156911	7.15112	-24.0743	1.4884e-127	7.60645e-127	279.071
RPLP2	0.156669	11.8686	31.1701	7.022e-212	5.12065e-211	472.977
SEPT9	-0.156629	7.23668	-21.4044	2.51725e-101	1.14104e-100	218.797
LRRFIP2	-0.156557	7.35332	-18.7159	5.62938e-78	2.21299e-77	165.167
TNNI2	0.156419	6.99713	33.7214	2.42251e-247	1.9606e-246	554.552
DCTN2	-0.156395	7.53506	-17.0787	2.87758e-65	1.02676e-64	135.996
EPS15	-0.156357	7.10273	-26.1619	3.64827e-150	2.08656e-149	331.05
CHP2	-0.156304	7.3108	-22.4255	5.34161e-111	2.54509e-110	241.023
TSPAN4	-0.156258	7.13774	-25.2892	1.73158e-140	9.48403e-140	308.804
TUSC1	0.156171	7.09679	25.7975	4.37579e-146	2.46264e-145	321.672
FAM50A	-0.156098	7.07703	-27.6401	2.75514e-167	1.71338e-166	370.419
FXYD6	-0.156073	6.94059	-50.5143	0	0	1244.18
MBOAT2	-0.156059	6.91908	-61.8031	0	0	1851.28
CTNNBIP1	-0.15587	7.92746	-15.0061	7.99033e-51	2.50543e-50	102.868
S100A7	-0.155814	7.18198	-18.0595	9.63516e-73	3.6344e-72	153.153
RHOG	-0.155768	7.12518	-25.2267	8.29287e-140	4.52644e-139	307.24
MT-ND5	-0.15569	9.83337	-15.9714	2.53874e-57	8.42303e-57	117.768
TMEM54	-0.155595	7.14173	-25.2717	2.68651e-140	1.46889e-139	308.365
UQCC2	-0.155459	7.25858	-20.7384	2.96547e-95	1.2987e-94	204.849
CHI3L1	-0.155412	6.95358	-39.5661	0	0	764.76
TOB2	0.155209	7.63132	15.6383	4.92167e-55	1.60518e-54	112.522
MMP24-AS1	-0.155004	7.16648	-23.0269	6.63889e-117	3.2238e-116	254.595
SNHG15	0.154958	7.53051	16.7335	9.824e-63	3.43379e-62	130.184
DLG5	0.154947	7.06097	28.1405	2.73222e-173	1.72451e-172	384.224
GATM	-0.154908	7.4515	-17.8809	2.36975e-71	8.84921e-71	149.96
MRPL41	-0.154889	7.59157	-16.5245	3.17194e-61	1.09421e-60	126.722
SCARB2	-0.154883	7.17638	-22.9333	5.64885e-116	2.73258e-115	252.458
MAFF	-0.154846	7.27205	-19.3049	7.91659e-83	3.2387e-82	176.308
LINC00998	-0.154844	7.34771	-19.0659	7.67602e-81	3.09433e-80	171.746
FGFR1	-0.154807	6.93896	-48.5218	0	0	1148.76
TMEM98	-0.154464	7.05598	-28.1853	7.82595e-174	4.95435e-173	385.473
ALOX5AP	-0.154359	6.90859	-81.8919	0	0	3196.43
POLR2K	-0.154249	7.54079	-16.8515	1.35404e-63	4.75906e-63	132.158
CCDC137	0.154247	7.29307	19.6322	1.37696e-85	5.72181e-85	182.646
FCER1G	-0.154164	6.90939	-73.6542	0	0	2605.53
FRMD4A	0.154156	7.1882	21.6067	3.31309e-103	1.52028e-102	223.118
TNFRSF14	-0.153988	7.03241	-31.3102	9.30892e-214	6.83553e-213	477.296
NXT1	0.153958	7.5596	16.4801	6.59974e-61	2.2705e-60	125.992
LEPROTL1	-0.153858	7.09841	-26.0368	9.30093e-149	5.30036e-148	327.816
NDUFA11	-0.153813	7.89158	-15.1401	1.05748e-51	3.34896e-51	104.882
TPCN2	-0.153743	6.96475	-43.3046	0	0	916.068
ALDH3B2	-0.153587	7.00688	-35.6865	1.68574e-276	1.48163e-275	621.631
RGS3	-0.153566	6.95626	-44.0714	0	0	948.699
ZFYVE21	0.153301	7.4737	17.0491	4.76286e-65	1.69658e-64	135.494
ERF	0.153228	7.1729	22.0721	1.33659e-107	6.24171e-107	233.214
ENSA	0.152961	8.51169	14.5303	9.09549e-48	2.76575e-47	95.8628
TUBB6	0.152922	7.38398	17.6641	1.11288e-69	4.10624e-69	146.123
TIMP3	0.152849	7.10873	23.4995	1.18885e-121	5.89958e-121	265.505
PPIF	-0.152707	7.02936	-30.938	8.66078e-209	6.23675e-208	465.867
TCEAL1	0.152655	7.17635	21.604	3.50975e-103	1.60935e-102	223.06
IL1RN	0.15243	7.35509	18.578	7.32788e-77	2.85414e-76	162.608
HEY1	-0.152281	6.95832	-41.9468	0	0	859.608
ANXA6	-0.152075	6.95846	-43.1651	0	0	910.191
CNPY2	-0.152015	7.371	-18.4324	1.0791e-75	4.16713e-75	159.927
TM7SF2	-0.151999	6.93945	-49.7842	0	0	1208.8
LMNA	-0.151994	9.69745	-14.6117	2.77535e-48	8.47587e-48	97.0443
GGCT	-0.15196	7.47761	-16.9422	2.92645e-64	1.03314e-63	133.685
VDAC1	-0.151929	7.91846	-14.7681	2.77701e-49	8.56345e-49	99.3356
CLCN7	-0.151925	6.98681	-37.4552	4.22885e-304	3.98783e-303	685.134
ANKRD44	-0.151897	6.94088	-48.9026	0	0	1166.72
KLK1	-0.151849	7.01053	-33.0178	2.69503e-237	2.12418e-236	531.441
TIMM13	-0.1518	7.92402	-14.9719	1.33492e-50	4.17337e-50	102.357
SLC1A4	-0.15177	7.00878	-33.2278	2.83967e-240	2.25784e-239	538.29
ERP29	-0.15149	8.06277	-14.3552	1.14627e-46	3.44262e-46	93.341
PFKM	-0.151447	7.01033	-32.6207	1.02971e-231	7.98689e-231	518.6
TES	0.151317	7.16992	21.9683	1.29977e-106	6.04745e-106	230.945
SRRM1	0.151296	8.25279	13.9669	2.83534e-44	8.30679e-44	87.8574
IGF2	0.151266	7.19782	16.083	4.24038e-58	1.42026e-57	119.551
CDKN1A	0.151231	7.96513	14.105	4.06415e-45	1.20292e-44	89.7902
CD1E	-0.151208	6.90672	-79.4423	0	0	3015.22
MNDA	-0.151208	6.9082	-77.3284	0	0	2862.55
THBD	-0.151176	7.13052	-23.9321	4.42041e-126	2.24097e-125	275.686
SPCS1	-0.151	8.05331	-14.6398	1.83682e-48	5.62315e-48	97.4551
CPEB4	-0.15073	7.01622	-31.3392	3.79311e-214	2.79174e-213	478.193
NDUFS3	-0.150434	7.50064	-16.8371	1.72729e-63	6.06419e-63	131.916
CDK2	-0.149989	7.03454	-30.2177	2.45884e-199	1.70478e-198	444.125
IRX2	0.149899	7.27687	19.1066	3.53722e-81	1.42682e-80	172.519
RPL8	0.149894	12.1377	31.1952	3.2357e-212	2.36501e-211	473.751
RBMX	0.149841	7.8621	14.3387	1.45282e-46	4.35708e-46	93.1051
LIMCH1	0.149746	7.02186	30.0465	4.03798e-197	2.77836e-196	439.029
FAAP20	-0.149672	7.31803	-18.7226	4.96728e-78	1.95513e-77	165.292
MXI1	-0.149387	7.37368	-17.904	1.57071e-71	5.87579e-71	150.37
CTNNA1	-0.149295	7.50245	-16.4407	1.26135e-60	4.33e-60	125.346
SLC16A10	-0.149243	6.99559	-33.6947	5.86507e-247	4.74068e-246	553.668
RPL15	0.149218	12.3542	34.2912	1.23402e-255	1.01164e-254	573.63
SLC35B2	-0.14904	7.07238	-26.8833	2.09376e-158	1.24584e-157	349.998
NUDT1	-0.148995	7.23442	-20.2029	1.64678e-90	7.02737e-90	193.951
SNAPC1	0.148811	7.19744	20.7379	2.99461e-95	1.31056e-94	204.839
MORF4L1	0.148562	8.45481	14.1059	4.01175e-45	1.18796e-44	89.8031
CDK7	0.148555	7.12557	23.4453	4.20925e-121	2.0758e-120	264.243
NOP10	-0.148498	7.76541	-14.9799	1.18529e-50	3.70922e-50	102.475
GPAT4	-0.147999	7.00278	-33.3153	1.60838e-241	1.28691e-240	541.158
DTD1	-0.147904	7.19585	-21.3158	1.65957e-100	7.47988e-100	216.915
ELF3	-0.147569	6.94796	-37.3626	1.29167e-302	1.21624e-301	681.717
APOC1	-0.1475	6.97563	-34.4414	7.72884e-258	6.40231e-257	578.698
EFNA3	-0.146889	7.4179	-17.2889	7.79011e-67	2.80967e-66	139.593
FYN	-0.146808	6.93131	-50.7932	0	0	1257.82
TINCR	0.146641	7.25645	19.3818	1.79695e-83	7.3704e-83	177.787
DHCR7	-0.146591	6.91259	-64.8824	0	0	2036.03
KRTCAP2	-0.14652	7.18075	-21.4568	8.23923e-102	3.75086e-101	219.911
FARP1	-0.146454	6.97816	-35.5102	8.1419e-274	7.10678e-273	615.456
PGP	-0.146369	7.03947	-28.2895	4.24673e-175	2.70468e-174	388.383
ANP32B	0.146271	8.25701	13.4761	2.4259e-41	6.89988e-41	81.1412
CMTM3	-0.1462	6.95615	-40.4506	0	0	799.385
PEA15	-0.146198	7.06351	-26.4506	1.95229e-153	1.13606e-152	338.572
GSTA4	-0.146166	7.51147	-16.6876	2.1145e-62	7.37455e-62	129.42
TCF4	0.146013	7.15284	21.8613	1.3398e-105	6.20635e-105	228.617
NFKBIZ	0.145986	7.46292	15.333	5.58635e-53	1.78882e-52	107.81
PDZK1IP1	-0.145886	7.11748	-24.087	1.09781e-127	5.61486e-127	279.375
SMPDL3A	0.145782	7.31591	18.0167	2.07913e-72	7.82388e-72	152.386
CAPN2	-0.145726	7.09388	-24.2768	1.14695e-129	5.95266e-129	283.928
NBL1	0.145537	7.57953	15.7155	1.46576e-55	4.80028e-55	113.728
PGLS	-0.145525	7.59408	-15.5786	1.24945e-54	4.05416e-54	111.594
PPP1R7	-0.145485	7.33341	-18.0847	6.10485e-73	2.30551e-72	153.608
ATP5H	-0.145443	8.0967	-13.8009	2.85853e-43	8.30558e-43	85.5586
HACD1	-0.145193	6.96178	-41.6018	0	0	845.547
SEPT2	-0.145169	7.43886	-16.5845	1.17538e-61	4.07906e-61	127.711
EHD4	-0.145126	7.07155	-25.6781	9.24228e-145	5.16476e-144	318.626
PDLIM3	-0.144829	6.94867	-40.9453	0	0	819.061
GTF2F2	-0.144736	7.31157	-18.0939	5.16689e-73	1.95245e-72	153.774
TACC1	-0.144728	7.09112	-24.0424	3.18718e-127	1.62487e-126	278.311
ARL6IP6	0.144725	7.3276	17.9628	5.47463e-72	2.05526e-71	151.421
NDUFB3	-0.144611	7.53069	-15.9054	7.26957e-57	2.40059e-56	116.72
LAPTM4A	-0.144563	8.9072	-14.4125	5.01783e-47	1.51635e-46	94.1631
RPL36AL	0.144429	9.25001	15.3883	2.38457e-53	7.6589e-53	108.657
RP11-295G20.2	0.14431	7.20798	19.6941	4.08777e-86	1.7031e-85	183.857
GLIPR1	-0.144267	6.90944	-82.5389	0	0	3245.06
RPS15	0.144154	12.1454	32.3405	8.1637e-228	6.24799e-227	509.63
ORMDL2	-0.144043	7.16016	-21.6977	4.65739e-104	2.14803e-103	225.076
ODC1	0.144013	7.18893	19.5648	5.13614e-85	2.12452e-84	181.333
LAMP1	-0.144008	7.97981	-13.6717	1.69418e-42	4.86674e-42	83.7885
CNPY3	-0.143965	7.02811	-28.8224	1.21739e-181	7.97786e-181	403.429
LRP10	-0.143953	7.24234	-19.3783	1.92277e-83	7.88136e-83	177.72
C14orf2	-0.143767	8.21358	-13.6384	2.67017e-42	7.65303e-42	83.3359
SLMAP	0.143728	7.25441	19.0084	2.29052e-80	9.18672e-80	170.656
DNAJC15	-0.143599	7.43554	-16.6722	2.73389e-62	9.51905e-62	129.164
PLEKHF2	0.143575	7.18174	20.8385	3.72896e-96	1.65017e-95	206.918
AEBP1	-0.143436	6.93939	-47.0996	0	0	1082.86
STK4	-0.143427	7.0862	-24.516	3.48685e-132	1.81862e-131	289.714
CRYL1	-0.143402	6.99486	-33.2303	2.61458e-240	2.08148e-239	538.372
RASSF6	0.143197	6.98874	32.3682	3.39435e-228	2.60097e-227	510.507
LYST	-0.14319	7.26385	-19.0142	2.05062e-80	8.23498e-80	170.766
CCDC88A	-0.142936	6.97452	-35.0462	8.04113e-267	6.86747e-266	599.364
DERA	-0.142908	7.21227	-20.2849	3.14926e-91	1.35026e-90	195.601
PVRL2	-0.142903	7.19674	-20.0634	2.7088e-89	1.14744e-88	191.157
CTBP2	-0.142536	7.10211	-23.4936	1.36242e-121	6.75558e-121	265.369
RCAN1	-0.142535	7.04414	-24.9129	2.05148e-136	1.09985e-135	299.439
ATXN10	0.142446	7.36968	17.0357	5.98291e-65	2.12879e-64	135.267
C1QTNF9B-AS1	0.142358	7.02768	28.2897	4.22664e-175	2.69459e-174	388.388
KIF21A	-0.142257	7.04831	-26.5416	1.78731e-154	1.04293e-153	340.959
SLAIN2	0.142228	7.45308	16.0701	5.21946e-58	1.74726e-57	119.344
RDH12	-0.142166	7.0161	-30.9377	8.75099e-209	6.29455e-208	465.857
GYLTL1B	0.142163	7.02924	27.9392	7.31653e-171	4.59058e-170	378.642
ARL4C	0.14207	7.16649	20.5941	5.78619e-94	2.51144e-93	201.885
PCMTD1	-0.141987	7.33585	-17.2416	1.76151e-66	6.34243e-66	138.78
LMAN2	-0.141877	7.53854	-15.5902	1.04309e-54	3.38978e-54	111.774
NMI	0.141583	7.13597	22.1497	2.41925e-108	1.13394e-107	234.92
ABHD2	-0.141573	7.00916	-29.554	8.13975e-191	5.50497e-190	424.53
HPS4	-0.141554	7.10197	-23.7018	1.03095e-123	5.16453e-123	270.244
GCSH	-0.141535	7.25372	-18.9629	5.4187e-80	2.16236e-79	169.797
PSMB8	0.141455	7.54788	15.2928	1.03298e-52	3.29938e-52	107.198
HPGDS	-0.141448	6.90474	-80.304	0	0	3078.44
PTPN12	-0.141255	7.11013	-22.9148	8.59967e-116	4.15684e-115	252.038
CREB5	-0.141242	6.95862	-36.8627	1.0509e-294	9.65152e-294	663.517
RNF7	0.141079	8.01972	13.5088	1.56019e-41	4.44556e-41	81.5802
DR1	0.14102	7.3124	17.637	1.79482e-69	6.61265e-69	145.647
S100A13	-0.140995	7.23689	-19.0622	8.23238e-81	3.3165e-80	171.677
NOL3	-0.140994	7.07755	-24.8448	1.1021e-135	5.89367e-135	297.76
RSU1	-0.140921	7.10651	-23.2819	1.87218e-119	9.17555e-119	260.455
NIN	-0.140902	7.09609	-23.532	5.55117e-122	2.76555e-121	266.265
TSPAN5	-0.140584	7.02715	-29.1794	4.32964e-186	2.89114e-185	413.661
NT5C	-0.140421	7.29401	-17.7747	1.57258e-70	5.84484e-70	148.074
NAGK	-0.140385	7.21625	-19.9823	1.36654e-88	5.75399e-88	189.543
SLIRP	-0.14034	7.59874	-15.1013	1.90312e-51	6.00601e-51	104.296
CIRBP	0.140232	9.41021	14.6196	2.46978e-48	7.54991e-48	97.1604
MRPL52	-0.140222	7.40943	-16.5576	1.83502e-61	6.34397e-61	127.267
SERTAD4	0.140181	7.14004	20.9674	2.54646e-97	1.13241e-96	209.596
CYTIP	-0.140167	6.90516	-81.5326	0	0	3169.57
LAMA5	0.140128	7.06251	25.2035	1.48113e-139	8.07045e-139	306.661
DDRGK1	-0.140042	7.22961	-19.2601	1.87322e-82	7.63384e-82	175.449
C1orf198	-0.139975	6.97506	-35.3023	1.13064e-270	9.7349e-270	608.226
IFNGR1	0.139814	7.56577	14.3778	8.27728e-47	2.49065e-46	93.665
TMEM14B	-0.139639	7.64432	-14.5064	1.28806e-47	3.91108e-47	95.5165
PPA1	0.139576	8.22018	13.209	8.6567e-40	2.41238e-39	77.5864
IGBP1	0.139479	7.71743	13.9845	2.21712e-44	6.50458e-44	88.1021
FSTL1	-0.139452	6.96843	-37.6814	1.0117e-307	9.62633e-307	693.466
ASPA	-0.139431	6.95607	-41.2375	0	0	830.808
WNT16	0.139411	7.02339	27.6833	8.44632e-168	5.25779e-167	371.6
ZC3H13	-0.139377	7.55597	-14.671	1.16344e-48	3.57551e-48	97.9096
SLC38A5	0.139324	7.01783	28.7681	5.72497e-181	3.74398e-180	401.883
BAX	-0.139128	7.18477	-20.2836	3.23339e-91	1.38539e-90	195.575
MAD1L1	-0.139059	7.02999	-27.753	1.24637e-168	7.78155e-168	373.511
NAPA	-0.139024	7.28681	-17.9398	8.27551e-72	3.10307e-71	151.009
DAPL1	0.138954	7.98563	12.3468	5.49818e-35	1.44573e-34	66.5943
PNLIPRP3	-0.138804	6.91519	-61.0074	0	0	1804.85
SMAD5	0.13873	7.28739	17.574	5.43007e-69	1.99019e-68	144.543
RPS11	0.138688	11.271	24.325	3.58633e-130	1.86589e-129	285.089
DRAM2	-0.138546	7.18667	-20.0774	2.04647e-89	8.67456e-89	191.437
UBE2B	0.138503	7.68663	14.0561	8.09977e-45	2.38847e-44	89.104
PLEKHB2	-0.138502	7.37063	-16.3671	4.21644e-60	1.43886e-59	124.144
RPL10	0.138452	13.1074	31.7683	5.92662e-220	4.44988e-219	491.548
MIA	-0.138378	6.9318	-44.4743	0	0	966.055
GNAS	-0.138223	7.96341	-12.9661	2.1046e-38	5.78856e-38	74.4138
ARMCX6	-0.138076	7.09483	-23.2508	3.84926e-119	1.88216e-118	259.735
KLF6	-0.138034	8.83161	-10.7406	6.87869e-27	1.59906e-26	48.0874
ZNF622	0.137837	7.37452	16.0585	6.28841e-58	2.10177e-57	119.158
TAF7	-0.137819	7.93558	-12.7742	2.50706e-37	6.81855e-37	71.951
YIF1A	-0.137802	7.27448	-18.2361	3.92001e-74	1.49196e-73	156.345
FBXO7	-0.137756	7.3408	-17.1065	1.78838e-65	6.39198e-65	136.47
HACD2	0.137707	7.19077	19.2613	1.83072e-82	7.46541e-82	175.472
SRSF2	0.137541	8.75878	12.501	8.0331e-36	2.1416e-35	68.5054
GRHPR	-0.13752	7.41879	-16.1396	1.70384e-58	5.72192e-58	120.459
PPP3CA	0.137493	7.34754	16.0097	1.37603e-57	4.58218e-57	118.378
ARHGDIA	-0.137484	7.5278	-15.0167	6.82296e-51	2.14151e-50	103.025
CHCHD2	-0.137442	9.21867	-14.9153	3.11545e-50	9.70629e-50	101.513
FUS	-0.137416	8.86545	-12.2098	2.98e-34	7.7745e-34	64.9153
FGD6	0.137415	7.13789	21.4389	1.20641e-101	5.48425e-101	219.531
RENBP	-0.137393	6.9376	-46.4244	0	0	1052.22
ARGLU1	-0.137374	7.92672	-13.0551	6.58287e-39	1.81926e-38	75.5693
ASPH	-0.137305	7.27426	-17.5809	4.80954e-69	1.7648e-68	144.664
BCL11B	0.137238	7.26451	17.8734	2.70921e-71	1.01109e-70	149.827
ALKBH7	-0.137207	7.60079	-14.6003	3.27893e-48	1.00041e-47	96.8783
STRA13	-0.136925	7.41343	-15.7325	1.12112e-55	3.67731e-55	113.995
UBE2E2	-0.136906	7.01491	-29.2637	3.77773e-187	2.53328e-186	416.097
FOXC1	-0.136868	6.93015	-48.3512	0	0	1140.76
YY1	0.136826	7.96097	13.0039	1.28596e-38	3.54619e-38	74.9035
LMO4	0.136765	7.9198	12.3823	3.5395e-35	9.33798e-35	67.0319
FAM132A	-0.136759	6.99204	-31.8719	2.29824e-221	1.72968e-220	494.795
EEA1	-0.136601	7.35447	-16.2224	4.45614e-59	1.50285e-58	121.795
HIGD1A	-0.136434	7.28533	-17.6091	2.93072e-69	1.07726e-68	145.158
S100A9	-0.136412	7.58967	-11.0886	1.50329e-28	3.61121e-28	51.8793
BARX2	-0.136337	7.02116	-29.2177	1.43171e-186	9.57042e-186	414.766
TUFT1	0.135928	7.27003	17.5409	9.71153e-69	3.54709e-68	143.964
WIPI1	-0.135895	6.9432	-41.9595	0	0	860.135
COPRS	-0.13587	7.06458	-24.5183	3.29765e-132	1.72135e-131	289.77
GALNT1	-0.135856	7.17233	-20.4344	1.51429e-92	6.53681e-92	198.628
COPZ2	0.135684	7.0263	27.0004	9.18969e-160	5.4887e-159	353.12
NFIA	0.135514	7.27861	17.1534	8.01063e-66	2.87286e-65	137.271
USP31	0.135495	7.03095	26.617	2.44836e-155	1.43527e-154	342.944
TPD52L1	-0.135357	7.21347	-19.4739	3.01686e-84	1.24384e-83	179.567
CH17-360D5.2	0.13535	7.1114	22.2066	6.88686e-109	3.23514e-108	236.174
CHP1	-0.135336	7.11891	-21.1294	8.53461e-99	3.82218e-98	212.984
PACSIN3	0.135289	7.1847	19.5835	3.56475e-85	1.47646e-84	181.697
ARHGAP5	0.135127	7.47211	15.1111	1.64148e-51	5.18289e-51	104.444
TANK	-0.135085	7.21767	-18.67	1.32653e-77	5.19543e-77	164.313
MPDU1	-0.135077	7.08867	-23.4681	2.47298e-121	1.22146e-120	264.774
BMP2	0.134941	7.02728	26.5254	2.73397e-154	1.59385e-153	340.535
PDHB	-0.13488	7.32445	-16.9464	2.72782e-64	9.64095e-64	133.755
SGCE	-0.134786	6.93076	-46.4658	0	0	1054.09
MYO6	-0.134724	7.14285	-20.572	9.11542e-94	3.95376e-93	201.432
TMEM160	-0.134602	7.36073	-16.5765	1.34088e-61	4.65088e-61	127.579
ATP5O	-0.134586	8.56946	-12.9104	4.33683e-38	1.1892e-37	73.6951
USP1	0.134502	7.56499	14.1321	2.76846e-45	8.22106e-45	90.1722
CHMP3	0.134499	7.6592	13.7191	8.83097e-43	2.54835e-42	84.4365
HADHB	-0.134461	7.61564	-14.1728	1.55554e-45	4.62573e-45	90.7458
EFNB1	0.134449	7.25593	17.6838	7.85342e-70	2.90187e-69	146.47
EIF4B	0.13419	8.4152	12.4902	9.19541e-36	2.44837e-35	68.3711
FNBP1	-0.134181	7.18773	-19.231	3.27602e-82	1.33249e-81	174.892
CHL1	0.134058	6.98017	31.2583	4.65729e-213	3.41589e-212	475.688
KIF3A	-0.134011	7.06338	-24.1278	4.12963e-128	2.1207e-127	280.351
PARVA	-0.133941	7.03376	-27.1991	4.41518e-162	2.66975e-161	358.451
CHD3	0.133907	7.2148	18.3503	4.86992e-75	1.87603e-74	158.424
NDUFAB1	-0.13388	7.75301	-13.7368	6.92513e-43	2.00478e-42	84.6784
POLR2I	-0.133741	7.45877	-15.263	1.63021e-52	5.19649e-52	106.743
PTPN1	0.13371	7.26065	17.3713	1.86947e-67	6.7696e-67	141.016
C9orf3	0.13362	8.08299	12.1099	1.00896e-33	2.61078e-33	63.7038
YWHAQ	-0.133191	8.13606	-12.4678	1.2185e-35	3.23487e-35	68.0914
FAM174A	0.133058	7.32226	16.6502	3.94116e-62	1.37151e-61	128.799
RTN3	0.132993	7.93156	12.792	1.99527e-37	5.42895e-37	72.178
BTG3	0.132926	7.80888	12.5233	6.06912e-36	1.6221e-35	68.784
PGAP2	0.132855	7.21544	18.5393	1.50228e-76	5.84404e-76	161.893
PLEK2	0.132814	7.1763	19.2431	2.59926e-82	1.0579e-81	175.123
PSMA4	0.132777	8.15909	12.6434	1.33103e-36	3.58164e-36	70.2918
CCDC124	-0.132723	7.17246	-19.7646	1.02185e-86	4.26578e-86	185.24
GADD45B	0.132703	9.24478	8.74504	2.27636e-18	4.552e-18	28.6717
LPCAT2	-0.132689	7.01424	-27.1736	8.78594e-162	5.30252e-161	357.763
SORD	-0.132648	7.05953	-24.8043	2.98498e-135	1.58956e-134	296.766
NANS	-0.132547	7.15388	-20.1745	2.91861e-90	1.24379e-89	193.38
MTURN	-0.132492	7.02318	-27.1923	5.30316e-162	3.20364e-161	358.268
NDN	-0.132463	7.01458	-28.3969	2.08421e-176	1.33545e-175	391.394
AK2	-0.132237	7.3417	-16.2954	1.3599e-59	4.61086e-59	122.977
SOX10	-0.131903	6.9344	-45.6743	0	0	1018.67
SRP72	0.131843	7.71878	13.3393	1.52698e-40	4.29684e-40	79.3116
ARF3	-0.131826	7.20672	-18.6228	3.19224e-77	1.24564e-76	163.437
CLDND1	-0.13163	7.25694	-17.3971	1.19404e-67	4.33123e-67	141.463
GRHL1	-0.131564	7.04499	-26.1311	8.11998e-150	4.6357e-149	330.251
EIF4EBP1	-0.131446	7.15814	-20.18	2.61159e-90	1.11371e-89	193.491
SLC25A39	-0.131426	7.29483	-16.9716	1.77977e-64	6.3043e-64	134.181
SCRG1	-0.131423	6.92586	-43.9108	0	0	941.813
MOK	-0.131405	7.02177	-27.1513	1.59778e-161	9.62005e-161	357.166
ALDH1A1	-0.1314	6.94096	-39.0754	0	0	745.878
SMC5	0.131271	7.42983	14.8588	7.23502e-50	2.24637e-49	100.675
FAM107B	0.131186	7.02856	25.4445	3.46922e-142	1.91336e-141	312.708
TPPP3	0.131165	8.2503	9.70667	2.9146e-22	6.2908e-22	37.5327
MAT2A	0.13116	7.426	14.8292	1.12303e-49	3.48343e-49	100.237
USP12	0.131139	7.16428	19.3636	2.55282e-83	1.04571e-82	177.437
VAMP8	-0.131125	8.20372	-12.2493	1.83387e-34	4.79226e-34	65.3976
DNAJA4	-0.131081	7.05832	-23.5034	1.08346e-121	5.38499e-121	265.597
MIF	-0.131065	7.73808	-12.9809	1.73521e-38	4.7788e-38	74.6057
TMBIM4	-0.131039	7.45204	-14.7816	2.27489e-49	7.0219e-49	99.5342
GAS2L1	0.131015	7.22909	18.2564	2.70915e-74	1.03483e-73	156.713
BRI3	-0.130888	7.35991	-16.0116	1.33386e-57	4.44711e-57	118.409
FBXW5	-0.130886	7.15287	-20.0541	3.26374e-89	1.38159e-88	190.972
SEPT7	-0.130838	8.26857	-12.0976	1.17273e-33	3.03207e-33	63.5544
PRKCDBP	-0.130813	7.16067	-19.2281	3.46448e-82	1.40824e-81	174.836
FHL2	0.130769	7.37661	15.3511	4.2278e-53	1.35448e-52	108.087
CALM2	0.130755	9.41293	12.8573	8.60867e-38	2.35346e-37	73.0135
TRPV2	-0.130695	6.93127	-46.5806	0	0	1059.27
PEBP1	-0.130664	8.95409	-13.1249	2.62965e-39	7.29601e-39	76.4816
MT-CYB	0.130636	11.912	25.1438	6.59579e-139	3.58469e-138	305.169
RNF11	0.130626	7.33165	16.0091	1.38863e-57	4.62173e-57	118.369
SYPL1	0.130601	7.82726	12.8182	1.42614e-37	3.88874e-37	72.5118
RFX2	0.130566	7.02758	25.957	7.28817e-148	4.14216e-147	325.761
CORO1B	-0.130456	7.19332	-18.7093	6.36426e-78	2.50033e-77	165.045
CTNND1	-0.130422	7.37542	-15.7307	1.15329e-55	3.78087e-55	113.967
PBRM1	-0.130393	7.32107	-16.2137	5.13178e-59	1.72796e-58	121.654
SS18L2	0.13037	7.55163	14.0571	7.98956e-45	2.35707e-44	89.1176
NAA50	0.130167	7.44655	14.8245	1.20415e-49	3.73322e-49	100.167
RHEB	-0.130115	7.89974	-12.6322	1.5338e-36	4.12375e-36	70.1509
ING1	0.130087	7.31821	15.8223	2.71954e-56	8.96189e-56	115.406
CCDC64B	-0.130047	6.99809	-31.0954	6.97644e-211	5.07574e-210	470.684
MRPL33	-0.129994	7.31014	-16.3753	3.69116e-60	1.26028e-59	124.276
EIF3M	0.12994	8.0258	12.4168	2.30448e-35	6.10259e-35	67.4583
ETS1	-0.129529	7.00932	-28.8771	2.55074e-182	1.68376e-181	404.99
MIDN	0.129432	7.66584	12.9097	4.37352e-38	1.19874e-37	73.6867
VPS29	-0.129284	7.75888	-13.0826	4.58946e-39	1.27057e-38	75.9279
MACF1	-0.129256	7.58117	-13.3957	7.17423e-41	2.02598e-40	80.0628
KCTD9	0.128697	7.21849	17.6079	2.99479e-69	1.10017e-68	145.136
NUFIP2	0.128687	7.55032	13.6924	1.2753e-42	3.66844e-42	84.071
CD40	0.12868	7.0674	23.0123	9.27832e-117	4.50205e-116	254.261
HOOK3	-0.128658	7.22356	-17.4805	2.79443e-68	1.0183e-67	142.91
SDHB	-0.128645	7.36841	-15.6322	5.41123e-55	1.76394e-54	112.427
EPB41L2	-0.128611	6.96989	-32.4073	9.71958e-229	7.45678e-228	511.756
TRIB2	-0.128609	6.97748	-33.9282	2.43969e-250	1.98209e-249	561.446
PDIA6	-0.128444	7.77495	-12.7154	5.32379e-37	1.44174e-36	71.2025
REV1	0.128417	7.17546	18.4898	3.74514e-76	1.45333e-75	160.982
ATP6V0A1	-0.128315	7.124	-20.3508	8.29419e-92	3.56825e-91	196.932
TIAM1	-0.128236	7.08359	-22.3316	4.32102e-110	2.05111e-109	238.937
RNF141	0.12822	7.16995	18.9344	9.29134e-80	3.70309e-79	169.26
CTNNB1	-0.128219	7.24837	-16.2197	4.65621e-59	1.56949e-58	121.751
AFTPH	0.128182	7.34993	15.3869	2.43823e-53	7.82333e-53	108.635
GNAI2	-0.128141	7.28895	-16.3243	8.48751e-60	2.88858e-59	123.447
MYH14	-0.128083	6.9534	-38.214	0	0	713.281
HNMT	-0.128021	7.12029	-20.4785	6.16882e-93	2.66656e-92	199.524
NMRK1	0.128006	7.18596	18.4332	1.06251e-75	4.10557e-75	159.942
CDKN2B	-0.127895	6.98634	-31.5391	7.66266e-217	5.69933e-216	484.391
KIAA0930	-0.127731	7.02168	-26.1933	1.61587e-150	9.28359e-150	331.863
GAN	-0.127724	7.14587	-19.2095	4.94938e-82	2.00667e-81	174.48
KLF13	0.127392	7.23823	17.1327	1.14286e-65	4.08939e-65	136.917
TRIM16	-0.127298	7.12948	-20.7962	8.96158e-96	3.9547e-95	206.043
AC090498.1	0.127225	7.83567	12.8859	5.9536e-38	1.63042e-37	73.3801
IDS	-0.127052	7.11315	-20.2865	3.05036e-91	1.30874e-90	195.633
SSNA1	-0.127042	7.53844	-13.8688	1.11364e-43	3.24914e-43	86.4964
TGFBR3	0.127029	7.05978	22.9502	3.8344e-116	1.85769e-115	252.844
HM13	-0.126975	7.13484	-20.015	7.11428e-89	3.00354e-88	190.194
SRSF11	0.126945	8.19519	11.6054	4.12416e-31	1.03218e-30	57.7328
HNRNPH3	0.126931	7.77004	12.362	4.55539e-35	1.19882e-34	66.7812
PALLD	0.126745	7.28536	15.5913	1.02487e-54	3.33226e-54	111.791
ISCU	0.126743	7.61769	13.2311	6.45786e-40	1.80359e-39	77.8777
ORAI1	0.126695	7.22959	17.4562	4.26629e-68	1.55287e-67	142.488
TM9SF2	-0.126549	7.23956	-17.068	3.44965e-65	1.22949e-64	135.816
COMMD4	-0.126417	7.20478	-17.8844	2.2283e-71	8.32591e-71	150.021
HSPH1	-0.126354	7.5534	-12.6095	2.04612e-36	5.48953e-36	69.8645
ZNF273	0.126315	7.0503	23.4707	2.32787e-121	1.15068e-120	264.834
CD47	0.126311	7.41521	14.3737	8.78633e-47	2.64257e-46	93.6056
SLC7A8	-0.126293	6.98135	-31.38	1.07256e-214	7.9217e-214	479.455
RNF24	-0.12621	7.0413	-23.8202	6.29766e-125	3.17741e-124	273.034
FASTK	-0.125967	7.16629	-18.8595	3.80985e-79	1.51462e-78	167.853
LMAN1	0.125911	7.38431	14.7977	1.79141e-49	5.53493e-49	99.772
HSD17B14	-0.125863	6.93592	-43.4851	0	0	923.699
MT-ND4L	-0.125829	7.90775	-12.0488	2.11916e-33	5.4612e-33	62.9667
UCHL3	-0.125703	7.27885	-16.5413	2.40046e-61	8.28977e-61	126.999
TMEM167A	-0.125554	7.21665	-17.6126	2.75816e-69	1.01442e-68	145.218
FSCN1	0.125518	7.55946	12.6748	8.92944e-37	2.40791e-36	70.6885
POLR1C	0.125475	7.20255	17.8253	6.39519e-71	2.3839e-70	148.97
CRELD2	-0.125425	7.11141	-20.3054	2.07796e-91	8.92749e-91	196.016
BNIPL	-0.125396	7.12679	-20.5503	1.4214e-93	6.16101e-93	200.989
P4HB	-0.125377	8.1237	-11.766	6.2525e-32	1.58362e-31	59.6057
NUPR1	-0.125303	8.5175	-10.9268	9.02888e-28	2.13333e-27	50.101
IGFL2	-0.125256	6.92852	-39.6782	0	0	769.115
FST	-0.125069	6.93378	-37.5852	3.57291e-306	3.39453e-305	689.904
NOB1	0.125056	7.42474	14.5367	8.29768e-48	2.52436e-47	95.9542
BCL10	0.125048	7.22562	16.9093	5.10952e-64	1.80084e-63	133.13
ODF2L	-0.124952	7.12559	-19.6163	1.87855e-85	7.80101e-85	182.336
EIF1B	0.1249	7.77992	12.1152	9.46966e-34	2.45136e-33	63.7668
PRDM2	0.124832	7.26626	16.1106	2.72072e-58	9.12234e-58	119.993
NREP	0.124713	7.00256	27.5324	5.24967e-166	3.25192e-165	367.476
CEBPG	0.124689	7.34383	15.2717	1.42712e-52	4.55143e-52	106.876
NUDT4	-0.124651	7.24641	-16.1742	9.736e-59	3.27305e-58	121.016
NAA10	-0.124649	7.30665	-15.9306	4.86508e-57	1.61076e-56	117.12
TXNL4A	-0.124545	7.22679	-17.3047	5.92762e-67	2.1428e-66	139.866
MGST3	-0.124519	8.22767	-11.8012	4.11865e-32	1.04567e-31	60.0202
FAM173A	-0.124507	6.98561	-29.8971	3.38054e-195	2.32348e-194	434.607
CLIC1	0.124409	8.87073	11.9737	5.24289e-33	1.34402e-32	62.067
ZNHIT1	-0.124361	7.64212	-13.0473	7.28661e-39	2.01287e-38	75.4683
GBP1	0.123991	7.12162	18.3265	7.53919e-75	2.892e-74	157.988
METAP2	0.123948	7.72427	12.3989	2.87835e-35	7.60322e-35	67.2373
DYNC1I2	-0.123827	7.52695	-13.3066	2.36652e-40	6.65039e-40	78.876
CTDSPL	0.12381	7.10909	20.2464	6.84646e-91	2.92753e-90	194.826
BAMBI	-0.123731	6.96161	-32.3229	1.44325e-227	1.10324e-226	509.061
PNMA1	-0.123662	6.9938	-28.4712	2.57852e-177	1.65721e-176	393.481
DENND2C	0.123546	7.38243	14.6605	1.35575e-48	4.15846e-48	97.7574
DUT	-0.123546	7.83523	-11.286	1.62855e-29	3.97693e-29	54.0844
SLC25A3	-0.123545	9.00013	-12.2441	1.95466e-34	5.10369e-34	65.3342
G3BP2	0.123537	7.58224	12.8166	1.45471e-37	3.96493e-37	72.4921
FAM162A	0.123501	7.89163	11.9211	9.86351e-33	2.5224e-32	61.4394
TMEM256	-0.123472	7.29659	-15.976	2.35839e-57	7.82876e-57	117.841
ANXA8	0.123461	7.11075	20.8078	7.05389e-96	3.11502e-95	206.282
RP11-467L13.7	-0.12345	7.04714	-21.0505	4.47996e-98	2.00067e-97	211.329
ENO1	-0.123323	8.91404	-11.0357	2.70927e-28	6.46896e-28	51.295
ST3GAL5	-0.123248	6.97302	-31.1038	5.41485e-211	3.94412e-210	470.937
RALY	-0.123203	7.33079	-15.3275	6.07422e-53	1.94406e-52	107.726
MYCBP2	-0.123032	7.68511	-12.6894	7.4196e-37	2.00503e-36	70.8726
SH3GLB2	-0.122986	7.07379	-22.8245	6.71162e-115	3.2368e-114	249.988
GOLM1	-0.122949	6.93642	-41.3305	0	0	834.558
GDE1	-0.122944	7.19242	-17.6318	1.96504e-69	7.23559e-69	145.556
RBM39	0.122934	8.45792	11.3872	5.13541e-30	1.2643e-29	55.2297
GMFG	-0.12293	6.90599	-65.9611	0	0	2102.64
SPPL2A	0.122929	7.2597	15.9527	3.41898e-57	1.13316e-56	117.471
PABPC1	0.122738	9.67087	13.7502	5.7549e-43	1.66753e-42	84.8625
NR4A2	-0.122605	7.32251	-13.6901	1.31541e-42	3.78211e-42	84.0402
PPIB	-0.122523	7.7991	-11.9209	9.89079e-33	2.52836e-32	61.4367
PFN1	0.122462	9.05961	11.872	1.7736e-32	4.52287e-32	60.8568
COX4I1	-0.122436	10.0624	-15.7702	6.19016e-56	2.0346e-55	114.587
SMIM5	-0.122348	6.93033	-44.0482	0	0	947.707
ATP5F1	-0.122339	7.95589	-11.8337	2.8005e-32	7.11864e-32	60.4032
ETHE1	-0.122332	7.13588	-18.9686	4.86268e-80	1.94415e-79	169.905
PRDM1	-0.12232	6.91813	-48.4375	0	0	1144.81
TUBA1B	-0.122306	9.11956	-9.34822	9.15877e-21	1.91801e-20	34.1221
FAM129B	-0.122273	7.0394	-23.8736	1.77453e-125	8.98177e-125	274.298
TRMT112	0.122179	8.37438	11.5931	4.76022e-31	1.18996e-30	57.5904
HNRNPD	0.122126	7.84583	11.8347	2.76587e-32	7.03343e-32	60.4155
MT1F	-0.122104	6.99893	-26.7101	2.09119e-156	1.23388e-155	345.401
MAP3K13	0.12208	7.39809	14.0192	1.36176e-44	4.00997e-44	88.5871
CXCR4	-0.122063	6.92984	-33.049	9.87702e-238	7.80433e-237	532.444
PLTP	-0.122061	7.1833	-17.4943	2.19464e-68	8.00657e-68	143.151
SFT2D2	-0.12204	7.0055	-26.7409	9.23201e-157	5.46249e-156	346.217
ACTR1A	-0.121992	7.10023	-20.5402	1.74853e-93	7.56862e-93	200.782
FAM114A1	-0.121979	7.05933	-22.3081	7.27966e-110	3.4452e-109	238.417
YAP1	0.121862	7.13505	18.8775	2.71806e-79	1.08125e-78	168.189
ITGB2	-0.121804	6.90333	-73.756	0	0	2612.51
ZFP36L1	-0.121521	9.29629	-9.95337	2.52408e-23	5.56545e-23	39.9545
MAL	-0.121507	6.94258	-41.4322	0	0	838.671
ECHDC1	-0.12145	7.22771	-16.7193	1.24504e-62	4.34942e-62	129.948
ALX1	-0.12137	6.93019	-42.9571	0	0	901.457
WWP1	0.121343	7.12029	19.3157	6.43694e-83	2.63507e-82	176.515
TPD52	0.121225	7.45744	13.9532	3.43364e-44	1.0055e-43	87.6669
NRDC	-0.12101	7.38535	-14.3412	1.40262e-46	4.20851e-46	93.1401
RNF130	-0.120964	7.00636	-25.8565	9.67676e-147	5.46538e-146	323.178
RARRES3	0.120666	7.01068	25.4326	4.68572e-142	2.58204e-141	312.407
PACSIN2	-0.120585	7.07883	-20.777	1.33593e-95	5.88309e-95	205.645
ALCAM	-0.120571	6.9902	-27.0728	1.32359e-160	7.93529e-160	355.055
ATP6V1A	-0.120547	7.10265	-20.1456	5.216e-90	2.21689e-89	192.801
MOB2	0.120515	7.32058	15.0645	3.3172e-51	1.04479e-50	103.743
TROVE2	-0.120513	7.39183	-14.0957	4.63154e-45	1.36958e-44	89.6602
PSMA7	-0.120457	8.32106	-11.1445	8.04495e-29	1.93991e-28	52.4995
SCARB1	-0.120456	6.94544	-37.4785	1.79448e-304	1.69473e-303	685.99
RPL28	-0.120447	11.5729	-20.7403	2.84922e-95	1.24865e-94	204.889
SERTAD3	0.120445	7.20393	17.0718	3.23435e-65	1.15341e-64	135.88
DAZAP2	-0.120403	7.55849	-12.7953	1.91345e-37	5.20856e-37	72.2196
C4orf3	-0.120324	7.99295	-11.4912	1.55224e-30	3.85446e-30	56.4171
MRPS21	-0.120289	7.63365	-12.5571	3.96555e-36	1.06122e-35	69.2069
NR1D1	0.120272	7.29721	15.1686	6.872e-52	2.17848e-51	105.311
TMEM141	-0.120264	7.45325	-13.8576	1.30193e-43	3.79501e-43	86.341
VSIG8	0.120214	6.96316	31.0685	1.60192e-210	1.16281e-209	469.853
IFITM2	-0.120199	7.01585	-24.241	2.72158e-129	1.40789e-128	283.066
CACNB4	0.120159	6.98962	28.343	9.48543e-176	6.0655e-175	389.88
BRIX1	0.120054	7.40416	14.1079	3.89889e-45	1.15509e-44	89.8315
RPS6KA5	0.119901	7.13799	18.0551	1.04056e-72	3.92267e-72	153.076
GJB1	-0.119901	6.93889	-41.6556	0	0	847.732
TMEM261	-0.119851	7.35851	-14.4752	2.02792e-47	6.15171e-47	95.0648
TRMT10C	0.119721	7.50493	13.1456	2.00165e-39	5.56092e-39	76.7529
EBPL	0.119707	7.77175	12.413	2.41363e-35	6.38097e-35	67.4123
IDH2	-0.119624	7.43213	-14.1497	2.15841e-45	6.41551e-45	90.4199
TMEM205	-0.119563	7.2487	-16.0113	1.34083e-57	4.46731e-57	118.404
ADH5	0.11943	7.42372	13.7576	5.20083e-43	1.50836e-42	84.9632
ASNA1	-0.119415	7.35992	-14.6597	1.37314e-48	4.20976e-48	97.7447
PRR7	0.119379	7.12089	18.6947	8.36697e-78	3.279e-77	164.772
SMIM14	0.119277	7.28772	15.115	1.54723e-51	4.89018e-51	104.503
NFATC3	0.119215	7.47595	13.3485	1.35086e-40	3.80801e-40	79.4335
AK4	0.11909	7.21683	16.5856	1.15393e-61	4.00681e-61	127.729
CTSK	-0.119049	6.9758	-28.4304	8.17851e-177	5.25098e-176	392.328
MAST4	0.119025	7.2706	15.5368	2.39599e-54	7.75453e-54	110.946
PPIG	0.118891	7.87677	11.4071	4.08842e-30	1.00811e-29	55.4559
HAGH	-0.118732	7.11371	-19.5915	3.05056e-85	1.26432e-84	181.852
PLK3	-0.118686	7.19811	-16.3015	1.23259e-59	4.18144e-59	123.075
ACTN1	-0.118681	7.11658	-18.7419	3.46433e-78	1.36612e-77	165.651
POLR2J3	-0.118676	7.22153	-15.9946	1.75191e-57	5.82469e-57	118.137
CHMP4C	-0.118662	7.00811	-26.7559	6.19585e-157	3.67632e-156	346.616
TOLLIP	-0.118615	7.27138	-15.6532	3.89397e-55	1.27131e-54	112.755
MRPL51	-0.118559	7.92089	-11.6072	4.03822e-31	1.01187e-30	57.7537
TRAPPC6A	-0.118503	7.48572	-13.1445	2.03295e-39	5.6454e-39	76.7375
UGCG	-0.118462	7.1178	-18.8236	7.48607e-79	2.97052e-78	167.179
DBP	0.118432	7.32584	14.5151	1.13499e-47	3.44959e-47	95.6424
SOAT1	-0.118426	6.94204	-38.1626	0	0	711.356
LSM14A	0.11842	7.58046	12.6321	1.53642e-36	4.12904e-36	70.1492
MSC	-0.118293	6.93858	-38.9224	0	0	740.047
EPAS1	0.118214	7.06569	21.2314	9.92577e-100	4.46413e-99	215.13
CSF1R	-0.118057	6.90235	-74.989	0	0	2697.67
HSBP1L1	-0.118055	7.21658	-16.27	2.05794e-59	6.96271e-59	122.565
FOXD3-AS1	-0.11805	6.93214	-41.6568	0	0	847.781
SMPD1	-0.118027	6.98835	-27.779	6.10835e-169	3.82496e-168	374.223
FAS	0.118007	7.08789	20.1629	3.68506e-90	1.56832e-89	193.147
MID1IP1	-0.117992	7.11241	-18.2367	3.8803e-74	1.47773e-73	156.355
MSRB2	-0.11791	7.05423	-22.0009	6.36441e-107	2.96336e-106	231.657
DYNC1LI2	-0.117776	7.41447	-13.5967	4.72349e-42	1.35198e-41	82.7686
GAS2L3	-0.117767	6.93862	-37.2938	1.57887e-301	1.47571e-300	679.216
SDF2L1	-0.117754	7.16455	-17.3202	4.53469e-67	1.64114e-66	140.133
RGS16	0.117699	7.13656	16.2391	3.39931e-59	1.14949e-58	122.065
BZW2	0.117611	7.47124	13.2922	2.86618e-40	8.04741e-40	78.6855
GOLGA4	0.117494	8.19792	10.5511	5.24255e-26	1.20065e-25	46.0739
NDUFA3	-0.117422	7.14781	-18.2401	3.64363e-74	1.38843e-73	156.418
GPI	-0.117317	7.13917	-18.3314	6.883e-75	2.64189e-74	158.079
C21orf91	0.117312	7.14648	17.7716	1.6614e-70	6.17133e-70	148.019
ZC3H11A	0.117242	7.37433	13.9991	1.80609e-44	5.3036e-44	88.3061
G0S2	-0.117224	6.91673	-35.7559	1.48984e-277	1.31491e-276	624.055
SLC25A11	-0.1172	7.29792	-15.0799	2.62974e-51	8.28676e-51	103.974
PSMD2	-0.117154	7.44524	-13.4457	3.65681e-41	1.03683e-40	80.733
SCAMP2	-0.117137	7.09863	-19.7326	1.91928e-86	8.00162e-86	184.611
MGME1	0.117109	7.32567	14.2949	2.72357e-46	8.15268e-46	92.4797
M6PR	-0.11705	7.2351	-15.9303	4.88915e-57	1.61789e-56	117.115
PDHA1	-0.117015	7.20395	-16.796	3.44676e-63	1.20875e-62	131.227
PAPOLA	0.116933	7.82509	11.5856	5.1959e-31	1.29785e-30	57.5035
CYP2U1	-0.11691	6.94786	-35.8156	1.80132e-278	1.59427e-277	626.166
SEPT4	-0.116776	6.93898	-37.3012	1.20402e-301	1.12701e-300	679.487
RPS2	0.11673	13.071	24.2291	3.62712e-129	1.8748e-128	282.779
GMDS	-0.116618	6.96237	-31.9118	6.52765e-222	4.94214e-221	496.052
SPTAN1	-0.116578	7.2202	-16.0469	7.57126e-58	2.52788e-57	118.973
GSDMC	0.11649	7.0752	20.719	4.42668e-95	1.93461e-94	204.45
EVI2B	-0.116473	6.90246	-74.7899	0	0	2683.84
CLPTM1	-0.116451	7.16121	-17.4841	2.62344e-68	9.56544e-68	142.973
COL4A5	0.116295	7.02826	23.281	1.90982e-119	9.3528e-119	260.435
PLPPR4	-0.116185	6.93477	-39.4044	0	0	758.533
SH3BP5	-0.116151	6.94187	-36.6712	1.04377e-291	9.48974e-291	656.621
CD37	-0.116148	6.90647	-65.1105	0	0	2050.03
PYDC1	-0.116051	6.90458	-63.3614	0	0	1943.77
RGL2	0.115992	7.12117	18.4642	6.00682e-76	2.32957e-75	160.511
IVNS1ABP	0.115985	7.44996	12.864	7.90045e-38	2.16078e-37	73.0989
PRCP	-0.115946	7.10558	-19.1632	1.20135e-81	4.85518e-81	173.596
RAB13	-0.115913	7.78413	-11.4839	1.6899e-30	4.19135e-30	56.3328
VAMP2	-0.115886	7.91327	-11.228	3.1439e-29	7.65381e-29	53.4317
LTB	-0.115859	6.90299	-56.4444	0	0	1549.16
SLC45A2	-0.11573	6.93522	-40.2654	0	0	792.088
RP11-307C19.2	-0.115607	6.92616	-41.0601	0	0	823.676
NARF	-0.115592	7.17652	-16.9988	1.12164e-64	3.98199e-64	134.641
SLC7A1	0.11534	7.09285	19.2497	2.28946e-82	9.32411e-82	175.249
HOXA7	0.115312	7.10934	18.624	3.12242e-77	1.21915e-76	163.459
C7orf73	-0.115299	7.53087	-12.6149	1.91077e-36	5.13074e-36	69.9325
C10orf54	-0.115266	7.05555	-21.6611	1.02664e-103	4.72464e-103	224.287
PTGES3	0.115117	8.44267	10.9037	1.16336e-27	2.74366e-27	49.8496
UROS	-0.115047	7.05922	-21.5867	5.08988e-103	2.33222e-102	222.689
PET100	-0.11504	7.23879	-15.6058	8.17401e-55	2.65907e-54	112.017
TGFB1	0.115022	6.99783	25.7579	1.20903e-145	6.7802e-145	320.657
MRPS6	0.114968	7.46025	12.8695	7.35962e-38	2.01373e-37	73.1694
NOTCH3	-0.114941	7.0453	-23.9673	1.91548e-126	9.74972e-126	276.521
PSENEN	-0.114868	7.27212	-15.1122	1.61406e-51	5.09885e-51	104.46
STX11	-0.114724	7.01855	-24.1154	5.56568e-128	2.85123e-127	280.053
MIEN1	-0.114667	7.36258	-14.0036	1.69608e-44	4.98749e-44	88.3687
RPS19BP1	-0.114556	7.48085	-12.9172	3.96854e-38	1.08869e-37	73.7833
REEP5	-0.114458	7.71087	-11.6596	2.18829e-31	5.50503e-31	58.3619
GPAA1	-0.114336	7.25462	-15.2348	2.50818e-52	7.99113e-52	106.314
SNF8	-0.114331	7.31972	-14.4565	2.65653e-47	8.04707e-47	94.796
LMO7	-0.11431	6.96523	-30.521	2.74487e-203	1.92414e-202	453.215
UCP2	-0.114298	6.90641	-59.4969	0	0	1718.21
NIPSNAP3A	-0.114174	7.15603	-17.3028	6.12175e-67	2.21172e-66	139.834
SECISBP2L	-0.11386	7.04914	-21.1967	2.06319e-99	9.26608e-99	214.4
RRAGC	0.11359	7.36996	13.527	1.21859e-41	3.47691e-41	81.826
ITSN2	-0.11359	7.18545	-16.1067	2.89303e-58	9.69493e-58	119.931
PRDX6	0.113416	8.18145	10.6807	1.31229e-26	3.03836e-26	47.4469
GLA	-0.113412	7.00353	-24.4566	1.48118e-131	7.71897e-131	288.27
CHCHD3	-0.11323	7.12825	-18.1725	1.24567e-73	4.71834e-73	155.192
GGH	-0.113154	7.14087	-17.4087	9.76495e-68	3.54616e-67	141.663
DUSP22	-0.113089	7.08859	-19.4408	5.72942e-84	2.35915e-83	178.927
ARMCX1	-0.113042	7.09993	-18.9218	1.178e-79	4.68908e-79	169.023
BANF1	-0.113034	7.69346	-11.5578	7.18108e-31	1.79018e-30	57.1823
MAPK6	0.113016	7.2652	14.8059	1.58779e-49	4.91301e-49	99.8921
PPP2R3A	0.112918	7.30541	14.1202	3.27544e-45	9.71744e-45	90.0049
CCNDBP1	-0.11282	7.23561	-15.4533	8.74229e-54	2.81503e-53	109.657
HMOX2	-0.112581	7.16109	-16.9113	4.94096e-64	1.7424e-63	133.163
GPRC5C	0.112562	7.05235	20.7185	4.4734e-95	1.95368e-94	204.439
NBEAL1	0.112561	7.80441	11.0774	1.70301e-28	4.08787e-28	51.7555
SSFA2	-0.112524	7.30715	-13.7247	8.1821e-43	2.36434e-42	84.5125
ABHD17A	-0.112495	7.08789	-19.5368	8.87141e-85	3.66004e-84	180.787
TMEM126B	-0.112458	7.19165	-16.2262	4.19166e-59	1.41516e-58	121.856
IRF4	-0.1124	6.94419	-34.1238	3.47213e-253	2.83178e-252	567.995
TNFAIP3	-0.112201	7.29524	-13.3371	1.57297e-40	4.42429e-40	79.2821
ITM2B	0.112113	9.73439	11.7463	7.88777e-32	1.9946e-31	59.375
ID2	0.112096	8.56137	7.90053	2.81635e-15	5.27088e-15	21.6501
PHF13	0.112014	7.21333	15.4615	7.70869e-54	2.486e-53	109.782
RAB6A	-0.111873	7.33546	-13.6458	2.41456e-42	6.92671e-42	83.436
TGFB1I1	-0.111867	6.96081	-30.1867	6.23047e-199	4.31503e-198	443.196
DDX46	-0.1118	7.78485	-11.0622	2.01808e-28	4.835e-28	51.5871
C9orf16	-0.111743	7.85346	-10.5567	4.94244e-26	1.13274e-25	46.1324
HIPK2	-0.111679	6.97674	-27.385	2.90119e-164	1.77803e-163	363.469
HSPB8	0.111613	7.00799	22.6203	6.78824e-113	3.2564e-112	245.38
PPL	-0.111483	7.20524	-15.8945	8.63712e-57	2.8507e-56	116.548
KLF9	0.111428	7.29806	13.7185	8.90639e-43	2.56895e-42	84.4281
LY6E	0.111383	7.63202	11.2211	3.39745e-29	8.25838e-29	53.3547
FGFBP2	-0.111346	6.91812	-39.693	0	0	769.7
RNF181	-0.11132	7.45203	-12.6432	1.33443e-36	3.58924e-36	70.2893
SLC4A7	-0.111294	6.95224	-31.7158	3.08278e-219	2.30644e-218	489.901
BRD2	0.11125	8.19118	9.85124	6.99947e-23	1.53003e-22	38.9447
TBCA	-0.111226	8.05249	-10.6383	2.06847e-26	4.77344e-26	46.9958
PAFAH1B3	-0.111186	7.16651	-16.3935	2.73699e-60	9.36012e-60	124.574
TRIM63	-0.1111	6.93342	-38.8159	0	0	735.995
EIF1AX	0.111072	8.44296	10.3189	6.02217e-25	1.35858e-24	43.6546
AK3	-0.110957	7.38717	-13.0923	4.04183e-39	1.11994e-38	76.0542
DNAJC1	-0.11093	7.21997	-15.1738	6.34957e-52	2.01488e-51	105.389
PDXK	-0.110926	6.98403	-26.9389	4.75732e-159	2.83871e-158	351.478
CHD7	-0.110886	7.02361	-22.6332	5.07936e-113	2.44032e-112	245.67
PTEN	-0.110821	7.14669	-16.8896	7.13016e-64	2.51021e-63	132.798
PSMD12	0.110751	7.39291	12.9501	2.59112e-38	7.12361e-38	74.2071
CHST2	-0.110611	6.92181	-42.1402	0	0	867.554
PPP4R1	0.110527	7.1129	17.8888	2.05833e-71	7.69535e-71	150.101
TNFSF10	0.110512	7.58964	10.9798	5.03054e-28	1.19709e-27	50.6811
PMM1	-0.110488	7.0591	-20.4183	2.10239e-92	9.06315e-92	198.301
TMEM208	-0.110458	7.31626	-13.9851	2.19642e-44	6.44684e-44	88.1115
LYPLA1	-0.110408	7.30168	-14.008	1.59317e-44	4.68705e-44	88.4309
ELF2	0.110324	7.25933	14.4331	3.72679e-47	1.12836e-46	94.4591
HLA-F	0.110259	7.21097	15.3526	4.12875e-53	1.32341e-52	108.111
PPP2CA	0.110127	7.60649	11.5528	7.60689e-31	1.89485e-30	57.1251
TULP4	-0.110116	7.11777	-17.9194	1.19195e-71	4.46683e-71	150.645
NIPAL1	-0.11009	7.02419	-23.1479	4.13258e-118	2.01602e-117	257.366
ATPIF1	-0.110067	8.11734	-10.332	5.25447e-25	1.1875e-24	43.7897
PTGES2	-0.109951	7.09967	-18.6511	1.88581e-77	7.37677e-77	163.962
PDGFA	0.109693	7.04718	19.9897	1.1786e-88	4.96927e-88	189.691
AUP1	-0.109657	7.3232	-13.7487	5.8784e-43	1.70253e-42	84.8414
RHOQ	-0.109568	6.97953	-27.1514	1.59853e-161	9.62005e-161	357.166
GNG2	-0.109481	6.93679	-35.2862	1.96883e-270	1.69287e-269	607.672
PRSS23	-0.10941	6.94954	-29.8107	4.35966e-194	2.98995e-193	432.053
TP53TG1	0.109372	7.36134	13.1371	2.24161e-39	6.22211e-39	76.6403
RALBP1	0.109353	7.88989	10.5792	3.88813e-26	8.93368e-26	46.3702
PTPRA	-0.109221	7.232	-14.8008	1.7125e-49	5.2937e-49	99.8169
ATF1	0.109201	7.18894	15.4742	6.32546e-54	2.042e-53	109.979
H1F0	-0.109182	7.50513	-10.61	2.80062e-26	6.4513e-26	46.6954
GGT6	-0.1091	6.97665	-28.6925	4.91832e-180	3.20652e-179	399.735
RUFY3	-0.109093	7.11894	-17.6941	6.55015e-70	2.42172e-69	146.651
DNAJC10	-0.109065	7.04337	-20.8085	6.95211e-96	3.07221e-95	206.296
MED21	0.10904	7.33563	13.37	1.01246e-40	2.85789e-40	79.7203
UBA2	-0.109027	7.36842	-13.2727	3.71472e-40	1.0416e-39	78.4276
PLAUR	-0.108948	7.06082	-18.8281	6.88696e-79	2.73622e-78	167.262
VIMP	-0.108938	7.50749	-11.8573	2.11442e-32	5.38766e-32	60.6822
FLNA	0.108906	7.22203	14.6673	1.22681e-48	3.76844e-48	97.8568
IFI30	-0.108826	6.98279	-25.248	4.8803e-140	2.66607e-139	307.769
CDC42	-0.108723	8.37674	-9.99066	1.73468e-23	3.83153e-23	40.3259
FIBP	-0.10872	7.20734	-15.5079	3.75159e-54	1.21295e-53	110.499
FMO1	0.108667	7.00444	23.6251	6.26474e-123	3.12842e-122	268.442
HSPA5	0.108663	8.39631	8.85002	8.94344e-19	1.80263e-18	29.5943
UGP2	0.108647	7.4525	12.118	9.15015e-34	2.36962e-33	63.8009
CCT7	-0.108584	7.565	-11.7126	1.17318e-31	2.96193e-31	58.9808
SLC31A1	-0.108544	6.97832	-27.0748	1.25202e-160	7.51331e-160	355.11
CDC37	-0.108351	7.61847	-11.3723	6.09224e-30	1.49812e-29	55.0601
PDXDC1	-0.108197	7.08352	-18.7327	4.11152e-78	1.62032e-77	165.481
HTRA1	0.108188	7.01687	22.006	5.69448e-107	2.65533e-106	231.768
CHCHD7	-0.108122	7.09156	-18.2607	2.50594e-74	9.57787e-74	156.791
MRPL43	-0.108087	7.46327	-12.3682	4.21683e-35	1.11157e-34	66.8579
ROCK1	-0.108061	7.28096	-13.7856	3.53003e-43	1.0252e-42	85.3487
HSPE1	-0.10806	8.33383	-9.93866	2.92533e-23	6.43451e-23	39.8084
MTHFD1L	-0.107968	6.9226	-41.059	0	0	823.633
DGCR6L	-0.10794	7.37317	-13.1467	1.97322e-39	5.48434e-39	76.7671
GPX2	-0.107915	6.97116	-27.2867	4.16016e-163	2.53003e-162	360.809
IGSF6	-0.107913	6.90231	-62.6625	0	0	1902.03
ARHGAP30	-0.107907	6.9565	-31.5238	1.23363e-216	9.16471e-216	483.915
UPF3A	0.107867	7.42718	12.1621	5.34017e-34	1.38919e-33	64.3358
COL4A3BP	-0.107848	7.2053	-15.1877	5.14163e-52	1.63239e-51	105.599
TFB2M	0.107828	7.10006	18.0258	1.76637e-72	6.65487e-72	152.548
SLC25A25	-0.107827	7.10504	-17.7212	4.05576e-70	1.50388e-69	147.129
TMED10	-0.107611	7.71398	-10.9753	5.28859e-28	1.25708e-27	50.6315
IAH1	-0.107587	7.19985	-15.1264	1.30309e-51	4.12265e-51	104.674
TMEM254	-0.107546	7.10142	-18.8172	8.44203e-79	3.34776e-78	167.059
CALR	-0.10745	8.16175	-9.62237	6.6316e-22	1.41974e-21	36.7192
CCDC85B	0.107437	7.74927	10.5297	6.58413e-26	1.50627e-25	45.8481
GNG12	0.107407	7.65142	10.9757	5.26241e-28	1.25133e-27	50.6364
ARHGEF28	0.107367	7.09066	18.168	1.35088e-73	5.11382e-73	155.111
MRPS25	-0.107294	7.1629	-16.194	7.06914e-59	2.37777e-58	121.335
MED13L	0.107259	7.21823	14.6037	3.11681e-48	9.51409e-48	96.9288
USP48	-0.107229	7.22633	-14.7547	3.38446e-49	1.04265e-48	99.1387
RGS14	0.107189	7.33938	13.1662	1.52653e-39	4.24842e-39	77.0223
WDFY1	-0.107058	6.98136	-26.1692	3.01881e-150	1.72968e-149	331.239
RAB9A	-0.107031	7.19154	-15.4293	1.26754e-53	4.07529e-53	109.287
COMMD7	-0.106988	7.22736	-14.9656	1.46851e-50	4.58647e-50	102.262
HMOX1	-0.106847	6.89969	-58.8315	0	0	1680.67
CLCA2	0.106833	7.43285	12.3641	4.43663e-35	1.16805e-34	66.8074
CAPN1	0.106806	7.56301	11.4603	2.2193e-30	5.50223e-30	56.0623
CHID1	-0.106742	7.15502	-16.3328	7.39437e-60	2.52061e-59	123.584
NDUFS4	-0.106676	7.81555	-10.5415	5.80719e-26	1.32927e-25	45.9725
SF3B1	0.106601	8.04539	10.0673	7.99163e-24	1.77446e-23	41.0934
HSP90AB1	0.106568	10.5295	12.4211	2.18319e-35	5.7838e-35	67.512
PLAT	-0.10655	6.97189	-23.7984	1.0566e-124	5.32248e-124	272.518
CXCL2	0.106504	7.03629	15.088	2.32855e-51	7.3413e-51	104.096
SAE1	-0.106473	7.14362	-16.5649	1.62495e-61	5.62388e-61	127.388
DENND4C	0.106449	7.09533	17.7349	3.18039e-70	1.17999e-69	147.372
CD69	-0.106233	6.90128	-50.5974	0	0	1248.23
XRCC5	-0.106177	8.04312	-10.0662	8.08221e-24	1.79394e-23	41.0822
XBP1	-0.106148	7.3043	-13.0688	5.49592e-39	1.52086e-38	75.7487
CENPC	0.106144	7.22195	14.1961	1.11692e-45	3.32922e-45	91.0754
CBR3	0.105993	7.30923	12.7239	4.77507e-37	1.29425e-36	71.3107
AADACL2	-0.105957	7.01359	-23.8527	2.91208e-125	1.4716e-124	273.804
ITGAV	0.105919	7.1474	15.9806	2.1915e-57	7.27857e-57	117.914
METRNL	-0.105902	6.94092	-35.4041	3.26434e-272	2.83372e-271	611.768
MBP	-0.105855	7.50494	-11.6943	1.45577e-31	3.67099e-31	58.7666
ROMO1	-0.10581	7.30733	-13.4134	5.65419e-41	1.60029e-40	80.2996
RNASEH2C	-0.10579	7.13889	-16.5047	4.39979e-61	1.5153e-60	126.396
UPP1	-0.105762	6.98075	-25.7671	9.54837e-146	5.36418e-145	320.893
PSMD3	-0.105633	7.28998	-13.6195	3.46041e-42	9.90899e-42	83.0781
TMCO1	-0.105535	7.42079	-12.1944	3.59826e-34	9.37205e-34	64.728
GRTP1	0.105505	7.07436	18.6507	1.89973e-77	7.42664e-77	163.954
SUN2	-0.105467	6.98434	-24.8461	1.0677e-135	5.71456e-135	297.792
RNF145	0.105406	7.18703	15.0063	7.97011e-51	2.50033e-50	102.871
ORMDL1	-0.105322	7.29099	-13.4423	3.82961e-41	1.08486e-40	80.6871
CAMK1D	-0.105219	7.05079	-20.2482	6.60873e-91	2.82779e-90	194.862
FXYD5	-0.105192	7.1586	-15.5403	2.2687e-54	7.34633e-54	111
TMEM123	-0.10518	7.75625	-10.4633	1.32853e-25	3.02402e-25	45.1523
GALK1	-0.105144	6.99976	-24.0955	8.95025e-128	4.5814e-127	279.579
SUMF2	-0.105077	7.20932	-14.6487	1.61351e-48	4.9419e-48	97.5841
CAMTA1	0.105033	7.68067	10.7224	8.36729e-27	1.94083e-26	47.8931
GOLGA2	-0.105008	7.25485	-13.813	2.41694e-43	7.0322e-43	85.7255
FAM83G	0.104984	7.04281	20.3016	2.24701e-91	9.64723e-91	195.938
SDHC	-0.104979	7.6539	-10.9852	4.73962e-28	1.12956e-27	50.7402
RAB5B	-0.10487	7.12768	-16.7533	7.04518e-63	2.46387e-62	130.515
AP3M2	-0.104836	7.01343	-22.3389	3.6761e-110	1.74629e-109	239.098
THUMPD3-AS1	-0.104811	7.29156	-13.0392	8.10461e-39	2.23591e-38	75.3625
VGLL4	0.104701	7.33405	12.7177	5.16883e-37	1.40038e-36	71.2319
MRPS16	-0.104687	7.2817	-13.7106	9.93302e-43	2.85986e-42	84.3196
TMBIM6	-0.104661	8.37562	-9.77653	1.4666e-22	3.18937e-22	38.2125
SRM	-0.104596	7.13825	-16.4012	2.41195e-60	8.25299e-60	124.7
FAM49B	0.104578	7.23039	14.1904	1.21078e-45	3.60728e-45	90.9951
DNAJB6	0.104554	8.43134	9.49002	2.37736e-21	5.02847e-21	35.456
NUCKS1	0.104494	8.38836	9.35616	8.49688e-21	1.78176e-20	34.1963
SRSF8	-0.104444	7.34356	-12.7068	5.94242e-37	1.6079e-36	71.0933
ZNF667-AS1	-0.104419	7.09197	-17.8187	7.18554e-71	2.67694e-70	148.854
RBM7	0.10439	7.24761	14.0012	1.75437e-44	5.15411e-44	88.3351
ABL2	-0.104388	6.97659	-25.2804	2.16349e-140	1.18394e-139	308.581
INADL	0.10432	7.16738	15.463	7.52568e-54	2.42822e-53	109.806
ZFAND1	0.104249	7.29365	13.2638	4.18444e-40	1.17227e-39	78.3092
MT-ND1	0.104238	11.2706	17.038	5.75352e-65	2.04832e-64	135.306
USF2	-0.104218	7.05461	-19.3843	1.70959e-83	7.01663e-83	177.837
AGTRAP	-0.104205	7.02682	-21.1857	2.60665e-99	1.16985e-98	214.167
CNN2	0.104165	7.20614	14.6303	2.11317e-48	6.46604e-48	97.3156
SSR1	-0.104099	7.301	-13.177	1.32227e-39	3.68156e-39	77.1652
ESD	0.104064	8.00715	9.94142	2.84552e-23	6.26114e-23	39.8358
NGEF	0.104054	7.0116	22.2802	1.35068e-109	6.36848e-109	237.8
TLN1	-0.104037	7.28161	-13.4274	4.68332e-41	1.3261e-40	80.487
LZTS1	-0.104012	6.93472	-35.329	4.4477e-271	3.83993e-270	609.158
ZNF655	0.103921	7.20623	14.54	7.90216e-48	2.40519e-47	96.0028
TSTD1	-0.103875	7.58284	-11.0989	1.34007e-28	3.22278e-28	51.9933
MAPKAPK3	-0.103815	7.0553	-19.6595	8.05079e-86	3.34983e-85	183.181
RBM25	0.103688	8.12117	9.52692	1.6682e-21	3.5415e-21	35.8065
KITLG	0.103664	7.0098	22.2852	1.21038e-109	5.71548e-109	237.909
PPP1CA	-0.103626	7.65584	-10.8103	3.22671e-27	7.55362e-27	48.8379
BARD1	0.103532	7.1751	15.0218	6.31146e-51	1.98293e-50	103.103
CIR1	0.103511	7.40862	11.7646	6.35117e-32	1.60796e-31	59.5901
PPP1R2	-0.103453	7.34733	-12.4851	9.80879e-36	2.6084e-35	68.307
BBOX1	-0.10345	7.11116	-17.5464	8.81808e-69	3.22448e-68	144.06
LGALS7	0.103446	7.71289	10.9249	9.2164e-28	2.17602e-27	50.0806
ICAM3	-0.103316	6.98081	-25.0047	2.10711e-137	1.13544e-136	301.711
PTP4A2	0.103306	7.45958	11.5402	8.80554e-31	2.19256e-30	56.9798
SCAND1	-0.103234	7.63548	-10.7682	5.10265e-27	1.19143e-26	48.3835
SND1	-0.103167	7.10176	-17.3059	5.80284e-67	2.09889e-66	139.887
PPP1R12B	0.103124	7.0349	19.8679	1.32704e-87	5.5655e-87	187.276
GCA	-0.103083	6.98399	-24.7898	4.27795e-135	2.27427e-134	296.406
FAM3C	-0.102979	7.21428	-14.2309	6.79614e-46	2.03051e-45	91.5698
EPPK1	-0.102914	6.99254	-23.1826	1.85775e-118	9.06977e-118	258.164
URM1	-0.102905	7.19558	-14.8171	1.34511e-49	4.16821e-49	100.057
FNIP2	-0.102871	6.98114	-24.789	4.36544e-135	2.31884e-134	296.386
CALD1	-0.102644	7.95587	-9.18622	4.17296e-20	8.63339e-20	32.6227
NOTCH2	-0.102633	7.03332	-20.9612	2.89693e-97	1.28736e-96	209.467
CHPF	-0.102572	6.99743	-22.8881	1.58366e-115	7.64915e-115	251.429
ARL3	-0.102557	7.17065	-15.0561	3.76987e-51	1.18618e-50	103.616
EIF5	0.102481	8.47631	9.08253	1.08673e-19	2.23228e-19	31.6767
C16orf13	-0.102473	7.34181	-12.6035	2.20637e-36	5.91695e-36	69.7896
CNOT7	0.102463	7.34608	12.473	1.14119e-35	3.03089e-35	68.1566
TSPAN10	-0.102431	6.96093	-28.3072	2.59408e-175	1.65546e-174	388.876
TAOK3	-0.10241	7.30351	-12.6852	7.82702e-37	2.11423e-36	70.8195
MOB3B	0.102383	7.02027	20.6109	4.10503e-94	1.78297e-93	202.228
PGAP1	0.10229	7.05187	19.0323	1.45505e-80	5.84697e-80	171.109
STRAP	-0.102218	7.59238	-10.8907	1.34155e-27	3.15686e-27	49.7083
MED31	0.102192	7.19599	14.4039	5.68151e-47	1.71365e-46	94.0395
MTHFD2	-0.102184	6.95132	-29.7845	9.38724e-194	6.43102e-193	431.287
DAB2	-0.102007	6.92077	-39.1457	0	0	748.586
ADAM10	-0.101655	7.10012	-17.0107	9.16752e-65	3.25825e-64	134.842
ACTR2	-0.101633	7.45026	-11.526	1.0384e-30	2.58356e-30	56.8162
TSC22D4	-0.101627	7.13703	-15.783	5.06112e-56	1.66523e-55	114.787
CCDC59	0.101552	7.47862	11.1933	4.64742e-29	1.12708e-28	53.0439
SMAP2	-0.101548	6.98215	-24.7679	7.32032e-135	3.87219e-134	295.87
BAP1	0.101519	7.06546	18.2157	5.68896e-74	2.16133e-73	155.974
GNAL	-0.101517	6.97273	-24.8285	1.65049e-135	8.79658e-135	297.357
KLK10	0.101487	7.04206	19.279	1.30439e-82	5.32597e-82	175.81
PTRH1	-0.101464	7.05345	-19.1846	7.97345e-82	3.22449e-81	174.005
MT1G	-0.101391	7.18724	-13.1894	1.12306e-39	3.12829e-39	77.3275
ANXA8L1	0.101332	7.20809	14.5638	5.58839e-48	1.7034e-47	96.3476
ALOX15B	0.101289	6.95821	27.4485	5.15761e-165	3.17318e-164	365.194
PSMD13	-0.101252	7.34193	-12.5129	6.91394e-36	1.84556e-35	68.6545
TUBB2A	-0.101247	8.40168	-8.26397	1.43278e-16	2.75471e-16	24.5847
IFI27	0.101212	7.36557	9.41888	4.68876e-21	9.87131e-21	34.7842
MBNL2	0.101151	7.28861	12.7035	6.197e-37	1.67607e-36	71.0516
FGF7	-0.101122	6.93791	-32.7659	9.5326e-234	7.44859e-233	523.277
NT5C3A	-0.101045	7.20722	-13.9397	4.14973e-44	1.21463e-43	87.4785
NHP2	-0.101021	7.83097	-9.98936	1.7575e-23	3.88059e-23	40.3129
PNN	0.101018	7.99811	9.3844	6.50399e-21	1.36748e-20	34.4606
LEO1	0.100997	7.23785	13.8041	2.73357e-43	7.94616e-43	85.6031
MLLT4	-0.100887	7.0245	-20.442	1.29838e-92	5.60862e-92	198.782
C11orf31	-0.100829	7.85937	-9.86226	6.27361e-23	1.37373e-22	39.0531
CD86	-0.100825	6.90009	-70.2208	0	0	2375.12
GYG1	-0.100649	7.00454	-22.1753	1.37626e-108	6.46026e-108	235.483
ZNF296	0.100618	7.23197	13.4693	2.65949e-41	7.5541e-41	81.0498
CRTAP	0.10061	7.23429	13.518	1.37703e-41	3.92719e-41	81.7044
UBXN1	-0.100588	8.07814	-9.49913	2.17839e-21	4.61226e-21	35.5425
NDUFA8	-0.100548	7.38892	-12.133	7.61672e-34	1.97573e-33	63.9831
DNAJC13	-0.100533	6.99857	-22.5408	4.04574e-112	1.93639e-111	243.599
NFKBIE	-0.100424	7.03414	-19.5586	5.79819e-85	2.39525e-84	181.212
CMC2	-0.100335	7.26441	-13.0837	4.5209e-39	1.25214e-38	75.9429
CTD-3252C9.4	0.100273	7.55849	9.64014	5.57959e-22	1.19776e-21	36.8901
SWAP70	-0.100134	7.19238	-14.1283	2.92201e-45	8.67297e-45	90.1185
ABI2	-0.100079	7.03652	-19.2797	1.28709e-82	5.25873e-82	175.823
XG	-0.100042	6.97507	-25.2998	1.32564e-140	7.26695e-140	309.07
WDR63	-0.0999481	6.9227	-36.347	1.176e-286	1.05706e-285	644.998
TRIM7	0.0999409	7.13258	16.0116	1.33406e-57	4.44711e-57	118.409
BCHE	-0.0999254	7.05079	-19.386	1.65644e-83	6.80288e-83	177.868
FKBPL	0.0998485	7.39067	11.6931	1.47667e-31	3.72221e-31	58.7524
CD53	-0.0998329	6.9004	-68.2379	0	0	2246.41
NDUFS2	-0.0998083	7.46449	-11.3949	4.70202e-30	1.15805e-29	55.3172
TRAK1	0.0998009	7.15861	14.9493	1.8745e-50	5.84869e-50	102.019
BAG5	0.0997974	7.33602	12.1968	3.49347e-34	9.10284e-34	64.7573
AKAP9	0.0997933	8.00473	9.02422	1.85297e-19	3.78295e-19	31.1494
VSNL1	-0.0997845	7.2385	-13.8198	2.19865e-43	6.40002e-43	85.8197
CHMP4B	-0.0996712	7.5653	-10.7413	6.82414e-27	1.58696e-26	48.0952
NRP2	-0.0994801	6.9415	-29.3729	1.59673e-188	1.07415e-187	419.257
[truncated: 3,442 more rows]

## Sheet: basal2 
	logFC	AveExpr	t	P.Value	adj.P.Val	B
KRT15	2.8908	9.90023	155.589	0	0	10421.4
KRT14	2.66431	12.6299	178.796	0	0	13212.1
CXCL14	2.64609	10.6774	179.745	0	0	13329.6
KRT5	2.10351	11.1877	134.913	0	0	8101.92
S100A2	1.92725	9.27725	124.159	0	0	6973.04
DST	1.87857	9.29862	128.911	0	0	7464.68
VIM	-1.77989	7.5862	-205.386	0	0	16591.8
COL17A1	1.70435	8.3383	148.383	0	0	9595.82
CYR61	1.49607	8.15448	101.93	0	0	4842.29
LGALS1	-1.36875	7.37443	-157.983	0	0	10704.8
CALML5	-1.34005	7.77763	-100.087	0	0	4679.26
POSTN	1.33314	7.94171	110.378	0	0	5618.37
DCT	-1.32608	7.52111	-169	0	0	12018
DCN	1.31701	7.74844	112.712	0	0	5840.24
PDLIM1	1.30932	8.24234	114.825	0	0	6044.04
ANXA1	1.30023	9.59726	96.7489	0	0	4390.01
CCL2	1.27864	7.38904	98.358	0	0	4528.38
KRT10	-1.20914	11.2733	-84.6916	0	0	3408.8
KRTDAP	-1.16526	8.90389	-70.736	0	0	2408.97
TYRP1	-1.15545	7.52368	-151.646	0	0	9968.7
DMKN	-1.14479	10.5955	-84.4947	0	0	3393.65
IGFBP7	-1.13163	7.39863	-144.597	0	0	9168.58
LIMA1	1.12015	8.13851	92.6569	0	0	4045.85
AQP3	1.0937	9.8684	90.9728	0	0	3907.43
PMEL	-1.09308	7.46374	-146.066	0	0	9333.64
MLANA	-1.06629	7.41557	-165.581	0	0	11606.2
HOPX	1.05522	9.01911	87.8499	0	0	3656.13
SFN	1.02961	10.6363	94.1096	0	0	4166.85
APOE	-1.01523	9.05027	-69.0383	0	0	2297.88
KRT1	-1.00715	10.7044	-69.0275	0	0	2297.18
MT2A	0.925083	8.95625	57.8604	0	0	1626.57
CD63	-0.905414	8.34801	-77.5754	0	0	2880.29
SBSN	-0.890075	7.79803	-66.8534	0	0	2158.4
CD59	-0.88786	7.95717	-80.4526	0	0	3089.48
CST3	-0.880653	7.8907	-75.0519	0	0	2702.12
ZFP36L2	0.876081	8.96398	66.0193	0	0	2106.29
EDN1	0.871281	7.5234	73.3483	0	0	2584.49
QPCT	-0.865411	7.30249	-143.903	0	0	9090.9
ATP1B3	0.84775	9.25519	72.0933	0	0	2499.68
FAM213A	0.842748	8.26059	66.2929	0	0	2123.39
MITF	-0.783129	7.2093	-126.064	0	0	7170.44
ERRFI1	0.769489	7.91366	62.0895	0	0	1868.18
HLA-B	0.768886	9.93858	66.1841	0	0	2116.62
IFITM3	0.768613	8.04357	60.4478	0	0	1772.58
DBI	-0.766088	8.96999	-59.9441	0	0	1743.75
AREG	0.762477	7.35005	63.9522	0	0	1979.33
ATF3	0.761466	8.47982	51.3745	0	0	1286.52
IGFBP5	0.743087	7.34961	70.352	0	0	2383.66
SYT8	0.728128	7.65736	64.3978	0	0	2006.51
FBXW7	0.721373	7.91312	62.1721	0	0	1873.09
ASS1	0.71994	7.37162	77.3199	0	0	2862.02
FABP5	-0.7048	8.46044	-42.2208	0	0	870.95
ETS2	0.700462	7.98303	60.5609	0	0	1779.13
SERPINB2	0.699248	7.77048	56.3025	0	0	1541.54
KLF5	0.690365	8.9094	61.1439	0	0	1812.88
CAPN3	-0.690269	7.18455	-142.149	0	0	8895.55
TMSB10	-0.686115	9.21552	-56.9939	0	0	1579.09
B2M	0.68576	12.1166	82.8608	0	0	3269.45
PTRF	0.683367	8.23953	56.8141	0	0	1569.3
PMAIP1	0.680514	8.30885	48.737	0	0	1158.96
NFKBIA	0.675812	10.5151	45.6165	0	0	1016.17
IER3	0.669918	9.15511	45.6152	0	0	1016.12
ADRB2	0.662124	8.10642	49.6109	0	0	1200.54
CXADR	0.661865	8.37259	55.654	0	0	1506.81
HLA-DRA	-0.656271	7.03671	-119.787	0	0	6532.69
PPDPF	-0.646919	8.69051	-55.751	0	0	1511.99
HLA-DPA1	-0.646513	7.01997	-132.651	0	0	7861.77
GSTP1	-0.643363	9.77467	-57.7625	0	0	1621.26
RND3	0.639053	7.99553	50.9142	0	0	1263.84
IL1R2	0.63894	7.1729	81.1691	0	0	3142.56
CD74	-0.638862	7.06103	-109.435	0	0	5529.55
DEGS1	0.638515	8.90904	54.2126	0	0	1430.81
IL18	0.633887	7.76782	58.2237	0	0	1646.81
WNT3	0.632469	7.28517	76.8743	0	0	2830.29
CLSTN1	0.632165	7.61405	60.4319	0	0	1771.71
HLA-DPB1	-0.62952	7.02505	-126.91	0	0	7257.94
ATP2B1	0.628028	7.89069	53.3326	0	0	1385.32
TUBA1A	-0.627038	8.24056	-46.2503	0	0	1044.46
EMP3	-0.6267	7.31477	-80.1479	0	0	3067.02
TXNIP	0.62489	8.90272	42.3348	0	0	875.656
HSPA2	0.621806	8.05272	50.0606	0	0	1222.24
GSTM3	0.621218	7.70557	57.1683	0	0	1588.61
DUSP1	0.619994	10.2308	40.2216	0	0	790.451
KLF4	0.614482	9.12357	49.8498	0	0	1212.06
ASAH1	-0.611591	7.51753	-66.3433	0	0	2126.56
CYBA	-0.60627	7.2193	-85.9943	0	0	3510.16
CCL27	0.605607	8.26892	44.6505	0	0	973.785
FXYD3	0.603639	9.21481	53.8573	0	0	1412.36
C1orf21	0.603402	7.93545	53.498	0	0	1393.82
CRABP2	-0.602656	7.52574	-54.8632	0	0	1464.86
CA12	0.601596	7.78936	54.8036	0	0	1461.75
PLP1	-0.599362	7.1216	-128.248	0	0	7397.21
GPM6B	-0.599015	7.13021	-125.637	0	0	7126.38
HNRNPA1	0.596661	10.4636	71.048	0	0	2429.84
ALDH3A2	0.595703	8.3675	49.0323	0	0	1172.97
SULT1E1	0.594633	7.12431	83.4877	0	0	3317.02
EGR1	0.592228	8.79182	44.1587	0	0	952.544
MYC	0.591747	8.98764	38.1982	0	0	712.782
JUNB	0.585069	10.9486	47.7727	0	0	1113.9
TGFBI	0.581404	7.69964	53.0831	0	0	1372.55
CDC42EP3	-0.578605	7.09826	-114.674	0	0	6029.47
LY6E	0.578488	7.63202	53.2926	0	0	1383.27
SOX15	0.577738	7.90357	50.3838	0	0	1237.92
CSTB	-0.572429	8.39063	-44.7329	0	0	977.393
DAAM1	0.568576	8.10797	44.9549	0	0	987.074
CAV1	0.567013	8.5575	43.6183	0	0	929.455
EHF	0.564582	7.73172	54.5491	0	0	1448.39
ANXA5	-0.562868	7.63508	-55.5388	0	0	1500.67
SYNE2	0.56256	8.70016	44.4994	0	0	967.261
BTF3	0.561493	10.7435	81.4968	0	0	3166.97
CTSB	-0.559059	7.3871	-62.6052	0	0	1898.72
FGFBP1	0.550849	7.58861	43.9117	0	0	941.934
FOS	0.550613	10.8965	33.7941	2.16534e-248	2.12082e-247	557.076
EMP1	0.550021	8.81627	43.7251	0	0	934.004
CALML3	-0.549212	7.6353	-44.5599	0	0	969.851
PERP	0.545097	11.5885	67.5278	0	0	2201.2
IRF1	0.544121	7.69714	44.4488	0	0	965.046
IMPA2	0.540671	7.95725	47.5225	0	0	1102.37
POLR1D	0.537494	8.42303	46.0919	0	0	1037.39
MT1E	0.535076	7.85209	44.0677	0	0	948.64
AP1S2	-0.533503	7.16432	-86.8784	0	0	3579.39
SAT1	-0.533167	8.71117	-34.8009	3.69738e-263	3.76693e-262	591.05
GSN	-0.531008	7.36048	-57.9471	0	0	1631.46
HLA-DRB1	-0.528277	7.00041	-123.021	0	0	6858.67
CST6	-0.526967	7.17868	-69.279	0	0	2313.68
ITGB1	0.525606	7.8157	47.5071	0	0	1101.66
GUK1	0.523586	9.04728	47.3153	0	0	1092.85
RPLP1	0.523459	13.8206	116.696	0	0	6226.62
TXNDC17	0.519918	7.7573	47.1043	0	0	1083.18
TAX1BP3	0.519472	7.82644	46.2796	0	0	1045.81
TP63	0.519079	7.53579	51.4791	0	0	1291.76
LAMB4	0.51546	7.21363	66.059	0	0	2108.82
ITGA2	0.514554	7.43284	53.733	0	0	1405.94
EIF3E	0.512591	9.7605	53.0825	0	0	1372.52
BCAN	-0.512571	7.08242	-110.419	0	0	5622.19
NPM1	0.512528	10.2515	58.1819	0	0	1644.49
GLTSCR2	0.510786	9.75539	52.9198	0	0	1364.22
ALDH3A1	0.510261	7.4647	48.7697	0	0	1160.54
RPLP0	0.508942	11.8912	83.9358	0	0	3351.2
RSL1D1	0.505929	8.59886	43.6141	0	0	929.279
TGIF1	0.505747	7.88479	42.964	0	0	901.854
ISOC1	0.50527	7.42561	52.8108	0	0	1358.68
NSG1	-0.502559	7.88837	-47.8391	0	0	1117.01
SEPP1	0.500485	8.01071	42.356	0	0	876.558
PLIN2	0.499054	7.79831	39.8035	0	0	774.094
TP53AIP1	0.499001	7.31346	56.7857	0	0	1567.75
CYB561A3	-0.498954	7.283	-63.6694	0	0	1962.39
KRT31	0.498934	7.2417	58.5984	0	0	1667.71
KTN1	0.496852	8.66857	41.263	0	0	831.945
MLEC	-0.496179	7.44886	-53.79	0	0	1408.89
SLC2A1	0.493197	7.82627	42.5341	0	0	883.931
APOD	-0.492698	7.05384	-92.6891	0	0	4048.52
ZFP36	0.491897	10.0338	32.1797	1.37855e-225	1.23562e-224	504.619
IL20RB	0.482716	7.71129	44.8469	0	0	982.363
PMP22	-0.479926	7.09735	-89.2914	0	0	3771.26
ID1	0.479611	8.55562	30.0534	3.30644e-197	2.71762e-196	439.343
LY6D	0.478904	9.9805	32.2188	3.97673e-226	3.57962e-225	505.861
S100A10	0.477078	9.81776	40.4517	0	0	799.551
HLA-C	0.475987	9.10195	38.9696	0	0	741.959
DUSP14	0.471388	7.6501	43.1923	0	0	911.44
NDUFA4	-0.467202	8.68236	-40.5226	0	0	802.358
FGFR2	0.463606	7.246	57.1708	0	0	1588.75
DEFB1	-0.461486	7.59099	-46.7842	0	0	1068.6
SNCA	-0.460385	7.31091	-59.4467	0	0	1715.46
EDNRB	-0.459736	7.07277	-108.455	0	0	5437.95
HLA-DRB5	-0.458959	6.9668	-125.591	0	0	7121.62
SNHG8	0.456169	8.6926	37.2734	3.33901e-301	3.77845e-300	678.578
TMEM147	-0.453977	7.6553	-44.7677	0	0	978.909
CCND2	0.453467	7.32038	51.4957	0	0	1292.59
TYR	-0.452656	7.06569	-102.146	0	0	4862.3
NDRG2	-0.452473	7.23616	-55.4645	0	0	1496.71
PLP2	0.452101	9.02663	40.6022	0	0	805.51
MEF2A	0.451956	7.43568	47.031	0	0	1079.84
PCSK2	-0.451493	7.05518	-89.205	0	0	3764.31
PLK2	0.45041	7.99154	33.7177	2.74561e-247	2.67676e-246	554.539
HLA-DQB1	-0.449735	6.99658	-109.258	0	0	5512.98
FRZB	-0.448909	7.01414	-90.0892	0	0	3835.62
ARL4D	0.448729	8.38278	32.5277	2.06027e-230	1.88398e-229	515.719
CTNNAL1	0.447278	7.34655	49.8372	0	0	1211.46
RPL5	0.445917	11.759	75.6838	0	0	2746.27
RPS19	0.445796	12.731	85.8214	0	0	3496.68
DNAJB1	0.442087	9.86354	31.0399	3.86423e-210	3.32713e-209	469.087
IGFBP3	0.441557	7.26224	40.5692	0	0	804.181
ACTB	-0.441043	10.4461	-42.2753	0	0	873.223
RGS1	-0.437746	6.95554	-131.232	0	0	7710.95
LAMA3	0.436704	7.22358	54.697	0	0	1456.15
CCND1	-0.436649	8.31661	-32.6794	1.56712e-232	1.44344e-231	520.593
MIB2	0.436358	7.58784	42.0019	0	0	861.982
NCL	0.435478	9.35886	38.3452	0	0	718.312
TPT1	0.435122	11.9666	74.6601	0	0	2674.92
ATOX1	-0.431446	7.32629	-50.499	0	0	1243.53
SERPINB5	0.430633	8.40538	35.8336	9.54748e-279	1.02721e-277	626.912
CHCHD6	-0.429811	7.19587	-63.1371	0	0	1930.42
S100B	-0.429638	6.99585	-80.8737	0	0	3120.3
CLDN4	-0.427649	7.42682	-38.7685	0	0	734.287
RAB32	-0.427538	7.11203	-72.2853	0	0	2512.61
DSC3	0.426274	8.833	37.7706	0	4.32252e-308	696.875
HMG20B	-0.425762	7.4603	-45.8083	0	0	1024.73
NDFIP2	0.423607	7.84459	38.4039	0	0	720.52
BLCAP	0.422276	7.53057	42.0844	0	0	865.368
RPL3	0.422022	12.9211	85.4249	0	0	3465.88
CAV2	0.421365	7.80336	37.3054	1.03448e-301	1.17483e-300	679.749
KIT	-0.420858	7.05097	-95.9687	0	0	4323.84
EEF1D	0.420034	10.1751	50.209	0	0	1229.43
RPS8	0.418655	12.5114	76.5736	0	0	2808.96
RPSA	0.418192	11.1929	59.557	0	0	1721.72
CBR1	0.417219	8.21445	34.1432	1.80687e-253	1.78909e-252	568.76
GYPC	-0.416985	7.04185	-99.2908	0	0	4610.24
RHOV	-0.415002	7.85099	-39.6355	0	0	767.578
GMPR	-0.414694	7.03913	-91.9563	0	0	3988.03
TRPM1	-0.4139	7.04817	-95.2268	0	0	4260.9
CEBPD	0.412833	8.16823	31.6054	9.72258e-218	8.54535e-217	486.566
SLC38A2	0.412322	8.54612	33.5288	1.42052e-244	1.37432e-243	548.296
BACE2	-0.412201	7.08963	-78.9497	0	0	2979.41
HLA-DQA1	-0.411534	6.94787	-136.701	0	0	8297.43
RPL36	0.411453	11.1394	59.3824	0	0	1711.82
ARPC3	-0.410011	8.18271	-36.1431	1.67438e-283	1.82626e-282	637.854
FERMT1	0.40904	7.40119	43.4336	0	0	921.628
MT1X	0.409016	8.86838	25.5835	1.029e-143	6.79248e-143	316.336
GAMT	0.408705	7.34921	45.4713	0	0	1009.78
S100A16	0.40568	8.95634	34.9508	2.12524e-265	2.1722e-264	596.204
SPINT2	0.402905	8.46595	35.9045	7.82721e-280	8.43555e-279	629.411
KRT19	0.40265	7.02325	54.4985	0	0	1445.67
NFIC	0.402299	7.89508	35.45	6.58793e-273	6.91187e-272	613.478
NFIB	0.401361	7.77681	35.4444	8.03237e-273	8.41341e-272	613.28
NRG1	0.401297	7.09994	59.431	0	0	1714.58
ARPC2	0.400655	9.35533	38.0716	0	0	708.069
PKM	0.39907	8.77894	33.0413	1.25532e-237	1.18201e-236	532.317
RGS2	-0.397115	7.42153	-36.9391	6.57571e-296	7.34925e-295	666.397
ZFAS1	0.39698	9.3254	35.8038	2.73107e-278	2.93335e-277	625.862
RPS5	0.396864	11.8604	66.6812	0	0	2147.74
PNRC1	0.396427	9.66324	35.9243	3.89868e-280	4.21603e-279	630.107
RPL12	0.395778	12.1988	69.0124	0	0	2296.39
ATP5E	-0.39522	8.85464	-35.4411	8.98681e-273	9.39759e-272	613.168
DDB2	0.394574	7.41005	41.6805	0	0	848.856
PEPD	-0.393476	7.18718	-55.82	0	0	1515.68
HLA-A	0.392834	9.58827	32.8916	1.63179e-235	1.51179e-234	527.454
SLC24A5	-0.391455	7.05187	-95.0008	0	0	4241.81
LYPD3	-0.390639	8.24605	-30.7586	2.05731e-206	1.74294e-205	460.516
RBBP8	0.390055	7.26639	45.7526	0	0	1022.25
RPL10A	0.388814	12.234	72.9169	0	0	2555.34
RGS10	-0.388601	7.1188	-59.7188	0	0	1730.91
MFSD12	-0.387717	7.0556	-73.5076	0	0	2595.58
ADAMTS1	0.387438	7.34174	37.5913	2.85245e-306	3.28654e-305	690.239
JUN	0.387376	10.9411	24.9923	2.87147e-137	1.84924e-136	301.518
EXPH5	0.386527	7.67907	35.5474	2.20278e-274	2.33039e-273	616.874
RPL18A	0.386344	12.3973	74.0024	0	0	2629.52
ATP6V0B	-0.386285	7.64732	-37.1187	9.47776e-299	1.06302e-297	672.934
GNB2L1	0.385488	11.4317	61.8123	0	0	1851.92
BAZ1A	0.385214	8.1008	31.6195	6.23608e-218	5.49625e-217	487.01
NCOA7	0.385	7.3505	40.9037	0	0	817.523
RPL13	0.384943	13.3362	81.9841	0	0	3203.42
SERBP1	0.384161	9.12649	35.4588	4.8476e-273	5.0944e-272	613.785
FBL	0.383658	8.29037	32.9207	6.33593e-236	5.89586e-235	528.399
SLC25A5	-0.383436	9.20802	-32.3516	5.72872e-228	5.18613e-227	510.097
CCDC3	0.38292	7.41566	39.6592	0	0	768.5
CYB5R1	0.382742	7.91436	33.1453	4.22263e-239	3.99982e-238	535.705
SERPINF1	-0.381709	7.17611	-53.6717	0	0	1402.78
ZC3H12A	0.381485	7.85308	31.9659	1.18651e-222	1.05751e-221	497.868
SYNGR1	-0.380997	7.32605	-46.1813	0	0	1041.39
CTSD	-0.380596	7.78379	-34.5866	5.50788e-260	5.51397e-259	583.75
RTN4	0.37949	9.50918	36.1118	5.0884e-283	5.53091e-282	636.743
TNFRSF18	0.378595	7.36681	41.4505	0	0	839.519
NEAT1	0.377946	10.4193	29.8974	3.36591e-195	2.75223e-194	434.725
SCEL	-0.377619	7.13723	-50.7373	0	0	1255.18
DAPL1	0.376268	7.98563	30.5729	5.70465e-204	4.81363e-203	454.898
RPS9	0.37613	12.0641	71.0236	0	0	2428.23
PTTG1IP	-0.37554	7.45968	-40.1587	0	0	788
FCER1A	-0.375318	6.94178	-123.938	0	0	6952.11
NDUFB2	-0.375048	7.87137	-34.0371	6.36595e-252	6.26413e-251	565.201
GPR143	-0.374813	7.04627	-91.3167	0	0	3935.54
NDUFB8	-0.374416	7.91278	-33.5518	6.62922e-245	6.42345e-244	549.057
EEF2	0.373373	10.3123	43.6012	0	0	928.732
GPSM2	0.373104	7.39901	39.7204	0	0	770.876
TIMP1	0.3731	7.26866	41.9464	0	0	859.708
MYO5A	-0.372824	7.15215	-58.3136	0	0	1651.81
YBX3	0.371911	8.98326	32.901	1.20026e-235	1.11526e-234	527.761
IER2	0.370608	10.1771	26.2856	1.46559e-151	1.00841e-150	334.375
UQCR11	-0.370052	7.92437	-33.4117	6.76672e-243	6.50693e-242	544.436
ATP1B1	-0.369152	7.13816	-50.0575	0	0	1222.09
RPS3	0.368201	12.3793	67.9962	0	0	2231.04
PSAP	-0.367968	7.97134	-32.315	1.84316e-227	1.66621e-226	508.93
GSTA4	-0.36776	7.51147	-38.3945	0	0	720.167
RPL39	0.367067	11.6719	59.6487	0	0	1726.93
SERPINH1	0.366205	7.26109	42.0028	0	0	862.017
GDPD2	0.365331	7.2042	48.1256	0	0	1130.33
KIAA1217	0.365241	7.19791	47.7253	0	0	1111.73
ARID5B	0.364197	7.72487	31.3011	1.23357e-213	1.07231e-212	477.128
RPS2	0.363557	13.071	69.0053	0	0	2295.93
TTC3	-0.363391	7.64506	-33.8357	5.35324e-249	5.25131e-248	558.473
SH3PXD2A	0.36259	7.23746	44.4207	0	0	963.854
SEPT10	0.362546	7.55047	35.4354	1.09663e-272	1.14487e-271	612.969
FOSB	0.362166	8.67746	26.6333	1.59479e-155	1.12291e-154	343.487
TNNT1	0.361869	7.26117	43.6603	0	0	931.247
CLIP1	-0.361349	7.56894	-34.9867	6.17511e-266	6.34225e-265	597.439
TIMP2	-0.360102	7.02242	-78.1519	0	0	2921.69
GABARAPL2	-0.359036	7.86922	-32.4481	2.62383e-229	2.37871e-228	513.177
NBL1	0.358571	7.57953	35.4067	2.98169e-272	3.09754e-271	611.97
DNAJA1	0.357675	8.93742	26.6872	3.83755e-156	2.70808e-155	344.91
DKK3	0.357492	7.2833	41.0779	0	0	824.5
COX7B	-0.356754	8.37885	-30.2939	2.52102e-200	2.0938e-199	446.513
PLEKHA5	-0.3565	7.18182	-51.3692	0	0	1286.31
CMTM6	-0.356016	7.30542	-41.0827	0	0	824.693
S100A4	-0.355347	7.4993	-30.3175	1.25072e-200	1.0415e-199	447.214
RPL7	0.355017	12.7533	74.414	0	0	2657.89
C4orf48	-0.354014	7.01865	-84.4086	0	0	3387.43
LAMB3	0.35315	7.22949	43.3077	0	0	916.307
RAB7A	-0.352782	7.99897	-31.6985	5.27973e-219	4.66634e-218	489.477
ING2	0.352718	7.86752	30.0754	1.71083e-197	1.40982e-196	440.001
CDCA7L	0.351865	7.21826	43.4762	0	0	923.429
GADD45A	0.350512	7.96035	27.4432	5.96312e-165	4.37365e-164	365.164
GCNT2	-0.350152	7.05469	-67.1567	0	0	2177.69
HLA-DQB2	-0.34946	6.93953	-89.2396	0	0	3766.62
ADGRG1	-0.349254	7.09791	-56.9402	0	0	1576.16
FCGRT	-0.348103	7.38616	-38.3403	0	0	718.129
ITGA6	0.347532	7.38083	36.5999	1.3602e-290	1.50429e-289	654.167
IFI16	0.34744	7.78385	30.6994	1.2385e-205	1.04645e-204	458.723
PRNP	0.346785	7.7402	31.5861	1.76745e-217	1.5513e-216	485.969
DYNLL1	-0.345689	9.57797	-30.4041	9.22741e-202	7.72445e-201	449.817
SERF2	-0.344956	9.36829	-33.1517	3.42722e-239	3.25124e-238	535.914
RPS20	0.344129	11.743	60.3241	0	0	1765.51
FAM60A	0.343673	7.58217	33.045	1.11342e-237	1.04997e-236	532.436
NDUFA4L2	0.343326	7.71801	26.004	2.17961e-148	1.47409e-147	327.081
RSL24D1	0.342802	8.30041	29.6927	1.39536e-192	1.12786e-191	428.705
SPATS2	0.3426	7.3957	36.4449	3.5482e-288	3.90364e-287	648.607
ID3	0.342266	8.40847	22.8968	1.29866e-115	7.38746e-115	251.743
SLCO4A1-AS1	-0.341874	7.01471	-81.9259	0	0	3199.06
CTSH	-0.341525	6.96529	-85.314	0	0	3457.27
CYSTM1	-0.340521	7.21463	-44.6634	0	0	974.373
COX6A1	-0.340151	8.79325	-30.2949	2.4448e-200	2.03317e-199	446.544
MCL1	0.340022	8.25747	27.2031	3.9672e-162	2.87974e-161	358.672
HPGD	-0.340006	7.05537	-55.839	0	0	1516.69
HINT1	0.33952	9.82775	35.7074	8.10239e-277	8.62939e-276	622.474
TNFSF10	0.339417	7.58964	30.8373	1.87471e-207	1.59678e-206	462.909
RPS27A	0.338383	12.5445	71.4089	0	0	2453.86
MAFB	0.338257	8.26736	25.939	1.16137e-147	7.80445e-147	325.411
RPS18	0.338098	13.6406	70.7403	0	0	2409.45
S100A14	0.337866	9.88722	28.4395	6.29154e-177	4.82098e-176	392.704
ODC1	0.33735	7.18893	41.9094	0	0	858.194
SOCS3	0.337306	7.3936	31.6774	1.02849e-218	9.07732e-218	488.81
ETFA	0.337092	7.58673	32.8073	2.50237e-234	2.31159e-233	524.726
GATA3	0.336591	7.99141	28.9367	4.64379e-183	3.63305e-182	406.806
RABAC1	-0.336171	7.67218	-31.9102	6.86005e-222	6.10564e-221	496.116
TYROBP	-0.334656	6.93329	-147.044	0	0	9444.07
CITED2	0.334436	8.21072	23.6909	1.33564e-123	7.98485e-123	270.101
PSME1	0.333774	8.04473	28.1886	7.14426e-174	5.40898e-173	385.679
RPS27	0.333293	12.1018	61.0165	0	0	1805.48
IGFBP6	0.333156	7.01207	52.7186	0	0	1353.93
MARCKSL1	-0.332393	7.41485	-34.282	1.68078e-255	1.67207e-254	573.433
SEMA3C	-0.331789	7.04388	-62.777	0	0	1908.94
FGFR3	0.331244	7.3777	36.4146	1.04775e-287	1.1507e-286	647.525
SEC11A	-0.331026	7.59914	-32.4872	7.49407e-230	6.82327e-229	514.429
OSTM1	-0.33081	7.14182	-52.0877	0	0	1322.15
C1orf68	-0.329014	6.92989	-88.5353	0	0	3710.22
TSTA3	0.32881	7.59354	31.8064	1.79281e-220	1.58674e-219	492.856
SPARC	0.32804	7.36631	35.4591	4.80356e-273	5.0565e-272	613.794
C15orf48	-0.32792	6.92857	-95.2655	0	0	4263.79
CELF2	-0.32686	7.00745	-74.9649	0	0	2696.08
EMP2	-0.32606	8.20979	-27.5917	1.03832e-166	7.66883e-166	369.209
FAM134B	0.326041	7.17949	42.2195	0	0	870.925
VAPA	0.324897	8.25805	28.2956	3.58015e-175	2.71705e-174	388.668
TUBA4A	0.324791	8.35806	25.9493	8.89524e-148	5.98399e-147	325.677
NFE2L2	0.32448	8.38676	27.079	1.11809e-160	8.06066e-160	355.338
TPI1	-0.324152	8.76737	-26.8093	1.50236e-157	1.06971e-156	348.145
PRELP	-0.3238	6.99111	-75.6107	0	0	2741.15
BGN	0.323798	7.23307	37.8211	0	0	698.747
SRGN	-0.322435	6.96764	-71.6875	0	0	2472.27
SPRR1B	-0.322231	7.04712	-43.2117	0	0	912.226
H3F3B	0.322154	11.6298	42.1912	0	0	869.76
KRT23	-0.322104	6.94015	-90.9351	0	0	3904.25
LDHB	-0.321938	7.60372	-31.5624	3.69876e-217	3.23297e-216	485.232
RPS3A	0.321781	12.6301	64.8428	0	0	2033.69
TMEM14C	-0.321658	7.7825	-29.6015	2.02044e-191	1.62481e-190	426.035
TMSB4X	0.321313	11.0612	26.7488	7.50533e-157	5.31411e-156	346.539
RPL14	0.320724	11.6151	56.7843	0	0	1567.68
LDHA	0.320231	9.54208	28.4744	2.35181e-177	1.80867e-176	393.687
TJP1	-0.319803	7.11502	-49.0193	0	0	1172.36
MPZL2	0.318676	7.3581	35.6983	1.11284e-276	1.18323e-275	622.157
RPL13A	0.318222	13.3543	71.3392	0	0	2449.21
TUBB2B	-0.317792	7.04637	-54.6307	0	0	1452.67
FLG	-0.317637	6.92981	-81.8843	0	0	3195.59
KREMEN2	0.317452	7.07496	46.0601	0	0	1035.95
SOSTDC1	-0.315965	7.06062	-48.388	0	0	1142.58
SLURP1	-0.315811	6.94499	-75.536	0	0	2735.65
ATP5L	-0.315675	8.91625	-29.0633	1.22518e-184	9.65669e-184	410.436
ST3GAL4	-0.315653	7.02883	-71.2999	0	0	2446.59
CARD18	-0.315631	6.97422	-71.3309	0	0	2448.53
BTG1	0.315163	9.927	26.1025	1.70136e-149	1.15805e-148	329.628
PSMB8	0.315102	7.54788	31.1514	1.24764e-211	1.08009e-210	472.516
COL7A1	0.314763	7.18811	40.9707	0	0	820.204
ZEB2	-0.314418	6.99677	-76.0254	0	0	2770.26
EEF1B2	0.313904	10.6124	37.8062	0	0	698.196
CHCHD10	-0.31376	7.33482	-34.8472	7.46732e-264	7.62003e-263	592.648
CLDN1	-0.313681	7.56204	-30.1051	7.06323e-198	5.85094e-197	440.884
AGPAT2	-0.313058	7.28693	-38.8435	0	0	737.152
CLEC2B	0.311322	8.19716	24.6973	4.14541e-134	2.62957e-133	294.255
PAG1	-0.311285	7.00994	-67.0115	0	0	2168.52
LST1	-0.311017	6.93255	-123.774	0	0	6935.35
CDCP1	0.31092	7.24418	38.3209	0	0	717.401
SERP1	0.310694	8.15348	26.8637	3.53095e-158	2.52546e-157	349.591
TNFRSF19	0.309674	7.39806	32.9494	2.49272e-236	2.32642e-235	529.331
UBC	0.309561	11.0021	32.9332	4.21869e-236	3.93145e-235	528.805
TNFRSF12A	0.309281	7.42079	29.7217	5.96523e-193	4.84016e-192	429.554
COX6B1	-0.308995	8.47112	-27.0166	5.94832e-160	4.27376e-159	353.669
SDCBP	-0.308614	7.73738	-30.9802	2.38591e-209	2.04318e-208	467.269
VAV3	0.308585	7.49918	31.1289	2.49163e-211	2.15408e-210	471.826
SVIL	0.308549	7.45208	31.8372	6.81688e-221	6.04176e-220	493.822
TALDO1	-0.308359	7.68512	-29.4215	3.86777e-189	3.0947e-188	420.787
UQCRQ	-0.307153	8.16039	-26.5489	1.4749e-154	1.0339e-153	341.266
RPS4X	0.306468	12.8289	62.5119	0	0	1893.19
HNRNPC	0.306396	8.75392	26.6293	1.76735e-155	1.24303e-154	343.385
LY6G6C	-0.306389	7.07132	-52.6205	0	0	1349.02
ATF4	0.305899	8.50496	25.4439	3.51867e-142	2.30349e-141	312.809
RPL9	0.30529	12.1383	57.4631	0	0	1604.77
RPL7A	0.304799	11.9968	55.7702	0	0	1513.02
GLTP	-0.304404	7.78691	-28.4879	1.61008e-177	1.23974e-176	394.066
COX5B	-0.304401	8.80634	-27.3039	2.60173e-163	1.89945e-162	361.393
PTN	-0.304229	7.03216	-49.5261	0	0	1196.47
RPL23	0.30407	11.1133	43.954	0	0	943.778
RPL29	0.304026	11.8509	54.5761	0	0	1449.81
UBL3	-0.303628	7.3109	-35.471	3.17164e-273	3.34421e-272	614.209
MCOLN3	-0.303502	6.99858	-72.0041	0	0	2493.69
NDUFS6	-0.30334	7.72862	-28.5448	3.23034e-178	2.50253e-177	395.67
FAM84A	-0.30333	7.13914	-44.6469	0	0	973.659
RPL4	0.302903	11.1338	47.126	0	0	1084.18
RAB11FIP1	-0.302798	7.13811	-42.2033	0	0	870.258
ILVBL	-0.302788	7.13958	-45.5242	0	0	1012.12
LUZP1	0.302228	7.76181	26.7116	2.00883e-156	1.41917e-155	345.556
ARL4A	0.302212	8.18028	23.0536	3.61227e-117	2.07158e-116	255.319
PVRL4	-0.301787	7.1601	-45.1245	0	0	994.508
DHRS7	-0.301056	7.13051	-44.4073	0	0	963.273
LOR	-0.300966	7.01478	-48.8657	0	0	1165.03
RPL30	0.30068	11.7648	53.8657	0	0	1412.8
SPTBN1	-0.300397	7.43424	-31.8677	2.61495e-221	2.32086e-220	494.779
HES4	-0.299306	7.11515	-44.8647	0	0	983.14
EIF4A3	0.29926	8.00635	23.4586	3.08742e-121	1.82509e-120	264.668
PLXNC1	-0.299064	6.99011	-74.7217	0	0	2679.19
RBP1	-0.298575	7.19593	-38.8405	0	0	737.041
RPS15A	0.297528	11.938	53.6568	0	0	1402
PLEKHA1	0.296424	7.57225	28.4899	1.52073e-177	1.17237e-176	394.123
ANKRD28	-0.295153	7.05888	-51.9242	0	0	1313.95
AHNAK2	0.292695	8.41271	24.0289	4.4066e-127	2.69803e-126	278.104
CDH13	0.292565	7.16699	39.0206	0	0	743.904
WLS	0.291716	7.22302	36.26	2.62023e-285	2.86777e-284	642.008
ARL4C	0.291331	7.16649	38.6174	0	0	728.578
DPYSL2	-0.291304	6.98974	-62.6774	0	0	1902.98
CKB	0.290659	7.71665	25.4454	3.39021e-142	2.22169e-141	312.846
RPL31	0.290598	11.4294	44.307	0	0	958.945
MEIS2	0.290426	7.15768	39.9023	0	0	777.962
RPS24	0.290288	12.1373	56.2621	0	0	1539.42
PTMA	0.289864	12.3931	45.5706	0	0	1014.18
RPL32	0.289851	12.4948	58.7758	0	0	1677.64
RPL34	0.289497	12.4117	54.4279	0	0	1442.05
RPL35A	0.289331	11.6378	49.4593	0	0	1193.31
TIMP3	0.288684	7.10873	40.5859	0	0	804.864
DSP	0.288651	10.3405	26.0549	5.83528e-149	3.96336e-148	328.397
GLRX	-0.288636	6.9735	-66.0942	0	0	2110.94
CNFN	-0.288328	6.92986	-89.5308	0	0	3790.52
ARL5A	-0.288265	7.56511	-28.0962	9.37149e-173	7.07832e-172	383.108
NDUFA1	-0.287749	7.78915	-26.3812	1.20276e-152	8.32992e-152	336.871
VAT1	-0.287106	7.09334	-46.6666	0	0	1063.27
NOB1	0.286458	7.42474	30.4494	2.36345e-202	1.98111e-201	451.178
PHACTR1	-0.286109	6.97774	-59.7055	0	0	1730.06
SLC25A4	-0.285038	7.15541	-41.166	0	0	828.038
HLA-DQA2	-0.284912	6.92456	-111.998	0	0	5772.1
KLF6	-0.284859	8.83161	-20.2688	4.36212e-91	2.16806e-90	195.393
BCAP31	0.284588	7.83914	25.2936	1.54905e-140	1.00887e-139	309.03
GJB6	-0.284427	7.02641	-49.9858	0	0	1218.6
DSTYK	-0.284424	7.10536	-45.3817	0	0	1005.83
RAB38	-0.283783	7.47221	-30.2489	9.67055e-200	8.02124e-199	445.171
KRT6B	-0.283423	7.02815	-37.7	5.16855e-308	5.96596e-307	694.247
RPL37	0.282953	11.1498	41.4143	0	0	838.055
FIS1	-0.282648	7.7841	-26.1388	6.63415e-150	4.53024e-149	330.568
PPP1R10	0.282604	8.08075	22.659	2.83637e-113	1.58502e-112	246.368
HSPD1	0.282341	8.22369	23.3798	1.93396e-120	1.13372e-119	262.837
STX7	-0.282287	7.21497	-37.8972	0	0	701.573
ZNF106	-0.282244	7.41974	-30.8466	1.40975e-207	1.20237e-206	463.194
CTSF	-0.282146	7.24103	-36.2757	1.49842e-285	1.64282e-284	642.566
EEF1A1	0.281687	13.4131	58.2541	0	0	1648.5
MIPEP	0.281675	7.24912	34.2229	1.23695e-254	1.22669e-253	571.439
CLIC3	-0.281578	6.95291	-70.571	0	0	2398.13
PHLDB2	0.281351	7.06276	45.0303	0	0	990.378
HLA-DMA	-0.281229	6.93813	-103.143	0	0	4951.6
COX7A2	-0.281221	8.57962	-24.6352	1.90054e-133	1.20317e-132	292.735
PPP1R16A	0.280661	7.49818	28.3618	5.59736e-176	4.26841e-175	390.522
RPL21	0.28053	12.5737	54.2244	0	0	1431.43
FGD6	0.280464	7.13789	40.0131	0	0	782.291
DLK2	0.280156	7.06163	45.4899	0	0	1010.61
BTG2	0.279484	8.40377	19.2087	5.02876e-82	2.34836e-81	174.582
RPS28	0.278108	11.356	44.0221	0	0	946.694
MFSD2A	0.27741	7.6578	26.4845	8.01006e-154	5.59645e-153	339.576
TBC1D16	-0.277259	7.0171	-62.9267	0	0	1917.86
TFAP2C	0.276967	7.65728	25.795	4.66528e-146	3.10545e-145	321.723
COX6C	-0.276149	8.67629	-24.1491	2.47969e-128	1.53455e-127	280.976
INPP4B	-0.27612	6.99683	-65.1094	0	0	2050.05
AMD1	0.275932	8.24974	22.2959	9.55069e-110	5.23553e-109	238.262
NDUFC2	-0.274756	7.89661	-24.9754	4.3546e-137	2.79869e-136	301.102
HNRNPF	0.274722	8.19427	23.7196	6.77205e-124	4.05619e-123	270.779
SNAI2	0.274494	7.61561	24.2768	1.14779e-129	7.14492e-129	284.044
CCDC80	-0.274346	7.01578	-54.0635	0	0	1423.06
RPL24	0.274191	11.0247	42.6846	0	0	890.185
MYO10	-0.274164	7.28009	-34.6628	4.09924e-261	4.12987e-260	586.345
TKT	0.27404	7.87667	24.0076	7.32919e-127	4.47448e-126	277.596
GPR183	-0.274011	6.92493	-87.1723	0	0	3602.53
DSTN	0.273344	9.3816	26.664	7.07543e-156	4.98743e-155	344.299
TIPARP	0.273236	7.77785	23.9382	3.82393e-126	2.31444e-125	275.947
H2AFJ	-0.272697	7.75442	-24.574	8.47142e-133	5.33632e-132	291.243
IMPDH2	0.272032	8.0728	23.0097	9.84885e-117	5.62272e-116	254.317
EIF2A	0.271841	7.83868	24.2804	1.05277e-129	6.55987e-129	284.13
IFI27	0.271744	7.36557	23.1252	6.97648e-118	4.01543e-117	256.96
MGST1	-0.271473	7.01939	-51.0026	0	0	1268.21
PRELID1	-0.271197	7.96271	-24.1358	3.41015e-128	2.1083e-127	280.658
NFIX	0.270766	7.39221	29.2529	5.164e-187	4.10078e-186	415.899
CCNL1	0.270599	8.66714	21.2992	2.35925e-100	1.24381e-99	216.681
CAP1	-0.269918	7.56186	-26.5772	6.99091e-155	4.90602e-154	342.012
CPVL	-0.269725	6.9413	-78.8226	0	0	2970.17
PSMB6	-0.269693	7.96138	-24.2132	5.31407e-129	3.30474e-128	282.514
EZR	0.269685	8.51897	21.4932	3.78141e-102	2.00862e-101	220.805
KRT2	-0.269675	7.24824	-23.8946	1.08256e-125	6.53352e-125	274.908
PYURF	-0.269613	7.98014	-24.421	3.51179e-131	2.19686e-130	287.524
RPL11	0.269543	12.3575	57.6257	0	0	1613.72
CISD1	-0.269446	7.63867	-25.7529	1.36893e-145	9.09321e-145	320.648
FDFT1	-0.268953	7.37903	-29.8047	5.16135e-194	4.20404e-193	431.998
CFL1	-0.268576	9.47311	-25.4059	9.17231e-142	5.99226e-141	311.852
PRRG4	0.268373	7.39165	28.9659	2.01216e-183	1.5781e-182	407.641
GBP1	0.268136	7.12162	36.2411	5.1462e-285	5.62266e-284	641.333
RPL22	0.267709	10.8447	39.2584	0	0	753.02
RBMX	0.267189	7.8621	23.3807	1.8928e-120	1.11062e-119	262.858
BSG	-0.266941	7.79222	-24.6063	3.8449e-133	2.42681e-132	292.031
CYBRD1	0.266939	7.18204	35.0558	5.71752e-267	5.90097e-266	599.816
CNN3	-0.266356	7.06682	-43.7764	0	0	936.187
CPQ	-0.266219	7.08769	-44.9037	0	0	984.844
RPS23	0.266199	12.2595	50.7033	0	0	1253.51
HNRNPA0	0.266192	8.70901	23.2147	8.84861e-119	5.11621e-118	259.021
EPB41L4A-AS1	0.265467	7.86156	23.3326	5.7865e-120	3.37342e-119	261.743
TCEB2	-0.265389	8.269	-23.1692	2.52612e-118	1.45793e-117	257.974
GPR137B	-0.264878	7.04254	-48.8392	0	0	1163.83
AES	0.264689	7.42094	27.7239	2.76638e-168	2.05516e-167	372.829
FSCN1	0.264618	7.55946	24.4349	2.50294e-131	1.56731e-130	287.862
SERPINA12	-0.26451	6.97124	-58.1704	0	0	1643.76
ARL6IP5	-0.264429	7.79688	-23.5681	2.38456e-122	1.41887e-121	267.224
CCDC6	0.262941	7.35438	29.3551	2.66692e-188	2.12582e-187	418.859
HSP90AB1	0.262707	10.5295	28.0003	1.34631e-171	1.01205e-170	380.447
TFAP2B	-0.262364	7.11223	-39.188	0	0	750.316
QPRT	-0.262133	6.97511	-66.7046	0	0	2149.21
LCP1	-0.261876	6.92111	-135.4	0	0	8156.62
DDX5	0.261498	9.70474	24.0039	7.99107e-127	4.87386e-126	277.509
ATP6AP2	-0.261468	7.64374	-24.9264	1.46467e-136	9.40385e-136	299.891
TXN	0.261229	9.60666	23.2267	6.70799e-119	3.88206e-118	259.297
RPS16	0.260907	11.7011	46.2606	0	0	1044.96
SULT2B1	-0.260774	7.04309	-46.6448	0	0	1062.28
AIF1	-0.260516	6.92278	-114.469	0	0	6009.59
ATP5I	-0.260388	7.95004	-22.8067	1.0045e-114	5.68856e-114	249.702
ADM	0.259914	7.86395	17.1914	4.1827e-66	1.72227e-65	138.036
RPS21	0.259762	9.96858	28.6814	6.74104e-180	5.23505e-179	399.534
EBPL	0.259695	7.77175	24.6251	2.429e-133	1.53618e-132	292.49
GLUL	0.259261	7.74847	21.8468	1.83872e-105	9.90815e-105	228.417
REL	0.258499	7.85948	21.7064	3.85324e-104	2.06932e-103	225.381
HES1	-0.25834	8.63153	-15.3671	3.30673e-53	1.22614e-52	108.45
UBL5	-0.257729	8.08574	-22.7328	5.36666e-114	3.02029e-113	248.029
RPS6	0.257713	13.1186	52.926	0	0	1364.54
EGFR	0.257677	7.59133	24.8361	1.36601e-135	8.74384e-135	297.662
EIF4A2	0.257649	9.0276	22.2821	1.29672e-109	7.10225e-109	237.957
RORA	0.257539	7.90011	22.9618	2.94303e-116	1.67716e-115	253.225
OAT	0.25744	7.81959	22.9505	3.8079e-116	2.16807e-115	252.968
MAGED2	-0.256839	7.35253	-29.2157	1.51403e-186	1.2008e-185	414.824
NDUFB7	-0.256256	7.94601	-23.088	1.63489e-117	9.40133e-117	256.11
LAMP1	-0.255809	7.97981	-22.208	6.6834e-109	3.65424e-108	236.32
DSG3	0.254895	7.38581	27.1956	4.85087e-162	3.51716e-161	358.472
TBCC	0.253377	7.62205	23.9577	2.40359e-126	1.45896e-125	276.41
HEXIM1	0.253261	7.97582	20.4271	1.7588e-92	8.88089e-92	198.596
TPBG	0.25326	7.16211	34.0777	1.6342e-252	1.61308e-251	566.559
IER5	-0.253242	7.26064	-29.5804	3.75473e-191	3.01568e-190	425.416
CENPP	0.253038	7.24176	30.9762	2.69691e-209	2.30639e-208	467.146
CD83	-0.252699	7.00514	-49.715	0	0	1205.55
LMCD1	-0.252695	6.97216	-57.5129	0	0	1607.45
PPA1	0.25241	8.22018	21.8435	1.97406e-105	1.06284e-104	228.346
OCIAD2	0.252382	7.4563	26.315	6.77592e-152	4.66729e-151	335.145
CTSC	-0.251968	7.10871	-37.4974	8.9786e-305	1.02889e-303	686.793
IFRD1	0.251886	7.91247	20.2852	3.13214e-91	1.56164e-90	195.724
TRIP6	0.251849	7.54328	24.6238	2.50677e-133	1.58379e-132	292.458
RPS13	0.251691	11.8278	44.8699	0	0	983.369
AK1	-0.251632	7.066	-42.3821	0	0	877.636
NASP	0.251331	7.74965	22.0045	5.88114e-107	3.18537e-106	231.853
SET	0.250782	8.42322	20.5573	1.23063e-93	6.28406e-93	201.249
TACSTD2	0.25057	9.44906	17.1794	5.13847e-66	2.11307e-65	137.831
LAPTM5	-0.250418	6.92136	-141.46	0	0	8819.14
ASPN	0.250412	7.09957	33.5963	1.53279e-245	1.48977e-244	550.52
ARHGAP5	0.250405	7.47211	25.6068	5.67528e-144	3.75018e-143	316.93
CD47	0.250264	7.41521	26.0425	8.02701e-149	5.44616e-148	328.079
TMEM237	0.250202	7.32152	28.3473	8.40077e-176	6.39852e-175	390.116
PHF3	0.249927	7.54076	24.317	4.35079e-130	2.71368e-129	285.012
NOV	-0.2497	7.13989	-31.3442	3.26967e-214	2.84614e-213	478.454
MLPH	-0.249286	6.98347	-65.1607	0	0	2053.21
PSMB9	0.248535	7.24765	29.7102	8.35164e-193	6.76782e-192	429.218
CYP1B1	-0.247823	6.98202	-51.9881	0	0	1317.1
RSRP1	0.247754	8.81097	19.3762	2.00091e-83	9.45544e-83	177.797
IFNGR1	0.24761	7.56577	23.2846	1.75783e-119	1.02009e-118	260.634
SUMO2	0.247469	9.26034	24.8502	9.62519e-136	6.16732e-135	298.011
TNS4	0.247292	7.23952	30.0945	9.67316e-198	7.98162e-197	440.57
MYEOV2	-0.24693	7.66366	-23.7536	3.03913e-124	1.82549e-123	271.579
ZBED2	0.246651	7.00057	49.5233	0	0	1196.36
C5orf46	-0.246137	6.91007	-102.356	0	0	4881.05
BDKRB1	0.245969	7.01178	43.6302	0	0	929.936
ARPC5	-0.245889	7.99524	-21.6999	4.44278e-104	2.3839e-103	225.239
P3H2	0.2457	7.07205	40.0926	0	0	785.409
C3orf79	-0.245549	7.00387	-61.8378	0	0	1853.41
CD207	-0.245546	6.9232	-78.0311	0	0	2912.99
SSR4	-0.245228	8.19641	-21.1802	2.92525e-99	1.53328e-98	214.169
TOR1AIP2	0.245094	7.65937	22.5156	7.12154e-112	3.95177e-111	243.151
KLF10	0.244994	8.12769	20.0442	3.9757e-89	1.94099e-88	190.892
C19orf33	0.244223	7.63335	22.4375	4.07961e-111	2.24804e-110	241.409
C1orf122	-0.243893	7.11786	-36.7904	1.41591e-293	1.57139e-292	661.029
CREG1	-0.243079	7.34996	-26.5845	5.77311e-155	4.0559e-154	342.203
RPS14	0.242698	12.6684	50.1083	0	0	1224.55
TUBB	0.242621	9.2409	20.0859	1.72486e-89	8.44051e-89	191.725
S100A1	-0.242602	6.97649	-43.6828	0	0	932.171
TSPO	-0.242518	9.32837	-22.3967	1.01444e-110	5.57548e-110	240.5
PSMA4	0.242338	8.15909	21.1018	1.52562e-98	7.97676e-98	212.521
HLA-DMB	-0.241987	6.92024	-116.819	0	0	6238.72
ARL2	-0.241151	7.45283	-25.8357	1.64414e-146	1.09904e-145	322.765
CD1A	-0.240918	6.92061	-84.5746	0	0	3400.19
EFEMP1	0.240897	7.22451	29.7095	8.52117e-193	6.89638e-192	429.198
AKAP12	-0.240535	6.98022	-56.3238	0	0	1542.74
IGF2	-0.240377	7.19782	-23.371	2.37637e-120	1.39178e-119	262.631
ABRACL	0.240032	7.54806	22.7071	9.57943e-114	5.37211e-113	247.451
PIR	-0.239666	7.05537	-43.6531	0	0	930.94
ENPP2	-0.238842	6.97127	-62.6182	0	0	1899.49
ZNF750	-0.238569	7.16327	-34.9549	1.85079e-265	1.89474e-264	596.342
HMGN2	0.238331	8.48738	18.6139	3.76549e-77	1.70564e-76	163.39
IMP3	0.238176	7.997	20.6648	1.3534e-94	6.94453e-94	203.452
NAP1L1	0.238152	8.88491	20.2416	7.54325e-91	3.73742e-90	194.847
RPL10	0.237944	13.1074	49.9262	0	0	1215.74
EDN3	0.237558	7.09448	36.539	1.21348e-289	1.33969e-288	651.98
CD99	-0.237403	7.8607	-21.4666	6.67409e-102	3.54219e-101	220.238
ATP6V1B2	-0.237126	7.18533	-32.1082	1.3174e-224	1.17915e-223	502.364
PON2	-0.237121	7.12695	-35.0351	1.16876e-266	1.20429e-265	599.102
CTSA	-0.237029	7.1722	-32.5906	2.71508e-231	2.48993e-230	517.744
SEC11C	-0.236698	7.19683	-31.4879	3.76074e-216	3.28262e-215	482.915
OST4	-0.236512	8.26161	-20.5475	1.50511e-93	7.66709e-93	201.049
THBS2	0.235955	7.10876	33.0196	2.54401e-237	2.3919e-236	531.611
TPP1	-0.23578	7.06703	-40.3221	0	0	794.429
KLK7	-0.235734	6.93997	-68.3324	0	0	2252.57
SLC39A6	-0.235172	7.35579	-26.4645	1.35469e-153	9.45451e-153	339.052
COX8A	-0.235144	8.50953	-20.3712	5.4755e-92	2.74295e-91	197.463
UQCRB	-0.235054	9.18406	-22.1659	1.69453e-108	9.22527e-108	235.392
ARPC1B	-0.234916	7.31117	-28.4595	3.58375e-177	2.75276e-176	393.266
TMEM159	0.234677	7.51886	23.4255	6.6772e-121	3.9398e-120	263.898
MAP1B	-0.234515	7.20729	-28.9379	4.48645e-183	3.51429e-182	406.84
RPL18	0.233902	11.9072	44.6984	0	0	975.893
YBX1	0.233426	10.1582	26.3698	1.62004e-152	1.12076e-151	336.574
FEZ1	-0.233209	6.98551	-56.0521	0	0	1528.12
MAP4	-0.233119	7.57188	-22.7324	5.41342e-114	3.04391e-113	248.02
PPIA	0.233084	9.97944	26.3498	2.73693e-152	1.89138e-151	336.05
GPX1	0.232706	7.93248	20.0521	3.39574e-89	1.65912e-88	191.049
FMN1	-0.232641	7.01609	-48.6806	0	0	1156.34
SUMO1	0.232521	8.14629	20.7961	8.99307e-96	4.63326e-95	206.157
TNFRSF1A	0.2325	7.44821	24.1168	5.37568e-128	3.32024e-127	280.204
ITGA3	0.232219	7.12993	33.2334	2.36179e-240	2.24387e-239	538.586
P2RY1	0.232024	7.1071	34.7365	3.30983e-262	3.36128e-261	588.86
ITGB4	0.231945	7.16129	31.5836	1.9114e-217	1.67532e-216	485.891
CKS2	0.23131	7.84858	18.5903	5.8395e-77	2.64132e-76	162.952
DPP7	-0.231078	7.4191	-24.8304	1.56843e-135	1.00294e-134	297.524
COX17	-0.231029	7.2448	-28.4077	1.54019e-176	1.17592e-175	391.81
SUCLG1	-0.230394	7.52077	-23.4823	1.77514e-121	1.05131e-120	265.221
TAGLN2	0.230121	8.50402	19.318	6.1509e-83	2.89371e-82	176.677
RPS12	0.230103	12.7617	44.4497	0	0	965.106
C1R	0.229483	7.06032	36.8855	4.54371e-295	5.06928e-294	664.465
RPS7	0.229476	11.8574	43.7443	0	0	934.823
RPS15	0.228208	12.1454	46.8174	0	0	1070.11
LINC01315	0.228115	7.13791	31.9988	4.20185e-223	3.75029e-222	498.905
GPNMB	0.227995	8.93507	18.6299	2.79845e-77	1.26851e-76	163.686
ANTXR1	0.227731	7.09939	34.6297	1.26672e-260	1.27013e-259	585.218
SEC61B	-0.227702	8.1718	-20.0372	4.56711e-89	2.228e-88	190.754
TMEM40	-0.227476	7.17841	-32.4769	1.04132e-229	9.4539e-229	514.101
SSR3	-0.227365	7.36926	-24.9794	3.94223e-137	2.53624e-136	301.201
IL20RA	0.227151	7.29009	25.9114	2.35888e-147	1.5835e-146	324.703
LCE1C	-0.226489	6.93451	-56.841	0	0	1570.67
RAB5C	-0.226436	7.49966	-23.3863	1.66038e-120	9.75144e-120	262.989
LAMTOR4	-0.22591	8.36095	-19.1095	3.3492e-81	1.55714e-80	172.691
CKS1B	0.225906	7.69751	20.0119	7.57396e-89	3.68918e-88	190.249
SERPINE2	-0.225844	6.95282	-54.6439	0	0	1453.3
REST	0.225662	7.62391	20.8963	1.12249e-96	5.81144e-96	208.233
RPL19	0.225084	12.2932	47.4904	0	0	1100.89
TEX41	-0.224732	6.97171	-56.0806	0	0	1529.65
GPX4	-0.224691	8.13144	-18.7021	7.28754e-78	3.31523e-77	165.027
CRNDE	-0.223915	7.50341	-22.3501	2.86109e-110	1.57112e-109	239.465
GJB2	-0.223871	7.05631	-33.3969	1.10758e-242	1.06184e-241	543.944
NDRG1	0.223855	7.49968	21.9702	1.24516e-106	6.73256e-106	231.104
SKP1	-0.223809	8.99843	-20.9206	6.76795e-97	3.5097e-96	208.737
CD24	-0.22373	6.99771	-41.5399	0	0	843.118
UBXN4	0.223692	8.06555	19.1509	1.51877e-81	7.06641e-81	173.48
NR4A1	0.22344	8.02705	16.4433	1.21034e-60	4.77281e-60	125.505
SNAPC1	0.22332	7.19744	28.4588	3.65212e-177	2.80188e-176	393.248
VEPH1	-0.223312	6.97179	-55.6254	0	0	1505.28
ATP6V0D1	-0.223127	7.43466	-23.7738	1.88724e-124	1.13467e-123	272.055
THSD4	0.223113	7.01696	41.066	0	0	824.009
METTL9	-0.222576	7.55227	-22.3013	8.4708e-110	4.64757e-109	238.382
DDAH2	-0.222522	7.27795	-25.8974	3.38083e-147	2.26713e-146	324.344
TMEM258	-0.222046	7.71041	-21.0396	5.62124e-98	2.92461e-97	211.22
MMP28	0.222014	7.15394	31.0302	5.1548e-210	4.43229e-209	468.799
AP2S1	-0.221769	7.88372	-20.0913	1.54841e-89	7.59464e-89	191.833
LSAMP	-0.221362	6.97986	-53.023	0	0	1369.49
LINC01133	0.221352	7.2306	26.7998	1.93278e-157	1.37464e-156	347.894
ASCL2	0.221121	7.09487	33.3095	1.9449e-241	1.85895e-240	541.081
SVIP	-0.220636	7.07586	-35.368	1.14661e-271	1.18727e-270	610.624
IDI1	-0.220457	7.41544	-22.7674	2.44855e-114	1.38293e-113	248.812
PPP1R12B	0.2204	7.0349	38.8293	0	0	736.615
XPC	0.220253	7.27556	25.2422	5.62975e-140	3.64782e-139	307.742
OSER1	0.220219	7.54173	20.9387	4.63975e-97	2.40803e-96	209.114
GPSM3	-0.220182	6.94889	-62.8237	0	0	1911.72
CCDC186	0.219947	7.86672	18.9511	6.77084e-80	3.12277e-79	169.693
TPM4	0.219088	7.89814	17.6436	1.59706e-69	6.79234e-69	145.881
TECR	-0.21896	8.01511	-19.2456	2.47719e-82	1.16109e-81	175.288
PDGFC	0.218512	7.00084	43.0893	0	0	907.093
RPL15	0.218455	12.3542	45.9072	0	0	1029.14
GNG11	-0.218387	6.96123	-53.9364	0	0	1416.43
SPRR2E	-0.218249	6.91196	-69.1607	0	0	2305.87
RHOA	-0.217965	8.09546	-19.1582	1.32141e-81	6.15266e-81	173.618
KCNAB2	-0.217942	6.98039	-54.1755	0	0	1428.89
RPL6	0.21791	11.9334	41.4718	0	0	840.38
HLA-E	0.217451	8.84451	17.9652	5.24702e-72	2.27898e-71	151.581
POU3F1	0.217418	7.26562	26.2741	1.97005e-151	1.34964e-150	334.079
TAF1D	0.217345	8.00443	18.2821	1.69452e-74	7.51974e-74	157.299
VPS28	-0.217266	7.82089	-19.8168	3.64269e-87	1.75542e-86	186.386
PALMD	0.21717	7.71968	19.3574	2.87892e-83	1.35843e-82	177.434
TMED9	-0.21707	7.72246	-20.3774	4.83181e-92	2.42432e-91	197.588
CYP27A1	-0.217001	6.9965	-46.5322	0	0	1057.19
GAPDH	0.216952	10.5362	21.5943	4.31882e-103	2.30567e-102	222.97
COTL1	-0.21669	7.02256	-40.3342	0	0	794.909
SRSF2	0.216675	8.75878	18.0085	2.40847e-72	1.05258e-71	152.357
RUNX3	-0.216435	6.94002	-63.3958	0	0	1945.93
OCA2	-0.216381	6.97295	-52.1705	0	0	1326.3
LMO4	0.215485	7.9198	17.8402	4.90535e-71	2.1132e-70	149.353
IRF6	0.215042	7.51215	21.7454	1.65997e-104	8.92216e-104	226.222
RPS25	0.214726	11.5699	37.7214	2.30395e-308	2.66913e-307	695.055
TMOD3	0.214499	7.59629	20.6262	2.99413e-94	1.53138e-93	202.659
AKAP13	-0.214477	7.27799	-25.2393	6.05439e-140	3.91897e-139	307.669
MBIP	0.214114	7.35012	23.5675	2.4183e-122	1.43759e-121	267.21
TRIM2	-0.21385	6.98694	-46.1306	0	0	1039.11
PLD3	-0.213837	7.23396	-26.4448	2.27005e-153	1.5808e-152	338.536
DDIT4	-0.213754	8.03913	-15.0228	6.22056e-51	2.24998e-50	103.236
LYNX1	-0.213593	6.91532	-78.1217	0	0	2919.51
INSIG1	-0.213092	7.0809	-32.5145	3.12383e-230	2.85241e-229	515.303
TOB1	0.21303	7.81656	18.1113	3.77248e-73	1.65556e-72	154.205
SERTAD4	0.212867	7.14004	29.1152	2.75219e-185	2.17464e-184	411.928
LBH	-0.21272	6.98903	-43.4409	0	0	921.91
RAB4A	0.21249	7.62129	20.3028	2.1925e-91	1.09487e-90	196.079
UBB	-0.212145	10.1992	-19.4855	2.40554e-84	1.14187e-83	179.91
CLCA2	0.212031	7.43285	22.4396	3.89531e-111	2.14835e-110	241.455
AJUBA	0.211995	7.17307	28.2711	7.11907e-175	5.39636e-174	387.982
SLCO4A1	-0.211887	6.97037	-51.9053	0	0	1313.01
PRRC2C	0.211861	8.12885	17.9606	5.69491e-72	2.47013e-71	151.499
CRYM	-0.211725	6.96938	-48.3017	0	0	1138.52
TMEM219	-0.211565	7.47899	-21.8891	7.31525e-106	3.94862e-105	229.337
TNFAIP8	0.211402	7.36673	23.0379	5.16426e-117	2.95627e-116	254.962
TM4SF1	-0.210931	7.11057	-29.2039	2.13113e-186	1.68812e-185	414.483
CORO1A	-0.210654	6.91708	-102.957	0	0	4934.87
NMI	0.210432	7.13597	30.1041	7.272e-198	6.01601e-197	440.855
SRP14	-0.210275	9.26548	-21.6132	2.87784e-103	1.53768e-102	223.375
IGBP1	0.21016	7.71743	19.2684	1.59935e-82	7.50191e-82	175.724
PTPN14	0.210134	7.22674	25.7232	2.92217e-145	1.93904e-144	319.891
NCCRP1	-0.210113	6.91222	-86.086	0	0	3517.31
WNT7B	0.210067	7.12355	30.3997	1.05335e-201	8.80615e-201	449.685
RPL23A	0.20976	12.0286	40.124	0	0	786.638
SAP18	0.209621	8.87279	18.4121	1.56611e-75	6.98904e-75	159.673
UACA	-0.209437	7.14642	-29.1674	6.12109e-186	4.84262e-185	413.429
REXO2	-0.209177	7.63226	-20.457	9.56616e-93	4.84578e-92	199.204
MEF2C	-0.209094	6.9493	-57.4083	0	0	1601.76
RRBP1	-0.209063	7.39269	-22.2239	4.70553e-109	2.57504e-108	236.671
COL18A1	0.208865	7.13111	29.4137	4.85304e-189	3.87815e-188	420.56
FCGBP	-0.208722	6.91779	-72.4423	0	0	2523.2
KRTCAP3	0.208686	7.10958	31.1931	3.45115e-212	2.99588e-211	473.8
WNT10A	0.208298	7.05107	34.6346	1.07219e-260	1.07678e-259	585.385
C19orf48	0.208287	7.29848	24.0672	1.76149e-127	1.08164e-126	279.019
KCNK7	-0.208278	7.35374	-25.3395	4.89227e-141	3.18954e-140	310.181
MED30	0.207793	7.32209	23.9741	1.62549e-126	9.87605e-126	276.801
RNH1	-0.207726	8.10001	-17.9712	4.70566e-72	2.04665e-71	151.689
SELM	-0.207692	7.05946	-33.2473	1.49912e-240	1.43072e-239	539.04
CRYAB	-0.207007	7.66351	-16.7085	1.49298e-62	5.99556e-62	129.885
SH3YL1	0.206855	7.61383	20.0897	1.59978e-89	7.84052e-89	191.8
COX5A	-0.206841	7.95628	-18.5137	2.40992e-76	1.08541e-75	161.539
ETFB	-0.206559	7.64811	-19.7834	7.05304e-87	3.3937e-86	185.727
APEX1	0.205963	7.78579	18.527	1.88616e-76	8.50113e-76	161.783
S100A9	0.205931	7.58967	15.3075	8.26303e-53	3.04967e-52	107.538
PALLD	0.205201	7.28536	23.0828	1.84449e-117	1.05874e-116	255.989
FAM195B	-0.205006	7.08695	-33.6397	3.61005e-246	3.51411e-245	551.965
HIST3H2A	-0.204958	7.12012	-30.7011	1.17659e-205	9.95471e-205	458.775
CDH1	-0.204847	7.45504	-21.3664	5.65789e-101	2.99033e-100	218.106
NDUFA6	-0.204805	7.62943	-19.7094	3.02521e-86	1.45123e-85	184.274
LYST	-0.204459	7.26385	-24.8273	1.69493e-135	1.08274e-134	297.446
CA14	-0.204187	6.9695	-54.1234	0	0	1426.17
EPS8L1	-0.203979	6.93485	-62.1465	0	0	1871.58
RHOB	-0.203855	8.07834	-15.3319	5.68087e-53	2.10156e-52	107.911
EIF3M	0.203773	8.0258	17.8061	8.99417e-71	3.86414e-70	148.748
CDHR1	0.203737	7.2423	25.4574	2.5038e-142	1.6425e-141	313.149
RPL35	0.203731	11.4911	34.2916	1.21537e-255	1.21098e-254	573.757
TSC22D1	0.203402	8.37381	14.4493	2.94998e-47	1.02545e-46	94.8103
FHL2	0.203216	7.37661	21.8148	3.6873e-105	1.98357e-104	227.723
CALM3	-0.20316	7.33784	-22.7184	7.42847e-114	4.16955e-113	247.705
PSME2	0.203074	7.68715	18.3137	9.52497e-75	4.2328e-74	157.873
HNRNPD	0.202881	7.84583	17.9783	4.14772e-72	1.80647e-71	151.815
ATP5B	-0.202713	8.49208	-17.317	4.78783e-67	1.99085e-66	140.196
SMDT1	-0.202578	7.98198	-17.9943	3.10816e-72	1.35744e-71	152.103
NACA	0.202286	11.353	34.4323	1.04303e-257	1.04253e-256	578.511
PHLDA2	-0.202276	7.87786	-14.4841	1.78083e-47	6.21085e-47	95.3126
BCL11A	0.202181	7.31918	22.6836	1.63083e-113	9.13752e-113	246.92
NFKBIZ	0.202126	7.46292	19.4131	9.80617e-84	4.6409e-83	178.508
WEE1	0.201663	7.4439	20.8136	6.25631e-96	3.22852e-95	206.519
EID1	-0.201546	8.16476	-17.6689	1.02244e-69	4.35723e-69	146.325
EIF3K	-0.20138	8.93413	-18.2146	5.79476e-74	2.56434e-73	156.073
CLTB	-0.201328	8.52871	-16.5167	3.60857e-61	1.42654e-60	126.711
SH3KBP1	-0.201321	6.93296	-59.8817	0	0	1740.19
ENDOD1	-0.2013	7.06564	-33.4263	4.17384e-243	4.0197e-242	544.919
CHPT1	-0.201295	7.04685	-34.6758	2.62979e-261	2.65366e-260	586.789
SOWAHC	0.201241	7.29528	23.2394	5.00245e-119	2.90032e-118	259.59
USMG5	-0.201088	7.92224	-17.8908	1.98823e-71	8.5944e-71	150.253
CROT	0.200636	7.15972	27.5846	1.25812e-166	9.28139e-166	369.017
ROPN1B	-0.200626	6.96506	-53.9783	0	0	1418.64
MPC1	-0.200623	7.37313	-22.1971	8.51241e-109	4.65027e-108	236.079
YWHAZ	0.200579	8.75551	16.9019	5.79436e-64	2.34625e-63	133.122
ARF1	-0.200566	8.0852	-17.6677	1.04479e-69	4.44949e-69	146.304
DCTN3	-0.20046	7.70769	-18.9137	1.37391e-79	6.31362e-79	168.987
RPL8	0.200282	12.1377	38.1156	0	0	709.711
MAP1LC3A	-0.200182	7.00466	-38.8508	0	0	737.421
CTSZ	-0.199609	7.01668	-38.8133	0	0	736.004
RIN1	0.199584	7.1369	28.4252	9.40018e-177	7.19432e-176	392.303
DUSP6	0.1994	7.11998	27.1451	1.88932e-161	1.36518e-160	357.114
AIF1L	-0.19926	6.95628	-53.9155	0	0	1415.38
CCM2	0.199197	7.14204	27.9143	1.45767e-170	1.09188e-169	378.068
MCUR1	-0.199019	7.25088	-24.5354	2.17122e-132	1.36363e-131	290.303
TPR	0.198682	7.88329	17.218	2.64268e-66	1.09099e-65	138.494
SMARCAD1	0.19863	7.16927	26.3488	2.80895e-152	1.93904e-151	336.024
KRT77	-0.198485	6.94403	-53.7129	0	0	1404.87
GADD45G	-0.19827	7.28056	-20.099	1.32992e-89	6.52805e-89	191.984
KDSR	0.19826	7.5814	18.9354	9.11718e-80	4.19881e-79	169.396
PEBP1	-0.198184	8.95409	-18.204	7.02783e-74	3.10784e-73	155.881
CCSER2	-0.198138	7.27684	-23.3191	7.90437e-120	4.59541e-119	261.432
BLOC1S1	-0.198118	7.60254	-19.0523	9.93827e-81	4.61046e-80	171.606
FTH1	0.198023	10.8429	17.6244	2.2382e-69	9.48729e-69	145.544
TACC1	-0.197853	7.09112	-30.0555	3.08896e-197	2.54218e-196	439.411
KRT18	0.19779	7.16598	26.0708	3.86064e-149	2.62499e-148	328.809
AR	0.197455	7.11132	29.3094	1.00433e-187	7.99556e-187	417.534
SQLE	-0.197415	7.10855	-28.9353	4.82782e-183	3.77237e-182	406.767
PTPRC	-0.197305	6.91237	-106.592	0	0	5265.31
LRPAP1	-0.197255	7.52343	-20.1562	4.213e-90	2.07603e-89	193.131
GRHL1	-0.19689	7.04499	-35.7602	1.26424e-277	1.3533e-276	624.33
BNIP3L	-0.196602	7.4322	-20.3968	3.26006e-92	1.6396e-91	197.981
PTS	0.196509	7.31295	22.5417	3.96762e-112	2.20745e-111	243.735
CERS6	0.196236	7.19014	25.4891	1.12265e-142	7.37226e-142	313.95
FAM46B	0.196201	7.83236	17.2398	1.81661e-66	7.50937e-66	138.867
GSDMC	0.196174	7.0752	31.9065	7.71852e-222	6.86007e-221	495.998
DUSP4	-0.196146	6.95242	-50.5997	0	0	1248.42
QDPR	-0.196006	7.16395	-27.7349	2.05031e-168	1.52498e-167	373.128
WDR83OS	-0.195811	7.92579	-17.5701	5.82243e-69	2.45814e-68	144.591
SLC2A3	-0.195756	6.93592	-55.4977	0	0	1498.45
AHR	-0.195741	7.25658	-23.3486	3.98544e-120	2.32772e-119	262.115
NDUFS7	-0.195681	7.59079	-19.3899	1.53547e-83	7.26142e-83	178.061
CD52	-0.195634	6.91835	-74.3352	0	0	2652.45
WDR47	0.195633	7.26331	23.3299	6.15412e-120	3.58444e-119	261.681
CSNK1A1	0.195267	8.42923	16.5804	1.25614e-61	4.99695e-61	127.763
IRX4	0.195261	7.14321	27.2396	1.48085e-162	1.07616e-161	359.656
ATP6V0E1	-0.195116	8.0916	-17.4338	6.30199e-68	2.63428e-67	142.217
CYSRT1	-0.194836	6.94749	-53.3322	0	0	1385.3
ITM2C	-0.194609	7.02399	-36.9817	1.38492e-296	1.55057e-295	667.953
ST13	0.19454	8.46798	16.5971	9.52706e-62	3.79227e-61	128.038
ATP6AP1	-0.194427	7.15534	-27.0759	1.21401e-160	8.73235e-160	355.256
ARMCX3	-0.19438	7.10398	-29.473	8.63992e-190	6.93053e-189	422.284
RAB27A	-0.194324	7.03476	-37.3053	1.03661e-301	1.17513e-300	679.747
GULP1	-0.194081	7.00993	-38.2731	0	0	715.604
ILK	-0.193862	7.1705	-26.8114	1.4215e-157	1.01328e-156	348.201
PRKD3	-0.193804	7.1223	-29.4105	5.33461e-189	4.25761e-188	420.466
VAMP8	-0.193448	8.20372	-16.5252	3.13611e-61	1.24132e-60	126.851
WBP5	-0.193323	7.34222	-21.0652	3.28759e-98	1.7161e-97	211.755
SOD1	0.193321	8.86371	16.999	1.11777e-64	4.54934e-64	134.762
SMC5	0.193241	7.42983	20.0019	9.24676e-89	4.50052e-88	190.05
CTSL	-0.193173	7.04036	-34.9792	7.99647e-266	8.19962e-265	597.181
SLMAP	0.193073	7.25441	23.3497	3.88941e-120	2.27373e-119	262.139
IRS2	-0.19286	7.24559	-23.3344	5.54952e-120	3.23824e-119	261.785
KITLG	0.192687	7.0098	37.8788	0	0	700.887
HOXA9	0.192646	7.34028	21.4254	1.60892e-101	8.52486e-101	219.36
CLIC4	-0.192377	7.05573	-32.626	8.68532e-232	7.98823e-231	518.882
FMO1	0.192115	7.00444	38.1939	0	0	712.631
DDR1	0.191931	7.29521	22.4993	1.02521e-111	5.67899e-111	242.787
YWHAH	-0.191662	7.58228	-17.9321	9.50047e-72	4.11795e-71	150.989
STMN1	-0.191648	8.06928	-13.9616	3.0557e-44	1.02346e-43	87.9016
GNG12	0.191634	7.65142	17.9074	1.47686e-71	6.39268e-71	150.549
ACAA2	-0.190965	7.02787	-35.5762	8.02966e-275	8.52328e-274	617.882
PITX2	0.190918	7.08267	32.9987	5.01827e-237	4.70426e-236	530.932
NEDD9	0.190797	7.10479	26.993	1.11929e-159	8.0237e-159	353.038
CTSS	-0.190557	6.98033	-44.9685	0	0	987.677
NDUFA12	-0.190491	7.71297	-17.9811	3.93971e-72	1.71823e-71	151.867
MIR22HG	0.190446	7.50853	18.4448	8.58477e-76	3.84464e-75	160.272
SRSF11	0.190404	8.19519	15.9176	5.98065e-57	2.29276e-56	117.033
SPI1	-0.189774	6.91443	-92.8543	0	0	4062.21
DIO2	-0.189703	6.93615	-56.2317	0	0	1537.78
LAMTOR2	-0.189621	7.44231	-20.1355	6.3866e-90	3.13735e-89	192.716
CCDC85B	0.189388	7.74927	16.9734	1.72496e-64	7.01609e-64	134.33
TCF25	-0.189368	7.57782	-18.4161	1.45565e-75	6.50067e-75	159.746
MXRA5	0.189283	7.10719	27.9049	1.88843e-170	1.41286e-169	377.809
HSD17B10	-0.189059	7.51141	-19.2198	4.06132e-82	1.89938e-81	174.795
MTCH1	-0.188888	7.63012	-18.1392	2.27764e-73	1.00232e-72	154.708
FABP7	-0.18864	7.56002	-17.0252	7.16185e-65	2.92239e-64	135.206
PPP1CC	0.188468	7.72416	17.3872	1.41864e-67	5.92222e-67	141.409
SLC20A1	0.18815	7.22572	22.4225	5.70611e-111	3.13885e-110	241.074
ATP5G2	-0.188106	9.12496	-17.6503	1.4196e-69	6.04163e-69	145.998
MARCKS	0.188089	8.09593	15.2252	2.90234e-52	1.06374e-51	106.287
S100A11	0.188018	9.91754	17.2706	1.06836e-66	4.42784e-66	139.397
CDKN2AIP	0.187656	7.31824	20.6448	2.0415e-94	1.04499e-93	203.042
PSMD8	-0.187567	8.0483	-16.6102	7.67148e-62	3.05942e-61	128.254
GNPTAB	-0.187248	7.13366	-27.2657	7.31838e-163	5.32452e-162	360.36
BRK1	-0.187155	8.17339	-16.5693	1.51096e-61	6.0031e-61	127.579
HSPA6	-0.187129	7.10603	-18.1351	2.45595e-73	1.08004e-72	154.633
CIRBP	0.187088	9.41021	17.8358	5.29881e-71	2.28115e-70	149.276
PTGDS	-0.186951	6.97445	-29.8928	3.86865e-195	3.15516e-194	434.586
NBEAL1	0.186681	7.80441	16.7999	3.22815e-63	1.30381e-62	131.411
TPM3	-0.186655	7.93199	-16.3209	8.97666e-60	3.51794e-59	123.509
SYNPO2	0.186554	6.97194	42.4941	0	0	882.256
SEPW1	0.18653	8.62335	15.7571	7.61383e-56	2.88915e-55	114.499
CEP72	-0.186497	6.96333	-43.3684	0	0	918.847
SYTL1	0.186204	7.51323	19.0162	1.97298e-80	9.13277e-80	170.922
FILIP1L	-0.185587	7.03996	-31.0462	3.16674e-210	2.73029e-209	469.286
SOD2	0.185417	7.42472	16.9401	3.03695e-64	1.23287e-63	133.766
TBCB	-0.185069	7.32267	-21.4208	1.77683e-101	9.40667e-101	219.261
CLEC11A	-0.184959	7.09137	-29.2565	4.64948e-187	3.69684e-186	416.004
RBM25	0.18477	8.12117	15.5243	2.90836e-54	1.0912e-53	110.871
PHLDA1	-0.184212	7.15791	-25.7192	3.23848e-145	2.14668e-144	319.789
ATP6V0E2	-0.184147	6.99602	-39.2221	0	0	751.624
NREP	0.184077	7.00256	37.161	2.03404e-299	2.28541e-298	674.472
RARRES3	0.184073	7.01068	35.4775	2.53443e-273	2.67678e-272	614.433
RAPGEF5	0.183963	7.05636	30.9652	3.77639e-209	3.2252e-208	466.81
CHD3	0.183912	7.2148	23.0466	4.23051e-117	2.42393e-116	255.161
TUBB4B	0.183331	8.89434	14.1335	2.71375e-45	9.20612e-45	90.3106
TCEAL4	0.183244	8.02415	15.226	2.86763e-52	1.05163e-51	106.299
SCARB2	-0.183011	7.17638	-24.7797	5.47434e-135	3.48652e-134	296.276
COPE	-0.182948	7.87153	-16.552	2.01093e-61	7.9795e-61	127.294
CRABP1	-0.182319	6.93577	-50.545	0	0	1245.74
NMU	-0.182201	7.21231	-24.4593	1.38527e-131	8.68291e-131	288.453
OS9	-0.181897	7.5368	-18.057	1.00593e-72	4.40539e-72	153.227
PTP4A1	0.181662	7.54051	17.603	3.26459e-69	1.38102e-68	145.168
NDUFA13	-0.181427	7.51065	-18.5793	7.15066e-77	3.23208e-76	162.75
TUBA1B	-0.181403	9.11956	-12.6789	8.476e-37	2.60487e-36	70.8592
SORT1	-0.181243	6.93917	-54.222	0	0	1431.31
TSPAN4	-0.181224	7.13774	-26.8204	1.11724e-157	7.97289e-157	348.441
EIF4B	0.181175	8.4152	15.4208	1.44623e-53	5.39738e-53	109.274
SLC7A1	0.18067	7.09285	27.5732	1.71843e-166	1.26624e-165	368.706
PRMT2	-0.180584	7.31222	-20.5033	3.71939e-93	1.88709e-92	200.146
PAX3	-0.180379	6.95825	-50.9529	0	0	1265.76
GAS7	-0.180321	6.97958	-41.2974	0	0	833.327
AURKAIP1	-0.180023	7.78891	-16.8352	1.78168e-63	7.20519e-63	132.003
POLR2E	-0.180004	7.45447	-18.885	2.36011e-79	1.08377e-78	168.448
MPC2	0.179536	7.68056	17.0255	7.12742e-65	2.91021e-64	135.21
HEXA	-0.179244	7.09186	-28.4943	1.34313e-177	1.03671e-176	394.247
SRPK2	0.178992	7.48095	17.969	4.90359e-72	2.13128e-71	151.648
VAMP5	-0.178331	7.10343	-27.3448	8.60606e-164	6.29026e-163	362.498
DEK	0.178331	7.97066	14.8179	1.32825e-49	4.7635e-49	100.188
FGL2	-0.178052	6.921	-59.7158	0	0	1730.74
CYTH3	-0.177928	6.98209	-41.2687	0	0	832.173
PSEN2	-0.177503	6.9573	-49.1013	0	0	1176.25
CYCS	-0.177488	8.39276	-14.5277	9.45496e-48	3.30663e-47	95.9427
ANXA7	0.17737	7.68584	16.5176	3.55355e-61	1.40567e-60	126.726
CLNS1A	0.177113	7.56422	17.443	5.37479e-68	2.24967e-67	142.376
RDH11	-0.177083	7.08932	-27.8469	9.37461e-170	6.98905e-169	376.209
RETSAT	-0.177004	7.08655	-28.7664	6.00327e-181	4.6793e-180	401.95
RPL41	0.176865	12.3573	35.797	3.47134e-278	3.72215e-277	625.622
PLEK2	0.176793	7.1763	23.4235	6.98423e-121	4.11712e-120	263.853
NDUFB1	-0.176624	7.58849	-17.1925	4.09676e-66	1.68798e-65	138.057
ERBB3	-0.176432	7.1708	-24.0222	5.17297e-127	3.16115e-126	277.943
ARL6IP4	-0.176423	8.12754	-15.3687	3.22516e-53	1.1973e-52	108.475
UBE2G1	0.176285	7.49663	17.7141	4.60176e-70	1.9677e-69	147.121
CD9	0.176202	9.80477	17.1709	5.94198e-66	2.43875e-65	137.686
SPTSSB	-0.176068	6.97223	-41.7229	0	0	850.575
CLEC12B	-0.175435	6.95032	-49.149	0	0	1178.52
ACOT7	-0.17537	6.99204	-37.4088	2.33633e-303	2.66763e-302	683.536
MTPN	-0.175179	7.49179	-17.9242	1.09383e-71	4.73793e-71	150.849
BEX4	-0.175093	7.28428	-20.7944	9.31888e-96	4.79722e-95	206.121
UBE2L6	0.17474	7.13998	24.7381	1.52178e-134	9.67252e-134	295.255
PSMB3	-0.174688	7.89495	-15.823	2.68576e-56	1.02405e-55	115.537
COX7A2L	0.174449	8.01637	15.4112	1.67678e-53	6.25411e-53	109.126
NEDD8	-0.174318	8.1607	-15.198	4.39228e-52	1.60426e-51	105.875
DSC1	-0.174271	7.22383	-21.0379	5.82927e-98	3.03036e-97	211.184
CCDC137	0.173833	7.29307	20.2321	9.14859e-91	4.52573e-90	194.654
HEXB	-0.173814	7.16123	-23.733	4.94377e-124	2.96673e-123	271.093
SLC1A3	0.173555	7.00599	34.726	4.73638e-262	4.79464e-261	588.502
SOX4	-0.173265	7.82931	-13.2239	7.10729e-40	2.26668e-39	77.9012
MXI1	-0.173214	7.37368	-18.9835	3.66943e-80	1.69607e-79	170.304
SNHG15	0.173114	7.53051	17.0946	2.191e-65	8.96345e-65	136.386
ADK	0.173106	7.52657	17.172	5.82833e-66	2.39366e-65	137.706
MATN2	0.172589	7.13613	24.1845	1.05839e-128	6.5755e-128	281.826
COL4A5	0.172485	7.02826	31.5755	2.45892e-217	2.15224e-216	485.64
TAX1BP1	-0.172457	8.10314	-14.6	3.29133e-48	1.1568e-47	96.993
SSBP2	0.172211	7.2745	20.2753	3.82272e-91	1.90146e-90	195.525
ATP5G3	-0.172185	8.63877	-14.8039	1.6338e-49	5.84939e-49	99.9821
CFLAR	-0.172047	7.16283	-23.5806	1.77855e-122	1.06027e-121	267.517
PLPP1	-0.171765	6.96193	-42.2338	0	0	871.501
LTB4R	0.17159	7.19596	22.5094	8.18421e-112	4.53747e-111	243.012
ZNF217	0.171491	7.3615	17.8332	5.55506e-71	2.38984e-70	149.229
CPEB4	-0.171317	7.01622	-32.5721	4.91566e-231	4.50152e-230	517.151
RPL26	0.17122	12.1948	32.2146	4.50596e-226	4.05025e-225	505.736
CCDC107	-0.170949	7.15112	-23.984	1.28407e-126	7.80916e-126	277.036
ATRX	0.170876	7.75951	15.084	2.47335e-51	8.982e-51	104.154
LGI3	-0.170871	6.94511	-48.381	0	0	1142.26
TMEM230	-0.17071	7.41772	-18.4612	6.34975e-76	2.84773e-75	160.573
SNRPF	0.17038	7.86264	15.3701	3.15507e-53	1.17196e-52	108.497
PNRC2	0.170234	7.63642	15.7673	6.48114e-56	2.46081e-55	114.659
EPHX1	-0.170088	7.04887	-29.9056	2.6291e-195	2.15253e-194	434.972
LSM3	0.170053	7.95045	14.9376	2.23284e-50	8.04407e-50	101.963
SCPEP1	-0.170031	7.17021	-22.8744	2.16009e-115	1.22657e-114	251.235
APRT	0.169869	8.67641	14.6948	8.19303e-49	2.89728e-48	98.3772
PPT1	-0.169785	7.26662	-20.3004	2.29939e-91	1.14734e-90	196.032
IL1RN	0.169748	7.35509	18.9187	1.24963e-79	5.74665e-79	169.082
GOLGB1	0.169635	7.84069	14.5891	3.85815e-48	1.35302e-47	96.8349
MRPL41	-0.169562	7.59157	-16.5422	2.3659e-61	9.37632e-61	127.132
FKBP2	-0.169556	7.69553	-15.5087	3.70653e-54	1.38902e-53	110.629
SARAF	-0.169326	8.08549	-14.7539	3.42725e-49	1.22014e-48	99.2447
CYC1	-0.169289	7.84971	-15.3863	2.46111e-53	9.16338e-53	108.744
ACP5	-0.169282	7.00645	-33.4756	8.25307e-244	7.96038e-243	546.538
ITM2B	0.169232	9.73439	16.2137	5.13379e-59	1.99833e-58	121.772
ICA1	0.168882	7.0548	28.0029	1.25313e-171	9.43123e-171	380.518
POF1B	-0.168834	6.98096	-38.2859	0	0	716.081
ADH5	0.168811	7.42372	17.7822	1.37501e-70	5.89942e-70	148.325
YTHDF2	0.168746	7.70102	15.6125	7.36908e-55	2.77798e-54	112.238
HSPA8	-0.168181	8.99087	-12.7477	3.52342e-37	1.08917e-36	71.7316
HNRNPDL	0.168098	8.94304	14.4642	2.37659e-47	8.27499e-47	95.0254
MSMO1	-0.167717	7.06959	-27.1396	2.19225e-161	1.58226e-160	356.965
TBX3	0.167521	7.16012	24.0594	2.12409e-127	1.30304e-126	278.832
PNN	0.167514	7.99811	14.2303	6.85516e-46	2.34184e-45	91.6797
RIOK3	0.167508	7.5547	16.4279	1.55609e-60	6.12862e-60	125.255
CYGB	-0.167397	6.94429	-45.3565	0	0	1004.7
ATXN10	0.167373	7.36968	18.3043	1.13055e-74	5.02052e-74	157.702
OSBPL1A	-0.167282	7.10254	-25.5322	3.76537e-143	2.48037e-142	315.04
DYNC1H1	-0.167013	7.48055	-17.0111	9.09267e-65	3.7031e-64	134.968
ZG16B	0.166954	7.07475	27.6549	1.83757e-167	1.36195e-166	370.938
POLR2F	-0.16685	7.5536	-16.7331	9.88229e-63	3.97613e-62	130.296
LSP1	0.166394	7.45741	17.5123	1.60094e-68	6.72757e-68	143.583
ELOVL4	-0.166357	6.98997	-35.719	5.40764e-277	5.76906e-276	622.878
SNRPD2	0.166326	8.69899	14.7425	4.05568e-49	1.44306e-48	99.0771
TRMT10C	0.166298	7.50493	16.6976	1.78815e-62	7.1764e-62	129.705
SCD	-0.165966	6.94149	-48.2988	0	0	1138.41
MNDA	-0.16587	6.9082	-77.5694	0	0	2879.85
FAM57A	0.165464	7.24749	20.4499	1.10435e-92	5.5852e-92	199.06
DUSP23	0.165433	7.47621	16.9397	3.05394e-64	1.23898e-63	133.76
METAP2	0.165356	7.72427	15.126	1.31123e-51	4.76996e-51	104.786
TRAPPC1	-0.165222	7.537	-16.508	4.16033e-61	1.64364e-60	126.569
FAM50A	-0.165202	7.07703	-26.7495	7.34076e-157	5.2034e-156	346.561
IVL	-0.165178	6.93907	-44.7775	0	0	979.316
CHMP2A	-0.165063	7.9964	-14.5894	3.84497e-48	1.34915e-47	96.8383
C6orf1	-0.164764	7.24229	-20.5542	1.31209e-93	6.69461e-93	201.185
SNRPD1	0.164746	7.84101	14.9679	1.41863e-50	5.1195e-50	102.415
SPON2	0.164721	7.09249	24.0262	4.69322e-127	2.87075e-126	278.041
SS18L2	0.164692	7.55163	16.2386	3.43109e-59	1.33967e-58	122.173
BCL10	0.164628	7.22562	20.3568	7.34306e-92	3.67559e-91	197.171
MET	0.164554	7.02044	30.801	5.65006e-207	4.79953e-206	461.807
LMAN1	0.164415	7.38431	17.6697	1.00758e-69	4.2968e-69	146.34
LAGE3	-0.164324	7.32345	-18.7466	3.17372e-78	1.44794e-77	165.856
DBNL	-0.164251	7.21397	-21.1656	3.97765e-99	2.08145e-98	213.862
KLF3	0.164166	7.65751	15.0292	5.65054e-51	2.04614e-50	103.331
RPS17	0.16401	12.0047	28.9934	9.14758e-184	7.19208e-183	408.428
KRT13	-0.163646	7.30199	-13.756	5.31624e-43	1.75372e-42	85.06
KRT80	-0.163579	7.00306	-34.6557	5.22542e-261	5.2561e-260	586.103
ALOX5AP	-0.163572	6.90859	-79.3553	0	0	3008.94
CXCL2	0.16345	7.03629	21.1743	3.31756e-99	1.73747e-98	214.043
GAPDHS	-0.163358	6.94597	-45.4993	0	0	1011.02
VAMP2	-0.163357	7.91327	-14.4732	2.08692e-47	7.27437e-47	95.1548
SIGIRR	-0.16331	7.00514	-34.02	1.12968e-251	1.10988e-250	564.628
TEX264	-0.16312	7.25643	-19.9029	6.62394e-88	3.20917e-87	188.086
PYGL	0.163086	7.08582	25.786	5.87406e-146	3.90597e-145	321.493
EIF1AX	0.163074	8.44296	13.8539	1.37042e-43	4.5611e-43	86.4086
NDUFAF3	-0.162904	7.30447	-18.925	1.11017e-79	5.10904e-79	169.2
CASP7	0.162776	7.08172	25.8827	4.93284e-147	3.30437e-146	323.967
MYL12B	0.16272	9.11802	15.3615	3.60105e-53	1.3345e-52	108.365
BTG3	0.16264	7.80888	14.0118	1.51087e-44	5.07386e-44	88.6023
EMC10	-0.162095	7.28158	-19.2332	3.14359e-82	1.47127e-81	175.05
PTPRZ1	0.161934	7.27223	18.802	1.12298e-78	5.13812e-78	166.892
RP3-395M20.12	-0.161909	6.95494	-42.7707	0	0	893.776
NFIA	0.161578	7.27861	18.7028	7.18865e-78	3.27259e-77	165.041
ELOVL1	-0.161576	7.09177	-25.8256	2.13393e-146	1.42494e-145	322.504
CHP2	-0.161541	7.3108	-21.1938	2.19287e-99	1.1513e-98	214.456
C4orf3	-0.161488	7.99295	-14.103	4.17957e-45	1.41334e-44	89.8809
ATP5J	-0.161481	8.20469	-14.1209	3.24316e-45	1.09845e-44	90.1333
FCER1G	-0.161394	6.90939	-70.5113	0	0	2394.33
CAPNS2	0.161257	7.82665	14.1089	3.84559e-45	1.30179e-44	89.9638
FDPS	-0.161131	7.39723	-17.3301	3.81867e-67	1.5889e-66	140.422
CALU	-0.161065	7.1877	-21.0515	4.38552e-98	2.28733e-97	211.468
COX4I1	-0.161054	10.0624	-18.9695	4.78363e-80	2.20947e-79	170.039
BASP1	0.160985	7.0842	24.3234	3.73132e-130	2.3296e-129	285.165
ST3GAL6	-0.160679	7.00655	-32.8077	2.47269e-234	2.28751e-233	524.738
EGOT	0.160652	7.01122	28.409	1.4927e-176	1.14105e-175	391.842
FAM25A	-0.160593	6.90735	-64.0135	0	0	1983.17
TP53TG1	0.160528	7.36134	17.632	1.95978e-69	8.31822e-69	145.677
NUFIP2	0.160373	7.55032	15.6039	8.42584e-55	3.1707e-54	112.105
AADACL2	-0.160334	7.01359	-33.006	3.96388e-237	3.72135e-236	531.168
SUN1	0.160281	7.32148	18.127	2.84243e-73	1.24913e-72	154.487
RAP2B	0.160064	7.43237	15.8662	1.35534e-56	5.18332e-56	116.218
LMNA	-0.159904	9.69745	-14.0569	8.01341e-45	2.70112e-44	89.2333
SMARCA2	0.159891	7.28704	18.3943	2.17455e-75	9.69747e-75	159.346
HLA-F	0.159837	7.21097	20.3518	8.12225e-92	4.0624e-91	197.07
PKP3	0.159807	7.82085	14.8002	1.72814e-49	6.18365e-49	99.9263
NAGK	-0.159695	7.21625	-20.7862	1.10455e-95	5.68146e-95	205.951
FKBP1A	-0.159574	7.99132	-14.0687	6.78233e-45	2.28858e-44	89.3992
KCNJ2	0.159547	6.98372	33.4009	9.7416e-243	9.35341e-242	544.072
NDFIP1	-0.159326	7.38353	-17.3533	2.55482e-67	1.06583e-66	140.822
PPP3CA	0.159309	7.34754	16.9628	2.06654e-64	8.40005e-64	134.15
GGCT	-0.159254	7.47761	-16.2364	3.55401e-59	1.38681e-58	122.138
CRIP1	0.15922	7.33448	18.2778	1.83478e-74	8.13646e-74	157.219
HNRNPA2B1	0.158894	9.18514	14.4297	3.91741e-47	1.35876e-46	94.528
RTFDC1	-0.158803	7.52345	-16.0259	1.06102e-57	4.08487e-57	118.755
PLOD3	-0.158725	6.98944	-35.429	1.37408e-272	1.42981e-271	612.744
TOB2	0.158612	7.63132	14.6138	2.69067e-48	9.46213e-48	97.1936
PSMA7	-0.158457	8.32106	-13.4058	6.25921e-41	2.01753e-40	80.3172
MUC15	-0.158358	7.14863	-23.3003	1.22205e-119	7.0982e-119	260.997
FBXO7	-0.15826	7.3408	-17.9713	4.70107e-72	2.04606e-71	151.69
RPS29	0.157989	11.0114	22.724	6.54595e-114	3.67745e-113	247.831
LURAP1L	0.157815	7.0306	27.5216	7.04651e-166	5.17425e-165	367.296
CCNG2	0.157584	7.15181	21.1999	1.92927e-99	1.01375e-98	214.584
NDUFB4	-0.157335	8.09313	-13.8101	2.51656e-43	8.34945e-43	85.804
DPM1	0.157203	7.56526	15.5049	3.93173e-54	1.47167e-53	110.571
CSNK2B	-0.157161	7.6102	-15.0918	2.19867e-51	7.98908e-51	104.271
UQCR10	-0.157061	7.82448	-14.4259	4.13496e-47	1.43344e-46	94.4742
GNAS	0.156929	7.96341	13.4613	2.96252e-41	9.5783e-41	81.0611
MBOAT2	-0.156903	6.91908	-56.8209	0	0	1569.67
LIMD2	-0.156883	6.95517	-40.8881	0	0	816.894
SWAP70	-0.156831	7.19238	-20.2347	8.67241e-91	4.29352e-90	194.708
SF3B1	0.156716	8.04539	13.5339	1.11008e-41	3.60377e-41	82.0374
TRPM4	-0.156703	7.00937	-30.3231	1.05382e-200	8.78695e-200	447.385
CLU	-0.156635	7.0053	-26.3902	9.55029e-153	6.62872e-152	337.102
ABHD2	-0.156612	7.00916	-29.8963	3.47394e-195	2.8369e-194	434.694
MDH2	-0.156361	8.01589	-13.8834	9.09246e-44	3.02939e-43	86.8167
RAB2A	-0.156137	8.07435	-13.6453	2.43094e-42	7.95295e-42	83.548
WDR43	0.156106	7.47685	15.8315	2.34837e-56	8.95944e-56	115.67
PRDX5	0.15573	8.3924	13.3018	2.52239e-40	8.08518e-40	78.9313
DTD1	-0.155696	7.19585	-20.5189	2.7012e-93	1.3749e-92	200.465
MEG3	0.155647	7.14411	18.5082	2.66938e-76	1.20056e-75	161.437
PIGT	-0.155629	7.14257	-22.0779	1.17422e-107	6.37073e-107	233.46
DLG5	0.15559	7.06097	25.8397	1.48514e-146	9.93803e-146	322.866
OSBPL9	-0.155574	7.08919	-24.5741	8.44565e-133	5.32538e-132	291.246
SOX9	-0.1555	7.01584	-28.9723	1.67775e-183	1.31746e-182	407.823
ANKRD44	-0.155458	6.94088	-45.767	0	0	1022.89
CLCN3	-0.155395	7.13423	-22.4757	1.73755e-111	9.59969e-111	242.261
EXOSC7	0.155147	7.52117	15.7796	5.33827e-56	2.02931e-55	114.852
DNAJB4	0.155015	7.4112	15.3979	2.05779e-53	7.67072e-53	108.922
IQGAP1	-0.154706	7.74513	-14.0918	4.8935e-45	1.65387e-44	89.724
MBP	-0.154612	7.50494	-15.6194	6.6125e-55	2.49574e-54	112.346
ZFAND6	-0.154279	7.29223	-17.8562	3.68622e-71	1.58909e-70	149.637
CD1E	-0.154265	6.90672	-74.1142	0	0	2637.21
PTPN13	0.154256	7.39644	16.6777	2.49222e-62	9.98306e-62	129.374
PKIB	-0.154112	6.97478	-35.0215	1.88049e-266	1.93452e-265	598.627
CFAP20	0.15407	7.51022	15.1741	6.31399e-52	2.30085e-51	105.513
CTNNBIP1	-0.154002	7.92746	-13.5578	8.01398e-42	2.60969e-41	82.3615
SLC29A1	-0.153978	7.00403	-30.9891	1.81965e-209	1.56248e-208	467.539
RNF7	0.153929	8.01972	13.4782	2.36002e-41	7.63424e-41	81.2873
EPS15	-0.153869	7.10273	-23.543	4.2959e-122	2.55137e-121	266.637
RNASET2	0.153282	7.24155	18.8271	7.00816e-79	3.21119e-78	167.362
MAFF	-0.15328	7.27205	-17.4748	3.08668e-68	1.29538e-67	142.929
AVPI1	0.153179	7.45986	14.7025	7.31481e-49	2.5925e-48	98.49
BRIX1	0.153159	7.40416	16.4584	9.43196e-61	3.72169e-60	125.754
CEP170	-0.1529	7.05678	-26.0132	1.71213e-148	1.15916e-147	327.322
TUBA1C	0.152107	8.14224	12.289	1.12407e-34	3.36001e-34	66.0027
PPP1R18	0.151804	7.1621	20.4147	2.26522e-92	1.14107e-91	198.344
SRP72	0.151707	7.71878	14.0359	1.07649e-44	3.6228e-44	88.9396
HNRNPU	0.151685	8.29003	12.8169	1.44971e-37	4.50555e-37	72.6143
CD40	0.151631	7.0674	24.7966	3.60916e-135	2.30093e-134	296.692
ZFAND1	0.151568	7.29365	17.6344	1.87919e-69	7.98686e-69	145.719
TRAM1	-0.151239	7.28451	-17.8243	6.50124e-71	2.795e-70	149.072
HPS4	-0.151142	7.10197	-23.142	4.73299e-118	2.72663e-117	257.347
TMEM43	0.151118	7.37719	16.3457	5.99015e-60	2.35044e-59	123.912
CRYL1	-0.151051	6.99486	-32.0082	3.12054e-223	2.78912e-222	499.203
PDLIM3	-0.150941	6.94867	-39.0224	0	0	743.963
PTGS1	-0.150916	7.05203	-27.6691	1.24766e-167	9.25808e-167	371.325
IRX2	0.150844	7.27687	17.5821	4.71425e-69	1.99294e-68	144.802
NUCB1	-0.150774	7.32136	-17.2827	8.66885e-67	3.59754e-66	139.605
SYPL1	0.150702	7.82726	13.5256	1.24223e-41	4.03072e-41	81.9255
LPAR6	0.150668	7.3032	17.0171	8.21147e-65	3.34637e-64	135.069
LEO1	0.150608	7.23785	18.8236	7.4916e-79	3.43022e-78	167.296
UFC1	-0.150515	7.77034	-13.6997	1.15286e-42	3.77943e-42	84.29
GLIPR2	-0.150101	6.9274	-49.3182	0	0	1186.57
ZC3H11A	0.149925	7.37433	16.3699	4.02764e-60	1.58234e-59	124.308
BRI3	-0.149855	7.35991	-16.7634	5.95601e-63	2.4025e-62	130.8
UAP1	0.149749	7.14129	20.3832	4.29534e-92	2.15686e-91	197.705
SEPT11	-0.149735	6.97878	-32.9622	1.65726e-236	1.55126e-235	529.739
NR4A2	-0.149678	7.32251	-15.2832	1.1973e-52	4.4112e-52	107.169
MAP3K13	0.149599	7.39809	15.7096	1.60724e-55	6.08429e-55	113.755
MT-ND2	0.149525	11.7373	23.7261	5.81975e-124	3.4891e-123	270.93
GAN	-0.149413	7.14587	-20.549	1.45947e-93	7.44061e-93	201.079
PGP	-0.14927	7.03947	-26.3819	1.18193e-152	8.19463e-152	336.889
ERAP1	0.149211	7.03983	25.9864	3.42125e-148	2.30889e-147	326.631
LRP10	-0.149172	7.24234	-18.3628	3.87597e-75	1.72486e-74	158.769
IFNGR2	0.149156	7.28003	17.3512	2.65036e-67	1.10496e-66	140.786
C2orf54	-0.149108	7.01063	-30.9855	2.02832e-209	1.73931e-208	467.431
CNDP2	-0.149073	7.08135	-24.0976	8.52181e-128	5.24298e-127	279.744
PACSIN3	0.149031	7.1847	19.727	2.13963e-86	1.02719e-85	184.62
HEY1	-0.148993	6.95832	-37.53	2.71689e-305	3.11901e-304	687.987
MAL2	-0.148768	7.24971	-18.9658	5.13357e-80	2.36937e-79	169.969
COX7C	-0.148683	9.08535	-13.8393	1.67869e-43	5.58125e-43	86.2068
MZT2A	0.148629	7.66862	13.9474	3.72696e-44	1.24763e-43	87.704
GPC1	0.148182	7.32189	16.8205	2.28396e-63	9.23052e-63	131.755
TRPS1	-0.148078	6.95461	-38.3502	0	0	718.494
PSMB7	-0.14807	8.10824	-13.112	3.11824e-39	9.89002e-39	76.4309
ITGB1BP1	-0.148068	7.23416	-18.5993	4.93918e-77	2.23569e-76	163.119
JAG2	0.147941	7.0327	26.2822	1.59459e-151	1.09598e-150	334.291
TPCN2	-0.147888	6.96475	-38.0917	0	0	708.816
ASPA	-0.147769	6.95607	-39.9642	0	0	780.38
TM7SF2	-0.147768	6.93945	-44.2578	0	0	956.824
ZKSCAN1	-0.147733	7.32332	-16.6853	2.19678e-62	8.80517e-62	129.5
C21orf91	0.147656	7.14648	20.4546	1.00393e-92	5.08137e-92	199.155
BCL11B	0.147577	7.26451	17.5756	5.28345e-69	2.23208e-68	144.688
GLIPR1	-0.147556	6.90944	-77.1983	0	0	2853.34
LAMTOR5	-0.147508	7.92201	-13.3833	8.47553e-41	2.72498e-40	80.0158
CLCN7	-0.14744	6.98681	-33.2395	1.93369e-240	1.84268e-239	538.786
SPRY1	0.147324	7.18914	18.5572	1.07778e-76	4.86808e-76	162.341
MSRB2	-0.147065	7.05423	-25.0933	2.32458e-138	1.50009e-137	304.027
ANXA6	-0.147051	6.95846	-38.1682	0	0	711.677
RPS11	0.146998	11.271	23.5767	1.94807e-122	1.16023e-121	267.426
LINC01420	-0.146603	7.37996	-16.0527	6.89548e-58	2.66118e-57	119.184
ESD	0.146561	8.00715	12.8033	1.72636e-37	5.3601e-37	72.4407
FAM13A	-0.146504	7.07484	-22.883	1.77504e-115	1.00883e-114	251.431
GNL3	0.146487	7.6779	13.4954	1.86899e-41	6.05511e-41	81.5193
ACTN4	0.146241	7.7239	13.3935	7.38268e-41	2.37724e-40	80.1531
EFNA1	0.146087	8.16509	12.0759	1.52669e-33	4.48108e-33	63.4114
SERPINB6	-0.14604	6.99936	-30.7818	1.01631e-206	8.62165e-206	461.221
TANK	-0.146009	7.21767	-18.4534	7.333e-76	3.28637e-75	160.43
SLC35B2	-0.145962	7.07238	-24.0756	1.44205e-127	8.86347e-127	279.219
GPR155	-0.145781	7.16413	-19.2089	5.00968e-82	2.34117e-81	174.586
USP1	0.145764	7.56499	14.0051	1.66044e-44	5.57025e-44	88.5084
KCNK6	0.145717	7.32451	16.2074	5.6839e-59	2.2111e-58	121.671
PEA15	-0.145674	7.06351	-24.1009	7.86388e-128	4.84761e-127	279.824
FGFR1	-0.145571	6.93896	-41.7234	0	0	850.597
PRLR	0.145555	6.97459	33.2387	1.99494e-240	1.89818e-239	538.755
IP6K2	0.145288	7.60208	13.7708	4.33102e-43	1.43245e-42	85.2639
JMJD6	0.145193	7.43023	14.8295	1.11758e-49	4.01252e-49	100.36
PRDM2	0.145115	7.26626	17.1259	1.28319e-65	5.26317e-65	136.919
CSRNP1	0.145081	7.38176	15.5131	3.4607e-54	1.29766e-53	110.698
ZNF622	0.144818	7.37452	15.4283	1.28658e-53	4.80439e-53	109.39
ODF3B	0.144726	7.08654	22.847	4.02582e-115	2.28394e-114	250.614
GAS1	0.144529	7.18485	18.7275	4.53388e-78	2.06699e-77	165.501
CASP1	0.144044	7.15327	19.9572	2.25421e-88	1.09547e-87	189.161
HACD1	-0.143914	6.96178	-37.7073	3.87893e-308	4.48554e-307	694.534
SMOC2	0.143907	6.99392	29.0182	4.49842e-184	3.54118e-183	409.137
MMP24-AS1	-0.143506	7.16648	-19.4949	2.00389e-84	9.52636e-84	180.092
DNAJC15	-0.143465	7.43554	-15.2315	2.63584e-52	9.67749e-52	106.383
RBM39	0.143068	8.45792	12.1184	9.10654e-34	2.68161e-33	63.9246
AP2B1	0.142861	7.15506	19.6065	2.27546e-85	1.08581e-84	182.262
TMEM160	-0.142786	7.36073	-16.08	4.4517e-58	1.72015e-57	119.62
JOSD2	-0.142457	7.17405	-19.4213	8.35679e-84	3.95792e-83	178.668
RGS3	-0.142375	6.95626	-37.364	1.20529e-302	1.37126e-301	681.897
MAGEH1	-0.142326	7.05138	-25.2594	3.65082e-140	2.37041e-139	308.174
MRPL33	-0.142236	7.31014	-16.3844	3.1796e-60	1.24995e-59	124.543
VPS29	-0.142204	7.75888	-13.1589	1.68065e-39	5.34384e-39	77.0455
NGFRAP1	-0.1422	7.5651	-13.6606	1.97099e-42	6.45154e-42	83.7566
CDK2	-0.142121	7.03454	-26.183	2.11014e-150	1.44406e-149	331.712
CHI3L1	-0.142099	6.95358	-33.0816	3.40945e-238	3.21992e-237	533.619
PSAT1	0.142048	7.32344	16.0363	8.98192e-58	3.46219e-57	118.921
NSA2	0.141698	7.82446	12.7855	2.1703e-37	6.72858e-37	72.2132
PIN1	-0.141593	7.34149	-16.2924	1.4301e-59	5.59761e-59	123.045
C1QBP	0.141491	8.1395	12.2851	1.18041e-34	3.52345e-34	65.9541
LPCAT2	-0.141473	7.01424	-26.4937	6.30051e-154	4.40688e-153	339.816
PSMA3	0.141458	7.68757	13.2954	2.7447e-40	8.79332e-40	78.8473
DGAT2	-0.141433	6.91407	-57.3165	0	0	1596.73
MAGOH	0.141389	7.5512	14.0383	1.04061e-44	3.50391e-44	88.9733
CACNB4	0.14138	6.98962	30.4955	5.91865e-203	4.96775e-202	452.561
A1BG	-0.141275	6.94761	-38.475	0	0	723.197
NDUFB9	-0.141039	8.0371	-12.4334	1.87166e-35	5.65603e-35	67.7838
CCDC88A	-0.140991	6.97452	-31.6116	8.04094e-218	7.07715e-217	486.756
SRRM1	0.14091	8.25279	11.8953	1.34398e-32	3.89608e-32	61.2512
ORAI1	0.140825	7.22959	17.7431	2.75442e-70	1.17938e-69	147.633
TOMM20	0.140804	8.26523	12.2015	3.29666e-34	9.77125e-34	64.9339
PHYHD1	0.140719	7.20985	17.7848	1.31261e-70	5.6355e-70	148.371
GGA2	0.140545	7.11354	20.5043	3.64327e-93	1.84995e-92	200.167
FXR1	0.140461	7.48752	14.153	2.05877e-45	6.9954e-45	90.5855
NMRK1	0.14037	7.18596	18.4843	4.14672e-76	1.86367e-75	160.998
RPL38	0.140361	10.2194	16.7602	6.28597e-63	2.53398e-62	130.747
FYN	-0.140044	6.93131	-44.3074	0	0	958.962
AKR1B1	-0.140038	7.02806	-25.6757	9.83067e-145	6.50282e-144	318.68
EEA1	-0.14	7.35447	-15.2037	4.02555e-52	1.47116e-51	105.962
SLC1A4	-0.139973	7.00878	-28.0232	7.13667e-172	5.37754e-171	381.081
HCAR3	0.139781	7.13359	18.4188	1.38469e-75	6.19251e-75	159.796
DAD1	-0.139559	7.92091	-12.5692	3.40613e-36	1.04123e-35	69.4769
BAG1	0.139491	8.1579	11.9965	3.98612e-33	1.16245e-32	62.4582
SPPL2A	0.139466	7.2597	16.5504	2.06769e-61	8.19958e-61	127.266
NOLC1	0.139371	7.45703	14.2803	3.35856e-46	1.15044e-45	92.3897
TMBIM4	-0.139315	7.45204	-14.3706	9.18173e-47	3.16737e-46	93.6803
GPAT4	-0.139264	7.00278	-28.6669	1.01556e-179	7.87713e-179	399.125
FOXP1	0.139202	7.1825	17.8738	2.69088e-71	1.16159e-70	149.951
MIA	-0.13885	6.9318	-40.8081	0	0	813.696
CSTA	-0.138776	8.10446	-10.799	3.64958e-27	9.64847e-27	48.835
F12	0.138768	7.1562	19.2391	2.80802e-82	1.31518e-81	175.163
INADL	0.138635	7.16738	18.7913	1.37385e-78	6.27693e-78	166.691
IVNS1ABP	0.138477	7.44996	14.0446	9.5254e-45	3.20906e-44	89.0613
BOC	0.138474	7.10751	20.3737	5.2119e-92	2.61296e-91	197.512
HPGDS	-0.138431	6.90474	-71.8671	0	0	2484.5
WIPI1	-0.138254	6.9432	-39.0356	0	0	744.477
COPRS	-0.13784	7.06458	-22.7457	4.00819e-114	2.25978e-113	248.32
ILF3	0.137783	7.61191	13.2462	5.28558e-40	1.68909e-39	78.1957
FAM96B	-0.137731	7.46794	-14.3707	9.16843e-47	3.16451e-46	93.6818
DERA	-0.137621	7.21227	-17.8632	3.25135e-71	1.40257e-70	149.763
SLC38A5	0.137582	7.01783	25.9779	4.25755e-148	2.87022e-147	326.413
AEBP1	-0.137579	6.93939	-41.3113	0	0	833.892
UQCRC1	0.137482	7.73209	12.6041	2.18907e-36	6.70799e-36	69.9162
CDK7	0.137357	7.12557	19.8232	3.21215e-87	1.5503e-86	186.511
CYTIP	-0.137326	6.90516	-73.046	0	0	2564.11
PCDH7	0.137049	7.25412	16.1661	1.11057e-58	4.30702e-58	121.003
PAICS	0.136975	7.34201	15.315	7.3582e-53	2.7173e-52	107.654
HERC2	-0.136948	7.12642	-19.5942	2.89142e-85	1.37766e-84	182.023
RSU1	-0.136933	7.10651	-20.6875	8.47653e-95	4.35298e-94	203.918
CLDND1	-0.13682	7.25694	-16.536	2.62388e-61	1.03922e-60	127.029
UGDH	0.136685	7.08414	20.8448	3.27574e-96	1.6918e-95	207.164
PAPOLA	0.136653	7.82509	12.381	3.59862e-35	1.08335e-34	67.1343
NIN	-0.136616	7.09609	-20.8643	2.18421e-96	1.12899e-95	207.568
PNLIPRP3	-0.13653	6.91519	-54.8736	0	0	1465.44
SH3BGRL3	-0.136489	8.37753	-10.7035	1.02661e-26	2.69161e-26	47.8095
HOXA7	0.1364	7.10934	20.145	5.27581e-90	2.59571e-89	192.907
IDS	-0.136362	7.11315	-19.9101	5.74145e-88	2.78375e-87	188.229
SPCS1	-0.136236	8.05331	-12.0784	1.47967e-33	4.34507e-33	63.4424
UGCG	-0.136087	7.1178	-19.7743	8.43892e-87	4.05747e-86	185.548
RER1	-0.13606	7.45383	-14.1768	1.46789e-45	4.99572e-45	90.9221
FXYD6	-0.135891	6.94059	-40.2192	0	0	790.378
CAPZB	-0.135717	7.90015	-12.1141	9.59466e-34	2.82272e-33	63.8727
FAS	0.1356	7.08789	21.1867	2.55166e-99	1.33857e-98	214.305
HEBP2	-0.135523	7.64404	-12.9302	3.35483e-38	1.05089e-37	74.0691
RENBP	-0.135487	6.9376	-41.8636	0	0	856.322
TPPP3	-0.135447	8.2503	-9.16593	5.03733e-20	1.14046e-19	32.556
GPAA1	-0.135397	7.25462	-16.4975	4.94849e-61	1.95381e-60	126.397
DCTN2	-0.13528	7.53506	-13.509	1.5558e-41	5.04559e-41	81.7017
TRIM29	0.135243	8.0574	12.0279	2.72846e-33	7.9752e-33	62.8347
NUDT3	-0.135232	7.20962	-17.2166	2.70623e-66	1.1165e-65	138.47
ALOX15B	0.13523	6.95821	33.511	2.57497e-244	2.48744e-243	547.702
DUSP2	-0.135125	7.53965	-10.9765	5.2181e-28	1.40056e-27	50.7639
CSRP1	-0.135059	7.22485	-16.9003	5.94521e-64	2.4058e-63	133.097
C7orf50	-0.134983	7.09552	-21.0508	4.44903e-98	2.31855e-97	211.453
CKLF	-0.134978	7.03905	-24.042	3.22186e-127	1.97456e-126	278.416
TUFT1	0.134885	7.27003	15.9171	6.03224e-57	2.31114e-56	117.024
BTN3A2	0.134847	7.05086	23.3275	6.50865e-120	3.78745e-119	261.626
MRPL50	0.134814	7.32336	15.4913	4.85319e-54	1.81443e-53	110.361
NEBL	-0.134797	7.10284	-21.2093	1.58279e-99	8.32377e-99	214.782
DHCR7	-0.13466	6.91259	-54.5026	0	0	1445.96
USP31	0.134209	7.03095	24.1087	6.53442e-128	4.032e-127	280.009
TPM1	-0.133863	7.20316	-16.6	9.07911e-62	3.61624e-61	128.086
ANP32B	0.133833	8.25701	11.2753	1.83949e-29	5.08366e-29	54.0826
SNRPE	0.133735	8.07761	11.7325	9.28645e-32	2.66041e-31	59.3319
AP2M1	-0.133657	7.8434	-12.19	3.79804e-34	1.12521e-33	64.7932
WWTR1	0.133632	7.16099	18.1458	2.02112e-73	8.9005e-73	154.827
TMEM9B	-0.133618	7.41702	-14.2744	3.65441e-46	1.24976e-45	92.3057
RP11-680F20.6	0.133532	7.0397	23.7853	1.43682e-124	8.64687e-124	272.327
LGALS7B	0.133465	9.10866	10.6919	1.16259e-26	3.04687e-26	47.6862
C6orf48	-0.133365	8.11481	-11.1061	1.23649e-28	3.36728e-28	52.1922
GJA1	0.133355	7.83559	11.5332	9.55471e-31	2.69702e-30	57.0178
SOX10	-0.133194	6.9344	-42.1753	0	0	869.105
SPTAN1	-0.133179	7.2202	-16.7636	5.93075e-63	2.39383e-62	130.805
BMP2	0.133028	7.02728	23.9122	7.0924e-126	4.2886e-125	275.33
FJX1	0.132885	7.03333	23.4133	8.85747e-121	5.21168e-120	263.616
TRIM16	-0.132852	7.12948	-19.8467	2.01849e-87	9.75682e-87	186.975
SMAD5	0.132841	7.28739	15.3883	2.38657e-53	8.89107e-53	108.775
ARPC4	-0.1325	7.41995	-14.2158	8.43845e-46	2.87807e-45	91.473
IRF4	-0.132461	6.94419	-36.7736	2.60805e-293	2.88937e-292	660.418
RUFY3	-0.132421	7.11894	-19.6402	1.17679e-85	5.62815e-85	182.92
C1orf198	-0.13242	6.97506	-30.5398	1.55503e-203	1.31041e-202	453.896
MAT2A	0.132395	7.426	13.6881	1.35209e-42	4.43029e-42	84.1315
YIF1A	-0.132354	7.27448	-16.0167	1.22961e-57	4.72819e-57	118.608
CPNE3	0.132336	7.68631	12.1874	3.9187e-34	1.15987e-33	64.7622
TMEM167A	-0.132141	7.21665	-16.9506	2.54098e-64	1.03219e-63	133.944
HNRNPH1	0.132067	7.76331	11.2252	3.24421e-29	8.92686e-29	53.5196
EHD4	-0.131738	7.07155	-21.315	1.68637e-100	8.90542e-100	217.016
CREB5	-0.131689	6.95862	-31.4289	2.37225e-215	2.0678e-214	481.075
NDUFS8	-0.131674	7.55067	-13.0916	4.07628e-39	1.29028e-38	76.1646
PGK1	-0.131674	8.01568	-11.3259	1.03529e-29	2.87368e-29	54.653
TATDN1	0.131553	7.38725	14.1781	1.44142e-45	4.90827e-45	90.9402
CASP4	0.131512	7.31671	14.8172	1.3419e-49	4.80974e-49	100.178
AK4	0.131473	7.21683	16.7436	8.28873e-63	3.33921e-62	130.471
MTURN	-0.131439	7.02318	-24.6681	8.47751e-134	5.3722e-133	293.541
UPF3A	0.131373	7.42718	13.5452	9.5108e-42	3.09235e-41	82.1912
NNAT	0.131353	6.97521	28.1222	4.57377e-173	3.45871e-172	383.824
WTAP	0.131352	7.4317	13.5971	4.69356e-42	1.53157e-41	82.8936
CCDC124	-0.131307	7.17246	-17.8809	2.37303e-71	1.02508e-70	150.076
SSFA2	-0.131305	7.30715	-14.6452	1.69743e-48	5.97921e-48	97.6521
SSNA1	-0.131302	7.53844	-13.1076	3.30508e-39	1.04774e-38	76.3731
HOOK3	-0.131294	7.22356	-16.3125	1.03042e-59	4.03571e-59	123.372
WNT16	0.131243	7.02339	23.8316	4.80658e-125	2.89537e-124	273.42
MIR222HG	0.131235	7.06696	20.2286	9.8125e-91	4.85038e-90	194.584
NAMPT	-0.131196	7.36895	-14.1325	2.75233e-45	9.32701e-45	90.2966
BZW2	0.131183	7.47124	13.5576	8.03922e-42	2.61656e-41	82.3583
TLE1	-0.131126	7.22253	-16.2801	1.74554e-59	6.82809e-59	122.847
ADGRL3	-0.130974	6.94338	-38.4529	0	0	722.366
GNAI2	-0.130967	7.28895	-15.257	1.78711e-52	6.5766e-52	106.77
CCNDBP1	-0.13085	7.23561	-16.3896	2.91657e-60	1.14726e-59	124.629
COL14A1	0.130617	6.92568	42.907	0	0	899.469
STK4	-0.130614	7.0862	-20.4158	2.21406e-92	1.11619e-91	198.367
PRKCDBP	-0.130586	7.16067	-17.5525	7.92217e-69	3.33795e-68	144.284
ORMDL2	-0.130546	7.16016	-17.9822	3.86366e-72	1.68623e-71	151.886
PHYHIP	0.130499	7.09237	20.1891	2.17291e-90	1.07157e-89	193.791
GOLGA4	0.130458	8.19792	10.713	9.26469e-27	2.43309e-26	47.9113
MID1IP1	-0.130378	7.11241	-18.4269	1.19298e-75	5.33894e-75	159.944
HSPA5	0.130307	8.39631	9.70479	2.96866e-22	7.09902e-22	37.6338
SHMT1	0.130196	7.11121	19.3648	2.49336e-83	1.17738e-82	177.578
PPP1R15A	0.130051	9.14956	10.0359	1.09849e-23	2.72026e-23	40.8976
SDF2L1	-0.13005	7.16455	-17.4921	2.27886e-68	9.57002e-68	143.231
ELF3	-0.130022	6.94796	-30.1036	7.45012e-198	6.15534e-197	440.831
ATP5C1	-0.129945	8.12858	-11.398	4.54165e-30	1.26898e-29	55.4707
TNFRSF14	-0.129912	7.03241	-24.1549	2.15489e-128	1.33485e-127	281.116
MGST3	-0.129845	8.22767	-11.2532	2.36324e-29	6.51407e-29	53.834
PGAM1	-0.129843	7.92308	-11.3418	8.63461e-30	2.40305e-29	54.8331
ZNRD1	0.129834	7.26966	15.5524	1.88093e-54	7.06965e-54	111.305
PRDX4	-0.129781	7.33575	-14.7407	4.16201e-49	1.48006e-48	99.0513
CHD4	-0.129716	7.52943	-12.6945	6.9456e-37	2.13765e-36	71.0571
RIN2	0.129692	7.07495	20.2495	6.44282e-91	3.1997e-90	195.004
VIMP	-0.129662	7.50749	-12.9056	4.61321e-38	1.44294e-37	73.7525
TMEM59	-0.12956	8.66801	-11.5155	1.17286e-30	3.30624e-30	56.8144
SP100	0.129535	7.30231	14.6613	1.34091e-48	4.73127e-48	97.8868
SMAGP	-0.129463	7.04237	-23.5875	1.51296e-122	9.02789e-122	267.678
PCNA	0.129457	7.55053	11.7708	5.90717e-32	1.69845e-31	59.7811
NFE2L1	0.129406	7.32308	14.5385	8.07731e-48	2.82639e-47	96.0995
TRAK2	-0.129385	7.00973	-26.2765	1.85198e-151	1.27013e-150	334.141
PCMTD1	-0.129159	7.33585	-14.342	1.38578e-46	4.76747e-46	93.2707
RTN3	0.129156	7.93156	11.3601	7.00954e-30	1.95336e-29	55.04
MYL12A	-0.129141	8.59458	-11.0664	1.924e-28	5.2171e-28	51.7536
DLL1	0.129114	7.00146	25.0277	1.19075e-137	7.67626e-137	302.396
THOC7	0.128952	7.69496	12.0689	1.66108e-33	4.87101e-33	63.3276
MAL	-0.128909	6.94258	-40.1955	0	0	789.446
ERAP2	0.128833	6.98747	27.8263	1.65816e-169	1.23475e-168	375.64
BARX2	-0.12883	7.02116	-25.2466	5.03069e-140	3.263e-139	307.854
TSPAN5	-0.128522	7.02715	-24.3934	6.85133e-131	4.28175e-130	286.857
ANGPTL4	0.128516	7.11813	18.1069	4.09105e-73	1.79412e-72	154.124
CALM1	0.128402	9.34523	11.2068	3.99247e-29	1.09572e-28	53.3137
SYNCRIP	0.128341	7.71707	11.7818	5.18727e-32	1.49553e-31	59.9101
MED21	0.128288	7.33563	14.3843	7.54465e-47	2.60832e-46	93.8758
ENSA	0.128272	8.51169	11.1425	8.22524e-29	2.24767e-28	52.5966
LRRFIP1	0.128179	7.94671	10.7644	5.31651e-27	1.3997e-26	48.4619
PFKM	-0.128137	7.01033	-25.2387	6.14258e-140	3.97199e-139	307.655
LEPROTL1	-0.12798	7.09841	-19.8046	4.63846e-87	2.23358e-86	186.145
ZC2HC1A	0.127838	7.272	15.1648	7.27691e-52	2.64869e-51	105.372
DHCR24	-0.127832	7.19877	-17.1928	4.07904e-66	1.68177e-65	138.061
LAMP2	-0.127781	7.54873	-12.6519	1.19404e-36	3.66599e-36	70.5186
RALBP1	0.127742	7.88989	11.301	1.37474e-29	3.80592e-29	54.3716
GNB2	-0.127685	7.7037	-11.9878	4.42694e-33	1.28982e-32	62.354
GOLIM4	-0.127649	7.1236	-18.3655	3.68443e-75	1.64078e-74	158.82
HIGD1A	-0.127443	7.28533	-15.0414	4.70107e-51	1.70427e-50	103.515
SLC20A2	0.127434	7.07533	20.4086	2.56477e-92	1.29094e-91	198.22
TRPV2	-0.12737	6.93127	-41.5117	0	0	841.997
KLK1	-0.12711	7.01053	-25.2741	2.52613e-140	1.64354e-139	308.542
BAG3	0.127001	7.54422	12.1356	7.38673e-34	2.1772e-33	64.1325
LUC7L3	0.127	7.88561	10.834	2.49279e-27	6.61785e-27	49.213
BNIPL	-0.126998	7.12679	-19.0322	1.45714e-80	6.75487e-80	171.225
TPRKB	0.126892	7.383	13.7562	5.29781e-43	1.74855e-42	85.0635
SCRG1	-0.12677	6.92586	-38.7323	0	0	732.924
LIMCH1	0.126654	7.02186	23.2388	5.07349e-119	2.93882e-118	259.576
ATP6V1A	-0.12659	7.10265	-19.3455	3.62349e-83	1.70849e-82	177.205
RPLP2	0.126516	11.8686	23.0174	8.25357e-117	4.72048e-116	254.494
EFNB1	0.126439	7.25593	15.2074	3.80503e-52	1.39137e-51	106.018
PA2G4	0.126353	8.15456	10.6175	2.58342e-26	6.73709e-26	46.8946
PHPT1	-0.126265	7.74342	-11.5224	1.08225e-30	3.05217e-30	56.8942
SEPT4	-0.126184	6.93898	-36.8579	1.23353e-294	1.37138e-293	663.467
ARL6IP6	0.126181	7.3276	14.3212	1.86766e-46	6.41134e-46	92.9737
ROMO1	-0.126129	7.30733	-14.6212	2.41526e-48	8.49832e-48	97.3011
SH3BGRL	-0.125855	7.8535	-11.1937	4.62724e-29	1.26774e-28	53.1673
SMAD3	0.12566	7.08664	19.4924	2.10348e-84	9.99234e-84	180.044
PLEKHB2	-0.125628	7.37063	-13.5756	6.29138e-42	2.05085e-41	82.6022
TAP1	0.125601	7.25001	15.3188	6.94263e-53	2.56683e-52	107.712
POLR2I	-0.125502	7.45877	-13.0973	3.78033e-39	1.1972e-38	76.2395
RAC3	0.125404	7.15459	17.0581	4.08822e-65	1.67035e-64	135.764
RARG	0.125335	7.36078	13.8905	8.23811e-44	2.74907e-43	86.9149
ETS1	-0.125267	7.00932	-25.5377	3.28085e-143	2.16345e-142	315.178
OAZ2	0.125057	7.54704	12.1325	7.66847e-34	2.25919e-33	64.0953
RHEB	-0.125045	7.89974	-11.1014	1.30319e-28	3.54739e-28	52.1401
RHOG	-0.124993	7.12518	-18.5108	2.54426e-76	1.1451e-75	161.485
PET100	-0.124991	7.23879	-15.5052	3.91708e-54	1.46705e-53	110.574
NUCKS1	0.124926	8.38836	10.2286	1.53487e-24	3.88438e-24	42.8469
CTNND1	-0.12478	7.37542	-13.7626	4.85012e-43	1.60246e-42	85.1513
AKAP9	0.124667	8.00473	10.309	6.67969e-25	1.70339e-24	43.6712
SORD	-0.124585	7.05953	-21.3035	2.15382e-100	1.13645e-99	216.772
BAMBI	-0.12453	6.96161	-29.7483	2.73409e-193	2.22412e-192	430.333
PTPN1	0.124399	7.26065	14.7789	2.36792e-49	8.45856e-49	99.6127
FAM118A	0.124317	7.12204	18.2507	3.00725e-74	1.33266e-73	156.727
CCDC64B	-0.124274	6.99809	-27.1727	8.98273e-162	6.49812e-161	357.856
POLR1C	0.124252	7.20255	16.1414	1.65551e-58	6.41256e-58	120.606
DSE	0.124183	7.11257	18.3939	2.18847e-75	9.75268e-75	159.339
CASP3	0.124125	7.12907	17.5699	5.84201e-69	2.46477e-68	144.588
ARHGEF28	0.124091	7.09066	19.2015	5.77384e-82	2.69233e-81	174.444
RCAN1	-0.124053	7.04414	-19.8274	2.95494e-87	1.42724e-86	186.594
HCFC1R1	0.124041	7.41788	12.7843	2.20417e-37	6.83024e-37	72.1978
MT-CO1	-0.124018	12.9494	-21.5299	1.72436e-102	9.18256e-102	221.589
PYCARD	-0.123901	7.883	-10.4039	2.47963e-25	6.3746e-25	44.6531
TUSC1	0.123869	7.09679	18.7111	6.15662e-78	2.80478e-77	165.196
MGME1	0.123869	7.32567	13.8265	2.0047e-43	6.65818e-43	86.0302
SOX6	0.123765	7.1168	17.7443	2.69331e-70	1.15399e-69	147.655
TINCR	0.123757	7.25645	14.9577	1.65323e-50	5.96272e-50	102.263
NOP56	0.123597	7.62403	11.6919	1.49695e-31	4.27883e-31	58.8579
EIF3A	0.12358	8.31413	10.412	2.27898e-25	5.86116e-25	44.7367
ATP6V1F	-0.123495	7.91645	-11.0341	2.75726e-28	7.45426e-28	51.3966
ACADVL	-0.123427	7.65214	-11.5874	5.08862e-31	1.44409e-30	57.6432
ARHGAP30	-0.123358	6.9565	-32.9546	2.11138e-236	1.97343e-235	529.497
RHOQ	-0.123343	6.97953	-27.9499	5.45404e-171	4.09505e-170	379.05
MAST4	0.123286	7.2706	14.7162	5.97801e-49	2.12109e-48	98.6909
FKBP14	0.123271	7.05848	20.5133	3.03305e-93	1.54257e-92	200.35
REEP5	-0.123198	7.71087	-11.4762	1.84711e-30	5.18614e-30	56.3636
RP11-372M18.2	0.123162	6.94485	34.1124	5.10277e-253	5.04466e-252	567.722
FNBP1	-0.123152	7.18773	-16.1402	1.68576e-58	6.52577e-58	120.588
RHOBTB3	-0.123071	7.06109	-20.4495	1.11438e-92	5.63145e-92	199.051
TSC22D3	0.122914	7.91468	10.0826	6.83845e-24	1.70009e-23	41.367
ALDH3B2	-0.122907	7.00688	-26.1145	1.24723e-149	8.49859e-149	329.938
SEPT9	-0.1229	7.23668	-15.3583	3.7853e-53	1.40195e-52	108.316
IGFL2	-0.122798	6.92852	-35.5717	9.50061e-275	1.00678e-273	617.714
RNF130	-0.122779	7.00636	-23.999	8.99847e-127	5.48301e-126	277.391
ITGB2	-0.122779	6.90333	-67.9853	0	0	2230.34
TAF7	-0.12264	7.93558	-10.3947	2.73034e-25	7.0106e-25	44.5576
PLPPR4	-0.122614	6.93477	-38.027	0	0	706.405
ADIRF	0.122539	7.23542	13.7869	3.46836e-43	1.14893e-42	85.4849
ACTR2	-0.122489	7.45026	-12.7027	6.25493e-37	1.92696e-36	71.1612
GMFG	-0.12248	6.90599	-60.0969	0	0	1752.49
TUBB2A	-0.122409	8.40168	-9.1364	6.61829e-20	1.49306e-19	32.2862
APOC1	-0.122341	6.97563	-26.1227	1.01311e-149	6.91071e-149	330.145
CEBPZ	0.122283	7.35753	13.3752	9.44631e-41	3.03402e-40	79.908
LINC00998	-0.122282	7.34771	-13.7684	4.4766e-43	1.47982e-42	85.231
TFB2M	0.122266	7.10006	18.6907	9.01484e-78	4.09513e-77	164.815
CD3EAP	0.122223	7.17385	16.2234	4.38672e-59	1.70963e-58	121.929
ATP1A1	0.122222	8.29151	9.9727	2.07851e-23	5.10524e-23	40.2661
DYNLRB1	-0.122215	7.84317	-11.003	3.89117e-28	1.04751e-27	51.055
LSM4	-0.122195	7.50002	-12.309	8.78137e-35	2.6286e-34	66.248
HRAS	0.122116	7.52116	12.2249	2.47541e-34	7.35426e-34	65.2185
PWWP2A	0.122084	7.21696	15.3411	4.92637e-53	1.8235e-52	108.053
SCARB1	-0.122079	6.94544	-34.7339	3.61166e-262	3.66194e-261	588.772
PIK3R1	0.121997	7.46429	11.7337	9.15874e-32	2.62501e-31	59.3457
TBC1D4	0.121604	7.1878	16.1845	8.24691e-59	3.20225e-58	121.3
ARMCX6	-0.121321	7.09483	-18.6815	1.06996e-77	4.85699e-77	164.644
SGCE	-0.121317	6.93076	-38.2442	0	0	714.521
PARP14	0.12125	7.0456	20.395	3.38026e-92	1.69871e-91	197.944
ANAPC11	-0.121239	7.84788	-10.7948	3.82327e-27	1.01035e-26	48.7889
DAZAP2	-0.121232	7.55849	-11.7811	5.22477e-32	1.50565e-31	59.903
POLR2K	-0.121212	7.54079	-12.1093	1.01664e-33	2.98954e-33	63.8152
HSD17B14	-0.121181	6.93592	-38.2855	0	0	716.072
PNP	0.121141	7.23834	14.8461	8.74017e-50	3.1416e-49	100.605
G3BP2	0.121097	7.58224	11.4886	1.60113e-30	4.5015e-30	56.5054
DNAJA4	-0.120881	7.05832	-19.8201	3.41287e-87	1.64592e-86	186.451
PPP1R7	-0.120821	7.33341	-13.7339	7.20878e-43	2.37432e-42	84.7571
SMPD1	-0.120819	6.98835	-26.0031	2.22368e-148	1.50229e-147	327.061
RBX1	-0.120731	8.11246	-10.5746	4.08324e-26	1.06004e-25	46.4408
GRHL3	-0.120728	6.99974	-26.0183	1.50133e-148	1.01754e-147	327.453
PTMS	-0.120703	8.00752	-9.94141	2.84579e-23	6.97091e-23	39.955
NOL3	-0.120629	7.07755	-19.4376	6.10091e-84	2.89382e-83	178.982
TMEM45A	-0.120596	7.78941	-9.47702	2.69254e-21	6.2869e-21	35.4522
S100A8	0.120551	7.59508	9.56475	1.15862e-21	2.72842e-21	36.2864
ENO1	0.120548	8.91404	9.86444	6.13871e-23	1.49562e-22	39.1939
TIMM8B	-0.120472	7.61818	-11.6855	1.61344e-31	4.60974e-31	58.7835
HIPK2	-0.120459	6.97674	-27.0107	6.97907e-160	5.00865e-159	353.51
MOK	-0.120436	7.02177	-22.7559	3.17901e-114	1.79389e-113	248.552
C7orf73	-0.120418	7.53087	-12.0478	2.14441e-33	6.27964e-33	63.0739
TMEM141	-0.120402	7.45325	-12.6866	7.68691e-37	2.36466e-36	70.9563
FAM173A	-0.120397	6.98561	-26.4367	2.81662e-153	1.95927e-152	338.321
ARF3	-0.120333	7.20672	-15.5448	2.11561e-54	7.94703e-54	111.188
MSC	-0.120102	6.93858	-36.1366	2.11062e-283	2.29811e-282	637.623
MRPL18	0.120083	7.60275	11.5842	5.28189e-31	1.4976e-30	57.6062
GJB1	-0.120026	6.93889	-38.1315	0	0	710.305
ANXA11	0.120004	7.33254	13.4177	5.33327e-41	1.7217e-40	80.4765
KLK11	0.119927	7.86575	10.5021	8.81962e-26	2.27936e-25	45.6775
MLLT4	-0.119772	7.0245	-22.1922	9.46701e-109	5.16731e-108	235.973
MAT2B	0.11976	7.1256	17.293	7.24731e-67	3.00958e-66	139.783
CXCR4	-0.119742	6.92984	-29.6466	5.42423e-192	4.37877e-191	427.349
DDX21	0.119717	7.82717	10.5365	6.1232e-26	1.58573e-25	46.0392
SOCS2	0.119552	6.96653	28.3259	1.53525e-175	1.16793e-174	389.514
PSMG1	0.119536	7.30736	13.781	3.76296e-43	1.24586e-42	85.4038
EPHX3	-0.119524	7.01705	-24.174	1.36489e-128	8.47141e-128	281.572
CCT4	0.119497	7.86871	10.7108	9.49054e-27	2.49136e-26	47.8874
VKORC1	-0.119414	7.41173	-12.7626	2.90987e-37	9.00823e-37	71.9218
GGNBP2	0.11933	7.80988	10.5534	5.12101e-26	1.32782e-25	46.2164
CHP1	-0.119243	7.11891	-17.0241	7.2922e-65	2.97366e-64	135.188
TM9SF2	-0.119189	7.23956	-14.7001	7.58193e-49	2.68567e-48	98.4543
CDKN2B	-0.119186	6.98634	-26.877	2.47793e-158	1.77431e-157	349.945
BCAS2	0.119141	7.50613	11.9207	9.9115e-33	2.87851e-32	61.5536
CANX	-0.119108	7.70929	-11.1138	1.13476e-28	3.0929e-28	52.2773
PRDM1	-0.118998	6.91813	-43.0906	0	0	907.164
ALDOA	0.118957	9.11277	10.4584	1.39947e-25	3.60506e-25	45.22
SECISBP2L	-0.118915	7.04914	-20.2438	7.21986e-91	3.58279e-90	194.89
C14orf2	-0.118869	8.21358	-10.3117	6.4945e-25	1.65683e-24	43.699
IGSF6	-0.118857	6.90231	-63.1131	0	0	1928.99
GGH	-0.118851	7.14087	-16.7207	1.21646e-62	4.8913e-62	130.089
TOLLIP	-0.118828	7.27138	-14.3397	1.433e-46	4.92726e-46	93.2373
GAS2L3	-0.118801	6.93862	-34.4024	2.87462e-257	2.86874e-256	577.498
ALX1	-0.11877	6.93019	-38.4403	0	0	721.889
TNNI2	0.118739	6.99713	23.4081	1.00164e-120	5.88813e-120	263.494
GBP2	0.118688	7.42766	12.3304	6.73996e-35	2.02135e-34	66.5109
RASSF6	0.11861	6.98874	24.5167	3.43607e-132	2.15588e-131	289.845
MYOF	0.118534	7.22233	15.0476	4.2796e-51	1.55237e-50	103.608
RASSF9	0.118413	6.98877	25.1478	5.97986e-139	3.86283e-138	305.383
LRMP	-0.118398	6.93755	-35.4297	1.3407e-272	1.39737e-271	612.769
ADIPOR1	0.118359	7.48005	12.04	2.35872e-33	6.90402e-33	62.9793
ZFYVE21	0.118297	7.4737	12.0306	2.64004e-33	7.72032e-33	62.8674
CNPY2	-0.118279	7.371	-13.1148	3.00579e-39	9.53816e-39	76.4674
TMTC3	0.118201	7.2393	14.7208	5.58953e-49	1.98436e-48	98.7578
C12orf57	0.118162	8.1505	10.1074	5.31568e-24	1.3262e-23	41.6165
SFT2D2	-0.118131	7.0055	-23.6698	2.18946e-123	1.30769e-122	269.608
NDUFB3	-0.118076	7.53069	-11.8757	1.6967e-32	4.90959e-32	61.0198
ATP6V0A1	-0.117965	7.124	-17.1087	1.72377e-65	7.06111e-65	136.625
CNPY3	-0.117889	7.02811	-21.5825	5.56543e-103	2.9687e-102	222.717
SUPT4H1	-0.117843	7.48736	-12.0505	2.07652e-33	6.08363e-33	63.1059
TAF15	0.117823	7.40971	12.4104	2.49341e-35	7.52057e-35	67.4989
NAB1	0.117718	7.30551	13.5824	5.73598e-42	1.87076e-41	82.6941
MSH6	0.117615	7.27609	13.8406	1.64832e-43	5.48316e-43	86.2249
SLC45A2	-0.11756	6.93522	-37.4025	2.93846e-303	3.3491e-302	683.307
CSF1R	-0.117525	6.90235	-68.2646	0	0	2248.21
GOLM1	-0.117459	6.93642	-36.1069	6.06001e-283	6.57573e-282	636.569
ALCAM	-0.117371	6.9902	-24.0996	8.13507e-128	5.00991e-127	279.79
POMP	-0.117272	8.11695	-10.2788	9.13532e-25	2.32492e-24	43.361
RPL27A	0.117165	11.9385	21.8597	1.38848e-105	7.48836e-105	228.698
TSPAN10	-0.11714	6.96093	-29.6025	1.96364e-191	1.58114e-190	426.064
KRTCAP2	-0.117117	7.18075	-15.6835	2.4212e-55	9.15463e-55	113.347
ATP5D	-0.117077	8.52796	-10.2383	1.38853e-24	3.52104e-24	42.9462
PPIF	-0.116978	7.02936	-21.6717	8.16096e-104	4.3716e-103	224.633
DNAJB2	-0.116963	7.21421	-14.9816	1.15483e-50	4.16991e-50	102.62
CRELD2	-0.116888	7.11141	-17.3044	5.95471e-67	2.47443e-66	139.979
YES1	0.116854	7.17491	15.7892	4.58998e-56	1.74695e-55	115.003
FBXO32	-0.116724	7.26293	-13.3372	1.57209e-40	5.04167e-40	79.4014
CYP2U1	-0.116682	6.94786	-32.6876	1.19262e-232	1.10009e-231	520.866
TYMP	0.116643	7.27714	12.8303	1.21972e-37	3.79263e-37	72.786
INPP1	0.11663	7.21995	14.7707	2.67282e-49	9.53698e-49	99.4922
ITSN2	-0.116609	7.18545	-15.1202	1.43058e-51	5.20113e-51	104.699
PPP1R14B	0.116602	7.49443	11.994	4.11053e-33	1.19818e-32	62.4277
CD37	-0.116547	6.90647	-59.7445	0	0	1732.37
TRIM63	-0.11651	6.93342	-37.2235	2.06621e-300	2.33397e-299	676.757
EVI2B	-0.116424	6.90246	-68.3624	0	0	2254.49
SGK1	0.116423	8.07143	8.22086	2.05386e-16	4.28418e-16	24.3492
FOXD3-AS1	-0.116372	6.93214	-37.5514	1.22858e-305	1.41298e-304	688.78
C12orf65	0.116343	7.19498	14.7353	4.50899e-49	1.60255e-48	98.9716
EGR3	-0.116303	7.03923	-20.3406	1.01945e-91	5.09484e-91	196.843
SRPX	-0.116261	6.96887	-27.8556	7.37955e-170	5.50815e-169	376.448
SOAT1	-0.116156	6.94204	-34.2286	1.01812e-254	1.01125e-253	571.633
HNRNPAB	0.116145	7.93858	10.2083	1.89225e-24	4.78118e-24	42.6396
NT5DC1	0.116102	7.21489	14.6574	1.42061e-48	5.00969e-48	97.8293
C1orf52	0.116097	7.39029	12.3794	3.67092e-35	1.10459e-34	67.1146
EIF1B	0.11607	7.77992	10.2955	7.68586e-25	1.95918e-24	43.5321
NDUFAB1	-0.116007	7.75301	-10.8846	1.43461e-27	3.8198e-27	49.7609
SNRPB	0.115954	8.29624	9.83564	8.1722e-23	1.98115e-22	38.9106
ARPC5L	0.115932	7.7492	10.6445	1.93516e-26	5.06112e-26	47.181
RPL17	0.115825	8.35147	9.96531	2.23874e-23	5.49666e-23	40.1926
LTB4R2	0.11573	7.06267	19.6125	2.02331e-85	9.6622e-85	182.379
MORF4L2	0.115691	7.86192	10.1901	2.28076e-24	5.75137e-24	42.4546
REV1	0.115643	7.17546	15.226	2.86638e-52	1.05163e-51	106.3
SERPINB3	-0.115597	6.93874	-27.9031	1.99717e-170	1.49246e-169	377.753
GTF2F2	-0.115541	7.31157	-13.2083	8.74193e-40	2.7824e-39	77.6954
NXT1	0.115487	7.5596	11.3044	1.32175e-29	3.66081e-29	54.4106
ACTR1A	-0.115465	7.10023	-17.7778	1.48716e-70	6.37629e-70	148.247
FASTK	-0.115422	7.16629	-15.8022	3.73284e-56	1.42243e-55	115.209
MRPL11	0.115404	7.36742	12.8413	1.0588e-37	3.29711e-37	72.9266
NFAT5	0.115377	7.31103	13.019	1.05552e-38	3.32446e-38	75.2187
ZC3H13	-0.11529	7.55597	-11.0972	1.3649e-28	3.71376e-28	52.0942
MAD1L1	-0.115266	7.02999	-21.0362	6.03534e-98	3.13491e-97	211.149
SF3B6	0.115173	8.38314	10.1582	3.16224e-24	7.92687e-24	42.1309
NOP58	0.115159	7.46049	11.7979	4.28162e-32	1.23498e-31	60.1006
RPL28	0.115057	11.5729	18.1171	3.39933e-73	1.49283e-72	154.309
HCAR2	0.114898	7.18641	14.3541	1.16567e-46	4.01679e-46	93.4428
YAP1	0.114842	7.13505	16.268	2.1257e-59	8.31004e-59	122.65
ZBED6	0.11459	7.20636	14.5917	3.71462e-48	1.30413e-47	96.8726
RP11-307C19.2	-0.114519	6.92616	-37.194	6.07921e-300	6.8548e-299	675.678
ERH	0.114384	8.02471	10.1676	2.87231e-24	7.21149e-24	42.2261
SLC3A2	0.114343	8.26871	9.3799	6.7871e-21	1.56913e-20	34.5378
SLC25A39	-0.114319	7.29483	-13.4996	1.76706e-41	5.72782e-41	81.575
THUMPD1	0.114239	7.38861	12.152	6.04303e-34	1.78364e-33	64.3319
ESR1	0.114239	6.93816	33.7768	3.80398e-248	3.72003e-247	556.513
PRDX6	0.1141	8.18145	9.82578	9.01222e-23	2.18145e-22	38.8138
FAAP20	-0.114073	7.31803	-13.0487	7.15668e-39	2.25743e-38	75.605
P2RX7	-0.114062	7.02288	-21.2124	1.48071e-99	7.79342e-99	214.848
BBOX1	-0.114	7.11116	-17.6815	8.18966e-70	3.49481e-69	146.546
HRH1	0.113867	6.99942	22.5676	2.21878e-112	1.23663e-111	244.315
MYO6	-0.113826	7.14285	-15.8939	8.72992e-57	3.34269e-56	116.656
YY1	0.113709	7.96097	9.88227	5.13997e-23	1.25421e-22	39.3697
NUDT1	-0.113468	7.23442	-14.0694	6.72139e-45	2.26923e-44	89.4082
RBFOX2	0.113465	7.1409	15.8381	2.1152e-56	8.07472e-56	115.774
ATF1	0.113363	7.18894	14.6896	8.83836e-49	3.12374e-48	98.3017
KRT6A	-0.113359	7.43008	-9.10165	9.11669e-20	2.04649e-19	31.9697
MAOA	0.113319	7.09888	17.466	3.59942e-68	1.50956e-67	142.776
FBXW5	-0.113274	7.15287	-15.8707	1.26209e-56	4.82961e-56	116.289
PITPNB	0.113128	7.32708	12.7206	4.98342e-37	1.53823e-36	71.387
SLC6A6	0.113027	7.06275	18.183	1.02914e-73	4.54786e-73	155.5
RDH12	-0.113003	7.0161	-22.4873	1.34172e-111	7.41929e-111	242.519
ABI3BP	0.112923	6.98967	22.0892	9.1949e-108	4.99298e-107	233.704
CRK	0.112916	7.38413	12.1491	6.25844e-34	1.84636e-33	64.2971
CASP6	0.11288	7.04777	19.4221	8.23882e-84	3.90497e-83	178.682
ATXN1	0.112761	7.09563	17.1757	5.47021e-66	2.24803e-65	137.769
MPLKIP	0.112611	7.43219	11.91	1.12731e-32	3.27244e-32	61.4258
SEC61G	-0.1125	7.53981	-11.1875	4.96113e-29	1.35863e-28	53.0982
CNN2	0.112464	7.20614	14.4445	3.1638e-47	1.09797e-46	94.7406
UTP11L	0.112402	7.30663	12.9465	2.71343e-38	8.51239e-38	74.28
CTSK	-0.112389	6.9758	-24.5436	1.78266e-132	1.12182e-131	290.5
NOP16	0.112375	7.39189	12.2204	2.61477e-34	7.76466e-34	65.1641
SRSF8	-0.112356	7.34356	-12.4999	8.14077e-36	2.47188e-35	68.6111
DDT	-0.112292	7.70818	-10.4193	2.11127e-25	5.43204e-25	44.8125
PYDC1	-0.112287	6.90458	-56.0612	0	0	1528.61
FKBP5	0.112279	7.19239	14.6975	7.8732e-49	2.78729e-48	98.4168
HNRNPK	0.112269	8.75949	9.93752	2.95896e-23	7.24532e-23	39.9164
TRIB2	-0.112248	6.97748	-27.0787	1.12637e-160	8.11115e-160	355.331
PDGFA	0.112226	7.04718	18.7016	7.34961e-78	3.34107e-77	165.019
WNT4	0.112225	6.99664	22.6739	2.03044e-113	1.13665e-112	246.701
DNAJC13	-0.112194	6.99857	-23.0032	1.14283e-116	6.51853e-116	254.169
HMOX1	-0.112172	6.89969	-56.4791	0	0	1551.13
PGAP2	0.112115	7.21544	14.3066	2.30481e-46	7.90772e-46	92.7644
JAG1	0.111924	7.29661	12.9906	1.52908e-38	4.80643e-38	74.8502
DYNC1I2	-0.111888	7.52695	-10.9949	4.25808e-28	1.14579e-27	50.9656
LTB	-0.111866	6.90299	-49.8364	0	0	1211.41
TMEM254	-0.111844	7.10142	-17.8949	1.84808e-71	7.99404e-71	150.326
RGS14	0.111764	7.33938	12.5536	4.14178e-36	1.26489e-35	69.2826
PTGES2	-0.111752	7.09967	-17.3348	3.51773e-67	1.46464e-66	140.504
FSTL1	-0.1117	6.96843	-27.6003	8.20519e-167	6.06724e-166	369.444
GPRC5C	0.111679	7.05235	18.7973	1.2274e-78	5.61184e-78	166.804
CDC42	-0.11161	8.37674	-9.37851	6.87732e-21	1.58883e-20	34.5247
RPS10	0.11154	9.9802	12.2187	2.67067e-34	7.92695e-34	65.143
SH3BP5	-0.111531	6.94187	-32.2002	7.11802e-226	6.38908e-225	505.28
KLF13	0.111503	7.23823	13.7128	9.62747e-43	3.1611e-42	84.4693
LTBP4	0.111487	7.12144	16.0303	9.87996e-58	3.80604e-57	118.826
DRAM2	-0.11141	7.18667	-14.7636	2.9701e-49	1.05858e-48	99.3872
PACSIN2	-0.111351	7.07883	-17.5444	9.12794e-69	3.84344e-68	144.143
CTDSPL	0.111245	7.10909	16.6354	5.04247e-62	2.01603e-61	128.672
CCDC47	0.111238	7.71177	10.2609	1.09965e-24	2.79186e-24	43.1773
HES2	-0.111179	7.04102	-20.8051	7.46201e-96	3.84758e-95	206.343
SCAF11	0.111102	7.781	9.91049	3.87811e-23	9.48131e-23	39.6485
SERINC1	-0.111077	7.24761	-13.4104	5.8844e-41	1.89768e-40	80.3787
DENND4C	0.111052	7.09533	16.9189	4.34233e-64	1.75942e-63	133.41
SSR2	0.11104	8.15873	9.58625	9.41182e-22	2.22381e-21	36.4921
SNHG7	-0.111032	7.89743	-9.49821	2.1977e-21	5.14476e-21	35.6531
GAS6	0.111012	7.73038	10.1025	5.58943e-24	1.3934e-23	41.5667
SEPT7	-0.11101	8.26857	-9.38608	6.40147e-21	1.4816e-20	34.5956
LYPLA1	-0.11101	7.30168	-12.8794	6.47585e-38	2.02354e-37	73.4153
BARD1	0.110897	7.1751	14.7138	6.19364e-49	2.19637e-48	98.6556
LINC00657	-0.110876	7.536	-10.907	1.12199e-27	2.99369e-27	50.0046
MRPL32	0.1108	7.43286	11.7144	1.14943e-31	3.28994e-31	59.1202
POLR2L	-0.110644	8.08116	-9.42136	4.57889e-21	1.06443e-20	34.927
CYB5A	-0.110466	7.77762	-10.3193	5.99715e-25	1.5318e-24	43.778
MGAT1	-0.11042	7.17535	-14.7858	2.13776e-49	7.64504e-49	99.7145
PBRM1	-0.110368	7.32107	-12.5496	4.35764e-36	1.33017e-35	69.2321
KIF3A	-0.110332	7.06338	-18.165	1.42803e-73	6.29742e-73	155.174
SLC25A6	0.110248	9.82592	11.3551	7.41807e-30	2.06539e-29	54.9838
CYP3A5	0.110158	7.0793	17.4471	4.99737e-68	2.09308e-67	142.449
CORO1B	-0.110145	7.19332	-14.4449	3.14193e-47	1.09098e-46	94.7476
DAB2	-0.110043	6.92077	-38.6166	0	0	728.545
DHRS3	0.110008	7.04425	19.2685	1.59599e-82	7.49169e-82	175.726
HACD2	0.110004	7.19077	14.07	6.65585e-45	2.2483e-44	89.418
LITAF	-0.109989	7.34579	-11.9769	5.04829e-33	1.4695e-32	62.2236
PPHLN1	0.109908	7.44457	11.3969	4.59992e-30	1.28469e-29	55.458
CHL1	0.109871	6.98017	23.4268	6.4882e-121	3.83185e-120	263.927
DUSP22	-0.109853	7.08859	-17.2688	1.10092e-66	4.55983e-66	139.367
MTSS1	-0.109736	7.30561	-12.5473	4.48775e-36	1.36923e-35	69.2029
ARF5	-0.10972	7.4456	-11.4945	1.49414e-30	4.20441e-30	56.5741
COMMD6	-0.109655	8.57265	-9.57759	1.02341e-21	2.4154e-21	36.4092
KRR1	0.109562	7.35179	12.1392	7.06475e-34	2.08326e-33	64.1767
BRD2	0.109556	8.19118	8.87124	7.39484e-19	1.62262e-18	29.9015
CNIH1	0.109526	7.3706	12.0146	3.2058e-33	9.35319e-33	62.6745
FRMD4A	0.10949	7.1882	14.0332	1.11822e-44	3.76124e-44	88.9017
NIFK	0.109328	7.49704	11.0164	3.3557e-28	9.04898e-28	51.2018
H1FX	0.109322	7.53717	10.2232	1.62251e-24	4.10289e-24	42.7919
PNMA1	-0.109308	6.9938	-23.0133	9.07366e-117	5.18483e-116	254.399
RYK	0.109267	7.07098	17.6263	2.16536e-69	9.18466e-69	145.577
RPF2	0.109265	7.27875	12.9154	4.06063e-38	1.27135e-37	73.8793
DSG1	-0.109121	8.15758	-9.31927	1.20323e-20	2.76565e-20	33.9716
NUSAP1	0.10909	7.19718	12.8342	1.15974e-37	3.60967e-37	72.8361
LMO1	0.109086	7.02006	19.6052	2.33551e-85	1.11363e-84	182.236
RAB30	0.109041	7.03442	19.1911	7.04475e-82	3.28254e-81	174.246
PARVA	-0.108741	7.03376	-20.1925	2.03084e-90	1.00229e-89	193.859
ZNF428	-0.108669	7.16037	-14.9545	1.73474e-50	6.25314e-50	102.215
CTBS	0.108654	7.17735	14.3911	6.83442e-47	2.36665e-46	93.9741
UBE2E1	-0.108568	7.32288	-12.4291	1.97534e-35	5.9665e-35	67.7303
ADAM10	-0.108532	7.10012	-16.6076	8.00271e-62	3.18951e-61	128.212
SLIRP	-0.108416	7.59874	-10.668	1.50425e-26	3.93741e-26	47.4308
HNRNPH3	0.108302	7.77004	9.64525	5.30872e-22	1.26234e-21	37.0586
JTB	-0.108263	7.80618	-10.0032	1.52892e-23	3.77142e-23	40.5702
PGAP1	0.108241	7.05187	18.4165	1.44559e-75	6.46029e-75	159.753
MAPK13	0.108212	7.34649	12.3494	5.32565e-35	1.59946e-34	66.7449
CMTM3	-0.108201	6.95615	-27.3759	3.71296e-164	2.71698e-163	363.337
FAM129B	-0.108168	7.0394	-19.3128	6.80148e-83	3.1974e-82	176.577
TIAM1	-0.108144	7.08359	-17.2215	2.4882e-66	1.02788e-65	138.554
STK17B	-0.108132	7.01425	-20.6498	1.8429e-94	9.44094e-94	203.144
PSMA2	0.108101	7.74393	10.0566	8.90934e-24	2.20973e-23	41.105
CDCA7	0.107985	7.02352	19.7073	3.15651e-86	1.51307e-85	184.232
THOC2	0.10795	7.38634	11.4726	1.92462e-30	5.40138e-30	56.3228
ATP5A1	-0.107946	8.57499	-9.367	7.66922e-21	1.76984e-20	34.4169
AK2	-0.107877	7.3417	-12.1562	5.73912e-34	1.69631e-33	64.3832
PSMD2	-0.107732	7.44524	-11.3065	1.29031e-29	3.5753e-29	54.4345
NAPA	-0.107606	7.28681	-12.6975	6.68474e-37	2.05837e-36	71.0951
CTBP2	-0.107515	7.10211	-16.205	5.91013e-59	2.2977e-58	121.632
UPP1	-0.107508	6.98075	-23.9517	2.77947e-126	1.6855e-125	276.265
HAGH	-0.107481	7.11371	-16.2176	4.81835e-59	1.8767e-58	121.835
HNMT	-0.107455	7.12029	-15.7181	1.40673e-55	5.33161e-55	113.887
ANXA8	0.107413	7.11075	16.5544	1.93391e-61	7.67868e-61	127.333
LPCAT3	0.107409	7.0927	16.6317	5.36284e-62	2.14277e-61	128.611
KIAA0930	-0.107404	7.02168	-20.1405	5.77746e-90	2.84032e-89	192.816
TMEM30B	0.107391	7.05858	17.9609	5.66812e-72	2.4602e-71	151.504
EIF3D	0.107361	8.28002	9.13067	6.97759e-20	1.57244e-19	32.2339
NDUFA3	-0.107312	7.14781	-15.2435	2.19631e-52	8.07308e-52	106.565
UBA6	0.107296	7.14443	14.8244	1.20661e-49	4.32971e-49	100.284
HMGB2	0.107267	8.00957	8.26361	1.43709e-16	3.00953e-16	24.7012
EIF3H	0.107125	8.81028	9.62639	6.37743e-22	1.51306e-21	36.8772
NARF	-0.107104	7.17652	-14.4029	5.76462e-47	1.99729e-46	94.1436
UBE2E2	-0.106936	7.01491	-20.902	9.95373e-97	5.15755e-96	208.353
MGST2	0.106907	7.6253	10.5217	7.16946e-26	1.85592e-25	45.8829
MARCH5	0.106778	7.18215	14.1806	1.3922e-45	4.74321e-45	90.9748
TXNRD1	0.106719	7.15181	14.6632	1.30311e-48	4.60044e-48	97.9152
FKBPL	0.106594	7.39067	11.415	3.73523e-30	1.04458e-29	55.6647
CD69	-0.106537	6.90128	-46.4007	0	0	1051.26
FGFBP2	-0.106505	6.91812	-34.7188	6.04945e-262	6.1141e-261	588.257
SYF2	0.106345	7.94158	9.29163	1.56013e-20	3.5782e-20	33.7147
CHPF	-0.106276	6.99743	-21.6857	6.03925e-104	3.23779e-103	224.933
CYB5B	0.106219	7.27493	12.5003	8.09776e-36	2.45999e-35	68.6163
TULP4	-0.106187	7.11777	-15.8017	3.76531e-56	1.43394e-55	115.2
POLR2H	0.10613	7.28233	12.41	2.50784e-35	7.5605e-35	67.4931
NDUFV1	-0.106096	7.41795	-11.3367	9.14898e-30	2.54509e-29	54.7756
PTP4A2	0.105987	7.45958	10.8267	2.69944e-27	7.15447e-27	49.134
PABPC1	0.105975	9.67087	10.8565	1.95002e-27	5.18124e-27	49.4565
ATP5G1	-0.105961	7.98713	-9.22985	2.78093e-20	6.34826e-20	33.1433
NPR3	0.105903	6.94931	27.5218	7.00754e-166	5.1516e-165	367.302
ORAI3	0.10589	7.03326	18.6698	1.33064e-77	6.03596e-77	164.427
CUTA	-0.105754	8.11742	-9.19985	3.67695e-20	8.36955e-20	32.8672
CCAR1	0.105743	7.3752	11.3347	9.36023e-30	2.60271e-29	54.753
CIR1	0.105723	7.40862	10.9881	4.59109e-28	1.23488e-27	50.8909
PRMT1	0.105678	7.62719	10.0014	1.55633e-23	3.83306e-23	40.5526
KCTD9	0.105652	7.21849	13.2183	7.65617e-40	2.43927e-39	77.8272
MED31	0.105631	7.19599	13.6149	3.68404e-42	1.20463e-41	83.1345
FARP1	-0.105626	6.97816	-23.4197	7.6432e-121	4.50139e-120	263.763
WWP1	0.10558	7.12029	15.3686	3.23101e-53	1.19877e-52	108.473
STRAP	-0.10551	7.59238	-10.2796	9.05514e-25	2.30544e-24	43.3697
UBA2	-0.105459	7.36842	-11.74	8.49968e-32	2.43832e-31	59.4198
CAPN1	0.105418	7.56301	10.3436	4.66096e-25	1.19195e-24	44.0277
MT1F	-0.105365	6.99893	-21.0767	2.58572e-98	1.35084e-97	211.995
ERP29	-0.10529	8.06277	-9.1237	7.44081e-20	1.67504e-19	32.1704
AC006262.5	-0.105265	6.91583	-39.5884	0	0	765.753
ENDOU	-0.105238	6.96163	-26.7728	3.96053e-157	2.81366e-156	347.177
PPP4R1	0.105233	7.1129	15.5748	1.32582e-54	4.98619e-54	111.653
MTCH2	-0.105227	7.34331	-11.827	3.03356e-32	8.76192e-32	60.4428
NDUFS3	-0.105188	7.50064	-10.7657	5.23927e-27	1.38051e-26	48.4764
EIF4EBP1	-0.105152	7.15814	-14.7621	3.03472e-49	1.081e-48	99.3658
PCMT1	-0.10513	7.71399	-9.83781	7.99862e-23	1.94055e-22	38.9319
TRIM56	0.105106	7.0849	16.0699	5.23487e-58	2.02154e-57	119.459
SLC7A8	-0.105089	6.98135	-23.8774	1.62199e-125	9.7798e-125	274.504
CENPC	0.105024	7.22195	12.8445	1.01554e-37	3.16394e-37	72.9681
TXNL4A	-0.104985	7.22679	-13.339	1.5342e-40	4.92265e-40	79.4257
SNRK	0.104938	7.14939	14.4886	1.66768e-47	5.82265e-47	95.3779
PPIG	0.104895	7.87677	9.20319	3.56456e-20	8.11664e-20	32.8978
RNF141	0.104887	7.16995	14.1636	1.77297e-45	6.02754e-45	90.7342
GYLTL1B	0.104805	7.02924	18.8352	6.02537e-79	2.76286e-78	167.513
CDC42EP1	0.104802	7.1571	14.4485	2.98493e-47	1.03703e-46	94.7986
GOLGA2	-0.104747	7.25485	-12.5998	2.31245e-36	7.07921e-36	69.8617
WFDC5	0.104746	7.20983	13.2349	6.14158e-40	1.96066e-39	78.0464
REEP3	-0.104708	7.11841	-15.2461	2.11078e-52	7.76322e-52	106.604
LSM5	0.104597	7.77224	9.5771	1.02824e-21	2.4259e-21	36.4045
FAM110C	0.104433	6.98865	22.4675	2.08812e-111	1.15265e-110	242.077
PDK4	-0.104354	6.95756	-22.181	1.21648e-108	6.63409e-108	235.723
CHMP4C	-0.104311	7.00811	-21.5078	2.76297e-102	1.46887e-101	221.118
PPP1R14C	0.104296	7.50931	10.8569	1.94177e-27	5.1615e-27	49.4607
TCEAL8	-0.104288	7.45871	-10.737	7.14628e-27	1.87909e-26	48.1687
TMEM204	-0.103996	6.94704	-28.8205	1.28438e-181	1.00235e-180	403.49
RSRC2	0.103981	8.00444	8.69091	3.66912e-18	7.92475e-18	28.3199
MFSD14B	-0.103949	7.06547	-17.1225	1.3603e-65	5.57583e-65	136.861
C19orf70	-0.103942	7.60927	-10.0617	8.45861e-24	2.09958e-23	41.1564
KIF21A	-0.103939	7.04831	-17.7333	3.27655e-70	1.40199e-69	147.46
TMCO1	-0.103842	7.42079	-10.9722	5.46947e-28	1.46554e-27	50.7173
FST	-0.103741	6.93378	-28.5086	9.01641e-178	6.97644e-177	394.645
UCP2	-0.103716	6.90641	-49.3695	0	0	1189.02
MRPS6	0.103691	7.46025	10.6141	2.68048e-26	6.98446e-26	46.8581
MTHFD1L	-0.103579	6.9226	-36.0199	1.32281e-281	1.43293e-280	633.488
NOTCH2	-0.103568	7.03332	-19.3425	3.83786e-83	1.80822e-82	177.148
GLA	-0.103541	7.00353	-20.4178	2.12634e-92	1.07282e-91	198.407
ZFYVE16	-0.103538	7.00791	-20.2812	3.39156e-91	1.68965e-90	195.644
TMED10	-0.103531	7.71398	-9.65577	4.79163e-22	1.14109e-21	37.1601
CH17-360D5.2	0.103485	7.1114	15.526	2.83249e-54	1.06336e-53	110.897
ING1	0.103374	7.31821	11.4975	1.44397e-30	4.06505e-30	56.608
RNF145	0.103306	7.18703	13.4491	3.49696e-41	1.13005e-40	80.8962
NANS	-0.103209	7.15388	-14.3651	9.95e-47	3.43053e-46	93.6004
CHST2	-0.103111	6.92181	-35.9219	4.24089e-280	4.57828e-279	630.023
SRSF7	0.103049	8.28627	8.30462	1.01857e-16	2.13984e-16	25.0406
GRHPR	-0.103034	7.41879	-11.0577	2.12038e-28	5.74225e-28	51.6572
CPEB2	-0.102997	7.0591	-17.1898	4.29305e-66	1.76656e-65	138.01
FTL	-0.102839	10.2644	-9.01109	2.08857e-19	4.64721e-19	31.1505
SERPINB7	0.102828	7.13144	13.9111	6.18419e-44	2.06585e-43	87.2002
DSC2	0.102804	7.22104	12.5348	5.2517e-36	1.59846e-35	69.0466
SMIM15	0.102789	7.29564	12.0205	2.9857e-33	8.71908e-33	62.7452
RBM17	0.102729	7.53112	10.1661	2.91693e-24	7.32064e-24	42.2109
RP11-295G20.2	0.10266	7.20798	12.8115	1.55428e-37	4.82818e-37	72.5451
FGF7	-0.102553	6.93791	-30.3866	1.56129e-201	1.30354e-200	449.292
SETD2	0.102394	7.38386	11.0785	1.68301e-28	4.57147e-28	51.8863
KLF11	0.102392	7.18456	13.3683	1.03603e-40	3.32589e-40	79.8161
CD53	-0.10236	6.9004	-63.9793	0	0	1981.11
CMC2	-0.102341	7.26441	-12.2036	3.21441e-34	9.53191e-34	64.959
SLC1A5	0.10228	7.12968	14.5691	5.17015e-48	1.81112e-47	96.5435
GYG1	-0.10228	7.00454	-20.6067	4.47294e-94	2.28589e-93	202.259
PFDN4	0.102264	7.3507	11.2681	1.99553e-29	5.5125e-29	54.0018
KCNQ1OT1	-0.102255	7.36262	-10.0294	1.17314e-23	2.90284e-23	40.8325
PAIP2	-0.102174	7.50615	-10.2323	1.47734e-24	3.74326e-24	42.8848
JAK1	0.10217	7.64033	9.58577	9.45547e-22	2.2333e-21	36.4875
KPNA2	0.10215	7.47167	9.75741	1.77073e-22	4.25687e-22	38.1452
ASH1L	0.102137	7.63522	9.56382	1.16903e-21	2.75192e-21	36.2776
VAMP3	-0.102095	7.32816	-11.5662	6.51099e-31	1.84362e-30	57.3985
RAB6A	-0.102038	7.33546	-11.3813	5.4945e-30	1.53386e-29	55.2817
NUDT14	0.102036	7.17433	13.603	4.33112e-42	1.41403e-41	82.9735
PRPF40A	0.102024	7.7525	9.25337	2.23266e-20	5.10402e-20	33.3604
WDFY1	-0.101991	6.98136	-22.7977	1.23368e-114	6.98018e-114	249.496
PDXK	-0.101952	6.98403	-22.6413	4.23246e-113	2.36309e-112	245.968
FAM174A	0.101921	7.32226	11.6627	2.11014e-31	6.01257e-31	58.5171
CTD-3252C9.4	0.101883	7.55849	8.9569	3.41665e-19	7.55453e-19	30.6642
ARHGEF26	0.101879	7.06512	16.695	1.86707e-62	7.48837e-62	129.662
CLK1	0.101837	7.80656	8.82365	1.13206e-18	2.4729e-18	29.4809
ERF	0.101828	7.1729	13.4132	5.6717e-41	1.83002e-40	80.4153
FNBP4	0.101826	7.51991	10.1851	2.40032e-24	6.04805e-24	42.404
SCAMP2	-0.10181	7.09863	-15.6833	2.43207e-55	9.19024e-55	113.342
CCNB1IP1	0.101646	7.36245	11.0584	2.10527e-28	5.70376e-28	51.6643
PIK3C2G	0.101595	7.27671	12.1877	3.90611e-34	1.15668e-33	64.7654
MEST	0.101483	6.94971	26.8483	5.33241e-158	3.80964e-157	349.18
TUBB6	0.101391	7.38398	10.7097	9.60259e-27	2.51973e-26	47.8757
LSM6	0.101339	7.28256	12.1169	9.2688e-34	2.72812e-33	63.907
ABL2	-0.101299	6.97659	-22.4334	4.48299e-111	2.46817e-110	241.315
AKR7A2	-0.101293	7.24342	-12.6437	1.32614e-36	4.0696e-36	70.4143
EIF2S3	0.101215	7.60521	9.61712	6.97826e-22	1.65375e-21	36.7881
CD86	-0.101099	6.90009	-64.3872	0	0	2005.87
PIAS1	0.101069	7.22948	12.3693	4.15934e-35	1.25037e-34	66.9904
POLR2G	-0.100891	7.4045	-10.8723	1.64093e-27	4.36549e-27	49.6276
CIDEA	-0.100888	6.91644	-38.0097	0	0	705.757
PBX1	0.10064	7.09662	15.6111	7.5212e-55	2.83364e-54	112.218
CASP14	-0.100612	7.19412	-13.237	5.97089e-40	1.90713e-39	78.0744
DGKA	0.100533	7.05228	17.1073	1.76557e-65	7.22766e-65	136.601
DCAF6	0.100418	7.15853	13.6639	1.88517e-42	6.17381e-42	83.8009
TGFB1I1	-0.100369	6.96081	-24.7667	7.5539e-135	4.80613e-134	295.954
OGFRL1	-0.100368	7.23761	-12.3392	6.03946e-35	1.81298e-34	66.6199
TAPBP	0.100344	7.32367	11.1234	1.01834e-28	2.77917e-28	52.3847
G3BP1	0.100343	7.54513	9.87816	5.3551e-23	1.30621e-22	39.3291
EML4	0.100326	7.29691	11.6686	1.96936e-31	5.61901e-31	58.5856
SLC4A7	-0.100309	6.95224	-26.1398	6.483e-150	4.4318e-149	330.591
PVRL2	-0.100194	7.19674	-12.8636	7.94566e-38	2.48038e-37	73.212
IDH2	-0.100154	7.43213	-10.8331	2.51728e-27	6.67728e-27	49.2033
SLC31A1	-0.100065	6.97832	-22.8244	6.73126e-115	3.81538e-114	250.101
EIF3F	0.100017	8.70625	8.79099	1.51433e-18	3.30224e-18	29.1936
MYH14	-0.0999802	6.9534	-27.2773	5.34189e-163	3.89099e-162	360.675
DNAJC9	0.0999712	7.35061	10.8661	1.75679e-27	4.67176e-27	49.56
SURF2	0.0999506	7.21261	12.7935	1.95916e-37	6.07993e-37	72.315
NDUFS4	-0.0999424	7.81555	-9.03114	1.73959e-19	3.87752e-19	31.3312
PPL	-0.0997916	7.20524	-13.0104	1.18067e-38	3.71681e-38	75.1073
GGT6	-0.099783	6.97665	-23.9971	9.41032e-127	5.72846e-126	277.346
FOXC1	-0.0997646	6.93015	-32.2285	2.89507e-226	2.6134e-225	506.178
ZBTB1	0.0996918	7.08934	15.3821	2.62508e-53	9.76812e-53	108.68
CH17-189H20.1	0.0996528	7.03331	17.562	6.70792e-69	2.82821e-68	144.45
DNAJB9	-0.0996247	7.28023	-11.5599	7.0065e-31	1.98215e-30	57.3257
C1QTNF9B-AS1	0.0995776	7.02768	18.0953	5.03826e-73	2.20798e-72	153.917
PHB	-0.0995562	7.61435	-9.71155	2.77816e-22	6.64597e-22	37.6995
BCL2A1	-0.0995047	6.91525	-35.4049	3.18138e-272	3.29958e-271	611.905
TMA16	0.099497	7.21931	12.4797	1.04938e-35	3.1833e-35	68.3588
NIPSNAP3A	-0.0992701	7.15603	-13.7571	5.2356e-43	1.72892e-42	85.0752
CAPRIN1	0.0992189	7.23287	12.3346	6.39708e-35	1.91943e-34	66.5628
MC1R	-0.0991808	6.92861	-32.6158	1.20637e-231	1.10794e-230	518.554
NDUFB5	-0.0990658	7.70935	-9.27646	1.79865e-20	4.12077e-20	33.5741
MPDU1	-0.0988617	7.08867	-15.7065	1.68717e-55	6.38304e-55	113.706
LAMA5	0.0988177	7.06251	16.2528	2.72114e-59	1.06312e-58	122.404
PRPF4B	0.0988101	7.59352	9.39768	5.73435e-21	1.32914e-20	34.7045
RRAS	0.0987328	7.0128	18.9427	7.9431e-80	3.66076e-79	169.534
CHCHD7	-0.0984747	7.09156	-15.2084	3.74715e-52	1.37179e-51	106.033
HM13	-0.0984033	7.13484	-14.1842	1.32164e-45	4.50523e-45	91.0265
ATP6V1E1	-0.0983875	7.45774	-10.1999	2.06249e-24	5.20924e-24	42.5542
PLEKHN1	-0.0983852	7.01857	-19.9143	5.27945e-88	2.5617e-87	188.312
VDAC1	-0.0983378	7.91846	-8.74105	2.3581e-18	5.11581e-18	28.7563
ELF2	0.0983303	7.25933	11.7635	6.43715e-32	1.84915e-31	59.6958
HSPB11	0.0982825	7.35155	10.7916	3.95726e-27	1.04488e-26	48.7547
LZTS1	-0.09828	6.93472	-30.5262	2.33696e-203	1.9641e-202	453.489
PHF14	0.0982492	7.4786	10.0154	1.35173e-23	3.33825e-23	40.6921
PRCP	-0.0982391	7.10558	-14.8475	8.5633e-50	3.07977e-49	100.625
TGFBR3	0.0982023	7.05978	16.2242	4.33297e-59	1.68973e-58	121.941
GNAL	-0.0981714	6.97273	-21.9561	1.70025e-106	9.1854e-106	230.793
ECM1	-0.0981306	6.99834	-19.0755	6.40306e-81	2.97261e-80	172.045
ATP5H	-0.0980911	8.0967	-8.51139	1.7511e-17	3.73754e-17	26.7774
MYO1D	-0.0980335	6.98688	-21.2602	5.38972e-100	2.83912e-99	215.857
TPD52	0.0980218	7.45744	10.3172	6.13132e-25	1.56544e-24	43.756
AFMID	0.0980042	7.1399	13.8127	2.42756e-43	8.05836e-43	85.8398
HABP4	-0.0980003	6.94475	-27.3006	2.84404e-163	2.07396e-162	361.304
CHCHD3	-0.0979567	7.12825	-14.3762	8.47584e-47	2.92865e-46	93.7599
UCHL3	-0.0978235	7.27885	-11.7713	5.87008e-32	1.68855e-31	59.7873
NAA10	-0.0977549	7.30665	-11.4245	3.34875e-30	9.37323e-30	55.7731
RNF181	-0.0977538	7.45203	-10.1525	3.35228e-24	8.39659e-24	42.0731
PFN2	-0.0977245	7.00364	-19.513	1.41003e-84	6.70824e-84	180.443
ZNF326	0.0977015	7.24165	11.8389	2.631e-32	7.60613e-32	60.5842
RPA3	0.0976867	7.255	11.757	6.95166e-32	1.99604e-31	59.6194
WDR63	-0.0976784	6.9227	-32.4825	8.71028e-230	7.91923e-229	514.279
SDHB	-0.0975966	7.36841	-10.8447	2.21776e-27	5.89017e-27	49.3289
PSMC3	-0.0975784	7.48869	-9.88628	4.93837e-23	1.20549e-22	39.4093
VDAC2	0.0974533	8.45546	8.42637	3.6301e-17	7.68334e-17	26.0582
SDPR	0.0974338	6.91815	32.4904	6.75382e-230	6.15812e-229	514.533
GLO1	-0.0974147	7.43359	-10.1829	2.45474e-24	6.18271e-24	42.3818
AHNAK	-0.0973884	8.83001	-8.1956	2.53387e-16	5.2681e-16	24.1422
FNIP2	-0.0972927	6.98114	-21.4389	1.20768e-101	6.40425e-101	219.646
SLC16A10	-0.0972598	6.99559	-20.0798	1.95184e-89	9.54385e-89	191.602
CHCHD2	-0.0972574	9.21867	-9.65144	4.99841e-22	1.18944e-21	37.1182
ARMCX1	-0.097256	7.09993	-14.8866	4.77988e-50	1.72103e-49	101.206
ABCA1	0.0971875	7.02167	17.6343	1.88303e-69	7.99782e-69	145.717
SHFM1	-0.0971381	8.19611	-8.47822	2.32918e-17	4.95136e-17	26.4959
PDHA1	-0.0970103	7.20395	-12.7332	4.23939e-37	1.30921e-36	71.5478
TUFM	-0.0969427	7.89849	-8.70135	3.34728e-18	7.23456e-18	28.4105
RHOC	-0.0968637	7.68001	-8.91105	5.16971e-19	1.13831e-18	30.2551
ABI1	0.0968308	7.47063	9.84942	7.12732e-23	1.73285e-22	39.046
TAF1B	0.0967729	7.09563	14.7855	2.14638e-49	7.67153e-49	99.7105
C15orf61	0.096729	7.22463	12.0958	1.19833e-33	3.52218e-33	63.6519
CNOT7	0.0966888	7.34608	10.7631	5.38855e-27	1.41807e-26	48.4486
BAZ2B	0.0966807	7.468	9.68338	3.66026e-22	8.74625e-22	37.4266
CCDC59	0.0966481	7.47862	9.74133	2.07407e-22	4.97291e-22	37.9887
TMX1	0.0965583	7.29639	11.2677	2.00504e-29	5.53636e-29	53.9971
APMAP	-0.096553	7.14165	-13.5526	8.61125e-42	2.80131e-41	82.29
S100A13	-0.0965423	7.23689	-11.9356	8.29172e-33	2.41141e-32	61.7308
ORMDL1	-0.0965212	7.29099	-11.2651	2.06497e-29	5.69687e-29	53.9679
RAB9A	-0.096496	7.19154	-12.7204	4.99069e-37	1.53973e-36	71.3856
SOCS6	-0.0964764	7.02909	-17.6172	2.54436e-69	1.07778e-68	145.417
METRNL	-0.0964012	6.94092	-29.4708	9.21447e-190	7.38206e-189	422.22
[truncated: 3,331 more rows]

## Sheet: WNTI 
	logFC	AveExpr	t	P.Value	adj.P.Val	B
CXCL14	4.6051	10.6774	158.52	0	0	10763.9
KRT15	3.55344	9.90023	96.9179	0	0	4404.3
SFRP1	2.84976	7.15119	201.348	0	0	16069.8
NEAT1	-2.25996	10.4193	-90.5939	0	0	3876.32
LGALS1	2.03213	7.37443	118.859	0	0	6440.28
CALML3	1.98991	7.6353	81.8146	0	0	3190.51
DIO2	1.93039	6.93615	289.966	0	0	27843.8
S100A6	1.92812	8.48222	64.8554	0	0	2034.46
ITM2A	1.92504	7.16215	130.634	0	0	7647.62
SAT1	-1.82753	8.71117	-60.4485	0	0	1772.7
TACSTD2	-1.81107	9.44906	-62.9228	0	0	1917.64
DST	1.74148	9.29862	60.5582	0	0	1779.02
LMCD1	1.63202	6.97216	188.23	0	0	14392.6
CYP1B1	1.60285	6.98202	170.392	0	0	12182.6
FRZB	1.60053	7.01414	162.769	0	0	11270
HLA-A	-1.50431	9.58827	-63.8275	0	0	1972.07
NFKBIA	-1.45139	10.5151	-49.6449	0	0	1202.33
HLA-B	-1.42721	9.93858	-62.2549	0	0	1878.12
KRT5	1.41888	11.1877	46.1155	0	0	1038.58
DBI	-1.40385	8.96999	-55.6649	0	0	1507.55
BCAM	1.39209	7.1301	97.158	0	0	4425.57
CAV1	1.35187	8.5575	52.6991	0	0	1353.16
B2M	-1.34642	12.1166	-82.4424	0	0	3237.96
C12orf75	1.32475	7.31433	73.6311	0	0	2604.16
LY6D	-1.31605	9.9805	-44.8672	0	0	983.395
RCAN1	1.30524	7.04414	105.717	0	0	5184.61
DMKN	-1.28535	10.5955	-48.0751	0	0	1128.1
JUNB	-1.24249	10.9486	-51.4116	0	0	1288.54
C6orf48	1.23404	8.11481	52.0768	0	0	1321.77
GADD45B	-1.22546	9.24478	-37.4225	1.43223e-303	4.51545e-302	684.214
NFIB	1.21769	7.77681	54.4931	0	0	1445.62
DKK3	1.21641	7.2833	70.8298	0	0	2415.51
HOPX	-1.1707	9.01911	-49.3901	0	0	1190.18
TYRP1	-1.14721	7.52368	-76.2985	0	0	2789.62
SELM	1.12995	7.05946	91.662	0	0	3963.91
HES1	-1.12341	8.63153	-33.8636	2.13486e-249	5.28461e-248	559.584
TMEM45A	-1.11674	7.78941	-44.472	0	0	966.223
IER2	-1.10645	10.1771	-39.7678	0	0	772.883
KRT10	-1.09418	11.2733	-38.8371	0	0	737.076
PMEL	-1.07565	7.46374	-72.8385	0	0	2550.14
KRT1	-1.06713	10.7044	-37.0628	7.38327e-298	2.29352e-296	671.072
DCN	1.06118	7.74844	46.0216	0	0	1034.42
MLANA	-1.05607	7.41557	-83.1043	0	0	3287.99
LYPD3	-1.04506	8.24605	-41.699	0	0	849.788
HLA-C	-1.0134	9.10195	-42.0441	0	0	863.893
IFI27	-1.00789	7.36557	-43.4643	0	0	923.077
EPHB6	1.00695	7.78851	45.6875	0	0	1019.54
KRT14	1.00547	12.6299	34.193	3.43005e-254	8.65986e-253	570.612
CD44	-0.998411	8.3678	-42.0855	0	0	865.595
LDHA	-0.995963	9.54208	-44.8776	0	0	983.88
CSTA	-0.984459	8.10446	-38.8207	0	0	736.464
GLUL	0.982735	7.74847	41.9644	0	0	860.62
PPP1R15A	-0.97045	9.14956	-37.9499	0	0	703.72
EFEMP1	0.962218	7.22451	60.1354	0	0	1754.85
KRTDAP	-0.956572	8.90389	-29.426	3.41958e-189	6.54678e-188	421.108
TUBA1A	0.953934	8.24056	35.6561	4.95553e-276	1.41456e-274	620.856
HSPA8	-0.937532	8.99087	-36.011	1.82248e-281	5.22583e-280	633.358
EMP1	-0.925536	8.81627	-37.2854	2.14682e-301	6.70166e-300	679.208
SBSN	-0.924754	7.79803	-35.1979	4.26091e-269	1.1791e-267	604.903
IGFBP7	0.922769	7.39863	59.7507	0	0	1732.88
FTH1	0.921357	10.8429	41.555	0	0	843.936
APOE	-0.921178	9.05027	-31.7442	1.27541e-219	2.74908e-218	491.091
KLF6	-0.918553	8.83161	-33.1205	9.58112e-239	2.24872e-237	535.081
ZFP36	-0.91559	10.0338	-30.3531	4.30983e-201	8.58849e-200	448.475
TPPP3	-0.913036	8.2503	-31.3105	9.2954e-214	1.9635e-212	477.606
QPCT	-0.902657	7.30249	-76.0614	0	0	2772.91
PALLD	0.897007	7.28536	51.1328	0	0	1274.79
S100A2	0.887276	9.27725	28.9663	2.001e-183	3.67546e-182	407.845
TCEAL2	0.872914	6.91139	182.027	0	0	13618.7
HLA-E	-0.8659	8.84451	-36.2519	3.49087e-285	1.01943e-283	641.911
LHX2	0.862985	6.91264	182.896	0	0	13727.1
FAM13A	0.861922	7.07484	68.222	0	0	2245.62
AQP3	-0.861858	9.8684	-36.328	2.31597e-286	6.89028e-285	644.622
MALAT1	0.855037	15.0757	51.6993	0	0	1302.86
SCRG1	0.846758	6.92586	131.102	0	0	7696.72
DSG1	-0.846301	8.15758	-36.6264	5.24483e-291	1.60563e-289	655.309
APP	0.844103	7.71346	38.6167	0	0	728.737
PFN1	-0.834445	9.05961	-37.4863	1.34995e-304	4.27731e-303	686.574
CBX1	0.829799	7.29037	48.431	0	0	1144.78
NTRK2	0.828646	7.10025	61.267	0	0	1820.19
ID2	-0.816756	8.56137	-26.6754	5.25771e-156	8.12637e-155	344.796
ALDH2	-0.811304	8.08992	-36.02	1.3193e-281	3.80019e-280	633.681
ZC3H12A	-0.810227	7.85308	-34.4041	2.71346e-257	6.98993e-256	577.748
SPINT2	0.809732	8.46595	36.5664	4.54042e-290	1.3833e-288	653.152
RARRES2	0.809306	6.92643	130.391	0	0	7621.98
CHST2	0.805617	6.92181	142.226	0	0	8903.94
SPINK5	-0.805594	7.43101	-34.554	1.68933e-259	4.49802e-258	582.822
WIF1	0.802415	6.90405	185.769	0	0	14087
PHLDA2	-0.802037	7.87786	-29.103	3.94081e-185	7.32343e-184	411.767
TUBA4A	-0.800127	8.35806	-32.3947	1.44438e-228	3.24577e-227	511.668
NSG1	-0.793665	7.88837	-38.2849	0	0	716.236
SLC25A5	-0.791501	9.20802	-33.8414	4.424e-249	1.09085e-247	558.856
COL17A1	0.787627	8.3383	34.7489	2.16574e-262	5.84012e-261	589.475
NR4A1	-0.780647	8.02705	-29.1123	3.01444e-185	5.61838e-184	412.035
S100A9	-0.773926	7.58967	-29.1524	9.47084e-186	1.78621e-184	413.191
GOLIM4	0.771078	7.1236	56.2182	0	0	1537.21
SOSTDC1	0.770948	7.06062	59.8299	0	0	1737.36
LAPTM4A	0.765524	8.9072	35.3668	1.19876e-271	3.37623e-270	610.771
ITGA2	0.763517	7.43284	40.4039	0	0	797.844
NENF	0.762225	7.77055	35.2509	6.70112e-270	1.87071e-268	606.751
NAP1L1	0.757837	8.88491	32.6408	5.39574e-232	1.22996e-230	519.552
TMSB4X	0.752634	11.0612	31.7507	1.03407e-219	2.23649e-218	491.301
TXN	-0.749486	9.60666	-33.7694	4.8658e-248	1.18595e-246	556.461
RHOV	-0.749442	7.85099	-36.2715	1.73951e-285	5.10336e-284	642.607
KRT17	0.749199	7.82749	22.314	6.39245e-110	7.00847e-109	238.867
SFN	-0.743619	10.6363	-34.4434	7.15245e-258	1.85758e-256	579.08
FGL2	0.736583	6.921	125.186	0	0	7079.94
DYNLL1	-0.73604	9.57797	-32.8052	2.68041e-234	6.19918e-233	524.852
CSTB	-0.72979	8.39063	-28.9	1.32923e-182	2.41355e-181	405.954
CALD1	0.725117	7.95587	30.0722	1.88267e-197	3.72828e-196	440.102
MT2A	-0.724975	8.95625	-22.9783	2.02571e-116	2.32975e-115	253.801
EZR	-0.719267	8.51897	-29.0488	1.86095e-184	3.43814e-183	410.217
SERPINE2	0.719222	6.95282	88.1841	0	0	3682.34
CLEC2B	-0.712742	8.19716	-28.6527	1.51984e-179	2.66793e-178	398.921
PERP	0.712442	11.5885	44.7253	0	0	977.242
EPB41L4A-AS1	0.711639	7.86156	31.6961	5.69402e-219	1.21902e-217	489.596
LGALS7B	-0.703471	9.10866	-28.5582	2.21255e-178	3.84135e-177	396.246
BGN	0.702308	7.23307	41.5701	0	0	844.549
PIK3R1	0.702192	7.46429	34.2243	1.17744e-254	3.00864e-253	571.681
MARCKS	-0.700919	8.09593	-28.7516	9.15915e-181	1.62581e-179	401.726
CAPN3	-0.700088	7.18455	-73.059	0	0	2565.11
TYMP	-0.699469	7.27714	-38.9889	0	0	742.879
TPI1	-0.698767	8.76737	-29.2862	1.96918e-187	3.73614e-186	417.06
ITM2B	-0.694621	9.73439	-33.7243	2.17918e-247	5.29099e-246	554.963
SLPI	-0.690875	7.38725	-32.4307	4.60839e-229	1.03926e-227	512.809
NET1	0.690186	7.27648	40.6308	0	0	806.832
LMO4	0.68719	7.9198	28.8306	9.64762e-182	1.73685e-180	403.974
NFE2L2	-0.685349	8.38676	-28.9834	1.21676e-183	2.24145e-182	408.342
DNAJB1	-0.68262	9.86354	-24.2877	8.85658e-130	1.12699e-128	284.505
DEFB1	-0.681182	7.59099	-34.9944	4.74228e-266	1.28427e-264	597.894
DNAJB6	-0.680354	8.43134	-28.6163	4.26537e-179	7.44618e-178	397.89
H2AFJ	-0.679866	7.75442	-31.0465	3.12623e-210	6.41131e-209	469.495
HLA-DRA	-0.676617	7.03671	-62.5838	0	0	1897.6
EIF4A1	-0.676029	8.578	-28.9544	2.79651e-183	5.12182e-182	407.511
CD74	-0.674672	7.06103	-58.5645	0	0	1665.97
CST3	-0.674364	7.8907	-29.1236	2.16185e-185	4.05315e-184	412.367
SH3BGRL3	-0.673232	8.37753	-26.7539	6.54694e-157	1.02187e-155	346.876
ADM	-0.67215	7.86395	-22.5289	5.29846e-112	5.89058e-111	243.65
H2AFZ	-0.671488	9.31241	-25.1618	4.21004e-139	5.74978e-138	305.935
DUSP2	-0.66838	7.53965	-27.5134	8.83418e-166	1.43913e-164	367.27
BOC	0.666644	7.10751	49.7038	0	0	1205.21
CD151	0.666368	7.46375	34.4879	1.57879e-258	4.13422e-257	580.589
TUBA1C	-0.665276	8.14224	-27.2374	1.57104e-162	2.52043e-161	359.797
TENM2	0.662185	6.97568	74.2037	0	0	2643.33
CCL27	-0.662104	8.26892	-24.7375	1.55058e-134	2.03437e-133	295.439
BEX2	0.656179	7.11018	48.2125	0	0	1134.55
CEBPD	-0.654012	8.16823	-25.3727	2.12231e-141	2.94291e-140	311.216
TUBB4B	-0.651818	8.89434	-25.4645	2.09071e-142	2.91183e-141	313.53
EIF5A	-0.650675	8.55097	-28.1779	9.62206e-174	1.65244e-172	385.58
GCLM	0.649873	7.00577	65.7371	0	0	2088.93
FGFR1	0.648666	6.93896	94.2149	0	0	4175.68
RSRP1	-0.647004	8.81097	-25.6418	2.32861e-144	3.29384e-143	318.02
CTNNBIP1	-0.646434	7.92746	-28.8392	7.54109e-182	1.36148e-180	404.22
C2orf40	0.64566	7.01894	58.961	0	0	1688.14
IMPA2	-0.645522	7.95725	-28.7522	9.00622e-181	1.60316e-179	401.743
YBX3	-0.642936	8.98326	-28.8225	1.2136e-181	2.17863e-180	403.745
RPL34	0.64195	12.4117	61.1607	0	0	1814
FXYD6	0.639925	6.94059	95.9768	0	0	4324.58
PLP2	0.635156	9.02663	28.906	1.11674e-182	2.03355e-181	406.128
TOMM7	0.634326	9.2121	30.9111	1.97265e-208	4.01952e-207	465.355
S100A14	0.633867	9.88722	27.0377	3.38109e-160	5.38341e-159	354.433
SNHG8	0.632847	8.6926	26.2039	1.22551e-150	1.81027e-149	332.455
STMN3	0.631801	7.02054	59.2305	0	0	1703.37
MAP1B	0.625961	7.20729	39.1415	0	0	748.721
CRYAB	0.625297	7.66351	25.576	1.246e-143	1.75076e-142	316.346
S100A8	-0.624541	7.59508	-25.1107	1.51188e-138	2.04281e-137	304.659
TCEAL4	0.623941	8.02415	26.2721	2.07888e-151	3.09973e-150	334.226
H3F3B	-0.620575	11.6298	-41.1858	0	0	829.02
CTSD	-0.620476	7.78379	-28.5735	1.435e-178	2.49824e-177	396.679
PTRF	0.61716	8.23953	26.0012	2.33249e-148	3.40576e-147	327.214
CDKN1A	-0.615994	7.96513	-26.6232	2.07876e-155	3.20514e-154	343.423
S100A11	-0.61581	9.91754	-28.6648	1.07885e-179	1.89907e-178	399.263
KLF5	-0.614635	8.9094	-27.5858	1.21765e-166	2.00422e-165	369.249
TNC	0.610562	6.94023	84.2663	0	0	3376.36
HLA-DPA1	-0.609642	7.01997	-63.3873	0	0	1945.56
N4BP2L2	0.609449	8.01101	26.2475	3.94262e-151	5.85114e-150	333.587
GRN	-0.607968	7.87563	-26.9618	2.57824e-159	4.08457e-158	352.405
NUCKS1	0.607864	8.38836	25.2211	9.54162e-140	1.31161e-138	307.417
MYC	-0.606826	8.98764	-19.8502	1.8844e-87	1.72564e-86	187.249
CLTB	0.6064	8.52871	25.2099	1.26183e-139	1.72704e-138	307.138
CTSB	-0.600105	7.3871	-34.0545	3.5602e-252	8.88228e-251	565.974
COMMD6	0.598452	8.57265	26.4882	7.26714e-154	1.10702e-152	339.874
CSNK1A1	-0.596326	8.42923	-25.6593	1.49379e-144	2.11771e-143	318.464
GADD45A	-0.595811	7.96035	-23.6393	4.49605e-123	5.4373e-122	269.093
SNCA	-0.595094	7.31091	-38.9391	0	0	740.982
AHNAK	-0.592748	8.83001	-25.2777	2.30679e-140	3.18477e-139	308.834
YWHAB	-0.591209	8.43745	-25.3814	1.70193e-141	2.36515e-140	311.437
RAB38	-0.591071	7.47221	-31.9269	4.0484e-222	8.84646e-221	496.838
ALDOA	-0.589789	9.11277	-26.2763	1.86089e-151	2.78123e-150	334.337
FGFBP1	-0.589731	7.58861	-23.823	5.91265e-125	7.19164e-124	273.416
MYL9	0.589292	6.96246	68.4447	0	0	2259.75
CLU	0.589136	7.0053	50.2994	0	0	1233.93
SOD1	0.589081	8.86371	26.249	3.7881e-151	5.63502e-150	333.627
DDAH2	0.58847	7.27795	34.7057	9.47594e-262	2.54445e-260	588.001
CDH13	0.584326	7.16699	39.493	0	0	762.249
GLTP	-0.581195	7.78691	-27.5629	2.27625e-166	3.73694e-165	368.624
NPM1	0.580597	10.2515	33.3995	1.01061e-242	2.42584e-241	544.229
NUPR1	0.580455	8.5175	23.4558	3.29076e-121	3.91984e-120	264.808
RAC3	0.580001	7.15459	39.98	0	0	781.182
BAZ1A	-0.579464	8.1008	-24.1032	7.45702e-128	9.35746e-127	280.079
CYCS	-0.578019	8.39276	-23.9753	1.58041e-126	1.94846e-125	277.031
ARL4A	0.575933	8.18028	22.2634	1.9624e-109	2.14779e-108	237.747
CCND1	-0.575655	8.31661	-21.8322	2.52755e-105	2.67397e-104	228.304
FBLN1	0.574198	7.06101	48.1824	0	0	1133.15
PALMD	0.572884	7.71968	25.8766	5.76136e-147	8.33556e-146	324.013
BTG1	-0.571731	9.927	-23.9957	9.72445e-127	1.21069e-125	277.516
SEPP1	0.569963	8.01071	24.4436	2.02675e-131	2.62113e-130	288.275
PLP1	-0.569711	7.1216	-61.7747	0	0	1849.85
HLA-DRB1	-0.569565	7.00041	-67.2135	0	0	2181.42
ACTN1	0.568255	7.11658	41.5839	0	0	845.111
ARPC2	-0.567432	9.35533	-27.3237	1.52464e-163	2.45843e-162	362.126
SERTAD1	-0.566724	7.8725	-23.9052	8.3888e-126	1.03023e-124	275.365
RPS24	0.566607	12.1373	55.6497	0	0	1506.74
RAC1	-0.564846	9.24845	-27.7696	7.88783e-169	1.31195e-167	374.281
PMAIP1	-0.563365	8.30885	-20.4459	1.20166e-92	1.15377e-91	199.181
ST13	0.562251	8.46798	24.3079	5.41394e-130	6.90304e-129	284.996
MT-ND5	0.55985	9.83337	26.6137	2.67306e-155	4.11145e-154	343.172
NR4A2	-0.559515	7.32251	-28.951	3.09329e-183	5.64904e-182	407.41
PPP1R1C	0.559288	6.90534	123.414	0	0	6898.54
MAP1LC3B	-0.559129	8.19406	-23.1216	7.55854e-118	8.80487e-117	257.083
LIMA1	-0.554746	8.13851	-23.2535	3.61015e-119	4.23658e-118	260.119
KRT8	0.554079	6.99682	52.0953	0	0	1322.63
PNISR	0.552759	7.9098	23.9076	7.92635e-126	9.75326e-125	275.422
ADGRL3	0.550877	6.94338	81.9584	0	0	3201.59
CIRBP	0.550141	9.41021	26.5776	6.91945e-155	1.06171e-153	342.222
FHL2	0.54742	7.37661	29.7789	1.10602e-193	2.16993e-192	431.434
REL	-0.544756	7.85948	-23.1807	1.94105e-118	2.26528e-117	258.44
DCT	-0.544562	7.52111	-35.1688	1.15302e-268	3.14942e-267	603.908
IL18	-0.544338	7.76782	-25.3368	5.23378e-141	7.24159e-140	310.315
PRELID1	-0.544324	7.96271	-24.5488	1.56869e-132	2.03704e-131	290.83
NGFRAP1	0.543884	7.5651	26.4772	9.70758e-154	1.47523e-152	339.585
EIF4A3	-0.543834	8.00635	-21.603	3.59072e-103	3.71804e-102	223.359
MBP	-0.543085	7.50494	-27.8024	3.19835e-169	5.34774e-168	375.183
YBX1	-0.542338	10.1582	-31.0472	3.06711e-210	6.31047e-209	469.514
RPS27A	0.542327	12.5445	57.9961	0	0	1634.33
PIK3C2G	0.54102	7.27671	32.8894	1.75124e-235	4.06505e-234	527.577
RPS20	0.539898	11.743	47.9596	0	0	1122.77
TSC22D3	-0.538178	7.91468	-22.3713	1.78518e-110	1.96061e-109	240.14
EHF	-0.536849	7.73172	-26.2849	1.48704e-151	2.22774e-150	334.561
GSTP1	-0.534936	9.77467	-24.338	2.61628e-130	3.34936e-129	285.722
SLC2A1	-0.534163	7.82627	-23.3445	4.38928e-120	5.17967e-119	262.222
TMEM147	-0.533807	7.6553	-26.6753	5.25095e-156	8.12637e-155	344.797
RPL31	0.533022	11.4294	41.1831	0	0	828.912
TSHZ2	0.531643	7.10431	39.1277	0	0	748.191
FBXO2	0.529541	7.02625	48.2885	0	0	1138.1
BRD2	-0.527525	8.19118	-21.6465	1.40638e-103	1.46102e-102	224.294
RPL24	0.527029	11.0247	41.5763	0	0	844.801
CFL1	-0.526324	9.47311	-25.2298	7.66694e-140	1.0562e-138	307.635
RPL21	0.525519	12.5737	51.4752	0	0	1291.74
PDPN	0.525497	6.98512	55.6398	0	0	1506.15
S100A10	0.525302	9.81776	22.571	2.05415e-112	2.28772e-111	244.595
GAS1	0.524808	7.18485	34.4602	4.04014e-258	1.0536e-256	579.65
CCDC3	0.524419	7.41566	27.5238	6.62002e-166	1.08121e-164	367.558
MYLIP	-0.523203	7.54274	-24.3148	4.59351e-130	5.86877e-129	285.16
RPL35A	0.520787	11.6378	45.1135	0	0	994.206
COX5A	-0.519807	7.95628	-23.5772	1.92764e-122	2.30916e-121	267.64
CHCHD10	-0.517711	7.33482	-29.1375	1.44797e-185	2.72279e-184	412.767
ATP5B	-0.516944	8.49208	-22.3784	1.52512e-110	1.67789e-109	240.297
SRSF2	-0.516334	8.75878	-21.7467	1.61354e-104	1.69569e-103	226.454
TPM3	-0.512947	7.93199	-22.7285	5.90389e-114	6.68088e-113	248.138
ATP6V0B	-0.51123	7.64732	-24.894	3.26744e-136	4.32271e-135	299.292
CD9	0.510551	9.80477	25.2125	1.18465e-139	1.62492e-138	307.201
RPL5	0.50839	11.759	43.726	0	0	934.222
ABRACL	0.508081	7.54806	24.3568	1.66321e-130	2.13355e-129	286.174
RAB7A	-0.507215	7.99897	-23.095	1.39263e-117	1.61041e-116	256.473
PRDX5	0.50647	8.3924	21.9222	3.55701e-106	3.78836e-105	230.261
ARPC1B	-0.505858	7.31117	-31.0554	2.38322e-210	4.91938e-209	469.766
VIM	-0.505438	7.5862	-29.5556	7.74352e-191	1.49606e-189	424.891
MIDN	-0.504752	7.66584	-23.3294	6.23465e-120	7.33005e-119	261.872
ARGLU1	0.502747	7.92672	22.1399	3.00729e-108	3.26882e-107	235.024
DEGS1	-0.499591	8.90904	-21.495	3.63844e-102	3.71285e-101	221.048
HLA-DPB1	-0.499341	7.02505	-51.0125	0	0	1268.86
BAG1	-0.498663	8.1579	-21.7324	2.19653e-104	2.30073e-103	226.147
CRIM1	0.49665	7.00885	47.7784	0	0	1114.34
KLK11	-0.496623	7.86575	-22.0384	2.79641e-107	3.0236e-106	232.799
CRNDE	0.495175	7.50341	25.0466	7.42424e-138	9.9466e-137	303.07
CCNL1	-0.495069	8.66714	-19.7468	1.4496e-86	1.31418e-85	185.214
KRT16	-0.494483	7.45052	-19.6283	1.48799e-85	1.32995e-84	182.891
HERPUD1	-0.49403	8.24444	-19.5832	3.58638e-85	3.19647e-84	182.014
FILIP1L	0.493962	7.03996	41.8743	0	0	856.936
DDX21	-0.492148	7.82717	-21.9497	1.94912e-106	2.08994e-105	230.861
CKB	-0.491699	7.71665	-21.8131	3.82233e-105	4.0303e-104	227.891
HNRNPAB	-0.490748	7.93858	-21.8576	1.4531e-105	1.54501e-104	228.856
TMEM14C	-0.48981	7.7825	-22.8424	4.47276e-115	5.09782e-114	250.713
LAD1	-0.487953	7.69685	-24.0157	6.04202e-127	7.53706e-126	277.991
CHMP1B	-0.487892	7.79037	-21.3633	6.04515e-101	6.11951e-100	218.244
SVIL	0.48707	7.45208	25.4681	1.90624e-142	2.66076e-141	313.622
ARPC5L	-0.48552	7.7492	-22.5905	1.32739e-112	1.48354e-111	245.031
C12orf57	0.484286	8.1505	20.9922	1.51646e-97	1.50388e-96	210.435
SERF2	-0.482031	9.36829	-23.4753	2.08915e-121	2.49791e-120	265.261
RPS25	0.481186	11.5699	42.8361	0	0	896.685
TFAP2A	-0.478744	7.81716	-21.5283	1.78153e-102	1.83272e-101	221.761
ADIRF	0.477777	7.23542	27.2404	1.45084e-162	2.3335e-161	359.877
PPDPF	0.477662	8.69051	20.8602	2.37915e-96	2.33747e-95	207.688
ACTR3	-0.475477	7.77656	-21.9763	1.09019e-106	1.17292e-105	231.441
CA12	-0.475351	7.78936	-21.9438	2.21732e-106	2.37351e-105	230.732
BARX2	0.475161	7.02116	47.187	0	0	1087.14
RPS27	0.474946	12.1018	44.0615	0	0	948.564
BCAN	-0.473478	7.08242	-51.6873	0	0	1302.29
IGFBP5	0.473336	7.34961	22.7091	9.17278e-114	1.03615e-112	247.698
ETS2	-0.472681	7.98303	-20.7095	5.38809e-95	5.25297e-94	204.576
HINT1	0.471305	9.82775	25.1182	1.24868e-138	1.69441e-137	304.849
CLIC1	-0.470935	8.87073	-21.0034	1.20054e-97	1.19432e-96	210.668
APOD	-0.470337	7.05384	-44.8386	0	0	982.18
EGR1	-0.470156	8.79182	-17.7649	1.8693e-70	1.43064e-69	148.226
SDC2	0.469597	7.00375	45.6476	0	0	1017.74
ANXA1	0.469177	9.59726	17.6911	6.90858e-70	5.26832e-69	146.923
LAMB3	0.46856	7.22949	29.1183	2.51862e-185	4.7081e-184	412.214
RBPJ	0.468384	7.42484	24.6388	1.73859e-133	2.27164e-132	293.026
POSTN	0.466123	7.94171	19.557	5.9766e-85	5.31188e-84	181.505
FABP5	-0.465	8.46044	-14.1159	3.48595e-45	1.94117e-44	90.2705
GPM6B	-0.464423	7.13021	-49.3615	0	0	1188.81
RGS10	-0.464272	7.1188	-36.1554	1.08286e-283	3.13338e-282	638.48
SDCBP	-0.463942	7.73738	-23.6007	1.11003e-122	1.33477e-121	268.191
CLCA2	-0.463549	7.43285	-24.8602	7.52004e-136	9.92801e-135	298.46
IDI1	-0.463448	7.41544	-24.2541	1.98687e-129	2.5232e-128	283.698
GJB6	0.461574	7.02641	41.1066	0	0	825.827
TAGLN2	-0.461085	8.50402	-19.6147	1.93699e-85	1.72883e-84	182.628
PFDN5	0.46066	9.74548	25.9591	6.91029e-148	1.00668e-146	326.13
FAM46A	-0.459953	7.47932	-22.0384	2.80077e-107	3.0236e-106	232.797
RAB34	0.459939	7.21103	29.3722	1.62337e-188	3.09858e-187	419.552
EIF3E	0.45988	9.7605	24.1334	3.60823e-128	4.5458e-127	280.804
HBEGF	-0.459203	7.2933	-24.0292	4.38028e-127	5.47492e-126	278.312
HLA-DRB5	-0.459125	6.9668	-63.6662	0	0	1962.34
RGS2	-0.457886	7.42153	-21.5834	5.4646e-103	5.63076e-102	222.94
PLK2	-0.457808	7.99154	-17.3671	2.01236e-67	1.47767e-66	141.268
RPS23	0.457598	12.2595	44.168	0	0	953.137
DNAJA1	-0.456687	8.93742	-17.2674	1.12898e-66	8.23288e-66	139.549
RPS13	0.45667	11.8278	41.2557	0	0	831.832
RPS6	0.456247	13.1186	47.4819	0	0	1100.67
ARPC3	-0.455118	8.18271	-20.3305	1.25132e-91	1.19242e-90	196.844
RPS4X	0.455017	12.8289	47.0326	0	0	1080.09
CREB5	0.454825	6.95862	55.007	0	0	1472.57
EDNRB	-0.45429	7.07277	-54.3087	0	0	1435.99
CSRP1	0.454102	7.22485	28.7952	2.64337e-181	4.7186e-180	402.967
EEF1D	0.453945	10.1751	27.4976	1.3537e-165	2.19959e-164	366.844
RPL7	0.452525	12.7533	48.0665	0	0	1127.74
IER3	-0.452183	9.15511	-15.6026	8.60236e-55	5.50638e-54	112.292
CYB5R1	-0.449542	7.91436	-19.7279	2.10373e-86	1.89905e-85	184.842
AVPI1	-0.449354	7.45986	-21.8562	1.4969e-105	1.58892e-104	228.827
HLA-DQB1	-0.448775	6.99658	-55.2483	0	0	1485.4
SRP14	0.448145	9.26548	23.3424	4.61057e-120	5.4307e-119	262.173
NAMPT	-0.447728	7.36895	-24.4403	2.19512e-131	2.83309e-130	288.196
CYB561A3	-0.44566	7.283	-28.8183	1.36883e-181	2.45036e-180	403.625
SUB1	-0.444879	8.34553	-19.3323	4.67427e-83	4.08564e-82	177.157
COX8A	-0.443504	8.50953	-19.4704	3.22508e-84	2.84643e-83	179.824
MAL2	-0.443137	7.24971	-28.6282	3.04918e-179	5.33775e-178	398.226
EIF1	-0.441718	11.0294	-31.806	1.81992e-220	3.96318e-219	493.036
LMNA	-0.440996	9.69745	-19.6453	1.06472e-85	9.54332e-85	183.225
TYR	-0.440635	7.06569	-50.388	0	0	1238.29
EMP3	0.43981	7.31477	28.5031	1.04704e-177	1.81287e-176	394.694
BBC3	-0.439748	7.64933	-20.176	2.82854e-90	2.66337e-89	193.734
CKS2	-0.43955	7.84858	-17.9017	1.63711e-71	1.25598e-70	150.654
VDAC1	-0.439167	7.91846	-19.7818	7.2694e-87	6.62823e-86	185.902
PPIA	-0.438406	9.97944	-25.1151	1.34921e-138	1.82691e-137	304.772
ASAH1	-0.437855	7.51753	-24.0691	1.68325e-127	2.10806e-126	279.267
CCNI	0.437855	8.81884	19.0601	8.5765e-81	7.30501e-80	171.959
SERBP1	-0.43614	9.12649	-20.4001	3.04658e-92	2.91194e-91	198.253
ZNF706	-0.43471	8.51703	-18.5931	5.53658e-77	4.53885e-76	163.212
CD55	-0.432244	7.50813	-20.5963	5.53179e-94	5.36008e-93	202.252
ATOX1	-0.431359	7.32629	-25.5853	9.80607e-144	1.38091e-142	316.585
PPP1R10	-0.429848	8.08075	-17.4651	3.6528e-68	2.71688e-67	142.968
ANAPC16	0.429656	7.94621	19.1162	2.94446e-81	2.53865e-80	173.026
DUSP1	-0.429302	10.2308	-14.1133	3.61488e-45	2.00943e-44	90.2343
EIF6	-0.429225	8.0141	-19.0867	5.16681e-81	4.41864e-80	172.465
VAMP8	-0.429145	8.20372	-18.5772	7.43492e-77	6.07937e-76	162.918
KLF4	-0.428793	9.12357	-17.6277	2.11246e-69	1.59555e-68	145.809
PDZK1IP1	-0.428507	7.11748	-32.7851	5.1248e-234	1.17666e-232	524.204
EIF4A2	0.428267	9.0276	18.7687	2.09553e-78	1.7519e-77	166.477
HNRNPA1	0.426204	10.4636	25.7179	3.34848e-145	4.76839e-144	319.957
GJB3	-0.425711	7.44836	-22.7588	2.97374e-114	3.37113e-113	248.822
PGK1	-0.425706	8.01568	-18.5556	1.1092e-76	9.03472e-76	162.519
HMGN3	0.424923	7.90984	18.8428	5.22219e-79	4.40066e-78	167.862
RPL36AL	0.42438	9.25001	20.9529	3.44535e-97	3.41143e-96	209.616
UQCR10	-0.42404	7.82448	-19.7368	1.76654e-86	1.59694e-85	185.017
EEF1A1	0.423657	13.4131	44.3985	0	0	963.073
RGS1	-0.423579	6.95554	-64.3494	0	0	2003.71
RORA	-0.423178	7.90011	-19.1197	2.75715e-81	2.38039e-80	173.091
NPPC	0.422992	6.93646	54.6187	0	0	1452.13
COPE	-0.422849	7.87153	-19.3867	1.63258e-83	1.4349e-82	178.206
GATM	-0.422768	7.4515	-22.6137	7.87763e-113	8.81989e-112	245.552
BACE2	-0.421871	7.08963	-40.9464	0	0	819.412
COX7B	-0.421144	8.37885	-18.1222	3.09907e-73	2.4156e-72	154.608
PFDN2	-0.420833	7.82899	-19.1223	2.61952e-81	2.26465e-80	173.142
SSR4	-0.420363	8.19641	-18.3983	2.01891e-75	1.62153e-74	159.626
YWHAH	-0.420082	7.58228	-19.9169	5.01638e-88	4.63393e-87	188.569
PLD3	0.418577	7.23396	26.2318	5.93043e-151	8.78064e-150	333.18
GOLGA4	-0.417193	8.19792	-17.3609	2.24014e-67	1.64303e-66	141.161
S100B	-0.417001	6.99585	-39.7773	0	0	773.254
LUM	0.416726	6.89732	107.372	0	0	5337.33
NDUFB11	-0.416402	8.17258	-18.4519	7.53659e-76	6.06084e-75	160.609
NDUFB2	-0.416067	7.87137	-19.1348	2.06716e-81	1.78956e-80	173.378
HMGN2	0.415765	8.48738	16.455	9.96811e-61	6.85118e-60	125.907
ZFAND5	-0.415633	7.74344	-18.6515	1.87101e-77	1.54584e-76	164.294
CST6	-0.414571	7.17868	-27.6192	4.88258e-167	8.07856e-166	370.162
HLA-DQA1	-0.413876	6.94787	-69.6676	0	0	2339.1
CAPNS2	0.413868	7.82665	18.3497	4.92151e-75	3.94281e-74	158.738
KRT6B	0.413754	7.02815	27.8896	2.89922e-170	4.88627e-169	377.58
SOX9	0.41316	7.01584	39.0091	0	0	743.645
VDAC2	-0.412453	8.45546	-18.0723	7.64188e-73	5.93463e-72	153.708
RPL30	0.411489	11.7648	37.356	1.61627e-302	5.07045e-301	681.793
GNG5	-0.410422	7.96104	-18.213	5.96577e-74	4.70798e-73	156.251
AMD1	-0.410127	8.24974	-16.7933	3.60712e-63	2.53418e-62	131.508
CTGF	0.409713	6.99758	33.3082	2.05599e-241	4.89806e-240	541.219
CRABP2	-0.4091	7.52574	-18.8728	2.97187e-79	2.51438e-78	168.424
ATP1B3	-0.409069	9.25519	-17.6286	2.0806e-69	1.57336e-68	145.824
HMG20B	-0.407962	7.4603	-22.2429	3.09e-109	3.37028e-108	237.294
PCSK2	-0.40691	7.05518	-40.7408	0	0	811.208
RHEB	-0.406787	7.89974	-18.3008	1.20448e-74	9.58894e-74	157.846
TIMM13	-0.406325	7.92402	-18.5708	8.37492e-77	6.83916e-76	162.799
DSG2	0.406253	6.97747	45.1933	0	0	997.684
RPL9	0.405147	12.1383	38.6441	0	0	729.775
ADRB2	-0.405114	8.10642	-15.3819	2.63516e-53	1.65173e-52	108.885
TRPM1	-0.404506	7.04817	-47.1609	0	0	1085.95
HCFC1R1	0.404257	7.41788	21.1136	1.1896e-98	1.18904e-97	212.974
OVOL1	-0.403972	7.4495	-20.8938	1.18111e-96	1.16403e-95	208.387
OAZ2	0.402822	7.54704	19.8038	4.71597e-87	4.31243e-86	186.334
IGFBP3	-0.402578	7.26224	-18.7436	3.3554e-78	2.79778e-77	166.007
SCEL	-0.402498	7.13723	-27.4051	1.67597e-164	2.71627e-163	364.331
TCF12	0.402094	7.05261	34.5311	3.63767e-259	9.60496e-258	582.056
GYPC	-0.400805	7.04185	-48.3633	0	0	1141.61
TMEM50A	-0.400409	7.89294	-18.2091	6.40509e-74	5.03586e-73	156.18
TRIM2	0.400162	6.98694	43.7432	0	0	934.942
FSCN1	-0.400116	7.55946	-18.7228	4.9456e-78	4.1129e-77	165.62
KIT	-0.400116	7.05097	-46.2353	0	0	1044
ESD	0.399044	8.00715	17.6652	1.09172e-69	8.3052e-69	146.467
BNC2	0.398877	6.98692	41.8221	0	0	854.789
BEX4	0.398389	7.28428	23.9761	1.55337e-126	1.91885e-125	277.048
SON	0.398152	8.24807	16.8513	1.35958e-63	9.57293e-63	132.48
ACAT1	0.397317	7.34087	22.5287	5.30775e-112	5.89058e-111	243.648
KRT6A	-0.397289	7.43008	-16.1646	1.1386e-58	7.57115e-58	121.186
RPS15A	0.396661	11.938	36.2502	3.71658e-285	1.08036e-283	641.849
RPL10A	0.396219	12.234	37.6544	2.73943e-307	8.72349e-306	692.769
MRFAP1	0.396201	8.12288	17.5926	3.91838e-69	2.95253e-68	145.193
MYO5A	-0.395707	7.15215	-31.3641	1.75263e-214	3.71453e-213	479.273
FOXP1	0.39535	7.1825	25.7245	2.82917e-145	4.03793e-144	320.125
H2AFY	-0.394105	7.70255	-18.5331	1.68493e-76	1.36889e-75	162.102
SBDS	-0.393354	8.10081	-16.9089	5.14355e-64	3.65002e-63	133.448
TMEM98	0.392202	7.05598	33.1632	2.34778e-239	5.53081e-238	536.486
RPL22	0.39132	10.8447	29.0801	7.56593e-185	1.40191e-183	411.116
CTA-29F11.1	-0.388926	7.46503	-19.0796	5.91811e-81	5.05432e-80	172.329
PPP1CA	-0.385839	7.65584	-18.6521	1.85005e-77	1.53052e-76	164.305
GNG12	-0.385701	7.65142	-18.2644	2.34339e-74	1.85626e-73	157.182
ABHD5	-0.385291	7.30028	-22.4919	1.21054e-111	1.33877e-110	242.825
DAPL1	0.384388	7.98563	15.8272	2.51448e-56	1.63261e-55	115.81
HSPA1A	-0.38362	9.80401	-11.2968	1.44166e-29	5.81158e-29	54.5346
ZBTB16	0.383234	7.08899	29.7495	2.62449e-193	5.13315e-192	430.571
ATP6V0D1	-0.38265	7.43466	-20.6606	1.47692e-94	1.43768e-93	203.57
RPL11	0.382636	12.3575	41.4541	0	0	839.848
MFSD12	-0.382424	7.0556	-36.7414	8.30095e-293	2.55355e-291	659.451
SLC24A5	-0.381205	7.05187	-46.8812	0	0	1073.19
RPL14	0.380924	11.6151	34.1766	5.86931e-254	1.47595e-252	570.076
KRT19	0.38041	7.02325	26.0918	2.25443e-149	3.3147e-148	329.547
UQCRB	0.379634	9.18406	18.1416	2.18095e-73	1.70415e-72	154.958
GLTSCR2	0.378702	9.75539	19.8825	9.93135e-88	9.14752e-87	187.888
RNH1	-0.377714	8.10001	-16.5593	1.78166e-61	1.23257e-60	127.622
TSTA3	-0.377159	7.59354	-18.4879	3.87842e-76	3.13489e-75	161.271
RPL13A	0.376693	13.3543	42.7937	0	0	894.914
WBP5	0.376204	7.34222	20.773	1.45012e-95	1.42031e-94	205.885
CLDN1	-0.376088	7.56204	-18.2909	1.44388e-74	1.14517e-73	157.665
RAB32	-0.375907	7.11203	-32.2069	5.7412e-226	1.27656e-224	505.689
CHCHD6	-0.375841	7.19587	-27.9773	2.54772e-171	4.3284e-170	380.009
PGAM1	-0.375745	7.92308	-16.6322	5.32243e-62	3.69422e-61	128.826
MEIS2	0.374848	7.15768	26.0983	1.89891e-149	2.79846e-148	329.719
ATP6V1B2	-0.374672	7.18533	-25.7088	4.22584e-145	6.0043e-144	319.724
NDRG1	-0.374593	7.49968	-18.6304	2.77244e-77	2.28465e-76	163.902
COX7C	0.373773	9.08535	17.6301	2.02611e-69	1.53398e-68	145.851
NEDD9	0.373391	7.10479	26.7692	4.35362e-157	6.81206e-156	347.283
IL1RN	-0.372608	7.35509	-21.0442	5.11108e-98	5.10061e-97	211.52
TNFAIP3	-0.372184	7.29524	-20.501	3.89868e-93	3.76041e-92	200.304
RPS3A	0.372181	12.6301	38.0057	0	0	705.799
ZNF428	0.372087	7.16037	25.9479	9.22078e-148	1.34018e-146	325.842
COX7A2L	0.371764	8.01637	16.6429	4.45189e-62	3.10018e-61	129.004
C4orf48	-0.371067	7.01865	-44.8346	0	0	982.003
PLEKHB2	-0.370779	7.37063	-20.3041	2.13551e-91	2.0289e-90	196.311
RBM8A	-0.370332	8.27111	-16.1677	1.08224e-58	7.20395e-58	121.237
ZFP36L2	-0.370245	8.96398	-14.1387	2.52285e-45	1.41106e-44	90.5922
CYC1	-0.370054	7.84971	-17.0437	5.22306e-65	3.74417e-64	135.728
MYO10	-0.368465	7.28009	-23.6072	9.53749e-123	1.14903e-121	268.342
GPR143	-0.367753	7.04627	-45.4032	0	0	1006.95
CLDN4	-0.36718	7.42682	-16.868	1.026e-63	7.24026e-63	132.76
CNN3	0.366978	7.06682	30.5641	7.44412e-204	1.49757e-202	454.828
BHLHE40	-0.366664	7.26404	-21.7397	1.8767e-104	1.96898e-103	226.304
DMD	0.36628	7.0219	33.3895	1.40875e-242	3.36877e-241	543.897
MDK	0.366025	6.92723	57.1898	0	0	1589.94
EPB41L2	0.365504	6.96989	42.6785	0	0	890.096
RPLP1	0.365437	13.8206	41.2836	0	0	832.958
RAB10	-0.364744	7.81576	-16.7928	3.63779e-63	2.5529e-62	131.499
FDFT1	-0.364069	7.37903	-20.445	1.22179e-92	1.17133e-91	199.165
SPAG9	-0.363408	7.69973	-16.4288	1.53442e-60	1.04894e-59	125.477
RHOA	-0.363399	8.09546	-16.1862	8.01565e-59	5.34686e-58	121.536
UBL3	-0.363335	7.3109	-21.5096	2.6602e-102	2.72778e-101	221.361
PLEKHA5	-0.362843	7.18182	-26.4946	6.15572e-154	9.39971e-153	340.04
COL7A1	0.362284	7.18811	23.8964	1.03256e-125	1.26564e-124	275.158
HSPA5	-0.360711	8.39631	-13.6136	3.75271e-42	1.94766e-41	83.3253
NOV	-0.360199	7.13989	-22.9126	9.06174e-116	1.04029e-114	252.306
ATP5E	-0.360101	8.85464	-16.3639	4.4447e-60	3.00919e-59	124.417
C5orf38	0.359471	7.00615	35.2859	2.00126e-270	5.61149e-269	607.958
ADIPOR1	-0.359434	7.48005	-18.5283	1.8384e-76	1.49167e-75	162.015
ANGPTL2	0.358768	6.95253	47.1127	0	0	1083.72
CD109	0.358278	7.15481	25.1343	8.36361e-139	1.13734e-137	305.25
IRX2	0.35795	7.27687	21.1427	6.4511e-99	6.46845e-98	213.585
KLF10	-0.35784	8.12769	-14.836	1.01542e-49	6.07047e-49	100.664
PTTG1IP	-0.356961	7.45968	-19.3436	3.75371e-83	3.28554e-82	177.376
FAM46B	-0.355461	7.83236	-15.8277	2.49665e-56	1.62269e-55	115.817
CTSF	0.354814	7.24103	23.1172	8.36495e-118	9.72636e-117	256.982
ADGRG1	-0.354088	7.09791	-29.2539	5.01744e-187	9.49121e-186	416.125
EFNA5	0.353398	6.97932	39.2255	0	0	751.927
TMOD3	-0.353274	7.59629	-17.2147	2.79679e-66	2.02783e-65	138.645
HN1	-0.351948	7.44909	-18.1453	2.04118e-73	1.59691e-72	155.024
AP2S1	-0.351393	7.88372	-16.1322	1.91779e-58	1.27257e-57	120.667
CASP14	-0.350777	7.19412	-23.3866	1.65062e-120	1.9588e-119	263.198
EIF3A	-0.350304	8.31413	-14.9563	1.68813e-50	1.02175e-49	102.45
FCER1A	-0.349838	6.94178	-58.5419	0	0	1664.71
OSTM1	-0.349732	7.14182	-27.9052	1.87235e-170	3.16401e-169	378.017
CCNB1IP1	0.349102	7.36245	19.2463	2.44479e-82	2.12811e-81	175.507
SNRPN	0.34908	7.19814	22.6507	3.41791e-113	3.8403e-112	246.385
ARID5B	0.348922	7.72487	15.1966	4.48706e-52	2.76869e-51	106.062
ENO1	-0.348683	8.91404	-14.4589	2.56551e-47	1.47663e-46	95.1581
WNK1	-0.348289	7.58524	-16.8942	6.59888e-64	4.66709e-63	133.2
CENPP	-0.348165	7.24176	-21.5984	3.95429e-103	4.08782e-102	223.262
HIST3H2A	-0.347703	7.12012	-26.3931	8.80141e-153	1.32796e-151	337.384
C1QBP	-0.347372	8.1395	-15.284	1.18283e-52	7.34144e-52	107.389
TMEM40	-0.346295	7.17841	-25.0542	6.1492e-138	8.25583e-137	303.258
GDI2	-0.346099	7.93123	-15.3463	4.5498e-53	2.8406e-52	108.341
PSMD8	-0.3456	8.0483	-15.5091	3.68721e-54	2.33658e-53	110.843
MCL1	-0.345169	8.25747	-13.9938	1.94397e-44	1.06473e-43	88.5606
LY6G6C	-0.343909	7.07132	-29.9308	1.24639e-195	2.45292e-194	435.915
TPM1	0.343521	7.20316	21.5871	5.04447e-103	5.20632e-102	223.02
PLPP2	-0.34338	7.33113	-20.1629	3.68519e-90	3.45971e-89	193.47
COX5B	-0.343021	8.80634	-15.5917	1.01839e-54	6.51214e-54	112.124
PHACTR2	0.342981	7.01425	32.5331	1.72826e-230	3.91142e-229	516.089
MAFF	-0.342628	7.27205	-19.7944	5.67278e-87	5.17988e-86	186.15
CHD4	-0.342305	7.52943	-16.9758	1.65818e-64	1.18199e-63	134.577
SYNE2	0.342131	8.70016	13.7142	9.44263e-43	4.9782e-42	84.6978
PSMB3	-0.341523	7.89495	-15.6762	2.71836e-55	1.74886e-54	113.439
JUP	-0.341459	8.03706	-15.4569	8.27923e-54	5.21008e-53	110.037
RBBP8	0.341251	7.26639	20.2841	3.19638e-91	3.02772e-90	195.909
HLA-DQB2	-0.34098	6.93953	-44.1249	0	0	951.253
CHPT1	0.340765	7.04685	29.7469	2.83241e-193	5.52276e-192	430.495
SLC40A1	0.340269	6.9601	41.3932	0	0	837.365
EMP2	-0.340253	8.20979	-14.5907	3.77304e-48	2.19356e-47	97.0658
DRAP1	-0.339917	7.89553	-15.0758	2.79891e-51	1.71369e-50	104.239
ATP5D	-0.339683	8.52796	-15.0531	3.94419e-51	2.40099e-50	103.898
C20orf24	-0.339479	7.65632	-16.3284	7.94645e-60	5.37424e-59	123.839
PCBP1	-0.33929	8.06475	-14.8581	7.31101e-50	4.379e-49	100.991
KPNA2	-0.339007	7.47167	-16.4096	2.10267e-60	1.43276e-59	125.163
TSTD1	0.338867	7.58284	16.7784	4.63164e-63	3.24676e-62	131.259
C1orf68	-0.33874	6.92989	-46.1916	0	0	1042
AHR	-0.338713	7.25658	-20.4741	6.75072e-93	6.49155e-92	199.757
RPL38	0.337558	10.2194	20.4255	1.81493e-92	1.73734e-91	198.77
STXBP6	-0.337524	7.23212	-21.2775	3.73777e-100	3.77771e-99	216.426
ALDH3A2	0.337474	8.3675	14.0762	6.09955e-45	3.3758e-44	89.7138
GLRX	-0.337157	6.9735	-39.1236	0	0	748.025
CAV2	0.336816	7.80336	15.1112	1.63878e-51	1.00629e-50	104.772
RASD1	-0.336781	7.23879	-19.8888	8.76536e-88	8.08531e-87	188.012
NR3C1	0.336766	7.39377	18.0075	2.45578e-72	1.89784e-71	152.545
TRA2B	-0.33653	8.11072	-14.1263	3.00733e-45	1.67907e-44	90.4174
SET	-0.336243	8.42322	-13.9675	2.81319e-44	1.53418e-43	88.1929
KIF5B	-0.336155	7.9711	-14.7052	7.02461e-49	4.12557e-48	98.739
IFI27L2	-0.335992	7.51231	-17.2452	1.6542e-66	1.2049e-65	139.168
TUBB6	-0.335208	7.38398	-17.9427	7.85832e-72	6.04346e-71	151.385
SNHG15	-0.334976	7.53051	-16.7624	6.05187e-63	4.23765e-62	130.992
RPL6	0.334795	11.9334	32.2886	4.27709e-227	9.57735e-226	508.283
GAS6	0.33478	7.73038	15.4387	1.09662e-53	6.88729e-53	109.758
S100A7	-0.334159	7.18198	-17.9474	7.22381e-72	5.56225e-71	151.469
FOS	-0.334057	10.8965	-10.3898	2.87444e-25	1.03555e-24	44.7172
MLEC	-0.333575	7.44886	-18.3253	7.7013e-75	6.14649e-74	158.292
IER5	-0.332545	7.26064	-19.6839	4.99043e-86	4.49849e-85	183.981
AGPAT2	-0.332502	7.28693	-20.9065	9.07884e-97	8.96147e-96	208.649
PSMB7	-0.331569	8.10824	-14.8789	5.36341e-50	3.21855e-49	101.3
SLCO4A1-AS1	-0.331429	7.01471	-40.2475	0	0	791.677
PAMR1	0.330804	6.99939	32.6585	3.07529e-232	7.03541e-231	520.114
BNIP3L	-0.330136	7.4322	-17.3564	2.41879e-67	1.77201e-66	141.084
RPL13	0.329919	13.3362	35.607	2.73719e-275	7.77828e-274	619.148
PIM1	-0.329709	7.36971	-17.9641	5.34612e-72	4.12146e-71	151.769
C15orf48	-0.329309	6.92857	-48.4804	0	0	1147.07
CA2	-0.32901	7.32053	-17.4371	5.95243e-68	4.40601e-67	142.482
SEC62	0.328936	7.77361	14.9575	1.65689e-50	1.0038e-49	102.469
CEBPB	-0.328613	8.1697	-13.3413	1.48692e-40	7.52606e-40	79.6662
PHB	-0.328449	7.61435	-16.2361	3.56868e-59	2.39563e-58	122.342
ZNF106	-0.328148	7.41974	-18.1739	1.21561e-73	9.53383e-73	155.541
RPL27A	0.327738	11.9385	30.9863	1.98177e-209	4.05111e-208	467.65
VSNL1	0.327454	7.2385	21.0156	9.30402e-98	9.27037e-97	210.922
RPL22L1	-0.327351	8.12697	-13.7272	7.90644e-43	4.17526e-42	84.8744
ARF6	-0.32731	7.89763	-14.7083	6.72067e-49	3.95073e-48	98.783
RPL39	0.327256	11.6719	26.9487	3.66285e-159	5.774e-158	352.054
APRT	-0.326527	8.67641	-14.3141	2.0701e-46	1.16918e-45	93.0802
KRT2	-0.32553	7.24824	-14.6165	2.58673e-48	1.50801e-47	97.4415
PLPP1	0.325471	6.96193	40.5538	0	0	803.768
ATP5L	0.325164	8.91625	15.1706	6.66205e-52	4.10276e-51	105.668
TUBA1B	-0.32483	9.11956	-11.505	1.32362e-30	5.4466e-30	56.9045
EIF3H	0.324541	8.81028	14.7787	2.37361e-49	1.41103e-48	99.819
LAMTOR2	-0.324319	7.44231	-17.4519	4.60325e-68	3.41579e-67	142.738
HPGD	-0.323158	7.05537	-26.8942	1.5649e-158	2.46073e-157	350.604
VAMP5	-0.322587	7.10343	-25.0661	4.56752e-138	6.14531e-137	303.555
UCHL3	-0.322584	7.27885	-19.6706	6.47695e-86	5.83018e-85	183.721
GNB2	-0.322257	7.7037	-15.3319	5.67848e-53	3.53482e-52	108.12
HIGD2A	0.322199	8.20937	13.9453	3.83498e-44	2.08603e-43	87.8847
ANKRD28	-0.32218	7.05888	-28.7221	2.11869e-180	3.73987e-179	400.889
FLRT3	0.321372	6.97123	36.439	4.42621e-288	1.33566e-286	648.576
TAP1	-0.321255	7.25001	-19.8552	1.70474e-87	1.56338e-86	187.349
MYL6B	0.32124	7.15198	22.6431	4.05646e-113	4.5497e-112	246.214
RPL23A	0.321209	12.0286	31.1359	2.00858e-211	4.20079e-210	472.237
LAMA3	0.321027	7.22358	20.3757	5.005e-92	4.77661e-91	197.758
ATP5H	-0.320635	8.0967	-14.0986	4.44857e-45	2.46853e-44	90.0278
COX6A1	-0.320259	8.79325	-14.4542	2.74933e-47	1.58099e-46	95.0892
GBP2	0.320202	7.42766	16.8574	1.22749e-63	8.65248e-63	132.582
GIPC1	-0.319697	7.45062	-17.1799	5.09137e-66	3.68732e-65	138.048
FLG	-0.318975	6.92981	-41.6697	0	0	848.574
MT-CO1	-0.318962	12.9494	-28.06	2.56669e-172	4.37234e-171	382.301
SOD2	-0.31883	7.42472	-14.7611	3.08108e-49	1.82475e-48	99.5593
TYROBP	-0.318551	6.93329	-70.9288	0	0	2422.07
RAN	-0.318406	8.79084	-13.8987	7.34713e-44	3.95235e-43	87.2379
RPL3	0.318071	12.9211	32.6263	8.60857e-232	1.95529e-230	519.086
PSMB6	-0.317902	7.96138	-14.4634	2.40483e-47	1.3854e-46	95.2225
SELK	-0.317595	7.88057	-14.1464	2.26047e-45	1.26542e-44	90.7015
SLC43A3	0.316806	7.00883	30.3001	2.1009e-200	4.17349e-199	446.892
HMGA1	-0.315693	7.73594	-14.4733	2.08298e-47	1.20108e-46	95.3654
SMOC2	0.315575	6.99392	32.2467	1.63316e-226	3.64414e-225	506.945
PHPT1	-0.315399	7.74342	-14.5853	4.0841e-48	2.37005e-47	96.987
PLIN3	-0.31535	7.50308	-16.2139	5.12227e-59	3.4349e-58	121.982
COTL1	-0.315128	7.02256	-29.7246	5.46945e-193	1.06319e-191	429.838
DAP	0.314912	7.12093	23.191	1.52835e-118	1.78693e-117	258.679
LDLR	-0.314297	7.3215	-17.5683	6.00955e-69	4.50681e-68	144.767
PAG1	-0.312821	7.00994	-34.1256	3.26463e-253	8.17705e-252	568.361
TCEAL3	0.31275	7.1304	21.9292	3.05154e-106	3.26098e-105	230.414
GNL3	-0.312491	7.6779	-14.5888	3.88027e-48	2.25383e-47	97.0379
SRGN	-0.312303	6.96764	-35.1861	6.40921e-269	1.76588e-267	604.495
MYL12A	-0.312284	8.59458	-13.5609	7.69284e-42	3.97631e-41	82.6114
CD83	-0.312016	7.00514	-31.1068	4.93675e-211	1.02908e-209	471.338
GJA1	0.311333	7.83559	13.6445	2.45649e-42	1.28016e-41	83.7468
EIF3K	-0.311051	8.93413	-14.2571	4.68144e-46	2.63935e-45	92.2682
ATRX	0.311036	7.75951	13.9136	5.96957e-44	3.22224e-43	87.4444
LTBP1	0.310787	6.93141	48.6253	0	0	1153.91
GNA15	-0.310612	7.15304	-22.2566	2.28202e-109	2.4933e-108	237.597
ADH5	0.310444	7.42372	16.5716	1.45455e-61	1.00737e-60	127.824
TXNIP	0.310444	8.90272	10.6579	1.67665e-26	6.23528e-26	47.5336
JUN	-0.310276	10.9411	-10.1441	3.65344e-24	1.27208e-23	42.1985
LYST	-0.310262	7.26385	-19.0917	4.69418e-81	4.03076e-80	172.56
CTSH	-0.309895	6.96529	-39.2288	0	0	752.07
MAFB	-0.309786	8.26736	-12.0382	2.40853e-33	1.05116e-32	63.1684
BLVRB	-0.309784	7.68919	-14.7169	5.9162e-49	3.48429e-48	98.9099
RAB5C	-0.309497	7.49966	-16.1982	6.59953e-59	4.40687e-58	121.73
SH3BP5	0.309242	6.94187	45.2432	0	0	999.904
DPYSL2	0.309133	6.98974	33.7057	4.05881e-247	9.81704e-246	554.341
PSMB8	-0.309124	7.54788	-15.4865	5.232e-54	3.3056e-53	110.494
ABLIM1	0.308217	7.2856	18.7138	5.85704e-78	4.85813e-77	165.452
MINOS1	-0.30817	7.79754	-14.257	4.68618e-46	2.63968e-45	92.2672
SERPINB5	-0.307892	8.40538	-12.983	1.6872e-38	8.13066e-38	74.9619
CD82	-0.30775	7.54219	-15.2117	3.56764e-52	2.20352e-51	106.29
CALR	-0.307628	8.16175	-12.7659	2.79049e-37	1.31377e-36	72.173
PPP1R14B	-0.307537	7.49443	-16.0305	9.85565e-58	6.49899e-57	119.037
CHD1	-0.307486	7.61489	-14.3619	1.04063e-46	5.90903e-46	93.7646
NFIC	0.306887	7.89508	13.7038	1.09005e-42	5.723e-42	84.5549
IRX4	0.306579	7.14321	21.6731	7.91032e-104	8.23115e-103	224.868
TCEB1	-0.305895	7.81188	-13.9277	4.90329e-44	2.65347e-43	87.6402
DNAJC15	-0.305668	7.43554	-16.4453	1.1692e-60	8.00995e-60	125.748
BNIPL	0.305648	7.12679	23.2117	9.49616e-119	1.11233e-117	259.153
LOR	-0.305632	7.01478	-25.1466	6.17075e-139	8.40948e-138	305.553
MTDH	-0.30559	8.2867	-13.1606	1.64344e-39	8.08577e-39	77.2771
SPRR1B	-0.30518	7.04712	-20.7389	2.94358e-95	2.87418e-94	205.179
POMP	-0.305156	8.11695	-13.5539	8.46052e-42	4.36955e-41	82.5168
ENSA	-0.304443	8.51169	-13.4015	6.63775e-41	3.38675e-40	80.4682
TNS4	0.303885	7.23952	18.7405	3.55563e-78	2.96084e-77	165.949
LST1	-0.303826	6.93255	-61.2726	0	0	1820.51
CTSS	-0.303691	6.98033	-36.317	3.43312e-286	1.01662e-284	644.229
KLF3	-0.303386	7.65751	-14.0747	6.2297e-45	3.44482e-44	89.6928
GSPT1	-0.303235	7.53222	-15.1042	1.82216e-51	1.11781e-50	104.667
TMEM134	-0.302935	7.82683	-13.9729	2.60547e-44	1.42212e-43	88.2692
SLC39A6	-0.302272	7.35579	-17.2374	1.89364e-66	1.37615e-65	139.033
GRPEL1	-0.301902	7.4629	-15.6381	4.93126e-55	3.1629e-54	112.846
KRTCAP3	0.301664	7.10958	22.8499	3.77172e-115	4.30655e-114	250.883
SRSF7	-0.301615	8.28627	-12.3175	7.90335e-35	3.54699e-34	66.5625
PA2G4	-0.301599	8.15456	-12.8429	1.03744e-37	4.91348e-37	73.1565
SNRPD2	0.30156	8.69899	13.545	9.54326e-42	4.92473e-41	82.397
PTP4A1	-0.300669	7.54051	-14.764	2.95161e-49	1.75135e-48	99.6021
REXO2	-0.300646	7.63226	-14.8997	3.93117e-50	2.36805e-49	101.609
NOP56	-0.300399	7.62403	-14.4003	5.98538e-47	3.41091e-46	94.315
MXI1	-0.300364	7.37368	-16.6815	2.34129e-62	1.63221e-61	129.644
NDUFA6	-0.299775	7.62943	-14.6191	2.48763e-48	1.45158e-47	97.4804
GNPTAB	-0.299246	7.13366	-22.0811	1.09496e-107	1.18611e-106	233.734
RPS26	-0.298798	9.48707	-15.0628	3.40326e-51	2.07569e-50	104.045
RBBP6	-0.298612	7.61164	-14.0291	1.18499e-44	6.51283e-44	89.0531
EGLN3	-0.298188	7.21254	-18.6415	2.25388e-77	1.85974e-76	164.108
IRF2BP2	-0.298093	7.62752	-13.8939	7.85461e-44	4.21819e-43	87.1714
UBE2B	0.298034	7.68663	14.016	1.4237e-44	7.80447e-44	88.8705
FAM213A	-0.297833	8.26059	-11.8723	1.7675e-32	7.59881e-32	61.1891
ATP6AP2	0.297486	7.64374	14.3715	9.07305e-47	5.15658e-46	93.901
PSMA7	-0.297482	8.32106	-12.7538	3.25935e-37	1.53337e-36	72.0186
RPL41	0.297391	12.3573	30.5019	4.87247e-203	9.77115e-202	452.952
SDR16C5	-0.297226	7.20752	-19.3048	7.92675e-83	6.90946e-82	176.63
ZEB2	-0.297004	6.99677	-36.3922	2.33675e-287	6.98489e-286	646.914
PKP1	-0.296946	7.7654	-14.1603	1.85603e-45	1.03993e-44	90.8976
RSL24D1	0.296575	8.30041	13.0177	1.07309e-38	5.21884e-38	75.4117
YIPF5	0.296467	7.18308	19.7777	7.88258e-87	7.177e-86	185.822
RAB11FIP1	-0.296212	7.13811	-20.9214	6.65223e-97	6.57647e-96	208.96
MT-CO2	-0.296017	11.9433	-25.8273	2.04271e-146	2.94867e-145	322.749
NCL	-0.295292	9.35886	-13.1762	1.337e-39	6.6037e-39	77.4823
RAB11A	-0.295127	8.03727	-13.0848	4.45817e-39	2.18495e-38	76.285
ARHGDIA	-0.294335	7.5278	-14.8976	4.05995e-50	2.44098e-49	101.577
PDK4	0.294293	6.95756	31.6991	5.22434e-219	1.12226e-217	489.682
UBB	-0.294261	10.1992	-13.6964	1.20658e-42	6.32954e-42	84.4539
CYB5A	-0.294201	7.77762	-13.9271	4.94971e-44	2.67631e-43	87.6308
SOX15	-0.294191	7.90357	-13.0012	1.33131e-38	6.45485e-38	75.1974
SLURP1	-0.293609	6.94499	-35.5869	5.59978e-275	1.58419e-273	618.433
PIM3	-0.293448	7.3508	-16.2487	2.91135e-59	1.95644e-58	122.545
TOB2	-0.29288	7.63132	-13.6745	1.62986e-42	8.53589e-42	84.1548
RPS16	0.292805	11.7011	26.3086	8.01844e-152	1.20696e-150	335.178
RGCC	-0.292779	7.18546	-17.24	1.81127e-66	1.3178e-65	139.078
ATG3	-0.292763	7.40784	-15.8717	1.24271e-56	8.0936e-56	116.512
IRF1	-0.292729	7.69714	-12.1178	9.16886e-34	4.02934e-33	64.1277
YY1	-0.292113	7.96097	-12.8649	7.81187e-38	3.71371e-37	73.4384
RPL15	0.291679	12.3542	31.0612	1.99404e-210	4.12949e-209	469.944
GTF2F2	-0.29149	7.31157	-16.8862	7.55387e-64	5.33655e-63	133.066
SKP1	0.291459	8.99843	13.8059	2.66554e-43	1.42185e-42	85.9559
ARL6IP5	0.290918	7.79688	13.1396	2.16842e-39	1.06522e-38	77.0015
TIPARP	-0.290887	7.77785	-12.9143	4.1193e-38	1.96566e-37	74.0746
PPP4C	-0.290675	7.59297	-14.492	1.58715e-47	9.17681e-47	95.636
ING2	-0.29064	7.86752	-12.5584	3.90201e-36	1.79964e-35	69.5515
PSME2	-0.290314	7.68715	-13.2673	3.99325e-40	1.99568e-39	78.6838
UBE2D3	-0.290203	8.29966	-12.6587	1.0965e-36	5.10921e-36	70.8129
SPATS2	0.290158	7.3957	15.6415	4.68179e-55	3.00593e-54	112.898
MRPS12	-0.290102	7.40535	-16.0245	1.08426e-57	7.14239e-57	118.942
LTBP4	0.289858	7.12144	21.1202	1.0357e-98	1.03685e-97	213.112
RPS8	0.289791	12.5114	26.8598	3.92312e-158	6.15367e-157	349.686
PCMTD1	0.288977	7.33585	16.2608	2.38869e-59	1.60862e-58	122.742
GPX4	-0.288914	8.13144	-12.1862	3.98053e-34	1.76273e-33	64.9565
PVRL4	-0.288435	7.1601	-21.8552	1.53161e-105	1.62305e-104	228.804
PRPF40A	-0.288158	7.7525	-13.244	5.44148e-40	2.71517e-39	78.3761
RND3	-0.288083	7.99553	-11.6309	3.06072e-31	1.27604e-30	58.3579
VMP1	-0.288013	7.52765	-13.6553	2.12005e-42	1.10665e-41	83.8933
CALU	0.28784	7.1877	19.0646	7.87458e-81	6.71618e-80	172.045
MAP2K3	-0.287822	7.42082	-15.0646	3.31417e-51	2.02331e-50	104.071
MXRA5	0.287749	7.10719	21.497	3.4841e-102	3.56109e-101	221.091
CELF2	-0.287626	7.00745	-33.4287	3.85871e-243	9.29758e-242	545.19
MAP3K8	-0.287623	7.27129	-16.9043	5.56172e-64	3.94235e-63	133.371
INSIG1	-0.285961	7.0809	-22.1111	5.66181e-108	6.14365e-107	234.392
TMEM165	-0.285954	7.58564	-13.8894	8.36228e-44	4.48703e-43	87.1091
H2AFX	-0.285865	7.45269	-14.8367	1.00428e-49	6.00958e-49	100.675
RBM3	-0.285757	8.89133	-12.775	2.48267e-37	1.17058e-36	72.2892
HLA-DMA	-0.285692	6.93813	-53.0973	0	0	1373.44
NFKBIZ	-0.285661	7.46292	-13.9033	6.89272e-44	3.71421e-43	87.3014
KRT23	-0.285413	6.94015	-40.8322	0	0	814.846
SOX4	0.285284	7.82931	11.0337	2.7705e-28	1.07118e-27	51.6022
WFDC5	-0.284853	7.20983	-18.2389	3.72522e-74	2.94348e-73	156.72
SSB	0.284378	7.68637	13.3213	1.94257e-40	9.80882e-40	79.4004
IDH2	-0.28434	7.43213	-15.5854	1.12369e-54	7.17827e-54	112.026
DSTYK	-0.284239	7.10536	-22.9822	1.8474e-116	2.12855e-115	253.893
CNFN	-0.283212	6.92986	-44.5648	0	0	970.271
TCEAL8	0.28295	7.45871	14.7623	3.02791e-49	1.79494e-48	99.5767
CAP1	-0.282754	7.56186	-14.1085	3.86623e-45	2.14726e-44	90.1674
NOP10	-0.282626	7.76541	-13.2114	8.38743e-40	4.16545e-39	77.9459
MRPS34	-0.282556	7.73202	-13.319	2.00471e-40	1.01065e-39	79.369
CTSK	0.282419	6.9758	31.2538	5.34584e-213	1.12547e-211	475.859
GNAI1	-0.282187	7.45044	-14.7539	3.42662e-49	2.0275e-48	99.4535
SRSF5	0.282152	8.594	11.9587	6.2851e-33	2.71868e-32	62.2159
BSG	-0.281969	7.79222	-13.1712	1.42771e-39	7.04077e-39	77.4171
PYCARD	-0.281741	7.883	-11.9886	4.38571e-33	1.90488e-32	62.5732
SDCBP2	-0.281664	7.05554	-24.8951	3.1813e-136	4.21755e-135	299.318
CDCA7L	0.281397	7.21826	17.6193	2.44977e-69	1.84812e-68	145.661
ARHGDIB	-0.281283	7.11135	-21.4482	9.89254e-102	1.00624e-100	220.05
FHL1	0.280308	7.05825	23.6258	6.16461e-123	7.44098e-122	268.778
RAP2B	-0.280233	7.43237	-14.0764	6.08443e-45	3.37037e-44	89.7163
THBS2	0.280213	7.10876	19.8712	1.24194e-87	1.14061e-86	187.665
C19orf70	-0.279857	7.60927	-13.7282	7.79871e-43	4.1218e-42	84.888
CARD18	-0.279836	6.97422	-32.0476	9.0149e-224	1.9905e-222	500.638
STX7	-0.279628	7.21497	-19.0235	1.71748e-80	1.46089e-79	171.267
ELF3	0.279596	6.94796	32.8039	2.82206e-234	6.50305e-233	524.8
FST	0.279579	6.93378	38.9335	0	0	740.753
RBP7	0.279468	6.98972	30.0303	6.55597e-197	1.29424e-195	438.856
UQCRFS1	-0.279444	7.81962	-12.9385	3.0122e-38	1.44172e-37	74.3857
TJP1	-0.279426	7.11502	-21.7043	4.03854e-104	4.21618e-103	225.539
NME1	-0.278934	7.70672	-13.0403	7.98271e-39	3.89126e-38	75.7058
CPNE3	0.278505	7.68631	12.9976	1.39549e-38	6.76088e-38	75.1506
PLXNC1	-0.278202	6.99011	-35.2238	1.71785e-269	4.77456e-268	605.81
TMSB10	0.278159	9.21552	11.709	1.22475e-31	5.15013e-31	59.2672
CALML5	-0.27798	7.77763	-10.5212	7.20667e-26	2.63676e-25	46.0882
PFN2	0.277913	7.00364	28.1205	4.77701e-173	8.15955e-172	383.98
FAM96B	-0.277791	7.46794	-14.6879	9.07012e-49	5.31705e-48	98.4846
TSC22D1	-0.276991	8.37381	-9.97132	2.10762e-23	7.15371e-23	40.463
EIF5	-0.276912	8.47631	-11.3725	6.08031e-30	2.46835e-29	55.3913
CCT3	-0.276357	7.98398	-12.3422	5.82544e-35	2.63308e-34	66.8655
MCOLN3	-0.27629	6.99858	-33.2165	4.11013e-240	9.71861e-239	538.226
EIF3L	0.276281	8.85283	12.3996	2.8533e-35	1.29801e-34	67.5747
ZRANB2	0.276015	7.27106	16.3176	9.47689e-60	6.39564e-59	123.663
HSPH1	-0.275758	7.5534	-12.7523	3.3214e-37	1.5614e-36	71.9999
TOR1AIP2	-0.275373	7.65937	-12.8194	1.40417e-37	6.64048e-37	72.8556
FBXW5	-0.275297	7.15287	-19.5461	7.38949e-85	6.55843e-84	181.293
SERTAD2	-0.27526	7.33265	-15.3693	3.19589e-53	2.00122e-52	108.692
PNP	-0.275055	7.23834	-17.0818	2.72647e-65	1.96114e-64	136.375
RGS12	-0.275008	7.32478	-15.567	1.49851e-54	9.55335e-54	111.74
LGALS3BP	-0.274863	7.3012	-16.3226	8.72762e-60	5.89626e-59	123.745
SERPINA12	-0.274267	6.97124	-30.5653	7.24177e-204	1.4615e-202	454.856
ARL5A	-0.274224	7.56511	-13.5443	9.63347e-42	4.96724e-41	82.3877
RP11-295G20.2	-0.273523	7.20798	-17.2976	6.70401e-67	4.89439e-66	140.068
ORAI1	-0.272582	7.22959	-17.4036	1.06576e-67	7.85971e-67	141.901
CLIC3	-0.272355	6.95291	-34.5905	4.86986e-260	1.30212e-258	584.065
CARD16	0.272338	7.02719	24.9738	4.53146e-137	6.03274e-136	301.264
CTD-3252C9.4	-0.272014	7.55849	-12.1183	9.11862e-34	4.01004e-33	64.1331
GPR155	-0.271946	7.16413	-18.1584	1.60833e-73	1.25983e-72	155.262
GCNT2	-0.271893	7.05469	-26.4256	3.7562e-153	5.69451e-152	338.234
TMBIM1	0.27002	7.50589	13.6113	3.87136e-42	2.00759e-41	83.2944
CKS1B	0.26893	7.69751	12.0724	1.59136e-33	6.96923e-33	63.58
JMJD6	-0.268816	7.43023	-13.9133	5.99448e-44	3.23294e-43	87.4403
TFDP2	0.268773	7.21887	16.9375	3.16974e-64	2.25692e-63	133.931
RIC3	0.268492	7.19061	17.577	5.15441e-69	3.87467e-68	144.92
UBXN4	0.268481	8.06555	11.6479	2.51028e-31	1.05001e-30	58.5547
RPS3	0.268185	12.3793	25.0974	2.09641e-138	2.82658e-137	304.332
GAPDH	-0.267549	10.5362	-13.495	1.87929e-41	9.65075e-41	81.7231
MITF	0.267536	7.2093	21.824	3.01725e-105	3.18672e-104	228.127
CALM2	-0.267272	9.41293	-12.1786	4.36697e-34	1.9325e-33	64.8644
RNF152	0.267179	6.99945	27.4005	1.90358e-164	3.07729e-163	364.204
S100A13	0.266366	7.23689	16.6878	2.10731e-62	1.4707e-61	129.749
CD47	-0.266296	7.41521	-14.0425	9.81816e-45	5.40553e-44	89.2402
AP2M1	-0.266072	7.8434	-12.2972	1.01667e-34	4.54667e-34	66.3123
HTATIP2	-0.265759	7.18218	-18.0992	4.69944e-73	3.65403e-72	154.193
ANXA5	-0.265754	7.63508	-13.2881	3.02596e-40	1.51945e-39	78.9596
TPM4	-0.265285	7.89814	-10.8262	2.71568e-27	1.03049e-26	49.3384
HLA-F	-0.265276	7.21097	-17.1166	1.50536e-65	1.08774e-64	136.967
MAP7D1	-0.265088	7.25581	-16.0203	1.16086e-57	7.63901e-57	118.874
PPP1R14C	0.264693	7.50931	13.9628	3.00309e-44	1.63493e-43	88.1279
LAMTOR4	-0.264681	8.36095	-11.3457	8.26122e-30	3.34513e-29	55.0871
UBA2	-0.264331	7.36842	-14.9116	3.29443e-50	1.98826e-49	101.785
TCEB2	-0.263956	8.269	-11.6777	1.77003e-31	7.41842e-31	58.9016
PSIP1	0.263845	7.28917	15.1418	1.03126e-51	6.34475e-51	105.233
MIR22HG	-0.263763	7.50853	-12.9453	2.75765e-38	1.32088e-37	74.4735
COX6B1	-0.263651	8.47112	-11.6816	1.68994e-31	7.08747e-31	58.9476
INPP4B	-0.263579	6.99683	-31.4956	2.96395e-216	6.30286e-215	483.348
CDK2AP2	-0.263479	7.25673	-15.7273	1.21775e-55	7.86636e-55	114.239
RNF126	-0.26333	7.3637	-14.9227	2.78914e-50	1.68492e-49	101.951
EID1	0.263289	8.16476	11.6967	1.41548e-31	5.94426e-31	59.1235
UBR4	-0.262989	7.46744	-12.8315	1.2014e-37	5.68581e-37	73.0106
GLRX3	-0.262831	7.40851	-14.4122	5.04384e-47	2.88473e-46	94.4853
SRSF3	-0.262826	8.96924	-11.1199	1.05992e-28	4.16669e-28	52.5553
ITGB4	0.262741	7.16129	18.13	2.68892e-73	2.09849e-72	154.75
PRELP	-0.262643	6.99111	-31.0789	1.15619e-210	2.40222e-209	470.488
HES4	-0.262556	7.11515	-19.9437	2.94497e-88	2.7324e-87	189.1
SH3GLB1	-0.262319	7.56453	-12.9685	2.03824e-38	9.81485e-38	74.774
AKAP9	0.262209	8.00473	10.9877	4.61015e-28	1.77272e-27	51.0971
NUDT14	0.261614	7.17433	17.6741	9.33081e-70	7.10689e-69	146.624
TIMM8B	-0.261489	7.61818	-12.8533	9.0754e-38	4.30148e-37	73.2894
HLA-DQA2	-0.261078	6.92456	-52.0075	0	0	1318.29
CAMTA1	-0.260895	7.68067	-12.342	5.83603e-35	2.63599e-34	66.8637
KDSR	0.260779	7.5814	12.6214	1.75939e-36	8.16793e-36	70.343
ACTR2	-0.260178	7.45026	-13.6731	1.66113e-42	8.69246e-42	84.1359
ARPC5	-0.259676	7.99524	-11.613	3.77565e-31	1.57144e-30	58.1495
RPS9	0.259003	12.0641	24.7836	4.97213e-135	6.53701e-134	296.574
GNB4	-0.259001	7.1978	-17.0034	1.03789e-64	7.40667e-64	135.043
APCDD1	-0.25832	7.4565	-13.2227	7.22432e-40	3.59627e-39	78.0944
TBC1D16	-0.258222	7.0171	-29.6987	1.17007e-192	2.26749e-191	429.078
LCP1	-0.258114	6.92111	-67.6281	0	0	2207.71
NDUFA12	-0.257696	7.71297	-12.3266	7.06217e-35	3.18074e-34	66.6743
TNFRSF19	-0.257691	7.39806	-13.8943	7.8169e-44	4.2015e-43	87.1762
GPR183	-0.25769	6.92493	-41.5435	0	0	843.469
FBXW7	-0.257632	7.91312	-11.252	2.39509e-29	9.59398e-29	54.0309
RPS14	0.257607	12.6684	26.9523	3.32192e-159	5.24963e-158	352.152
HNRNPA2B1	0.256955	9.18514	11.825	3.10715e-32	1.33311e-31	60.629
RPS7	0.256891	11.8574	24.8158	2.25119e-135	2.96586e-134	297.365
OGFRL1	0.256765	7.23761	15.9965	1.69904e-57	1.11342e-56	118.494
QPRT	-0.256762	6.97511	-33.1099	1.34031e-238	3.13415e-237	534.745
DSG3	0.256567	7.38581	13.8718	1.06923e-43	5.72759e-43	86.8646
DSP	0.256548	10.3405	11.7349	9.02726e-32	3.81372e-31	59.5701
TRIM29	0.256206	8.0574	11.5467	8.16298e-31	3.37215e-30	57.3842
P4HB	-0.256203	8.1237	-11.1415	8.31555e-29	3.27709e-28	52.796
NINJ1	-0.256125	7.41044	-13.3798	8.88293e-41	4.51774e-40	80.1784
CCT6A	-0.25584	7.839	-11.6603	2.1708e-31	9.08612e-31	58.699
RHOB	-0.255687	8.07834	-9.74486	2.00346e-22	6.63665e-22	38.2338
LBH	0.255287	6.98903	26.4189	4.49871e-153	6.8039e-152	338.054
SIVA1	0.255168	7.59054	12.4622	1.30612e-35	5.98473e-35	68.351
EIF4G1	-0.255009	7.47776	-13.3574	1.19977e-40	6.07752e-40	79.8795
AIF1	-0.254938	6.92278	-56.7655	0	0	1566.82
PRSS23	0.254819	6.94954	32.1734	1.67748e-225	3.71685e-224	504.618
MORF4L1	0.254528	8.45481	11.199	4.35608e-29	1.73177e-28	53.4375
CIB1	-0.25428	7.2936	-14.8788	5.37092e-50	3.22001e-49	101.298
PPA1	-0.254228	8.22018	-11.1489	7.65209e-29	3.0175e-28	52.8785
PPP1R2	-0.254195	7.34733	-14.2157	8.44646e-46	4.74935e-45	91.681
DSTN	0.254155	9.3816	12.5635	3.65996e-36	1.68923e-35	69.6152
USMG5	-0.253959	7.92224	-11.4499	2.50237e-30	1.02439e-29	56.2724
DAPK2	0.25389	7.01448	24.3957	6.48866e-131	8.34049e-130	287.114
TRPS1	0.253688	6.95461	33.2944	3.20247e-241	7.60077e-240	540.776
MT-ND1	0.253674	11.2706	19.2141	4.53298e-82	3.92961e-81	174.891
KCTD1	0.253611	7.38773	13.9349	4.4385e-44	2.40605e-43	87.7393
HIBCH	-0.253519	7.35819	-14.2712	3.82721e-46	2.15967e-45	92.4687
UBC	-0.25323	11.0021	-13.652	2.21675e-42	1.15618e-41	83.8489
MYDGF	-0.253135	7.45869	-13.401	6.68136e-41	3.40626e-40	80.4617
LUZP1	-0.252828	7.76181	-11.3236	1.06239e-29	4.29087e-29	54.8375
P4HA2	0.252765	7.07336	20.2262	1.02947e-90	9.7224e-90	194.742
CYB5R3	-0.252355	7.45001	-13.3127	2.17936e-40	1.09782e-39	79.286
PDLIM2	-0.252145	7.35584	-13.6728	1.66781e-42	8.72022e-42	84.1319
CHMP4B	-0.252046	7.5653	-12.5869	2.7218e-36	1.26175e-35	69.9095
TUBB2B	0.251986	7.04637	21.9515	1.8771e-106	2.01614e-105	230.899
MGST1	-0.251917	7.01939	-23.9838	1.29228e-126	1.59945e-125	277.232
VPS36	0.251754	7.34178	14.1152	3.51818e-45	1.95739e-44	90.2613
SMC5	0.251633	7.42983	13.1988	9.91324e-40	4.91551e-39	77.7797
UQCR11	-0.25153	7.92437	-11.5085	1.27131e-30	5.23474e-30	56.9445
TAPBP	-0.251306	7.32367	-14.1171	3.42353e-45	1.90808e-44	90.2884
LCE1C	-0.251131	6.93451	-31.938	2.88096e-222	6.31718e-221	497.177
LAPTM5	-0.251127	6.92136	-71.888	0	0	2486.03
CCDC107	-0.250966	7.15112	-17.8429	4.66897e-71	3.57766e-70	149.609
NOP16	-0.250779	7.39189	-13.8199	2.19757e-43	1.17321e-42	86.1479
RPS2	-0.250762	13.071	-24.1193	5.06122e-128	6.36368e-127	280.466
ATF4	-0.250728	8.50496	-10.5683	4.37041e-26	1.60926e-25	46.5839
PUF60	-0.250635	7.60175	-12.4117	2.45502e-35	1.11924e-34	67.724
CAPZA1	-0.250608	7.44123	-13.3052	2.40867e-40	1.21141e-39	79.1865
HEXIM1	-0.25047	7.97582	-10.2373	1.40232e-24	4.95623e-24	43.147
CHMP2B	-0.25044	7.51454	-12.6494	1.2326e-36	5.73915e-36	70.6967
IL20RB	0.250355	7.71129	11.7867	4.89435e-32	2.08999e-31	60.1778
LYPLA1	-0.250297	7.30168	-14.7158	6.0132e-49	3.53813e-48	98.8937
GNB2L1	0.249896	11.4317	20.3057	2.06791e-91	1.96762e-90	196.343
RPL10	0.249885	13.1074	26.5698	8.50395e-155	1.30168e-153	342.016
CPVL	-0.249758	6.9413	-36.9866	1.16063e-296	3.58777e-295	668.319
SULT2B1	-0.249179	7.04309	-22.5863	1.4585e-112	1.62721e-111	244.937
ATP5C1	-0.248929	8.12858	-11.0647	1.96197e-28	7.62759e-28	51.9445
SDHB	-0.248913	7.36841	-14.0161	1.42288e-44	7.80447e-44	88.8711
HTRA1	0.248867	7.01687	23.4574	3.17456e-121	3.78855e-120	264.843
SNRPB	-0.248667	8.29624	-10.6889	1.20166e-26	4.47148e-26	47.8638
INPP1	-0.248083	7.21995	-15.9215	5.62702e-57	3.67234e-56	117.301
DDIT4	-0.247927	8.03913	-8.82988	1.0708e-18	3.17829e-18	29.7469
CHMP4A	-0.247818	7.41837	-13.2783	3.45159e-40	1.73044e-39	78.8288
NDUFS7	-0.247817	7.59079	-12.4438	1.64465e-35	7.52502e-35	68.1221
LUC7L3	0.247816	7.88561	10.713	9.26616e-27	3.46429e-26	48.1215
KLK7	-0.247756	6.93997	-36.3934	2.23412e-287	6.70978e-286	646.959
FARP1	0.247566	6.97816	27.816	2.20225e-169	3.69197e-168	375.556
RPL23	0.24721	11.1133	18.1086	3.96377e-73	3.0858e-72	154.363
PLAUR	-0.246715	7.06082	-19.7575	1.17435e-86	1.06617e-85	185.424
CUTA	0.246669	8.11742	10.8741	1.60933e-27	6.13247e-27	49.8573
TGFBI	-0.246232	7.69964	-11.3924	4.8396e-30	1.96972e-29	55.6178
VIMP	-0.246213	7.50749	-12.4185	2.2541e-35	1.02838e-34	67.8089
CDH1	-0.246148	7.45504	-13.0105	1.17976e-38	5.73326e-38	75.3175
ILVBL	-0.246108	7.13958	-18.7509	2.92598e-78	2.44294e-77	166.144
NKTR	0.245787	7.47803	12.3649	4.39287e-35	1.9884e-34	67.1459
HMGN1	0.245459	8.51459	10.7027	1.03519e-26	3.86566e-26	48.0117
AURKAIP1	-0.24544	7.78891	-11.6313	3.04587e-31	1.27068e-30	58.3628
MARCKSL1	-0.24523	7.41485	-12.8169	1.45028e-37	6.85339e-37	72.8235
MAPRE1	-0.2452	7.434	-12.9313	3.3058e-38	1.58104e-37	74.2933
RPS12	0.245071	12.7617	23.9901	1.11119e-126	1.378e-125	277.383
LARP1	-0.244975	7.24901	-15.1761	6.1276e-52	3.7773e-51	105.752
CTBP2	0.244954	7.10211	18.7094	6.35714e-78	5.26604e-77	165.37
RPL12	0.244516	12.1988	21.6061	3.35218e-103	3.47672e-102	223.427
GNAI3	-0.243623	7.61934	-11.8872	1.48031e-32	6.37279e-32	61.3652
MFSD2A	-0.243563	7.6578	-11.7835	5.07837e-32	2.16566e-31	60.1412
TALDO1	-0.243507	7.68512	-11.7737	5.7038e-32	2.43073e-31	60.0259
NXT1	-0.243389	7.5596	-12.0729	1.58334e-33	6.93887e-33	63.5851
PRKD3	-0.243348	7.1223	-18.7138	5.85454e-78	4.85813e-77	165.452
FMN1	-0.243262	7.01609	-25.7952	4.64581e-146	6.69103e-145	321.929
RRBP1	0.242754	7.39269	13.0768	4.94799e-39	2.42127e-38	76.1813
ARHGEF10	0.242575	6.99698	23.8569	2.64541e-125	3.23629e-124	274.219
EPCAM	0.241626	6.98561	25.6084	5.45925e-144	7.70496e-143	317.17
FNBP1L	0.241577	7.08789	18.8513	4.45234e-79	3.75692e-78	168.021
DDX3X	-0.241468	7.87603	-10.5843	3.68318e-26	1.36016e-25	46.7535
MLPH	-0.241171	6.98347	-31.9453	2.26761e-222	4.98953e-221	497.416
SEMA3C	-0.240913	7.04388	-23.0989	1.27323e-117	1.47504e-116	256.563
SLC38A2	-0.240568	8.54612	-9.91318	3.77545e-23	1.27328e-22	39.8858
C3orf79	-0.240356	7.00387	-30.6737	2.70584e-205	5.47824e-204	458.139
MIEN1	-0.240339	7.36258	-13.6012	4.44114e-42	2.2993e-41	83.1578
SRP72	-0.239929	7.71878	-11.2489	2.48025e-29	9.92882e-29	53.9963
SFPQ	-0.239846	8.14721	-10.1961	2.14483e-24	7.5552e-24	42.726
CDC42EP1	-0.239602	7.1571	-16.7393	8.91155e-63	6.23317e-62	130.607
PIK3IP1	0.239424	7.12219	17.3754	1.74145e-67	1.28023e-66	141.412
CCT5	-0.238865	7.62357	-11.6094	3.93466e-31	1.63501e-30	58.1086
CTSA	-0.238811	7.1722	-16.6395	4.71039e-62	3.27659e-61	128.948
C6orf1	-0.238772	7.24229	-15.0944	2.1122e-51	1.29449e-50	104.52
RRAGC	-0.238497	7.36996	-13.1612	1.63009e-39	8.02633e-39	77.2853
AKAP12	-0.238414	6.98022	-28.2904	4.14038e-175	7.12979e-174	388.722
NDUFA4L2	-0.23839	7.71801	-9.14987	5.84436e-20	1.80574e-19	32.6201
HNMT	-0.238307	7.12029	-17.6646	1.10258e-69	8.37778e-69	146.457
CYBRD1	0.238003	7.18204	15.8389	2.09063e-56	1.3602e-55	115.994
UROD	0.238003	7.19084	15.7853	4.88096e-56	3.16588e-55	115.15
HLA-DMB	-0.237856	6.92024	-58.1874	0	0	1644.95
FBXO17	0.237755	7.06508	19.5251	1.11395e-84	9.8729e-84	180.884
CD1A	-0.237747	6.92061	-42.294	0	0	874.178
SYPL1	0.23755	7.82726	10.804	3.45684e-27	1.30626e-26	49.0991
CMC2	-0.237525	7.26441	-14.353	1.18407e-46	6.71148e-46	93.6361
CHD9	0.237475	7.59591	11.4136	3.79568e-30	1.54683e-29	55.8589
SQRDL	-0.237315	7.10097	-18.8677	3.26811e-79	2.76134e-78	168.329
HMGCS1	-0.237131	7.28884	-13.7956	3.07648e-43	1.63692e-42	85.8133
AHCYL1	-0.236928	7.26144	-14.3558	1.13722e-46	6.4517e-46	93.6763
ARMCX3	0.236762	7.10398	18.1919	8.76255e-74	6.88082e-73	155.867
TMEM79	-0.235968	7.25913	-14.8196	1.2954e-49	7.72971e-49	100.422
FABP7	0.235927	7.56002	10.7902	4.01874e-27	1.51678e-26	48.9498
C9orf16	-0.235782	7.85346	-10.3221	5.82688e-25	2.08498e-24	44.0171
PDCD4	-0.235701	7.86994	-10.481	1.10193e-25	4.01547e-25	45.6674
NDUFAB1	-0.23546	7.75301	-11.1954	4.5407e-29	1.80291e-28	53.3963
HCAR2	-0.235407	7.18641	-14.9032	3.73526e-50	2.25217e-49	101.66
TKT	-0.235369	7.87667	-10.4491	1.54295e-25	5.59363e-25	45.3337
MOXD1	0.235355	7.02042	21.5154	2.35301e-102	2.4167e-101	221.483
LSM3	-0.235259	7.95045	-10.4722	1.20957e-25	4.4052e-25	45.575
SCP2	-0.235251	7.90247	-10.7176	8.81382e-27	3.29906e-26	48.1711
BZW2	-0.235133	7.47124	-12.3144	8.21957e-35	3.68369e-34	66.5235
FAM57A	-0.235066	7.24749	-14.7222	5.47522e-49	3.22758e-48	98.987
RPL4	0.23459	11.1338	18.4952	3.38998e-76	2.74359e-75	161.405
OAZ1	-0.234562	9.6447	-12.1907	3.76466e-34	1.6683e-33	65.0118
FAM118A	0.234448	7.12204	17.4417	5.49461e-68	4.07244e-67	142.561
ALDH3A1	0.234204	7.4647	11.3434	8.47306e-30	3.42872e-29	55.062
CD207	-0.233976	6.9232	-37.6791	1.09978e-307	3.51985e-306	693.681
GPSM3	-0.233945	6.94889	-33.8259	7.41969e-249	1.82243e-247	558.339
ZNF750	-0.233574	7.16327	-17.3425	3.08114e-67	2.25464e-66	140.843
MZT2A	0.233393	7.66862	11.0987	1.34317e-28	5.25736e-28	52.3204
PHLDA3	0.233244	7.28286	13.9437	3.92322e-44	2.13037e-43	87.862
DDIT3	-0.233032	7.47575	-11.1887	4.89302e-29	1.94158e-28	53.3221
NCCRP1	-0.232539	6.91222	-48.2802	0	0	1137.72
UGCG	-0.232427	7.1178	-17.1144	1.56235e-65	1.12764e-64	136.93
MRPL41	-0.232283	7.59157	-11.4835	1.69718e-30	6.97473e-30	56.6577
S100A16	-0.232161	8.95634	-10.1358	3.97902e-24	1.38468e-23	42.1139
SLAIN2	-0.232157	7.45308	-12.1553	5.80252e-34	2.56062e-33	64.5821
THBD	-0.232133	7.13052	-17.0289	6.72545e-65	4.81572e-64	135.476
CHD3	0.232116	7.2148	14.74	4.21001e-49	2.48406e-48	99.2486
SSR3	0.231835	7.36926	12.9072	4.51791e-38	2.15263e-37	73.9828
TIMP1	-0.231503	7.26866	-13.1892	1.12542e-39	5.57169e-39	77.6536
PTP4A2	-0.231502	7.45958	-11.9837	4.64819e-33	2.01612e-32	62.5155
TMBIM6	-0.231343	8.37562	-10.014	1.37036e-23	4.67382e-23	40.8893
RAB25	-0.231194	7.62629	-11.6079	4.00369e-31	1.66261e-30	58.0913
VASP	-0.230806	7.35557	-12.8642	7.87483e-38	3.74084e-37	73.4305
SSNA1	-0.230532	7.53844	-11.6621	2.12466e-31	8.89887e-31	58.7203
EIF1AX	-0.230154	8.44296	-9.90833	3.96262e-23	1.33286e-22	39.8379
CETN2	0.230105	7.24922	14.1915	1.19178e-45	6.68937e-45	91.3384
SLC16A1	-0.229597	7.04397	-20.0711	2.32224e-89	2.17693e-88	191.634
BZW1	-0.229413	7.72074	-10.6367	2.10456e-26	7.80376e-26	47.3083
FKBP4	-0.229394	7.35359	-12.986	1.62287e-38	7.83853e-38	75.0005
WNT3	-0.22926	7.28517	-14.121	3.24179e-45	1.80838e-44	90.3427
ENPP2	-0.229045	6.97127	-30.4302	4.21891e-202	8.43382e-201	450.796
XBP1	-0.22872	7.3043	-13.0491	7.11924e-39	3.47302e-38	75.8197
YWHAZ	-0.22838	8.75551	-9.75215	1.8647e-22	6.18024e-22	38.3048
LRRFIP1	-0.228312	7.94671	-9.71618	2.65508e-22	8.76315e-22	37.9551
DYNC1H1	-0.227741	7.48055	-11.7549	7.12968e-32	3.0282e-31	59.8043
MIPEP	-0.227217	7.24912	-13.9895	2.06483e-44	1.12995e-43	88.5006
CBR1	-0.227165	8.21445	-9.42055	4.61441e-21	1.46574e-20	35.1302
CSAD	0.227108	7.05163	19.4232	8.06096e-84	7.09477e-83	178.91
SF3B5	-0.227064	8.29983	-10.0636	8.29845e-24	2.84872e-23	41.386
COX7A2	-0.226683	8.57962	-10.0629	8.35964e-24	2.86817e-23	41.3787
DNAJA4	-0.22656	7.05832	-18.8246	7.34761e-79	6.16713e-78	167.522
EEF1B2	-0.22611	10.6124	-13.8001	2.89023e-43	1.53911e-42	85.8754
MPHOSPH8	0.225825	7.53828	11.1247	1.00389e-28	3.94889e-28	52.6092
LRRFIP2	-0.225534	7.35332	-12.494	8.76574e-36	4.02817e-35	68.7473
FDPS	-0.225427	7.39723	-12.2863	1.16272e-34	5.19251e-34	66.1789
VAT1	-0.22528	7.09334	-18.5558	1.10546e-76	9.0158e-76	162.523
DEDD2	-0.224876	7.269	-13.8016	2.83178e-43	1.50925e-42	85.8957
ELOVL1	-0.224859	7.09177	-18.2128	5.99589e-74	4.72587e-73	156.246
DYNC1LI1	-0.224667	7.34036	-12.7976	1.85824e-37	8.7747e-37	72.5771
CCT2	-0.224397	7.77349	-10.3982	2.63405e-25	9.52196e-25	44.8037
RPS6KB2	-0.224337	7.41636	-12.3261	7.10439e-35	3.19748e-34	66.6683
CRYM	-0.22428	6.96938	-25.9284	1.52538e-147	2.21198e-146	325.34
VCP	-0.224178	7.60285	-10.9569	6.47467e-28	2.48366e-27	50.7602
TM7SF3	-0.223936	7.28801	-13.2285	6.68651e-40	3.33117e-39	78.1713
SLCO4A1	-0.223755	6.97037	-27.7764	6.54569e-169	1.09158e-167	374.468
FKBP2	-0.223737	7.69553	-10.3704	3.52194e-25	1.26522e-24	44.5159
MYCBP2	-0.223726	7.68511	-10.6927	1.15283e-26	4.29987e-26	47.905
BAIAP2	-0.223185	7.47598	-11.4694	1.99809e-30	8.1954e-30	56.4957
EGR3	-0.222731	7.03923	-19.74	1.65868e-86	1.50158e-85	185.08
RIOK3	-0.222487	7.5547	-11.0572	2.13195e-28	8.27322e-28	51.8621
DDX39A	-0.222163	7.28083	-13.2777	3.47693e-40	1.74176e-39	78.8215
AP1S2	-0.221847	7.16432	-18.3072	1.07173e-74	8.5428e-74	157.962
RUNX3	-0.221816	6.94002	-32.9246	5.58154e-236	1.30037e-234	528.72
ATRAID	0.22161	7.75389	10.3747	3.3656e-25	1.21043e-24	44.5609
KLK5	-0.2216	7.01135	-20.5095	3.27792e-93	3.16649e-92	200.477
EPHX3	-0.221044	7.01705	-22.6552	3.09176e-113	3.48002e-112	246.485
DSC3	-0.221036	8.833	-9.92482	3.36041e-23	1.13512e-22	40.0011
DNAJB4	0.220784	7.4112	11.1134	1.13886e-28	4.4687e-28	52.484
EI24	-0.220498	7.70819	-10.4525	1.48872e-25	5.40323e-25	45.3692
RPS15	0.220304	12.1454	22.9031	1.12377e-115	1.28776e-114	252.091
TMEM14B	-0.220263	7.64432	-10.6035	3.00227e-26	1.11e-25	46.9561
CDKN2D	-0.219739	7.33168	-12.332	6.60738e-35	2.98014e-34	66.7404
AREG	-0.219728	7.35005	-9.33918	9.97491e-21	3.1417e-20	34.3679
MTCH2	-0.219241	7.34331	-12.4871	9.55662e-36	4.38843e-35	68.6615
LAPTM4B	0.219204	7.2299	13.7911	3.27393e-43	1.74051e-42	85.7514
SSFA2	0.219197	7.30715	12.3892	3.24735e-35	1.4741e-34	67.4461
MATN2	0.218991	7.13613	15.5505	1.93625e-54	1.23193e-53	111.484
ATG101	-0.218948	7.3606	-12.1684	4.94826e-34	2.18821e-33	64.7403
DERA	-0.21859	7.21227	-14.378	8.25755e-47	4.69732e-46	93.9948
NUFIP2	-0.218572	7.55032	-10.7768	4.64538e-27	1.74913e-26	48.8061
MORF4L2	0.218554	7.86192	9.7551	1.81139e-22	6.00668e-22	38.3335
RALY	-0.218538	7.33079	-12.5988	2.34174e-36	1.08636e-35	70.0589
SPRR2E	-0.21845	6.91196	-35.0795	2.54572e-267	6.9237e-266	600.816
POP7	-0.218434	7.54063	-11.2291	3.10251e-29	1.23885e-28	53.7742
FUS	-0.218334	8.86545	-8.98964	2.53857e-19	7.68972e-19	31.1687
HR	0.2181	7.08936	17.2151	2.77883e-66	2.01712e-65	138.651
U2SURP	0.218063	7.50185	10.8722	1.64278e-27	6.25617e-27	49.8369
BCL7C	-0.217671	7.18076	-14.7464	3.82664e-49	2.26207e-48	99.3436
TMEM106C	0.217544	7.12155	16.0569	6.44516e-58	4.25448e-57	119.46
RER1	-0.217542	7.45383	-11.4865	1.6405e-30	6.74618e-30	56.6914
RETSAT	-0.217477	7.08655	-17.9106	1.39537e-71	1.07182e-70	150.813
RPL28	-0.217182	11.5729	-17.3298	3.83523e-67	2.80322e-66	140.625
KPNB1	-0.217089	7.53109	-10.82	2.90605e-27	1.10141e-26	49.2712
IFITM2	-0.216714	7.01585	-20.253	6.00655e-91	5.68112e-90	195.279
SSPN	0.216698	7.00076	21.1745	3.3056e-99	3.32502e-98	214.252
PRMT1	-0.216541	7.62719	-10.3852	3.01835e-25	1.08678e-24	44.6688
ASNA1	-0.216534	7.35992	-12.318	7.85696e-35	3.52867e-34	66.5683
ZBTB38	0.216507	7.2058	13.7218	8.5066e-43	4.48845e-42	84.8016
COPZ2	0.216499	7.0263	19.9641	1.96429e-88	1.82786e-87	189.504
EHD4	-0.216461	7.07155	-17.7479	2.52846e-70	1.93046e-69	147.925
PNRC1	0.216428	9.66324	9.93875	2.92271e-23	9.89911e-23	40.1393
TAX1BP1	-0.21636	8.10314	-9.28208	1.70636e-20	5.33986e-20	33.837
ZKSCAN1	-0.216272	7.32332	-12.378	3.73259e-35	1.69195e-34	67.3078
NXF1	-0.216096	7.41206	-11.6115	3.8411e-31	1.59718e-30	58.1325
CTNND1	-0.215944	7.37542	-12.0696	1.64784e-33	7.20659e-33	63.5454
EIF4EBP1	-0.215744	7.15814	-15.3485	4.40301e-53	2.75166e-52	108.373
RPL37	0.215719	11.1498	16	1.6069e-57	1.05413e-56	118.55
ST3GAL4	-0.215567	7.02883	-24.6749	7.18381e-134	9.40574e-133	293.908
REEP5	-0.215325	7.71087	-10.1644	2.96823e-24	1.03864e-23	42.4042
MYO6	-0.21532	7.14285	-15.2359	2.46603e-52	1.52759e-51	106.658
KRT77	-0.215256	6.94403	-29.5188	2.27603e-190	4.37068e-189	423.814
PPP2CA	-0.215096	7.60649	-10.4563	1.4301e-25	5.19641e-25	45.409
IRS2	-0.215089	7.24559	-13.1876	1.14946e-39	5.68628e-39	77.6326
ISOC1	-0.215085	7.42561	-11.3921	4.8584e-30	1.9761e-29	55.6139
ANKRD22	-0.214804	7.1026	-16.7144	1.35156e-62	9.44306e-62	130.192
MAT2A	-0.21479	7.426	-11.2534	2.35863e-29	9.45391e-29	54.0461
HSPB8	0.214783	7.00799	20.1714	3.10933e-90	2.92342e-89	193.639
IMP3	-0.21476	7.997	-9.44237	3.74844e-21	1.19306e-20	35.3358
CBR3	-0.214746	7.30923	-11.9459	7.32463e-33	3.16402e-32	62.0639
OPTN	-0.214726	7.56177	-10.5598	4.77931e-26	1.75676e-25	46.4953
VEPH1	-0.214567	6.97179	-27.0843	9.68435e-161	1.54584e-159	355.682
RFC1	0.214337	7.39198	11.4745	1.8825e-30	7.7313e-30	56.5549
ODF3B	-0.214242	7.08654	-17.1389	1.02718e-65	7.43067e-65	137.348
CAPG	-0.213917	7.90157	-9.57127	1.08786e-21	3.52985e-21	36.5596
ZBED1	0.213912	7.06953	17.4923	2.2705e-68	1.69472e-67	143.442
CORO1A	-0.213801	6.91708	-52.9529	0	0	1366.07
SEC11C	-0.213692	7.19683	-14.4056	5.54464e-47	3.16544e-46	94.3911
CACYBP	-0.213637	7.66668	-10.0803	7.00559e-24	2.41274e-23	41.5537
GPNMB	0.213587	8.93507	8.84408	9.43133e-19	2.8033e-18	29.8723
HSPE1	-0.213567	8.33383	-9.10224	9.06718e-20	2.77981e-19	32.186
TPP1	-0.213546	7.06703	-18.5063	2.76192e-76	2.23814e-75	161.61
BIRC3	-0.213383	7.12061	-13.4018	6.60714e-41	3.37385e-40	80.4728
ZNF593	-0.213326	7.323	-12.4044	2.68826e-35	1.22382e-34	67.6339
REEP4	-0.213064	7.22097	-13.7566	5.26677e-43	2.7906e-42	85.2785
ZNF503	0.213027	7.22463	12.7707	2.62536e-37	1.23694e-36	72.2336
IFI6	-0.212791	7.03653	-15.403	1.90151e-53	1.19305e-52	109.209
BAG3	-0.212713	7.54422	-10.3001	7.32621e-25	2.61556e-24	43.7902
RNF145	-0.212672	7.18703	-14.0304	1.16373e-44	6.40154e-44	89.0711
LGR4	0.212625	7.04696	18.4867	3.96597e-76	3.1975e-75	161.249
EIF3J	-0.212543	7.45517	-11.0946	1.40536e-28	5.4974e-28	52.2755
RCN2	0.212504	7.49325	11.0027	3.9034e-28	1.50553e-27	51.2622
SIGIRR	-0.212469	7.00514	-22.429	4.93478e-111	5.44803e-110	241.423
RAB5A	-0.212392	7.39055	-11.5322	9.66712e-31	3.98831e-30	57.2163
DUSP14	-0.212339	7.6501	-9.85943	6.45239e-23	2.16114e-22	39.3552
KCNK6	-0.212177	7.32451	-11.9591	6.25476e-33	2.70741e-32	62.2207
KCNAB2	-0.212123	6.98039	-26.7206	1.58227e-156	2.45755e-155	345.995
CHMP2A	-0.211891	7.9964	-9.4906	2.36416e-21	7.59335e-21	35.7917
NFKBIE	-0.211566	7.03414	-19.0941	4.49168e-81	3.86212e-80	172.604
ATP6V1E1	-0.211271	7.45774	-11.0991	1.33598e-28	5.23246e-28	52.3257
RBX1	-0.211094	8.11246	-9.3695	7.48962e-21	2.36246e-20	34.6513
SCAF11	-0.21069	7.781	-9.52385	1.7182e-21	5.53826e-21	36.1074
AIF1L	-0.210395	6.95628	-28.8485	5.78954e-182	1.04824e-180	404.484
SOX7	-0.209915	7.27226	-12.5736	3.21986e-36	1.48827e-35	69.7425
SPATS2L	0.209899	7.17235	13.8643	1.18675e-43	6.35172e-43	86.7609
NPC2	0.209761	8.45326	9.1226	7.51696e-20	2.31463e-19	32.3713
PTBP3	-0.209545	7.3141	-12.1285	8.04982e-34	3.54248e-33	64.257
GADD45G	0.209528	7.28056	10.7635	5.36806e-27	2.01525e-26	48.6628
H1F0	-0.209427	7.50513	-9.4308	4.18557e-21	1.33086e-20	35.2267
FEZ1	-0.209342	6.98551	-25.4975	9.08163e-143	1.27043e-141	314.363
FOXN3	-0.209266	7.35931	-11.6037	4.20645e-31	1.74566e-30	58.0423
IFNGR2	-0.209229	7.28003	-12.334	6.44798e-35	2.91032e-34	66.7647
BRI3	-0.209218	7.35991	-11.86	2.04718e-32	8.79526e-32	61.0433
ANKRD37	-0.209193	7.15814	-13.6018	4.40443e-42	2.28216e-41	83.1661
ETFB	0.209135	7.64811	10.1502	3.4316e-24	1.19681e-23	42.2605
CD52	-0.209049	6.91835	-40.2524	0	0	791.869
BUD31	-0.209036	7.68013	-9.91269	3.79374e-23	1.27877e-22	39.881
HEBP2	-0.208963	7.64404	-10.1031	5.55478e-24	1.92143e-23	41.7835
PSMD7	-0.208956	7.62962	-10.0753	7.36574e-24	2.53265e-23	41.504
CCND2	0.208941	7.32038	12.0239	2.86536e-33	1.24967e-32	62.996
DDT	-0.208783	7.70818	-9.81693	9.83775e-23	3.28288e-22	38.9377
COL18A1	0.208755	7.13111	14.8976	4.05815e-50	2.44098e-49	101.577
STK4	-0.208231	7.0862	-16.4936	5.28164e-61	3.63406e-60	126.539
TEX41	-0.208003	6.97171	-26.3034	9.17018e-152	1.37705e-150	335.044
RPL32	0.207951	12.4948	21.3687	5.38861e-101	5.46362e-100	218.359
LAMTOR5	-0.207882	7.92201	-9.55777	1.23927e-21	4.00882e-21	36.4306
ADD3	-0.20767	7.21317	-13.2039	9.26502e-40	4.59769e-39	77.847
FAM177A1	-0.207569	7.52027	-10.3499	4.3644e-25	1.56609e-24	44.3034
NRDC	-0.207418	7.38535	-11.391	4.91913e-30	1.99952e-29	55.6016
CHMP3	0.206968	7.6592	9.78274	1.37951e-22	4.58711e-22	38.6031
LYNX1	-0.206957	6.91532	-38.3582	0	0	718.99
SCO2	-0.206948	7.17848	-14.0518	8.61029e-45	4.74877e-44	89.3708
C3orf14	0.206932	7.17419	13.6223	3.32731e-42	1.72971e-41	83.445
PKM	-0.206647	8.77894	-8.67024	4.39962e-18	1.28363e-17	28.3517
PMVK	0.206538	7.5896	10.1618	3.04747e-24	1.06577e-23	42.3781
RDH12	-0.2065	7.0161	-20.824	5.04374e-96	4.9477e-95	206.939
FCGBP	-0.206437	6.91779	-36.3084	4.65706e-286	1.37264e-284	643.924
HMGB2	0.206201	8.00957	8.04983	8.41652e-16	2.27153e-15	23.1705
SERP1	-0.205845	8.15348	-9.01918	1.94004e-19	5.89926e-19	31.4344
PSMB2	-0.205826	7.60975	-10.0981	5.8407e-24	2.01923e-23	41.7338
MCUR1	-0.205751	7.25088	-12.8539	8.99974e-38	4.26882e-37	73.2977
MDH2	-0.205608	8.01589	-9.25127	2.27679e-20	7.1039e-20	33.5519
LGALS7	-0.20554	7.71289	-10.0589	8.7013e-24	2.98055e-23	41.339
TRIM16	-0.205505	7.12948	-15.5574	1.7391e-54	1.1076e-53	111.591
CCSER2	-0.205477	7.27684	-12.2547	1.71679e-34	7.65068e-34	65.7918
SH3YL1	0.205418	7.61383	10.1097	5.19022e-24	1.80123e-23	41.8507
PSMB9	-0.205335	7.24765	-12.4386	1.75358e-35	8.01764e-35	68.0583
AKAP13	-0.205208	7.27799	-12.2372	2.1271e-34	9.46589e-34	65.5789
PSAP	-0.20509	7.97134	-9.12709	7.21185e-20	2.22284e-19	32.4122
CFAP36	0.204882	7.08616	16.008	1.41323e-57	9.29006e-57	118.678
RNF168	-0.204871	7.25532	-12.2871	1.15033e-34	5.14079e-34	66.1896
TOLLIP	-0.204772	7.27138	-12.5224	6.14036e-36	2.82581e-35	69.101
RILPL2	0.204532	7.07387	16.5143	3.7524e-61	2.58467e-60	126.88
ALDH3B2	-0.204514	7.00688	-22.0202	4.16689e-107	4.49075e-106	232.401
IER3IP1	-0.204284	7.43216	-11.0224	3.13984e-28	1.2125e-27	51.4781
SERPINB6	-0.204196	6.99936	-21.8104	4.05618e-105	4.26977e-104	227.832
CDC42EP3	-0.203994	7.09826	-20.4878	5.0989e-93	4.91059e-92	200.037
ST6GALNAC2	-0.20373	7.24763	-12.4518	1.48721e-35	6.80956e-35	68.222
IFRD1	-0.203677	7.91247	-8.31211	9.56294e-17	2.66962e-16	25.314
GSN	0.20356	7.36048	11.2569	2.26705e-29	9.09259e-29	54.0854
IVL	-0.20354	6.93907	-27.9609	4.03147e-171	6.83085e-170	379.551
RNF181	-0.203116	7.45203	-10.69	1.18683e-26	4.42408e-26	47.8761
NUCB2	0.203031	7.12725	14.642	1.77947e-48	1.04026e-47	97.8139
NOLC1	-0.203007	7.45703	-10.5407	5.85882e-26	2.14609e-25	46.2934
ROPN1B	-0.202875	6.96506	-27.6602	1.58894e-167	2.63589e-166	371.283
TRIM47	-0.202258	7.10621	-15.0748	2.8431e-51	1.73906e-50	104.224
RAPGEFL1	-0.202208	7.16859	-14.5223	1.0229e-47	5.9306e-47	96.0732
MRPL15	-0.202098	7.23372	-12.9684	2.04154e-38	9.82326e-38	74.7724
C1orf43	-0.201972	7.56624	-10.077	7.24368e-24	2.49339e-23	41.5206
NDUFB9	0.201886	8.0371	9.01888	1.94547e-19	5.91293e-19	31.4316
RPS21	0.201812	9.96858	11.2919	1.52402e-29	6.13578e-29	54.4795
MT-ND4L	0.20145	7.90775	8.93886	4.02236e-19	1.21264e-18	30.714
SLC25A25	-0.201443	7.10504	-15.3415	4.90161e-53	3.05423e-52	108.267
ATP5I	-0.201355	7.95004	-8.93714	4.08535e-19	1.23046e-18	30.6986
PTPRC	-0.201121	6.91237	-55.0602	0	0	1475.44
BCAP31	-0.200997	7.83914	-9.05267	1.42881e-19	4.36355e-19	31.7366
CA14	-0.200861	6.9695	-26.9803	1.56993e-159	2.49339e-158	352.9
GTF3A	-0.200613	7.4865	-10.3194	5.99132e-25	2.14261e-24	43.9895
SLC38A1	-0.200398	7.34803	-11.5587	7.10306e-31	2.94005e-30	57.5222
UBE2N	-0.200342	7.67539	-9.59486	8.65906e-22	2.81831e-21	36.7853
RPSA	0.20025	11.1929	14.4518	2.84334e-47	1.63357e-46	95.0558
MYL6	-0.200172	10.0831	-10.8259	2.72334e-27	1.03278e-26	49.3356
PLK3	-0.199743	7.19811	-12.7131	5.48316e-37	2.57193e-36	71.5017
PRRC2C	-0.199679	8.12885	-8.5782	9.82425e-18	2.8337e-17	27.5588
ZFAND2A	-0.199648	7.18286	-13.0618	6.02335e-39	2.94067e-38	75.9858
GNAI2	-0.199628	7.28895	-11.7848	5.00343e-32	2.13513e-31	60.156
LGALSL	-0.19961	7.08398	-15.9499	3.57463e-57	2.33771e-56	117.753
CLSTN1	0.19955	7.61405	9.66679	4.30365e-22	1.41222e-21	37.4771
SH3GL1	-0.199343	7.10426	-15.5694	1.44164e-54	9.20007e-54	111.778
C19orf24	-0.199234	7.28745	-11.9494	7.02806e-33	3.03798e-32	62.1049
EHD1	-0.199201	7.13315	-14.3238	1.80011e-46	1.0176e-45	93.2192
ANKRD11	-0.199172	7.53187	-9.66947	4.19255e-22	1.3773e-21	37.503
FKBPL	-0.199145	7.39067	-10.8071	3.34426e-27	1.26599e-26	49.132
CYSRT1	-0.199002	6.94749	-27.604	7.41683e-167	1.22397e-165	369.744
PARK7	0.198861	8.1697	8.81483	1.22464e-18	3.62812e-18	29.6143
RPS11	0.198841	11.271	16.1611	1.20403e-58	7.99781e-58	121.131
LAMC2	0.198533	7.02501	18.3289	7.21448e-75	5.76521e-74	158.357
PRSS3	-0.198246	7.1953	-13.2561	4.63453e-40	2.31434e-39	78.5357
CAPZB	-0.198118	7.90015	-8.96134	3.28185e-19	9.9128e-19	30.915
HSPD1	-0.198003	8.22369	-8.30865	9.8455e-17	2.74729e-16	25.2853
NHP2	-0.197873	7.83097	-9.06699	1.25323e-19	3.83288e-19	31.8662
NUAK1	0.197649	7.10554	14.8177	1.33228e-49	7.94228e-49	100.394
PMP22	-0.197571	7.09735	-18.6274	2.92789e-77	2.40961e-76	163.847
CD24	-0.197535	6.99771	-18.5857	6.35927e-77	5.20655e-76	163.074
PEA15	-0.197399	7.06351	-16.5498	2.08744e-61	1.4394e-60	127.464
FBXO32	-0.197359	7.26293	-11.4276	3.23249e-30	1.31986e-29	56.0183
IGF2	0.197189	7.19782	9.71541	2.67529e-22	8.82066e-22	37.9476
CDHR1	-0.197131	7.2423	-12.4822	1.0168e-35	4.66579e-35	68.5998
RPL36	0.197115	11.1394	14.4162	4.75761e-47	2.72349e-46	94.5435
DUSP4	-0.197023	6.95242	-25.756	1.26713e-145	1.81669e-144	320.927
TNFSF10	0.197006	7.58964	9.07019	1.21699e-19	3.72382e-19	31.8952
WDR43	-0.196865	7.47685	-10.1173	4.80363e-24	1.66889e-23	41.9274
INTS6	-0.196754	7.7386	-8.44516	3.09187e-17	8.78225e-17	26.4276
EML4	-0.196231	7.29691	-11.5655	6.56375e-31	2.71859e-30	57.6006
CFLAR	-0.196143	7.16283	-13.6231	3.29368e-42	1.71363e-41	83.4551
SOCS3	-0.196021	7.3936	-9.32871	1.10094e-20	3.46237e-20	34.2703
ETFA	-0.196011	7.58673	-9.6671	4.29072e-22	1.40882e-21	37.4801
NASP	-0.195852	7.74965	-8.68938	3.71901e-18	1.08856e-17	28.5176
CAST	-0.195678	8.35202	-8.308	9.89995e-17	2.76127e-16	25.2799
EIF5B	-0.195611	7.84223	-8.57926	9.735e-18	2.80923e-17	27.5678
CALM1	-0.195344	9.34523	-8.6398	5.74402e-18	1.66819e-17	28.0885
RGS14	-0.195331	7.33938	-11.1181	1.0805e-28	4.24496e-28	52.5362
TULP3	0.195139	7.09567	15.0534	3.92381e-51	2.39088e-50	103.903
HCAR3	-0.195031	7.13359	-13.0231	1.00077e-38	4.87089e-38	75.4811
CSRNP1	-0.195004	7.38176	-10.5664	4.45786e-26	1.6405e-25	46.5643
ASS1	-0.194987	7.37162	-10.6119	2.74267e-26	1.0152e-25	47.0458
ATP5J2	-0.194756	8.01677	-8.67782	4.11658e-18	1.20271e-17	28.4173
SNHG7	0.194622	7.89743	8.43681	3.32053e-17	9.41486e-17	26.3572
SLC25A6	-0.194435	9.82592	-10.1481	3.50656e-24	1.22161e-23	42.2391
ZBTB7A	-0.19442	7.25442	-12.0112	3.33715e-33	1.45344e-32	62.8446
PITHD1	-0.194361	7.69499	-9.2544	2.21119e-20	6.90262e-20	33.5808
TCF4	0.194192	7.15284	13.4731	2.5292e-41	1.29673e-40	81.4277
PABPC1	-0.194087	9.67087	-10.0758	7.33317e-24	2.52282e-23	41.5084
PRDX6	-0.19393	8.18145	-8.46291	2.65599e-17	7.55433e-17	26.5775
RPL26	0.193903	12.1948	18.4875	3.91234e-76	3.15828e-75	161.262
EIF2S1	-0.193843	7.35023	-11.05	2.31152e-28	8.96457e-28	51.7818
NDFIP1	0.193677	7.38353	10.6898	1.19029e-26	4.43177e-26	47.8733
RNF13	0.19363	7.41462	10.2792	9.09612e-25	3.23832e-24	43.5758
KCNK7	-0.193519	7.35374	-11.9309	8.77457e-33	3.78519e-32	61.8845
CENPC	0.193393	7.22195	11.9857	4.53867e-33	1.96997e-32	62.5392
SLC3A2	-0.193391	8.26871	-8.03928	9.17258e-16	2.47137e-15	23.0857
MAPK13	-0.193305	7.34649	-11.1791	5.45399e-29	2.15877e-28	53.2145
HSD17B10	-0.193057	7.51141	-9.94559	2.72883e-23	9.24737e-23	40.2072
CLEC2A	-0.193053	7.11418	-14.611	2.80354e-48	1.63141e-47	97.3614
VAMP3	-0.193043	7.32816	-11.0824	1.6102e-28	6.27541e-28	52.1405
ETS1	-0.192997	7.00932	-19.9382	3.28373e-88	3.04226e-87	188.992
SQLE	-0.192959	7.10855	-14.332	1.59936e-46	9.05732e-46	93.3369
TCEB3	-0.192839	7.23909	-12.0177	3.08554e-33	1.34478e-32	62.9224
ZNF296	-0.192798	7.23197	-11.9598	6.19888e-33	2.68505e-32	62.2296
JARID2	-0.19279	7.21656	-12.1453	6.55794e-34	2.88996e-33	64.4605
TIAM1	0.192633	7.08359	15.5451	2.10761e-54	1.33961e-53	111.4
THAP9-AS1	-0.192522	7.33957	-10.7765	4.66026e-27	1.75265e-26	48.803
SOWAHC	-0.19246	7.29528	-11.2627	2.12172e-29	8.51509e-29	54.1512
CDK6	-0.192428	7.16504	-12.9031	4.76264e-38	2.26583e-37	73.9303
LIMS1	-0.192054	7.29293	-11.2048	4.08337e-29	1.6254e-28	53.5016
QARS	-0.192046	7.59748	-9.46181	3.11367e-21	9.94523e-21	35.5193
HIST1H2AC	-0.191935	7.09479	-14.38	8.02636e-47	4.56991e-46	94.023
UBE2E1	-0.191866	7.32288	-11.1309	9.36598e-29	3.68877e-28	52.678
PSMA5	-0.191844	7.44711	-10.179	2.55675e-24	8.97624e-24	42.552
MRPL14	-0.191324	7.58356	-9.69221	3.35738e-22	1.10466e-21	37.7228
GRB2	-0.191207	7.34894	-10.7929	3.90077e-27	1.47313e-26	48.9793
TIMM17A	-0.191039	7.331	-11.0286	2.93118e-28	1.13262e-27	51.5463
ARAP2	-0.191037	7.13658	-13.919	5.5363e-44	2.99092e-43	87.5194
FAM49B	-0.190797	7.23039	-11.9971	3.95928e-33	1.72321e-32	62.6748
KLK1	-0.190697	7.01053	-19.2146	4.48753e-82	3.89555e-81	174.901
CNIH1	-0.190313	7.3706	-10.5792	3.89127e-26	1.4345e-25	46.699
ILK	-0.19029	7.1705	-13.3364	1.58901e-40	8.02993e-40	79.6001
CAPZA2	-0.190176	7.56749	-9.40697	5.25035e-21	1.66274e-20	35.0025
SUPT4H1	-0.190103	7.48736	-9.8511	7.00983e-23	2.34413e-22	39.2732
HSPB1	-0.18956	11.2074	-8.20635	2.31744e-16	6.38228e-16	24.4414
NDN	0.189437	7.01458	18.8189	8.1848e-79	6.86072e-78	167.414
GPI	-0.18934	7.13917	-13.7097	1.0047e-42	5.28801e-42	84.6361
COL4A3BP	-0.189274	7.2053	-12.3516	5.18368e-35	2.34468e-34	66.9815
TMX4	0.189154	7.06419	15.5409	2.24649e-54	1.42645e-53	111.336
SNF8	-0.189111	7.31972	-11.0807	1.64165e-28	6.39408e-28	52.1213
OSER1	-0.188949	7.54173	-9.104	8.92117e-20	2.73637e-19	32.202
TIMP2	-0.188799	7.02242	-20.7638	1.75335e-95	1.71466e-94	205.696
PPP1R7	-0.188484	7.33341	-10.8572	1.93495e-27	7.36001e-27	49.6745
ANGPTL4	-0.188472	7.11813	-13.4563	3.17034e-41	1.62282e-40	81.203
POLR2F	-0.188451	7.5536	-9.57729	1.02643e-21	3.33222e-21	36.6171
ADRM1	-0.18838	7.64441	-9.06304	1.2994e-19	3.97217e-19	31.8304
TRAPPC4	-0.188363	7.40764	-10.2569	1.14571e-24	4.06061e-24	43.3472
EPHA2	-0.188354	7.14943	-13.319	2.00311e-40	1.01064e-39	79.3698
ANXA8	-0.187629	7.11075	-14.6538	1.49778e-48	8.77212e-48	97.9854
MUM1	0.18745	7.07787	14.8274	1.15337e-49	6.88867e-49	100.537
RTCB	-0.187387	7.40821	-10.1959	2.14975e-24	7.56831e-24	42.7238
CCNDBP1	-0.187348	7.23561	-11.8915	1.40529e-32	6.05394e-32	61.4169
UQCRQ	-0.187184	8.16039	-8.19886	2.46616e-16	6.77712e-16	24.3801
DDX24	-0.187074	7.82338	-8.3742	5.65846e-17	1.59155e-16	25.8315
GAS7	-0.187015	6.97958	-21.7044	4.02809e-104	4.21221e-103	225.542
HOOK3	-0.186743	7.22356	-11.7574	6.91815e-32	2.94033e-31	59.8342
C5orf46	-0.186703	6.91007	-39.3443	0	0	756.51
TRPM4	-0.186545	7.00937	-18.2925	1.40258e-74	1.1138e-73	157.694
PPT1	0.186446	7.26662	11.2967	1.44265e-29	5.81187e-29	54.5339
YTHDF2	-0.186439	7.70102	-8.74117	2.35562e-18	6.93015e-18	28.9684
LDHB	0.186395	7.60372	9.26034	2.09168e-20	6.53598e-20	33.6358
TAOK3	-0.186368	7.30351	-10.6974	1.09629e-26	4.0914e-26	47.9548
RAD23A	-0.186231	7.74035	-8.63308	6.09163e-18	1.76833e-17	28.0305
TFAP2C	-0.185999	7.65728	-8.77835	1.69429e-18	5.00313e-18	29.2938
TOMM40	-0.18596	7.33405	-10.7534	5.98544e-27	2.24436e-26	48.5548
LACTB	-0.185932	7.14975	-12.9251	3.58183e-38	1.71048e-37	74.2135
SUMO2	0.185924	9.26034	9.46105	3.13639e-21	1.00127e-20	35.5121
PYURF	-0.185882	7.98014	-8.53206	1.46505e-17	4.20281e-17	27.1645
MKNK2	-0.185376	7.15215	-13.0753	5.04936e-39	2.46897e-38	76.1612
TMEM230	0.185293	7.41772	10.1544	3.28937e-24	1.14847e-23	42.3025
PDLIM1	-0.18518	8.24234	-8.22956	1.91011e-16	5.27652e-16	24.6319
ATG2A	-0.185062	7.1555	-12.6301	1.576e-36	7.32729e-36	70.4524
USP15	-0.185021	7.29276	-10.8881	1.37973e-27	5.2639e-27	50.0099
RAP1A	-0.184973	7.30508	-10.768	5.11071e-27	1.91977e-26	48.7115
ARL4D	-0.184948	8.38278	-6.7938	1.10062e-11	2.47944e-11	13.8564
PBRM1	-0.184815	7.32107	-10.6492	1.84063e-26	6.8371e-26	47.4411
TOP1	-0.184518	7.45032	-9.48318	2.53821e-21	8.14001e-21	35.7214
NDUFA13	-0.18442	7.51065	-9.57041	1.09694e-21	3.55748e-21	36.5513
GM2A	-0.183536	7.09604	-14.7409	4.15505e-49	2.45392e-48	99.2617
PLEK2	-0.183445	7.1763	-12.3165	8.00333e-35	3.58932e-34	66.55
ELOVL4	-0.183393	6.98997	-19.9542	2.39288e-88	2.22341e-87	189.307
WFDC2	0.183254	6.94343	24.1528	2.27396e-128	2.87054e-127	281.265
MPC1	-0.182946	7.37313	-10.2573	1.14126e-24	4.04711e-24	43.351
CYTH3	-0.182623	6.98209	-21.4647	6.96091e-102	7.09185e-101	220.401
OCIAD1	0.182598	7.62166	8.78025	1.66595e-18	4.92404e-18	29.3105
NDUFB4	-0.1825	8.09313	-8.11761	4.82883e-16	1.31275e-15	23.7179
ARL6IP1	-0.182138	7.64587	-8.19745	2.49526e-16	6.85114e-16	24.3685
GSTA4	-0.182088	7.51147	-9.63341	5.95686e-22	1.94681e-21	37.1554
CEP170	-0.182053	7.05678	-15.6956	2.00341e-55	1.29283e-54	113.743
ATP5F1	-0.181934	7.95589	-8.15489	3.5505e-16	9.6939e-16	24.0209
GAS2L1	-0.181798	7.22909	-11.7391	8.58797e-32	3.6354e-31	59.6196
SEPT7	-0.181791	8.26857	-7.78909	6.83902e-15	1.7791e-14	21.1075
TM4SF1	0.181457	7.11057	12.7312	4.35202e-37	2.04287e-36	71.7313
SERPINB1	-0.181369	7.13759	-12.5668	3.50735e-36	1.61998e-35	69.6575
GAN	-0.181169	7.14587	-12.6264	1.65105e-36	7.6706e-36	70.4062
NT5C3A	-0.181109	7.20722	-11.5779	5.6795e-31	2.35389e-30	57.7443
HNRNPF	-0.181034	8.19427	-7.92082	2.39298e-15	6.33166e-15	22.1413
KRT18	0.181003	7.16598	12.0901	1.28427e-33	5.63602e-33	63.793
AIG1	-0.180812	7.17698	-12.3982	2.90411e-35	1.32018e-34	67.5571
STARD5	-0.180796	7.08545	-14.6997	7.62254e-49	4.4726e-48	98.6577
RAB27A	-0.180637	7.03476	-17.573	5.53278e-69	4.15417e-68	144.849
EFNA4	0.180575	7.21322	11.7109	1.19801e-31	5.04105e-31	59.2891
UBE2R2	-0.180443	7.28459	-10.7173	8.84936e-27	3.31041e-26	48.1672
SERPINB2	-0.180345	7.77048	-7.3586	1.87824e-13	4.61333e-13	17.8499
HSPA1B	-0.180174	7.90917	-7.35594	1.91598e-13	4.70422e-13	17.8304
PRDX1	-0.180016	9.16137	-8.09813	5.66758e-16	1.53616e-15	23.5601
DAPP1	-0.179666	7.01248	-17.7538	2.27743e-70	1.7409e-69	148.029
RPL37A	0.179599	11.3454	14.1348	2.66398e-45	1.48868e-44	90.538
PEPD	-0.179555	7.18718	-12.9081	4.46554e-38	2.12928e-37	73.9943
SMIM12	-0.179549	7.1341	-13.2208	7.40719e-40	3.68441e-39	78.0695
CEP72	-0.179509	6.96333	-21.1534	5.14927e-99	5.1713e-98	213.809
CSNK2B	-0.179504	7.6102	-8.73503	2.4869e-18	7.31299e-18	28.9149
EMB	-0.179083	7.01387	-17.113	1.60128e-65	1.15442e-64	136.906
ACAP2	-0.179029	7.19162	-11.7971	4.32589e-32	1.84974e-31	60.3004
UBE2L3	-0.178969	7.76866	-8.37437	5.65026e-17	1.59043e-16	25.8329
SRD5A1	-0.178856	7.12971	-13.3126	2.18281e-40	1.09869e-39	79.2844
NECAP2	-0.178798	7.28718	-10.6147	2.66369e-26	9.86545e-26	47.0747
RPS27L	0.178576	8.04159	7.7953	6.51126e-15	1.69523e-14	21.1559
FKBP1A	-0.17841	7.99132	-7.97085	1.59874e-15	4.2586e-15	22.5385
DLX5	-0.178264	7.08202	-13.9399	4.13688e-44	2.24447e-43	87.8093
SULT1E1	0.178192	7.12431	12.6781	8.55934e-37	3.99415e-36	71.0591
SPTAN1	-0.178129	7.2202	-11.3621	6.84533e-30	2.77536e-29	55.2737
DEGS2	-0.177922	6.98123	-20.5523	1.36542e-93	1.32102e-92	201.351
NACA	0.177907	11.353	15.3457	4.59046e-53	2.86316e-52	108.332
GTF3C6	-0.177665	7.35111	-10.1138	4.97904e-24	1.72889e-23	41.8919
PCNP	0.177414	7.79472	8.16571	3.24671e-16	8.89511e-16	24.1091
NAGK	-0.177326	7.21625	-11.6963	1.42127e-31	5.96464e-31	59.1194
LAP3	-0.177206	7.20692	-11.5434	8.48902e-31	3.50456e-30	57.3453
AZIN1	-0.177097	7.28361	-10.4373	1.74587e-25	6.32567e-25	45.2113
UPP1	-0.177038	6.98075	-19.9873	1.23731e-88	1.15306e-87	189.965
PSMD2	-0.176914	7.44524	-9.40891	5.15435e-21	1.63315e-20	35.0208
ARF1	-0.176665	8.0852	-7.88617	3.15953e-15	8.32514e-15	21.8677
LETMD1	0.176625	7.21014	11.2754	1.83806e-29	7.38137e-29	54.2936
CYLD	-0.176614	7.19406	-11.5502	7.83897e-31	3.24041e-30	57.4244
PTPN13	-0.1762	7.39644	-9.65372	4.88834e-22	1.60007e-21	37.3511
RP3-395M20.12	-0.176178	6.95494	-23.5842	1.63517e-122	1.96252e-121	267.804
SPI1	-0.176077	6.91443	-43.6579	0	0	931.324
TCF7L2	0.176058	7.07879	13.9647	2.92263e-44	1.59249e-43	88.1549
TBCC	-0.175992	7.62205	-8.4327	3.43914e-17	9.74245e-17	26.3226
CHP2	-0.175952	7.3108	-11.6982	1.39127e-31	5.84647e-31	59.1406
NDUFA10	-0.175701	7.67158	-8.43225	3.45263e-17	9.77629e-17	26.3188
A1BG	0.175629	6.94761	24.2384	2.89949e-129	3.67481e-128	283.321
CXADR	-0.175628	8.37259	-7.48367	7.30949e-14	1.82291e-13	18.7773
CDKN2B	-0.17552	6.98634	-20.0574	3.05504e-89	2.85543e-88	191.36
SMARCC1	-0.175505	7.37506	-9.7336	2.23785e-22	7.40151e-22	38.1243
FYTTD1	-0.175309	7.30733	-10.2162	1.74459e-24	6.15219e-24	42.9306
DIAPH1	-0.175287	7.14213	-12.5831	2.85438e-36	1.32127e-35	69.8622
HDGF	-0.175251	7.3597	-9.73653	2.17425e-22	7.19489e-22	38.1528
C16orf91	-0.175215	7.19624	-11.7449	8.02088e-32	3.39761e-31	59.6874
ABHD17A	-0.175146	7.08789	-14.0952	4.66785e-45	2.58794e-44	89.98
TRAK2	-0.175129	7.00973	-18.0234	1.84396e-72	1.43025e-71	152.83
PGP	-0.174986	7.03947	-15.6723	2.88808e-55	1.85616e-54	113.379
LEPROTL1	-0.174804	7.09841	-13.7079	1.03055e-42	5.41959e-42	84.6108
PAX3	-0.174751	6.95825	-25.0147	1.64079e-137	2.1936e-136	302.278
CTSC	-0.174683	7.10871	-13.1734	1.38669e-39	6.84383e-39	77.446
DENND2C	-0.174667	7.38243	-9.60469	7.87265e-22	2.56763e-21	36.8795
RNPS1	-0.174598	7.81205	-7.97778	1.51169e-15	4.02841e-15	22.5936
PPIF	-0.174343	7.02936	-16.3678	4.17356e-60	2.83168e-59	124.48
PDHB	-0.17432	7.32445	-10.1491	3.47075e-24	1.2098e-23	42.2493
AHI1	0.174235	7.09636	13.2439	5.45275e-40	2.71865e-39	78.3741
MTPN	-0.174181	7.49179	-9.03134	1.7364e-19	5.28763e-19	31.5439
IFT22	0.17401	7.07239	14.1894	1.22786e-45	6.88578e-45	91.3087
RNPEP	0.173971	7.22669	10.9515	6.87181e-28	2.6344e-27	50.7012
CHD7	-0.173908	7.02361	-16.4489	1.10202e-60	7.55793e-60	125.807
SLC1A4	-0.173881	7.00878	-17.6408	1.67652e-69	1.27082e-68	146.039
SNAPC2	-0.173604	7.22155	-10.924	9.30497e-28	3.56287e-27	50.4006
UBAC1	-0.173543	7.32515	-10.0657	8.12571e-24	2.79093e-23	41.4068
NSFL1C	-0.173438	7.34339	-9.88225	5.14082e-23	1.72733e-22	39.5802
EIF3G	0.173361	8.10915	7.64155	2.17268e-14	5.54279e-14	19.9702
AK1	-0.17331	7.066	-14.7922	1.94315e-49	1.15622e-48	100.018
PRDX2	0.173302	8.28159	7.43695	1.04172e-13	2.58572e-13	18.4291
DCTN3	-0.173261	7.70769	-8.28405	1.21077e-16	3.3652e-16	25.0814
H2AFV	-0.173171	7.50627	-8.57062	1.0493e-17	3.02383e-17	27.4938
RAD23B	-0.173108	7.61241	-8.47398	2.41547e-17	6.87947e-17	26.6712
BAZ2A	-0.173103	7.29995	-10.0622	8.41386e-24	2.88521e-23	41.3723
PKIB	-0.173102	6.97478	-19.9339	3.58247e-88	3.31418e-87	188.905
MMP28	-0.173047	7.15394	-12.2564	1.68063e-34	7.49483e-34	65.813
MEF2A	-0.172965	7.43568	-9.12095	7.63229e-20	2.349e-19	32.3562
YWHAQ	0.172417	8.13606	7.47901	7.57308e-14	1.88791e-13	18.7425
RHOBTB3	-0.172408	7.06109	-14.517	1.10373e-47	6.39338e-47	95.9975
PRKAR1A	-0.172396	7.32676	-9.86521	6.09168e-23	2.04357e-22	39.4122
ACTN4	0.172395	7.7239	8.00099	1.2524e-15	3.35722e-15	22.779
MAP4	-0.172214	7.57188	-8.50999	1.77226e-17	5.06577e-17	26.9767
NDUFS3	-0.172184	7.50064	-8.93028	4.3465e-19	1.30663e-18	30.6374
NCBP2	0.172179	7.24726	10.6464	1.89595e-26	7.03433e-26	47.4118
NARF	-0.172158	7.17652	-11.7318	9.35631e-32	3.9501e-31	59.5345
AUP1	-0.172152	7.3232	-10.0021	1.54622e-23	5.26794e-23	40.7697
ZNF800	-0.172134	7.21605	-10.9661	5.85004e-28	2.24541e-27	50.8609
HOOK2	0.17213	7.37561	9.48924	2.3951e-21	7.68493e-21	35.7788
PAFAH1B1	-0.172071	7.45982	-9.00817	2.14475e-19	6.51547e-19	31.3353
MRPL12	-0.171994	7.31956	-10.1725	2.73239e-24	9.58228e-24	42.4862
ATP1A1	-0.171956	8.29151	-7.11008	1.17051e-12	2.76156e-12	16.0535
TWISTNB	-0.171954	7.34239	-9.58521	9.50674e-22	3.09103e-21	36.6929
RGS16	-0.171894	7.13656	-10.9901	4.48786e-28	1.7278e-27	51.1238
MSN	-0.171878	7.39965	-9.10451	8.87941e-20	2.72488e-19	32.2067
NFKBID	-0.171847	7.03721	-15.3631	3.51732e-53	2.20032e-52	108.597
YME1L1	-0.171726	7.55371	-8.42054	3.81517e-17	1.07884e-16	26.2203
SLC38A5	0.171681	7.01783	16.427	1.57926e-60	1.07842e-59	125.448
SNHG12	-0.17166	7.24553	-10.706	9.99006e-27	3.73273e-26	48.0469
SLC2A3	-0.171495	6.93592	-24.638	1.77606e-133	2.31582e-132	293.004
GCHFR	-0.171463	7.08841	-13.4842	2.17479e-41	1.11592e-40	81.5778
VPS29	-0.17139	7.75888	-8.03687	9.3545e-16	2.51825e-15	23.0664
ERBB3	-0.171346	7.1708	-11.8223	3.20514e-32	1.37422e-31	60.5982
CHP1	-0.171268	7.11891	-12.3908	3.18256e-35	1.44573e-34	67.4662
HIST2H2BE	-0.171268	7.08964	-13.1867	1.16385e-39	5.753e-39	77.6202
MAP3K11	-0.171081	7.14384	-12.2424	1.99587e-34	8.88814e-34	65.6422
C2orf54	-0.171079	7.01063	-18.0156	2.12118e-72	1.64326e-71	152.691
RPL36A	0.170984	8.9893	7.81333	5.64459e-15	1.47261e-14	21.2965
FAM114A1	0.170956	7.05933	14.4881	1.67971e-47	9.70315e-47	95.5796
EGFR	0.170878	7.59133	8.34616	7.17469e-17	2.00999e-16	25.5974
OSBPL8	-0.170851	7.68625	-7.92559	2.30301e-15	6.0964e-15	22.179
CBX4	-0.170818	7.11629	-12.7851	2.18072e-37	1.02898e-36	72.4181
LRPAP1	-0.170815	7.52343	-8.84508	9.34771e-19	2.77975e-18	29.8811
HACD1	-0.170813	6.96178	-22.6797	1.77842e-113	2.00531e-112	247.037
PIN1	-0.170374	7.34149	-9.93438	3.05345e-23	1.03309e-22	40.0959
SPRY1	0.170259	7.18914	10.8678	1.72385e-27	6.561e-27	49.7891
ZNF385A	-0.17024	7.25028	-10.7786	4.55622e-27	1.71657e-26	48.8253
DNAJC1	-0.170175	7.21997	-10.7868	4.16985e-27	1.57288e-26	48.9132
YWHAG	-0.170007	7.42883	-8.94211	3.90582e-19	1.17807e-18	30.743
BICD2	-0.169986	7.2719	-10.3166	6.17261e-25	2.20495e-24	43.9599
DEK	0.169901	7.97066	7.15403	8.50659e-13	2.01594e-12	16.3667
DDX5	-0.169881	9.70474	-7.90228	2.77692e-15	7.33834e-15	21.9948
PTGDS	-0.169617	6.97445	-13.7437	6.30041e-43	3.33548e-42	85.1002
ALDH1A1	-0.169555	6.94096	-23.3652	2.71451e-120	3.2093e-119	262.702
STK17B	-0.169544	7.01425	-16.4074	2.17926e-60	1.48175e-59	125.127
FAM132A	0.16939	6.99204	18.2933	1.38186e-74	1.09872e-73	157.709
TXNL4A	-0.169057	7.22679	-10.8849	1.42989e-27	5.45198e-27	49.9745
BRMS1	-0.168869	7.27293	-10.2357	1.42636e-24	5.03839e-24	43.1301
PSEN2	-0.168801	6.9573	-23.6622	2.62008e-123	3.17466e-122	269.632
MANF	-0.168796	7.35699	-9.26956	1.91878e-20	5.99866e-20	33.7211
ALOX5AP	-0.168789	6.90859	-41.4958	0	0	841.538
GADD45GIP1	-0.168726	7.81504	-7.83474	4.7621e-15	1.24494e-14	21.4638
SMG1	-0.168679	7.47976	-8.69201	3.6339e-18	1.06414e-17	28.5404
ARF3	-0.168584	7.20672	-11.036	2.69803e-28	1.0438e-27	51.6285
MEF2C	-0.168461	6.9493	-23.4383	4.94937e-121	5.88445e-120	264.4
FAS	-0.168454	7.08789	-13.3376	1.56347e-40	7.90718e-40	79.6162
EMC6	-0.168188	7.34727	-9.65449	4.85192e-22	1.58897e-21	37.3585
KDM6B	-0.167934	7.22538	-10.5511	5.24727e-26	1.92653e-25	46.4027
PEF1	-0.167905	7.32684	-9.88033	5.24025e-23	1.7598e-22	39.5612
RPS19	0.167861	12.731	16.3758	3.65823e-60	2.4847e-59	124.611
PCDH7	-0.167729	7.25412	-10.0261	1.21345e-23	4.15207e-23	41.0097
FH	-0.167728	7.20478	-11.0765	1.71989e-28	6.69058e-28	52.0751
FAM25A	-0.167721	6.90735	-33.8787	1.2769e-249	3.17323e-248	560.097
ITPA	-0.167645	7.31139	-9.91005	3.89514e-23	1.31086e-22	39.8549
ASPN	-0.16759	7.09957	-11.3941	4.74887e-30	1.93403e-29	55.6366
CCDC12	-0.167499	7.61098	-8.29632	1.09217e-16	3.0409e-16	25.183
HIGD1A	-0.167444	7.28533	-10.0146	1.36206e-23	4.64802e-23	40.8953
IL1R2	-0.167397	7.1729	-10.7764	4.66719e-27	1.75421e-26	48.8015
RP11-467L13.7	-0.167244	7.04714	-13.2152	7.97875e-40	3.9656e-39	77.9956
SLC16A10	-0.167165	6.99559	-17.489	2.40877e-68	1.79581e-67	143.383
ZG16B	-0.167055	7.07475	-14.0226	1.29762e-44	7.12569e-44	88.9627
TMEM160	-0.16674	7.36073	-9.51556	1.86059e-21	5.99114e-21	36.0286
ZBED5	0.166612	7.15375	11.5304	9.86693e-31	4.0681e-30	57.196
SEPW1	-0.166607	8.62335	-7.13206	9.98061e-13	2.36156e-12	16.2099
SCCPDH	-0.166525	7.12125	-12.5849	2.79129e-36	1.29301e-35	69.8844
MRPL4	-0.166394	7.38449	-9.31779	1.22005e-20	3.83126e-20	34.1687
EIF3I	-0.166323	7.97703	-7.50492	6.21712e-14	1.55661e-13	18.9364
TMEM141	-0.16629	7.45325	-8.87914	6.88845e-19	2.05518e-18	30.1826
MT-ND2	0.16627	11.7373	13.3696	1.01776e-40	5.16793e-40	80.0431
EIF2AK2	0.16625	7.14081	11.4489	2.52897e-30	1.03461e-29	56.2619
TMEM18	0.166239	7.20103	10.8481	2.13811e-27	8.12301e-27	49.5755
JTB	-0.166029	7.80618	-7.77383	7.71484e-15	2.00119e-14	20.9889
EIF4E2	-0.165884	7.27085	-10.092	6.21621e-24	2.14554e-23	41.6721
TRIB1	-0.165699	7.23359	-10.0222	1.26141e-23	4.30919e-23	40.9713
SLC20A1	-0.16541	7.22572	-9.98932	1.75825e-23	5.97429e-23	40.6424
CUX1	-0.165267	7.12331	-12.2133	2.85257e-34	1.26588e-33	65.2874
EPS8L1	-0.165157	6.93485	-25.499	8.72662e-143	1.22347e-141	314.402
SRSF8	-0.165145	7.34356	-9.31042	1.30773e-20	4.10453e-20	34.1001
RASGEF1B	-0.165024	7.09507	-12.3248	7.22491e-35	3.24941e-34	66.6516
TEX264	-0.164897	7.25643	-10.1957	2.15376e-24	7.57821e-24	42.7219
CLINT1	-0.164799	7.32614	-9.44992	3.488e-21	1.11184e-20	35.407
RAD21	0.164632	7.45702	8.42389	3.70782e-17	1.04895e-16	26.2484
TRIAP1	-0.164482	7.33405	-9.5612	1.19896e-21	3.8804e-21	36.4634
DR1	-0.164391	7.3124	-9.52733	1.66162e-21	5.36134e-21	36.1405
TERF1	0.164188	7.23981	10.0928	6.16562e-24	2.1304e-23	41.6802
FAM200B	0.164104	7.25836	9.80829	1.07165e-22	3.57424e-22	38.853
CLK1	-0.164014	7.80656	-7.20145	6.01538e-13	1.4401e-12	16.7069
CARD19	-0.163885	7.18018	-10.9897	4.50824e-28	1.73459e-27	51.1193
FTL	0.163865	10.2644	7.2761	3.47096e-13	8.39202e-13	17.2468
NDUFC2	-0.163863	7.89661	-7.54814	4.46689e-14	1.12373e-13	19.2615
EIF3F	-0.163854	8.70625	-7.29819	2.94665e-13	7.15713e-13	17.4076
EPS15	-0.163836	7.10273	-12.7032	6.21791e-37	2.91011e-36	71.3767
TSPAN5	-0.163679	7.02715	-15.7428	9.53313e-56	6.16444e-55	114.483
MID1IP1	-0.163671	7.11241	-11.7224	1.04597e-31	4.41004e-31	59.4238
ICAM3	-0.163575	6.98081	-18.3452	5.34798e-75	4.27906e-74	158.655
SOX6	-0.163544	7.1168	-11.8821	1.57355e-32	6.76959e-32	61.3046
RRAGA	0.163452	7.47185	8.46434	2.62362e-17	7.4656e-17	26.5896
ATXN7L3B	0.163369	7.29662	9.6597	4.61177e-22	1.51189e-21	37.4087
DUSP22	-0.163317	7.08859	-13.01	1.18762e-38	5.76701e-38	75.3109
CD58	-0.163075	7.06382	-13.8785	9.73975e-44	5.22172e-43	86.9574
SNU13	-0.163045	8.17651	-7.19759	6.18815e-13	1.4809e-12	16.6791
MMADHC	-0.162955	7.61624	-7.94206	2.01706e-15	5.35488e-15	22.3096
SLC29A1	-0.162923	7.00403	-16.616	6.96542e-62	4.82931e-61	128.558
SMC6	-0.162906	7.19669	-10.5612	4.7127e-26	1.73328e-25	46.5092
TXNRD1	-0.162868	7.15181	-11.3402	8.79694e-30	3.55751e-29	55.0248
POLR2J3	0.162846	7.22153	10.1704	2.79293e-24	9.78917e-24	42.4645
GDPD2	-0.162514	7.2042	-10.8486	2.12538e-27	8.07952e-27	49.5815
PIR	-0.162503	7.05537	-14.9991	8.88627e-51	5.40425e-50	103.089
MTRNR2L8	-0.162469	7.19634	-10.5423	5.75982e-26	2.11227e-25	46.3103
FAM63B	-0.162405	7.35014	-8.83052	1.06467e-18	3.16158e-18	29.7526
CPEB2	-0.162335	7.0591	-13.7294	7.6712e-43	4.0578e-42	84.9044
ATP2B4	-0.162027	7.21602	-10.4855	1.05066e-25	3.83306e-25	45.7146
DDX17	0.161826	7.90776	7.18143	6.9648e-13	1.65987e-12	16.563
CORO1C	-0.161783	7.25553	-9.83947	7.8675e-23	2.62955e-22	39.159
IL13RA1	-0.161694	6.9897	-17.4036	1.06665e-67	7.85971e-67	141.9
SLIRP	-0.161523	7.59874	-8.05415	8.12454e-16	2.19366e-15	23.2052
SRM	-0.161508	7.13825	-11.7356	8.95166e-32	3.7843e-31	59.5784
FAM89A	-0.161459	7.02154	-15.1238	1.355e-51	8.32848e-51	104.962
NFATC3	-0.161423	7.47595	-8.37566	5.58896e-17	1.5748e-16	25.8437
STARD7	-0.161128	7.20162	-10.4508	1.51581e-25	5.49838e-25	45.3513
PFKP	-0.161067	7.02088	-15.464	7.41617e-54	4.67624e-53	110.147
METTL9	-0.160812	7.55227	-8.16512	3.26243e-16	8.93431e-16	24.1043
ING1	-0.160789	7.31821	-9.06236	1.30758e-19	3.99523e-19	31.8242
RPL8	0.160686	12.1377	15.4965	4.47864e-54	2.83245e-53	110.649
TIMP3	0.160611	7.10873	11.4425	2.7229e-30	1.11251e-29	56.1885
MNDA	-0.160565	6.9082	-38.051	0	0	707.485
SNAI2	0.160515	7.61561	7.19398	6.35404e-13	1.51888e-12	16.6531
COX17	-0.160432	7.2448	-9.99666	1.63296e-23	5.55751e-23	40.7156
NDUFV2	-0.16043	7.87562	-7.34535	2.07386e-13	5.08004e-13	17.7526
C1orf21	-0.160402	7.93545	-7.20668	5.78923e-13	1.38806e-12	16.7445
NABP1	-0.160388	7.05868	-13.4635	2.87931e-41	1.47504e-40	81.2988
TBC1D4	-0.160347	7.1878	-10.8145	3.0836e-27	1.16801e-26	49.2124
RNF149	-0.160347	7.1915	-10.7575	5.73011e-27	2.14989e-26	48.5981
ADAM10	-0.160221	7.10012	-12.424	2.10452e-35	9.60833e-35	67.8771
SERPINB8	-0.16015	7.00958	-16.1092	2.7787e-58	1.84191e-57	120.298
NIP7	-0.159999	7.2276	-10.2447	1.30023e-24	4.60568e-24	43.2219
EFHC1	0.15998	7.05501	13.4264	4.74333e-41	2.42407e-40	80.8023
EEF2	-0.159827	10.3123	-9.45802	3.22861e-21	1.0302e-20	35.4835
RNF139	-0.159812	7.2316	-10.0275	1.19551e-23	4.09289e-23	41.0244
NDUFS6	-0.159716	7.72862	-7.61625	2.64329e-14	6.71364e-14	19.7774
RBMX	0.159634	7.8621	7.07878	1.46755e-12	3.44185e-12	15.8316
ACO2	-0.159392	7.15636	-11.1984	4.38634e-29	1.74271e-28	53.4306
PFKL	-0.159109	7.19668	-10.4662	1.28796e-25	4.68261e-25	45.5128
C11orf58	0.159072	8.20583	7.0073	2.4509e-12	5.69539e-12	15.3286
GAPDHS	-0.158842	6.94597	-22.4194	6.11508e-111	6.73935e-110	241.209
PRR13	-0.158702	7.27962	-9.53025	1.61552e-21	5.21793e-21	36.1684
EIF4E	-0.158643	7.48747	-8.13166	4.30129e-16	1.17185e-15	23.8319
CDK2	-0.158621	7.03454	-14.8087	1.5231e-49	9.07134e-49	100.261
CLEC12B	-0.158568	6.95032	-22.5117	7.77334e-112	8.61183e-111	243.267
EIF4B	0.15855	8.4152	6.8386	8.06068e-12	1.82822e-11	14.1616
ZNF207	-0.158549	7.62773	-7.62509	2.46836e-14	6.28444e-14	19.8447
BAX	-0.15823	7.18477	-10.6898	1.18995e-26	4.43177e-26	47.8735
HMOX2	-0.158188	7.16109	-11.0113	3.55023e-28	1.37015e-27	51.3562
UBE2G1	-0.158069	7.49663	-8.04908	8.46821e-16	2.28451e-15	23.1644
RNF144B	-0.158061	7.01291	-15.2696	1.47518e-52	9.14695e-52	107.169
CHMP5	-0.157964	7.5834	-7.81337	5.64279e-15	1.47261e-14	21.2968
PSMD11	-0.157896	7.44858	-8.36236	6.25577e-17	1.75488e-16	25.7325
CD81	-0.157883	7.30356	-9.04604	1.51818e-19	4.62757e-19	31.6766
EIF4G2	-0.157824	8.49714	-6.73539	1.64716e-11	3.67926e-11	13.4616
KRT80	-0.157736	7.00306	-16.9345	3.33486e-64	2.37183e-63	133.88
AAED1	-0.157717	7.06189	-13.0777	4.88982e-39	2.39465e-38	76.1931
MPST	-0.157643	7.47343	-8.21412	2.17221e-16	5.98752e-16	24.5052
CCDC64B	-0.157638	6.99809	-17.4666	3.56111e-68	2.65179e-67	142.994
MPHOSPH6	-0.157576	7.23378	-9.96248	2.30329e-23	7.81369e-23	40.3751
GSTK1	-0.157442	7.65472	-7.5045	6.23697e-14	1.56097e-13	18.9333
IL34	-0.157414	7.06212	-13.7625	4.85557e-43	2.57487e-42	85.3593
ETHE1	-0.157313	7.13588	-11.3035	1.33503e-29	5.38859e-29	54.6108
LTBR	-0.157269	7.15718	-11.1263	9.85881e-29	3.88045e-28	52.6271
RPL19	0.157134	12.2932	16.8006	3.19101e-63	2.24433e-62	131.63
PAPOLA	-0.156959	7.82509	-7.20636	5.80291e-13	1.39081e-12	16.7422
DYNLT3	0.156728	6.99975	16.0827	4.26004e-58	2.815e-57	119.872
LPAR6	-0.15659	7.3032	-8.96239	3.251e-19	9.8243e-19	30.9243
STAT3	0.156372	7.44543	8.11028	5.12897e-16	1.39315e-15	23.6585
PHF3	0.156294	7.54076	7.70607	1.31401e-14	3.37805e-14	20.4649
ISCU	0.156198	7.61769	7.55611	4.20187e-14	1.0579e-13	19.3216
CRABP1	-0.156063	6.93577	-21.925	3.34673e-106	3.57041e-105	230.322
FCER1G	-0.155978	6.90939	-34.5326	3.456e-259	9.16345e-258	582.107
FBXO7	-0.155864	7.3408	-8.96912	3.05857e-19	9.25163e-19	30.9846
CEP350	-0.155389	7.33488	-8.72461	2.72669e-18	8.00697e-18	28.824
NDUFC1	0.155388	7.71742	7.33501	2.24034e-13	5.47725e-13	17.6767
GPAT4	-0.155369	7.00278	-16.2069	5.73193e-59	3.83967e-58	121.87
RUNX1	0.155189	6.97622	17.4371	5.95858e-68	4.40601e-67	142.481
SH3KBP1	-0.155124	6.93296	-23.3818	1.84501e-120	2.18539e-119	263.087
OFD1	0.154745	7.19916	10.0695	7.81769e-24	2.68659e-23	41.4451
QDPR	-0.154723	7.16395	-11.0944	1.408e-28	5.50432e-28	52.2736
PLAU	-0.154699	7.05813	-12.6902	7.3388e-37	3.43218e-36	71.212
TRIB2	-0.154655	6.97748	-18.9062	1.58168e-79	1.33999e-78	169.053
FAM110A	-0.154402	7.09526	-11.9919	4.21406e-33	1.83158e-32	62.6129
CDC42	-0.154087	8.37674	-6.56129	5.3705e-11	1.16871e-10	12.3049
NCBP2-AS2	-0.154036	7.37505	-8.68233	3.9566e-18	1.15757e-17	28.4565
ALDH9A1	-0.154029	7.43828	-8.2144	2.16715e-16	5.97617e-16	24.5075
CDC123	-0.153953	7.41045	-8.41519	3.99337e-17	1.12822e-16	26.1752
TNIP1	-0.15387	7.06216	-12.993	1.48175e-38	7.16781e-38	75.091
CAMK1D	-0.153742	7.05079	-13.7099	1.00192e-42	5.27778e-42	84.6388
LSM1	-0.15372	7.3326	-8.91402	5.03334e-19	1.51024e-18	30.4925
TNFRSF14	-0.15363	7.03241	-14.4753	2.02382e-47	1.16803e-46	95.3941
TATDN1	0.153311	7.38725	8.37311	5.71107e-17	1.60564e-16	25.8224
SRA1	-0.15324	7.16695	-10.5808	3.82382e-26	1.41045e-25	46.7164
PHF23	-0.153181	7.30116	-8.84655	9.22579e-19	2.74478e-18	29.8941
RAB6A	-0.153141	7.33546	-8.65602	4.98376e-18	1.45138e-17	28.2286
LMAN1	0.15313	7.38431	8.3396	7.58425e-17	2.12285e-16	25.5426
PGLS	-0.153127	7.59408	-7.59618	3.08664e-14	7.81152e-14	19.6249
SORD	-0.153118	7.05953	-13.268	3.95696e-40	1.9791e-39	78.6929
UFC1	-0.153116	7.77034	-7.06229	1.65262e-12	3.86873e-12	15.7151
NIN	-0.153106	7.09609	-11.8492	2.32912e-32	9.99977e-32	60.9152
POLR2C	0.153033	7.25338	9.46552	3.00543e-21	9.60435e-21	35.5543
SERPINH1	0.15269	7.26109	8.87481	7.16178e-19	2.13573e-18	30.1442
PHLDB2	-0.152666	7.06276	-12.3821	3.54877e-35	1.60977e-34	67.3579
RPN2	-0.152575	7.55548	-7.59238	3.17841e-14	8.04055e-14	19.5961
RGS3	-0.152556	6.95626	-20.2881	2.94949e-91	2.79804e-90	195.989
TMEM59	0.152492	8.66801	6.86833	6.54804e-12	1.49424e-11	14.3652
HECTD1	-0.152334	7.31227	-8.89894	5.76521e-19	1.72494e-18	30.3584
UQCC2	-0.15224	7.25858	-9.41108	5.04904e-21	1.60059e-20	35.0412
NSA2	0.152072	7.82446	6.95339	3.59624e-12	8.27501e-12	14.9526
WDR1	-0.152028	7.29406	-8.90424	5.49676e-19	1.64539e-18	30.4055
UQCRC2	-0.151922	7.74605	-7.17527	7.28587e-13	1.73443e-12	16.5188
TXNDC17	-0.151866	7.7573	-6.97235	3.14363e-12	7.25727e-12	15.0845
HOXA7	0.151734	7.10934	11.3561	7.33129e-30	2.97049e-29	55.2056
CCDC124	-0.151691	7.17246	-10.4677	1.26793e-25	4.61243e-25	45.5283
OSTF1	-0.151661	7.25962	-9.44057	3.81335e-21	1.21311e-20	35.3188
KLHL21	-0.151565	7.14127	-10.7766	4.65382e-27	1.75126e-26	48.8043
TMED10	-0.151536	7.71398	-7.16186	8.03498e-13	1.90846e-12	16.4227
ITSN2	-0.151516	7.18545	-9.95583	2.46244e-23	8.34912e-23	40.3089
DRAM2	-0.151422	7.18667	-10.1684	2.85041e-24	9.98512e-24	42.4443
MOB1A	-0.151295	7.29019	-8.96746	3.10474e-19	9.38682e-19	30.9698
ZNF22	0.151291	7.1111	11.1632	6.51994e-29	2.57586e-28	53.0373
RSU1	-0.151256	7.10651	-11.5799	5.54895e-31	2.30129e-30	57.7673
SSR2	0.151254	8.15873	6.61713	3.6879e-11	8.09778e-11	12.6726
AKR1C1	0.151193	6.96296	18.8342	6.13359e-79	5.15498e-78	167.702
PRKAR2A	-0.151154	7.19302	-10.0248	1.229e-23	4.20301e-23	40.9971
BTF3	0.151142	10.7435	11.1167	1.09777e-28	4.31016e-28	52.5205
PRELID3B	-0.151124	7.14932	-10.8069	3.35153e-27	1.26798e-26	49.1298
MYH9	-0.151036	7.32874	-8.56273	1.12353e-17	3.23187e-17	27.4264
RNF19A	-0.151012	7.1868	-9.82162	9.39096e-23	3.13543e-22	38.9837
RAB27B	-0.150812	7.10206	-11.8102	3.70045e-32	1.58551e-31	60.4555
EBNA1BP2	-0.150804	7.40114	-8.23907	1.76427e-16	4.88218e-16	24.7102
PRSS8	-0.150767	7.16792	-10.3846	3.03587e-25	1.09247e-24	44.6631
HSD17B11	-0.150753	7.00375	-15.2219	3.05385e-52	1.88803e-51	106.445
IFI30	-0.150703	6.98279	-16.202	6.20909e-59	4.15491e-58	121.791
ADAMTS1	-0.15069	7.34174	-7.40907	1.28572e-13	3.1777e-13	18.2223
CPEB4	-0.150647	7.01622	-14.5144	1.14634e-47	6.63414e-47	95.9598
TP53RK	-0.150625	7.18578	-10.1571	3.19881e-24	1.11808e-23	42.3301
SMARCA4	-0.15051	7.21758	-9.72854	2.35171e-22	7.7659e-22	38.0752
EFHD2	-0.150342	7.06431	-12.7081	5.84582e-37	2.73799e-36	71.438
DYNLT1	0.150107	7.54476	7.61718	2.62427e-14	6.67419e-14	19.7845
MGAT1	-0.150103	7.17535	-10.1855	2.39044e-24	8.40634e-24	42.6186
CD1E	-0.150026	6.90672	-36.5254	1.97577e-289	5.99066e-288	651.683
TMEM256	0.149997	7.29659	8.99356	2.44978e-19	7.42433e-19	31.2039
NAPRT	-0.149996	7.21906	-9.60113	8.14879e-22	2.65359e-21	36.8454
MAP7	0.14999	7.09832	11.7546	7.15004e-32	3.03482e-31	59.8015
NSRP1	0.149943	7.43599	7.5707	3.75607e-14	9.47541e-14	19.4319
DGAT2	-0.149913	6.91407	-30.7866	8.77228e-207	1.78173e-205	461.564
RBP1	0.149598	7.19593	9.86169	6.30932e-23	2.11434e-22	39.3774
SQSTM1	-0.149585	7.8856	-6.45342	1.10048e-10	2.36157e-10	11.6034
LAGE3	-0.149535	7.32345	-8.64486	5.49514e-18	1.59737e-17	28.1322
CLDND1	-0.149521	7.25694	-9.15752	5.44482e-20	1.68311e-19	32.69
SAT2	0.1495	7.47009	7.73421	1.05388e-14	2.71481e-14	20.682
ERH	0.149496	8.02471	6.7341	1.66178e-11	3.71061e-11	13.4529
IDH3B	-0.149431	7.38781	-8.24853	1.63023e-16	4.51718e-16	24.7881
DDA1	-0.149291	7.07512	-12.1397	7.02588e-34	3.09403e-33	64.3921
CDCP1	-0.149273	7.24418	-9.32312	1.16037e-20	3.64564e-20	34.2183
ARID4A	-0.149254	7.44293	-7.61138	2.74469e-14	6.96561e-14	19.7404
BTF3L4	-0.149254	7.43258	-8.00286	1.23362e-15	3.30829e-15	22.7938
TSG101	-0.149211	7.3142	-8.71729	2.90868e-18	8.53744e-18	28.7602
CRIP1	-0.149202	7.33448	-8.6795	4.05638e-18	1.18567e-17	28.4319
PTS	-0.149157	7.31295	-8.67044	4.39186e-18	1.28196e-17	28.3534
IGSF8	-0.149155	7.18213	-10.1043	5.48312e-24	1.89768e-23	41.7964
ZDHHC3	-0.149086	7.35563	-8.5254	1.55172e-17	4.4414e-17	27.1078
GTPBP4	-0.149044	7.22902	-9.50044	2.15135e-21	6.91685e-21	35.885
SMDT1	-0.148998	7.98198	-6.70688	2.00295e-11	4.4567e-11	13.2701
ABCF1	-0.148834	7.43237	-7.87809	3.37033e-15	8.86952e-15	21.8041
ZYX	0.148807	7.00308	14.9804	1.17692e-50	7.13696e-50	102.809
MGST2	-0.148802	7.6253	-7.42127	1.17275e-13	2.90188e-13	18.3127
SEPT9	-0.148758	7.23668	-9.42025	4.62752e-21	1.46917e-20	35.1274
POU3F1	-0.148703	7.26562	-9.10643	8.72417e-20	2.67854e-19	32.2241
NUB1	-0.148694	7.21893	-9.37367	7.20006e-21	2.27225e-20	34.6902
PSAT1	0.148667	7.32344	8.50505	1.84936e-17	5.279e-17	26.9346
FBXO25	-0.148637	7.13566	-10.7512	6.13223e-27	2.29804e-26	48.5308
PTTG1	-0.148632	7.34264	-7.38681	1.52016e-13	3.7469e-13	18.0577
SERTAD4	0.14855	7.14004	10.2963	7.62075e-25	2.71918e-24	43.7511
SHFM1	-0.148527	8.19611	-6.56925	5.09139e-11	1.10911e-10	12.3571
DNAJB11	-0.148505	7.3883	-8.0987	5.64088e-16	1.53023e-15	23.5647
GLIPR1	-0.148448	6.90944	-39.3567	0	0	756.989
HNRNPM	0.148413	8.13116	6.40835	1.48006e-10	3.15902e-10	11.3138
CXCR4	-0.148353	6.92984	-18.6131	3.82239e-77	3.1417e-76	163.581
ZNF57	-0.148199	7.26328	-9.1937	3.89322e-20	1.20701e-19	33.0216
HEY1	-0.148194	6.95832	-18.9163	1.30881e-79	1.1103e-78	169.242
MRPS15	-0.148063	7.34534	-8.52957	1.49686e-17	4.29018e-17	27.1433
BBOX1	-0.147888	7.11116	-11.6237	3.33196e-31	1.38821e-30	58.2736
COX6C	-0.147725	8.67629	-6.54647	5.93058e-11	1.28662e-10	12.2079
ACAA2	-0.147564	7.02787	-13.931	4.6865e-44	2.53832e-43	87.6852
ASPA	-0.147341	6.95607	-20.1933	1.99828e-90	1.88439e-89	194.08
CALM3	-0.147334	7.33784	-8.34902	7.00327e-17	1.96284e-16	25.6212
TRAPPC1	-0.147248	7.537	-7.45541	9.05903e-14	2.25214e-13	18.5664
NAA20	-0.147148	7.60274	-7.28512	3.24667e-13	7.85573e-13	17.3124
PDCL3	-0.147118	7.33542	-8.36825	5.95146e-17	1.671e-16	25.7817
PITPNA	-0.147107	7.07649	-12.2291	2.35186e-34	1.04588e-33	65.4792
CDC37	-0.147014	7.61847	-7.15032	8.73975e-13	2.07042e-12	16.3402
KTN1	-0.146848	8.66857	-6.1801	6.44028e-10	1.33504e-09	9.87805
TULP4	-0.146642	7.11777	-11.0582	2.10985e-28	8.19248e-28	51.8724
CTTNBP2NL	-0.146431	7.19975	-9.6794	3.80525e-22	1.25137e-21	37.5989
MAD1L1	-0.14636	7.02999	-13.5358	1.08107e-41	5.5697e-41	82.273
ZFAS1	0.146294	9.3254	6.6862	2.30706e-11	5.11194e-11	13.1317
TP53AIP1	-0.146281	7.31346	-8.43567	3.35311e-17	9.50298e-17	26.3476
RALGDS	-0.146169	7.17945	-9.92963	3.20221e-23	1.08226e-22	40.0488
SELT	-0.146066	7.46373	-7.68194	1.5867e-14	4.06918e-14	20.2794
NOB1	-0.146047	7.42474	-7.86693	3.68465e-15	9.66857e-15	21.7163
SEMA5A	0.145999	6.96894	17.0241	7.29472e-65	5.21745e-64	135.395
UBXN1	-0.145986	8.07814	-6.38854	1.68497e-10	3.59034e-10	11.1871
ATP6V0E1	0.145981	8.0916	6.60984	3.87411e-11	8.48903e-11	12.6244
RDX	0.145825	7.3419	7.99461	1.31901e-15	3.5313e-15	22.7279
CPA4	-0.145712	7.04471	-12.9534	2.48082e-38	1.19008e-37	74.5786
LYPLAL1	0.145677	7.12383	10.6549	1.73184e-26	6.43676e-26	47.5015
C14orf2	-0.145601	8.21358	-6.4006	1.55717e-10	3.32136e-10	11.2642
LGI3	-0.145514	6.94511	-20.8788	1.61532e-96	1.58948e-95	208.074
NPDC1	0.145448	7.05504	12.3725	3.99964e-35	1.8117e-34	67.2391
MRPL3	-0.1454	7.40618	-7.95504	1.81662e-15	4.82882e-15	22.4127
WDR66	0.145376	6.97987	17.0531	4.45046e-65	3.19395e-64	135.887
ANKRD44	-0.145303	6.94088	-21.6775	7.19943e-104	7.50374e-103	224.962
ST14	-0.145239	7.08555	-11.7205	1.06987e-31	4.50782e-31	59.4014
DDX46	-0.145201	7.78485	-6.65761	2.80297e-11	6.19116e-11	12.9411
RXRA	0.145145	7.27427	8.81989	1.17062e-18	3.47133e-18	29.6589
RHOG	-0.145085	7.12518	-10.8882	1.37886e-27	5.26376e-27	50.0105
ZBTB43	-0.145031	7.20215	-9.37899	6.84588e-21	2.16263e-20	34.7401
MLXIP	-0.144951	7.15709	-9.99204	1.71082e-23	5.81623e-23	40.6695
SRP9	0.144808	7.94744	6.51283	7.42296e-11	1.60434e-10	11.9884
HNRNPU	-0.144791	8.29003	-6.1998	5.6841e-10	1.18099e-09	9.99991
SYF2	0.144773	7.94158	6.40998	1.46433e-10	3.1265e-10	11.3242
POF1B	-0.14476	6.98096	-16.6348	5.09084e-62	3.53735e-61	128.87
ZNF638	0.144748	7.29636	8.41787	3.90319e-17	1.10323e-16	26.1978
BAMBI	-0.144727	6.96161	-17.5199	1.40238e-68	1.04798e-67	143.922
SYNCRIP	-0.144675	7.71707	-6.73028	1.70602e-11	3.80671e-11	13.4272
CEBPZOS	0.144624	7.15954	9.91195	3.82203e-23	1.28763e-22	39.8737
STX11	-0.144483	7.01855	-14.0737	6.32443e-45	3.49415e-44	89.6778
MRPL27	-0.144406	7.4231	-7.84117	4.52459e-15	1.18432e-14	21.5142
GRSF1	-0.144404	7.28641	-8.5954	8.4602e-18	2.4447e-17	27.7063
MAP3K2	-0.144336	7.27721	-8.55221	1.23082e-17	3.53727e-17	27.3364
CYR61	0.144281	8.15448	4.98147	6.32499e-07	1.12147e-06	3.19222
IL33	-0.144275	7.08173	-11.4711	1.95953e-30	8.04246e-30	56.5151
KPNA4	-0.144272	7.22313	-9.2035	3.55418e-20	1.10298e-19	33.1117
KDELR1	0.144232	7.46883	7.51567	5.72746e-14	1.43685e-13	19.0171
ARMCX1	0.144183	7.09993	11.1837	5.17635e-29	2.05016e-28	53.2663
FARP2	-0.144108	7.023	-13.6672	1.80205e-42	9.41433e-42	84.0549
GLIPR2	-0.144107	6.9274	-23.994	1.01297e-126	1.25867e-125	277.475
SLC25A4	-0.144074	7.15541	-10.5443	5.64069e-26	2.06978e-25	46.331
HDLBP	-0.144028	7.47608	-7.50651	6.1422e-14	1.53907e-13	18.9483
PON2	-0.144003	7.12695	-10.7819	4.39365e-27	1.65631e-26	48.8614
HEBP1	-0.14393	7.29636	-8.56863	1.06754e-17	3.0736e-17	27.4768
NOC2L	-0.143813	7.35701	-8.14957	3.71029e-16	1.01258e-15	23.9775
GLS	-0.143713	7.13402	-10.2764	9.36506e-25	3.33032e-24	43.5469
GPR137B	-0.143707	7.04254	-13.4275	4.67855e-41	2.3929e-40	80.816
PSMC1	-0.143691	7.50779	-7.33034	2.31959e-13	5.66008e-13	17.6426
MGP	0.143626	6.90037	25.749	1.51353e-145	2.16506e-144	320.749
SGMS1	0.143596	7.16253	10.062	8.42908e-24	2.88886e-23	41.3705
VTI1B	-0.143564	7.25294	-8.91091	5.17606e-19	1.55013e-18	30.4649
RPLP0	-0.143512	11.8912	-11.9939	4.1137e-33	1.78919e-32	62.6368
LSP1	-0.143489	7.45741	-7.65277	1.99126e-14	5.09432e-14	20.056
GMPR	-0.143354	7.03913	-16.1086	2.80981e-58	1.86058e-57	120.287
PRKCDBP	0.143352	7.16067	9.76424	1.65552e-22	5.49555e-22	38.4226
FNBP1	-0.143346	7.18773	-9.52026	1.77855e-21	5.72989e-21	36.0732
MAPK1	-0.143287	7.12934	-10.433	1.82819e-25	6.62013e-25	45.1656
MRPS6	0.143258	7.46025	7.43111	1.0888e-13	2.70153e-13	18.3857
ACOT7	-0.143139	6.99204	-15.4728	6.46791e-54	4.08238e-53	110.283
PTEN	-0.143132	7.14669	-10.1084	5.26017e-24	1.82251e-23	41.8375
CHMP4C	-0.143092	7.00811	-14.9511	1.82295e-50	1.1023e-49	102.374
KDM5B	-0.143086	7.29029	-8.45106	2.93962e-17	8.35352e-17	26.4774
MRPL52	-0.14307	7.40943	-7.82853	5.00286e-15	1.30681e-14	21.4152
TMEM237	0.143065	7.32152	8.21392	2.17586e-16	5.99497e-16	24.5035
TP63	0.142929	7.53579	7.18307	6.88184e-13	1.64195e-12	16.5748
PSMD14	-0.142923	7.30463	-8.39194	4.86721e-17	1.37265e-16	25.9801
EHBP1	-0.142902	7.13999	-10.1092	5.21762e-24	1.80975e-23	41.8455
RPL18	0.142731	11.9072	13.822	2.13411e-43	1.14029e-42	86.1771
ARPC4	-0.142531	7.41995	-7.74921	9.36713e-15	2.41889e-14	20.798
MVP	-0.142479	7.12628	-10.4082	2.37219e-25	8.58024e-25	44.9075
SCD	-0.142348	6.94149	-20.9925	1.50839e-97	1.49822e-96	210.44
IL6R	-0.142251	7.00883	-13.7736	4.1657e-43	2.21089e-42	85.5118
GGNBP2	-0.142231	7.80988	-6.37425	1.84969e-10	3.92943e-10	11.096
SRPK2	-0.142033	7.48095	-7.22558	5.03895e-13	1.21045e-12	16.8807
WDR74	-0.141912	7.25321	-8.88712	6.41193e-19	1.91482e-18	30.2534
MT-ND4	0.141819	12.0096	13.0719	5.28213e-39	2.58079e-38	76.1164
CLCN3	-0.141819	7.13423	-10.3945	2.73697e-25	9.87146e-25	44.7658
FGFR2	0.141802	7.246	8.86138	8.07855e-19	2.40685e-18	30.0252
ELL2	-0.141727	7.19187	-9.47815	2.66351e-21	8.5289e-21	35.6738
ID1	-0.141726	8.55562	-4.50037	6.79411e-06	1.13092e-05	0.912286
MLLT4	0.1417	7.0245	13.3049	2.42102e-40	1.21665e-39	79.1814
NFIX	0.141597	7.39221	7.75215	9.15233e-15	2.36535e-14	20.8208
DHX32	-0.141452	7.06034	-12.1581	5.61163e-34	2.47811e-33	64.6153
PHGDH	0.141449	7.94831	6.30315	2.93337e-10	6.16748e-10	10.6456
ZBTB7B	-0.141447	7.20631	-9.3398	9.91576e-21	3.12462e-20	34.3738
MRPS26	-0.141426	7.51401	-7.31398	2.62033e-13	6.37673e-13	17.5229
ATP1B1	0.14127	7.13816	9.70755	2.88919e-22	9.52097e-22	37.8714
CERS3	-0.141252	7.08717	-11.7132	1.16525e-31	4.90645e-31	59.3166
ITGB1BP1	-0.141053	7.23416	-8.97863	2.80565e-19	8.49065e-19	31.0699
WAPL	-0.140915	7.38914	-7.70406	1.3348e-14	3.4301e-14	20.4495
DUSP7	-0.140867	7.09511	-11.0498	2.31566e-28	8.97515e-28	51.7801
PPM1G	-0.140814	7.4037	-7.64219	2.16189e-14	5.51748e-14	19.9751
PSMG2	-0.140805	7.5156	-7.23911	4.56143e-13	1.09699e-12	16.9785
CAB39	-0.140758	7.06603	-11.7308	9.47556e-32	3.99778e-31	59.5219
TMEM167A	-0.140667	7.21665	-9.14399	6.17024e-20	1.9055e-19	32.5664
PLBD1	-0.140552	6.98328	-16.0927	3.62545e-58	2.39817e-57	120.033
FAM60A	0.140529	7.58217	6.84732	7.58472e-12	1.72335e-11	14.2212
SEC61B	-0.140353	8.1718	-6.25873	3.90292e-10	8.16803e-10	10.3668
PARD3	-0.140351	7.17201	-9.72992	2.32026e-22	7.67003e-22	38.0885
PPP1R18	-0.140345	7.1621	-9.56422	1.1645e-21	3.77353e-21	36.4922
SRSF10	0.140153	7.54098	6.92203	4.48926e-12	1.02925e-11	14.7352
CACNB4	-0.140023	6.98962	-15.3053	8.54022e-53	5.31103e-52	107.714
ABHD2	-0.139856	7.00916	-13.5291	1.18496e-41	6.09504e-41	82.1817
CDH3	-0.13982	7.09182	-11.2025	4.18937e-29	1.66654e-28	53.4762
PTGS1	-0.139741	7.05203	-12.9831	1.68509e-38	8.12667e-38	74.9631
COQ10B	-0.13969	7.23839	-8.61448	7.16485e-18	2.07417e-17	27.8704
SPCS3	-0.139599	7.09401	-10.9797	5.0369e-28	1.93565e-27	51.0093
BCL2	-0.139588	7.04248	-12.165	5.15653e-34	2.27872e-33	64.6993
ST3GAL6	-0.139527	7.00655	-14.4367	3.54188e-47	2.03121e-46	94.8371
DECR1	-0.139519	7.45471	-7.36985	1.72647e-13	4.24549e-13	17.9327
MVB12A	-0.139516	7.20796	-9.11717	7.90241e-20	2.42859e-19	32.3219
MTHFD2	-0.139479	6.95132	-18.8394	5.56509e-79	4.6834e-78	167.799
NQO2	-0.139431	7.1977	-9.22589	2.88538e-20	8.9851e-20	33.3177
CLCN7	-0.139409	6.98681	-15.9267	5.17827e-57	3.38296e-56	117.384
SUMO3	0.139279	7.47849	7.0775	1.48108e-12	3.4723e-12	15.8226
HNRNPA3	-0.139263	8.54747	-5.94844	2.71955e-09	5.46411e-09	8.47403
SARS	-0.139238	7.45438	-7.2882	3.1733e-13	7.68701e-13	17.3348
SSBP3	0.139232	7.11146	10.3948	2.72974e-25	9.85099e-25	44.7684
STX12	-0.139205	7.12918	-10.1063	5.37687e-24	1.86192e-23	41.8157
SDHA	-0.139132	7.24044	-8.64181	5.64399e-18	1.63989e-17	28.1058
ZNF667-AS1	0.139095	7.09197	10.9992	4.06135e-28	1.5655e-27	51.2228
FAM129B	-0.139016	7.0394	-12.5778	3.05546e-36	1.41332e-35	69.7945
FRMD4A	-0.138919	7.1882	-9.02275	1.8779e-19	5.71579e-19	31.4665
BLMH	-0.138912	7.07621	-11.3032	1.33937e-29	5.40268e-29	54.6076
LGALS3	-0.138907	9.48053	-6.12453	9.14206e-10	1.87851e-09	9.53637
IRF4	-0.138772	6.94419	-19.5229	1.16343e-84	1.0297e-83	180.84
RABIF	-0.138625	7.04687	-12.2169	2.72945e-34	1.21294e-33	65.3313
EXOSC5	-0.138577	7.16766	-9.60907	7.54518e-22	2.46209e-21	36.9216
SMCO4	-0.138575	7.00995	-13.6832	1.44651e-42	7.58193e-42	84.2735
SAMM50	-0.138567	7.20196	-9.13502	6.70292e-20	2.06798e-19	32.4846
SFSWAP	-0.13852	7.25003	-8.50818	1.80018e-17	5.14324e-17	26.9612
SLC1A5	-0.138479	7.12968	-9.99585	1.64633e-23	5.6e-23	40.7076
CCDC34	0.138288	7.06417	11.2229	3.33005e-29	1.32888e-28	53.7039
SYTL1	-0.138284	7.51323	-7.15649	8.35533e-13	1.98232e-12	16.3843
UBL5	-0.138118	8.08574	-6.17351	6.71453e-10	1.39007e-09	9.83737
ADAM15	-0.137837	7.23816	-8.76159	1.96593e-18	5.79447e-18	29.147
ENAH	-0.137634	7.30045	-7.99332	1.33281e-15	3.56371e-15	22.7177
GNB1	-0.137615	7.25928	-8.39237	4.84953e-17	1.36828e-16	25.9836
PDIA3	-0.137605	8.16614	-5.87249	4.31175e-09	8.58153e-09	8.02539
PSENEN	-0.137555	7.27212	-8.38605	5.11715e-17	1.4425e-16	25.9307
KLK8	-0.137508	7.09688	-11.1856	5.06639e-29	2.00912e-28	53.2876
EXOC3	-0.137336	7.16091	-9.56396	1.16745e-21	3.78033e-21	36.4897
CALCOCO2	-0.137287	7.31547	-8.00856	1.17778e-15	3.16253e-15	22.8395
GPX1	-0.137268	7.93248	-5.99395	2.05771e-09	4.16073e-09	8.74564
PSMB1	-0.137209	8.36063	-6.11159	9.915e-10	2.03404e-09	9.45722
TACC1	0.137164	7.09112	10.5589	4.82949e-26	1.77417e-25	46.4849
EXOSC7	-0.137062	7.52117	-7.06421	1.62987e-12	3.81689e-12	15.7287
PTPN12	0.136958	7.11013	10.2956	7.67464e-25	2.73687e-24	43.7442
ITGB8	0.136903	7.02155	12.7424	3.76772e-37	1.76991e-36	71.8746
NDUFS4	0.136884	7.81555	6.26817	3.67387e-10	7.69631e-10	10.4258
POLR2L	-0.136841	8.08116	-5.90466	3.54964e-09	7.10039e-09	8.21469
PRDX4	-0.136836	7.33575	-7.87597	3.42786e-15	9.01716e-15	21.7874
VAMP2	0.136795	7.91327	6.14175	8.20426e-10	1.69129e-09	9.64192
PPTC7	-0.136761	7.1237	-10.109	5.22745e-24	1.81216e-23	41.8437
PDE4DIP	-0.136746	7.10634	-10.264	1.06495e-24	3.78286e-24	43.4196
ARL8B	-0.136682	7.16103	-9.51245	1.91708e-21	6.16991e-21	35.9991
GTF2B	-0.136563	7.2982	-7.88907	3.08687e-15	8.14044e-15	21.8906
MMP24-AS1	-0.136268	7.16648	-9.38075	6.73289e-21	2.128e-20	34.7566
SERGEF	0.136191	7.07144	11.164	6.46244e-29	2.55474e-28	53.0461
VPS28	-0.135957	7.82089	-6.28402	3.31808e-10	6.95556e-10	10.5253
RENBP	-0.135746	6.9376	-21.2549	6.0314e-100	6.08615e-99	215.949
CWF19L2	0.135738	7.15095	9.21488	3.19691e-20	9.93079e-20	33.2164
FAM32A	-0.135662	7.36908	-7.61696	2.62872e-14	6.682e-14	19.7828
APLP2	-0.135623	7.55571	-6.69311	2.20065e-11	4.88289e-11	13.1779
CCT8	-0.135572	7.73398	-6.35702	2.06936e-10	4.38288e-10	10.9864
GARS	-0.135521	7.07993	-11.0897	1.485e-28	5.79819e-28	52.2208
SPTY2D1	-0.135474	7.28986	-7.91085	2.59256e-15	6.85686e-15	22.0624
STOML2	-0.135433	7.56343	-6.85269	7.30535e-12	1.66286e-11	14.258
GUK1	-0.135417	9.04728	-6.20128	5.63095e-10	1.17071e-09	10.0091
DBNL	-0.135337	7.21397	-8.83757	9.99646e-19	2.96988e-18	29.8148
HMGCR	-0.135313	7.07864	-11.1019	1.29625e-28	5.07999e-28	52.3556
BCL7B	-0.135238	7.17759	-9.16291	5.17947e-20	1.60265e-19	32.7394
PLOD3	-0.13523	6.98944	-15.2961	9.83579e-53	6.11072e-52	107.573
PHYHD1	0.135228	7.20985	8.66079	4.7797e-18	1.39323e-17	28.2699
PYDC1	-0.135174	6.90458	-34.1993	2.73251e-254	6.92636e-253	570.839
PELI1	-0.135118	7.19012	-8.74372	2.30294e-18	6.77832e-18	28.9908
GLRX5	-0.135087	7.24811	-8.43691	3.31787e-17	9.41153e-17	26.358
CEP290	0.135038	7.04939	11.0404	2.57162e-28	9.95502e-28	51.6761
ARMCX6	0.13494	7.09483	10.5296	6.58789e-26	2.41175e-25	46.1772
SLC25A39	-0.13494	7.29483	-8.07487	6.85828e-16	1.85651e-15	23.3722
LY6E	0.134898	7.63202	6.29754	3.04138e-10	6.37763e-10	10.6103
SVBP	0.134863	7.09175	10.5087	8.22574e-26	3.00441e-25	45.9571
SPSB1	-0.134826	7.12042	-9.85417	6.79909e-23	2.27486e-22	39.3034
RAB2A	-0.134684	8.07435	-5.96467	2.46267e-09	4.95899e-09	8.57066
PPP2R5A	-0.134637	7.10522	-10.2937	7.82772e-25	2.78989e-24	43.7246
NUDT1	-0.134514	7.23442	-8.45203	2.91543e-17	8.28851e-17	26.4856
LRIG3	0.134458	7.07688	10.9125	1.0558e-27	4.04023e-27	50.2753
TRAF4	-0.134351	7.11329	-9.87059	5.77403e-23	1.93803e-22	39.4652
PDHA1	-0.134319	7.20395	-8.9341	4.19905e-19	1.2629e-18	30.6715
NIPA2	-0.134288	7.12205	-10.0098	1.43079e-23	4.87732e-23	40.8465
GSTO2	0.134279	7.18017	9.20508	3.50242e-20	1.08745e-19	33.1262
NCOA7	-0.134221	7.3505	-7.22631	5.01199e-13	1.20444e-12	16.886
RBM25	-0.134216	8.12117	-5.71453	1.10442e-08	2.14224e-08	7.11073
SNAP29	-0.134173	7.05573	-11.5565	7.2916e-31	3.01612e-30	57.4962
UFD1L	0.13413	7.31866	7.69692	1.4115e-14	3.62427e-14	20.3945
HSP90B1	0.134073	8.098	5.38826	7.13669e-08	1.3247e-07	5.3004
AKR1C3	0.134041	6.91662	25.785	6.03751e-146	8.67567e-145	321.667
MRPS35	-0.133993	7.36353	-7.5535	4.28701e-14	1.0789e-13	19.3019
SLK	-0.133971	7.22094	-8.54908	1.26457e-17	3.63264e-17	27.3097
ABI1	-0.133726	7.47063	-6.89296	5.50914e-12	1.25943e-11	14.5345
CLIP1	-0.133598	7.56894	-6.55498	5.60229e-11	1.21706e-10	12.2636
SRD5A3	-0.133592	7.09813	-10.7265	8.00542e-27	2.99825e-26	48.2665
KCNQ1OT1	-0.133551	7.36262	-6.63791	3.20419e-11	7.05033e-11	12.8102
SRPX	-0.133427	6.96887	-16.2	6.4172e-59	4.28964e-58	121.758
NDUFAF4	-0.133303	7.12753	-9.80125	1.14893e-22	3.82593e-22	38.7841
SYNGR2	-0.133226	7.41979	-7.19615	6.25378e-13	1.49604e-12	16.6687
NDUFA9	-0.133169	7.3131	-7.83334	4.81514e-15	1.25829e-14	21.4529
RNF24	-0.133093	7.0413	-11.6401	2.74944e-31	1.14777e-30	58.4644
SS18L2	-0.13308	7.55163	-6.64936	2.96466e-11	6.53689e-11	12.8862
CITED2	-0.133046	8.21072	-4.77603	1.79143e-06	3.08655e-06	2.19035
CXCL8	-0.132889	6.93833	-13.3608	1.1453e-40	5.80621e-40	79.9257
CHCHD3	-0.132625	7.12825	-9.86348	6.19796e-23	2.07812e-22	39.3951
VEGFA	-0.13257	7.09842	-10.3233	5.75576e-25	2.06069e-24	44.0292
SDHAF3	-0.13251	7.18782	-8.98917	2.5495e-19	7.71915e-19	31.1645
AFG3L2	-0.132409	7.2137	-8.53535	1.42397e-17	4.08868e-17	27.1925
SOX10	-0.132211	6.9344	-21.2146	1.41367e-99	1.42423e-98	215.099
EEA1	-0.132172	7.35447	-7.27369	3.53338e-13	8.53967e-13	17.2293
LSM5	0.131937	7.77224	6.12174	9.30343e-10	1.91043e-09	9.5193
CMPK1	-0.131922	7.56783	-6.51057	7.53585e-11	1.62763e-10	11.9736
NUDT22	-0.13176	7.07104	-11.0588	2.0946e-28	8.13825e-28	51.8796
G3BP2	-0.131717	7.58224	-6.33241	2.42777e-10	5.12314e-10	10.8303
LIMD2	-0.131577	6.95517	-17.3778	1.66865e-67	1.22814e-66	141.454
MRPS36	-0.131523	7.34802	-7.37734	1.63217e-13	4.01672e-13	17.9879
B3GNT2	-0.131423	7.12535	-9.47748	2.68062e-21	8.57935e-21	35.6674
METAP2	-0.131275	7.72427	-6.08524	1.16899e-09	2.39506e-09	9.29667
IFNAR1	-0.131196	7.21198	-8.44089	3.20671e-17	9.10028e-17	26.3916
SAP18	-0.131196	8.87279	-5.83962	5.2544e-09	1.03924e-08	7.833
MPC2	-0.131101	7.68056	-6.30011	2.99139e-10	6.27904e-10	10.6265
CCDC85B	-0.131053	7.74927	-5.95195	2.66188e-09	5.35162e-09	8.4949
HPCAL1	-0.13097	7.03776	-11.962	6.03978e-33	2.61793e-32	62.2554
[truncated: 3,124 more rows]

## Sheet: follicular
	logFC	AveExpr	t	P.Value	adj.P.Val	B
SAT1	-2.12739	8.71117	-99.4817	0	0	4626.24
S100A2	1.91981	9.27725	88.607	0	0	3716.03
CXCL14	-1.65986	10.6774	-80.7778	0	0	3113.32
KRT5	1.61778	11.1877	74.3355	0	0	2652.38
CALML3	1.38506	7.6353	80.5085	0	0	3093.44
DCT	-1.30398	7.52111	-119.057	0	0	6459.86
GADD45B	-1.29901	9.24478	-56.0814	0	0	1529.85
KRT17	1.23562	7.82749	52.0284	0	0	1319.36
TYRP1	-1.1596	7.52368	-109.032	0	0	5491.76
ID2	-1.15939	8.56137	-53.5332	0	0	1395.81
DBI	-1.12249	8.96999	-62.9242	0	0	1917.91
PMEL	-1.10286	7.46374	-105.581	0	0	5172.58
VIM	-1.10129	7.5862	-91.0433	0	0	3913.27
FAM132A	1.09896	6.99204	167.788	0	0	11870.1
MLANA	-1.08792	7.41557	-121.032	0	0	6657.41
PTN	1.05723	7.03216	123.302	0	0	6885.82
KRT14	1.05518	12.6299	50.7303	0	0	1255.03
NSG1	-1.02248	7.88837	-69.73	0	0	2343.23
IGFBP7	-0.990168	7.39863	-90.6428	0	0	3880.64
S100A14	0.987673	9.88722	59.5606	0	0	1722.15
IFI27	-0.953971	7.36557	-58.1607	0	0	1643.44
CST3	-0.940871	7.8907	-57.4454	0	0	1604.03
APOE	0.93116	9.05027	45.3648	0	0	1005.31
NFIB	0.918592	7.77681	58.117	0	0	1641.11
KRT15	0.916419	9.90023	35.3365	3.48509e-271	6.81636e-270	609.804
TPM1	0.901154	7.20316	80.0597	0	0	3060.67
RBP1	0.892615	7.19593	83.1888	0	0	3294.42
PPP1R15A	-0.888751	9.14956	-49.1351	0	0	1178.11
CSTB	0.883391	8.39063	49.4569	0	0	1193.45
MGST1	0.875242	7.01939	117.805	0	0	6335.75
KRT1	-0.871166	10.7044	-42.7757	0	0	894.229
JUNB	-0.855592	10.9486	-50.0504	0	0	1221.97
RPL28	0.833776	11.5729	94.0579	0	0	4162.58
KRTDAP	-0.827875	8.90389	-36.0041	2.34916e-281	4.71095e-280	633.204
ZFP36	-0.808268	10.0338	-37.8819	0	0	701.271
QPCT	-0.789251	7.30249	-94.0224	0	0	4159.61
IER2	-0.788545	10.1771	-40.0681	0	0	784.706
KRT6A	0.785006	7.43008	45.1549	0	0	996.078
NEAT1	-0.783187	10.4193	-44.3851	0	0	962.565
CD63	-0.755125	8.34801	-46.3515	0	0	1049.31
TPPP3	-0.754579	8.2503	-36.5832	2.51884e-290	5.16566e-289	653.839
CTSD	-0.752984	7.78379	-49.0228	0	0	1172.78
FOS	-0.749854	10.8965	-32.9716	1.22675e-236	2.20224e-235	530.335
MITF	-0.743799	7.2093	-85.7793	0	0	3493.52
FTH1	-0.739014	10.8429	-47.1218	0	0	1084.25
CHI3L1	0.735549	6.95358	122.681	0	0	6822.42
TM4SF1	0.734707	7.11057	72.8759	0	0	2552.69
FTL	-0.728598	10.2644	-45.7379	0	0	1021.86
SGK1	-0.726212	8.07143	-36.7376	9.66925e-293	2.00242e-291	659.397
DUSP1	-0.723442	10.2308	-33.6236	6.23716e-246	1.14565e-244	551.713
NFKBIA	-0.723151	10.5151	-34.9698	1.12055e-265	2.15834e-264	597.135
HLA-A	-0.718727	9.58827	-43.113	0	0	908.377
PERP	0.71603	11.5885	63.549	0	0	1955.34
PIK3R1	0.70992	7.46429	48.9174	0	0	1167.78
UBB	-0.707645	10.1992	-46.5654	0	0	1058.96
CAPN3	-0.703663	7.18455	-103.815	0	0	5012.11
S100A16	0.698244	8.95634	43.0972	0	0	907.715
HOPX	-0.697889	9.01911	-41.625	0	0	846.874
RPS8	0.693812	12.5114	90.9144	0	0	3902.75
SDCBP	-0.690136	7.73738	-49.633	0	0	1201.89
NR4A1	-0.689546	8.02705	-36.3546	9.09524e-287	1.84732e-285	645.655
B2M	-0.689359	12.1166	-59.6748	0	0	1728.63
EMP3	-0.678956	7.31477	-62.2075	0	0	1875.39
HSPA8	-0.675329	8.99087	-36.6724	1.00527e-291	2.07505e-290	657.058
CALM1	-0.671963	9.34523	-42.0168	0	0	862.87
S100A6	0.667102	8.48222	31.7234	2.44393e-219	4.06488e-218	490.544
CYP27A1	0.661785	6.9965	101.666	0	0	4819.58
RPS2	0.653378	13.071	88.8471	0	0	3735.7
RPS15A	0.643161	11.938	83.0968	0	0	3287.44
CTGF	0.642447	6.99758	73.8385	0	0	2618.18
LY6D	-0.637401	9.9805	-30.7215	6.38797e-206	1.00949e-204	459.685
HLA-DRA	-0.633242	7.03671	-82.8063	0	0	3265.45
RPL12	0.632922	12.1988	79.0668	0	0	2988.07
EIF3E	0.630387	9.7605	46.7689	0	0	1068.17
RPS3	0.6239	12.3793	82.5437	0	0	3245.63
HLA-DPA1	-0.622186	7.01997	-91.458	0	0	3947.19
SVIL	0.616435	7.45208	45.5688	0	0	1014.36
RPL5	0.615828	11.759	74.882	0	0	2690.47
GPX4	0.608099	8.13144	36.2616	2.47518e-285	4.97943e-284	642.354
RPS18	0.606794	13.6406	90.9564	0	0	3906.18
RPL36	0.605002	11.1394	62.5552	0	0	1895.97
BRD2	-0.602779	8.19118	-34.9685	1.15854e-265	2.22475e-264	597.102
HLA-DPB1	-0.600889	7.02505	-86.7858	0	0	3572.21
SAA1	0.598389	6.93432	106.225	0	0	5230.68
CD74	-0.596896	7.06103	-73.2512	0	0	2578.25
RPS21	0.593992	9.96858	46.9866	0	0	1078.07
RPL3	0.59225	12.9211	85.8861	0	0	3501.84
GNB2L1	0.590503	11.4317	67.8353	0	0	2220.96
RPL39	0.590368	11.6719	68.73	0	0	2278.33
LGALS1	-0.589443	7.37443	-48.7413	0	0	1159.46
LY6E	0.589274	7.63202	38.8918	0	0	739.277
H2AFJ	-0.587802	7.75442	-37.9486	0	0	703.769
TUBB2A	-0.586257	8.40168	-31.3486	2.84867e-214	4.71332e-213	478.891
TMEM45A	0.579372	7.78941	32.6185	1.11351e-231	1.96555e-230	518.931
RPL13A	0.578893	13.3543	92.9746	0	0	4072.26
ASAH1	-0.578553	7.51753	-44.9622	0	0	987.669
RPL7	0.577739	12.7533	86.7571	0	0	3569.96
RPL10A	0.575504	12.234	77.3221	0	0	2862.33
PLP1	-0.574445	7.1216	-88.06	0	0	3672.92
CARD18	0.572367	6.97422	92.6704	0	0	4046.71
KRT6B	0.571738	7.02815	54.4844	0	0	1445.17
RPL31	0.570418	11.4294	62.3078	0	0	1881.32
GPM6B	-0.565937	7.13021	-85.0386	0	0	3436.08
HNRNPA1	0.563692	10.4636	48.0877	0	0	1128.82
SNHG8	0.561656	8.6926	32.8785	2.4938e-235	4.4516e-234	527.326
CREG1	0.558083	7.34996	43.7269	0	0	934.353
RPL18A	0.55665	12.3973	76.3876	0	0	2795.96
TSC22D3	-0.554743	7.91468	-32.6011	1.93961e-231	3.41425e-230	518.376
TUBA1B	-0.554523	9.11956	-27.7669	8.54675e-169	1.17997e-167	374.307
PHGDH	0.554498	7.94831	34.9327	3.9707e-265	7.60191e-264	595.871
HLA-DRB1	-0.55192	7.00041	-92.0797	0	0	3998.26
DSP	0.551458	10.3405	35.6613	4.08322e-276	8.03583e-275	621.149
NPM1	0.549055	10.2515	44.6535	0	0	974.211
SEPP1	0.545887	8.01071	33.0975	2.00764e-238	3.6454e-237	534.443
ANXA5	-0.545444	7.63508	-38.5574	0	0	726.593
RPL23	0.543072	11.1133	56.2407	0	0	1538.5
RPL35A	0.541251	11.6378	66.2857	0	0	2123.16
RPSA	0.5411	11.1929	55.2082	0	0	1483.35
SNCA	-0.539242	7.31091	-49.8837	0	0	1213.95
KRT10	-0.539086	11.2733	-27.0514	2.35563e-160	3.10346e-159	354.9
RPS19	0.538244	12.731	74.2348	0	0	2645.68
RPS9	0.534828	12.0641	72.3515	0	0	2517.25
CLDN1	0.532406	7.56204	36.6069	1.0567e-290	2.17412e-289	654.707
RPS7	0.529553	11.8574	72.3209	0	0	2515.18
RPL8	0.526736	12.1377	71.8163	0	0	2481.27
C12orf75	0.526276	7.31433	41.3539	0	0	835.889
RPS4X	0.525561	12.8289	76.8014	0	0	2825.26
RPL36A	0.523044	8.9893	33.7904	2.42393e-248	4.47826e-247	557.258
LGALS3	-0.520296	9.48053	-32.432	4.38396e-229	7.61127e-228	512.961
RPL4	0.519951	11.1338	57.9545	0	0	1632.1
RPL29	0.518794	11.8509	66.7198	0	0	2150.36
NR4A2	-0.518288	7.32251	-37.9138	0	0	702.466
CHCHD10	0.516562	7.33482	41.1018	0	0	825.738
RPL13	0.516514	13.3362	78.8104	0	0	2969.44
RPS23	0.515356	12.2595	70.3242	0	0	2382.19
CDC42EP3	-0.513933	7.09826	-72.9726	0	0	2559.29
PALLD	0.509668	7.28536	41.0738	0	0	824.614
RPL7A	0.509339	11.9968	66.7674	0	0	2153.35
VSNL1	0.505399	7.2385	45.8564	0	0	1027.14
PHLDA1	-0.503638	7.15791	-50.3763	0	0	1237.81
ZFP36L2	0.502883	8.96398	27.1495	1.68179e-161	2.23897e-160	357.536
S100A4	-0.502583	7.4993	-30.7197	6.74417e-206	1.06313e-204	459.63
PLP2	0.500702	9.02663	32.2153	4.40371e-226	7.50169e-225	506.056
ITM2B	-0.499958	9.73439	-34.3165	5.24966e-256	9.90093e-255	574.889
RPS16	0.499727	11.7011	63.4785	0	0	1951.1
SLC25A6	0.499409	9.82592	36.8505	1.61322e-294	3.3518e-293	663.487
EEF2	0.493305	10.3123	41.2705	0	0	832.523
RPL32	0.489297	12.4948	71.0828	0	0	2432.34
RPLP0	0.487248	11.8912	57.5702	0	0	1610.89
RPL34	0.486369	12.4117	65.5105	0	0	2074.99
ACTN1	0.484933	7.11658	50.1693	0	0	1227.76
RPS24	0.484861	12.1373	67.3244	0	0	2188.49
AP1S2	-0.483591	7.16432	-56.4185	0	0	1548.09
RPS28	0.482361	11.356	54.7012	0	0	1456.61
HERPUD1	-0.482011	8.24444	-27.0123	6.68023e-160	8.74641e-159	353.86
HSPA1A	-0.480975	9.80401	-20.024	5.96126e-89	5.08432e-88	190.804
RPS13	0.477787	11.8278	61.0225	0	0	1806.04
C6orf48	0.477024	8.11481	28.4596	3.57229e-177	5.13324e-176	393.574
BCAN	-0.476474	7.08242	-73.5356	0	0	2597.67
HINT1	0.474571	9.82775	35.7571	1.41019e-277	2.79261e-276	624.511
PMP22	-0.474552	7.09735	-63.2539	0	0	1937.62
RPS5	0.474022	11.8604	57.0597	0	0	1582.91
MOXD1	0.47394	7.02042	61.2524	0	0	1819.35
CYB561A3	-0.473633	7.283	-43.2993	0	0	916.225
ABRACL	0.473573	7.54806	32.0958	1.94937e-224	3.28541e-223	502.27
DSC3	0.472809	8.833	30.0137	1.06975e-196	1.62956e-195	438.471
APOD	-0.472336	7.05384	-63.6602	0	0	1962.04
SELK	-0.472253	7.88057	-29.7387	3.60735e-193	5.40421e-192	430.358
APOC1	0.472021	6.97563	72.2064	0	0	2507.27
RPS27A	0.470704	12.5445	71.1638	0	0	2437.72
RAB32	-0.470246	7.11203	-56.9598	0	0	1577.46
SLPI	-0.469965	7.38725	-31.1887	3.98571e-212	6.50966e-211	473.955
RPL11	0.469704	12.3575	71.9417	0	0	2489.68
EEF1A1	0.467635	13.4131	69.2844	0	0	2314.21
ENO1	0.466734	8.91404	27.3621	5.386e-164	7.29296e-163	363.272
RPS6	0.466444	13.1186	68.6281	0	0	2271.76
GPNMB	-0.46547	8.93507	-27.2486	1.15994e-162	1.56394e-161	360.206
UQCRH	0.464959	8.80362	29.5116	2.79837e-190	4.17254e-189	423.712
RPS27	0.463314	12.1018	60.7666	0	0	1791.22
RPL26	0.461511	12.1948	62.2084	0	0	1875.44
RPL6	0.459937	11.9334	62.7108	0	0	1905.21
ARL4D	-0.458145	8.38278	-23.7925	1.2138e-124	1.34708e-123	272.806
EDNRB	-0.457488	7.07277	-77.3197	0	0	2862.16
TKT	0.453715	7.87667	28.4765	2.22023e-177	3.19764e-176	394.049
SYNE2	0.452429	8.70016	25.6392	2.48801e-144	3.04373e-143	318.061
EIF1	-0.45159	11.0294	-45.9708	0	0	1032.24
RPS20	0.451099	11.743	56.6513	0	0	1560.69
TYR	-0.451079	7.06569	-72.9247	0	0	2556.04
HLA-DRB5	-0.449828	6.9668	-88.1859	0	0	3682.93
ADGRL3	0.44924	6.94338	94.4913	0	0	4198.95
CRYAB	0.448965	7.66351	25.9616	6.49192e-148	8.16256e-147	326.299
TUBA1A	-0.448057	8.24056	-23.6768	1.86334e-123	2.04645e-122	270.08
RSRP1	-0.447358	8.81097	-25.0652	4.67511e-138	5.52727e-137	303.639
KCTD1	0.443814	7.38773	34.4754	2.4144e-258	4.56717e-257	580.265
FXYD6	0.442662	6.94059	93.8606	0	0	4146.07
RPS3A	0.441191	12.6301	63.6936	0	0	1964.06
LAMTOR4	-0.440892	8.36095	-26.7186	1.66735e-156	2.15632e-155	346.049
BTF3	0.440587	10.7435	45.8138	0	0	1025.24
KLF4	-0.440533	9.12357	-25.6036	6.15053e-144	7.50981e-143	317.158
RAB7A	-0.440145	7.99897	-28.3333	1.24674e-175	1.76747e-174	390.026
C9orf16	0.439618	7.85346	27.2087	3.40413e-162	4.57034e-161	359.131
IMPDH2	0.438602	8.0728	26.5785	6.76341e-155	8.64108e-154	342.352
HLA-C	-0.438571	9.10195	-25.724	2.86382e-145	3.54454e-144	320.22
DNAJB1	-0.438128	9.86354	-22.0385	2.79817e-107	2.76631e-106	232.907
JUN	-0.436789	10.9411	-20.1889	2.18518e-90	1.88658e-89	194.102
PHLDA2	-0.432497	7.87786	-22.1871	1.06269e-108	1.06723e-107	236.171
TMSB10	0.432074	9.21552	25.7133	3.76426e-145	4.64087e-144	319.947
MYLIP	-0.431968	7.54274	-28.3809	3.27419e-176	4.68365e-175	391.361
BTG1	-0.428372	9.927	-25.4177	6.80876e-142	8.1873e-141	312.459
RGS1	-0.427233	6.95554	-91.7592	0	0	3971.9
SBDS	-0.426885	8.10081	-25.9428	1.05051e-147	1.31563e-146	325.819
RPL37	0.425198	11.1498	44.5857	0	0	971.27
RPS25	0.425187	11.5699	53.512	0	0	1394.78
MBP	-0.425163	7.50494	-30.7712	1.40189e-206	2.22094e-205	461.199
RAC1	-0.423526	9.24845	-29.4371	2.46061e-189	3.6603e-188	421.541
TSHZ2	0.422209	7.10431	43.9305	0	0	943.041
S100B	-0.421887	6.99585	-56.8944	0	0	1573.81
RPL14	0.420428	11.6151	53.3283	0	0	1385.35
RPL10	0.419968	13.1074	63.1303	0	0	1930.23
PCSK2	-0.419816	7.05518	-59.4245	0	0	1714.43
PTPRF	0.419387	7.42965	32.1913	9.43612e-226	1.60313e-224	505.295
KLF6	-0.418162	8.83161	-21.3163	1.64528e-100	1.54691e-99	217.355
RPL9	0.418114	12.1383	56.3819	0	0	1546.12
HLA-DQB1	-0.418104	6.99658	-72.7694	0	0	2545.5
MAFB	-0.417255	8.26736	-22.9233	7.10017e-116	7.53664e-115	252.658
CLEC2B	-0.416928	8.19716	-23.6957	1.19164e-123	1.31102e-122	270.526
RPL30	0.415561	11.7648	53.3349	0	0	1385.69
RPL22	0.415391	10.8447	43.641	0	0	930.697
CD55	-0.414242	7.50813	-27.9055	1.85995e-170	2.60764e-169	378.129
CXADR	0.412316	8.37259	24.8385	1.2845e-135	1.5046e-134	298.033
HEXIM1	-0.41211	7.97582	-23.8133	7.41239e-125	8.29899e-124	273.299
RPS17	0.410801	12.0047	52.027	0	0	1319.35
RPLP2	0.410639	11.8686	53.5232	0	0	1395.36
HLA-DQA1	-0.4106	6.94787	-97.7133	0	0	4473.36
GYPC	-0.410149	7.04185	-69.968	0	0	2358.8
TUBB4B	-0.409988	8.89434	-22.644	3.97546e-113	4.10301e-112	246.343
ABI3BP	0.40909	6.98967	57.3304	0	0	1597.63
TRPM1	-0.407572	7.04817	-67.1795	0	0	2179.32
FOSB	-0.407482	8.67746	-21.4682	6.46837e-102	6.18251e-101	220.584
LMNA	-0.407341	9.69745	-25.654	1.70644e-144	2.09163e-143	318.438
PABPC1	0.405626	9.67087	29.7703	1.42588e-193	2.14119e-192	431.285
COMMD6	0.404609	8.57265	25.3183	8.33528e-141	1.00039e-139	309.958
RPL23A	0.403939	12.0286	55.356	0	0	1491.19
RGS2	-0.4039	7.42153	-26.9161	8.76677e-159	1.14546e-157	351.289
DMKN	-0.40357	10.5955	-21.3398	9.97339e-101	9.40497e-100	217.854
FAM46A	-0.402665	7.47932	-27.2762	5.51201e-163	7.44768e-162	360.949
PRDX1	-0.399945	9.16137	-25.4359	4.30182e-142	5.18263e-141	312.917
KIT	-0.399281	7.05097	-65.2292	0	0	2057.63
MAP1LC3B	-0.397025	8.19406	-23.2113	9.58698e-119	1.02796e-117	259.253
RPS14	0.396809	12.6684	58.6941	0	0	1673.29
SEPW1	-0.396393	8.62335	-23.9895	1.12846e-126	1.28154e-125	277.476
PPP1R10	-0.394803	8.08075	-22.6784	1.83272e-113	1.89461e-112	247.116
MLEC	-0.393959	7.44886	-30.5973	2.73357e-204	4.28778e-203	455.933
MYO5A	-0.392702	7.15215	-44.0046	0	0	946.212
RPL17	0.391458	8.35147	24.1292	3.99078e-128	4.55668e-127	280.812
COX4I1	0.391433	10.0624	33.0301	1.80579e-237	3.2602e-236	532.249
ATP6V1G1	-0.391027	8.52715	-25.0448	7.76368e-138	9.16172e-137	303.133
CYP1B1	0.389773	6.98202	58.5791	0	0	1666.77
IMPA2	0.389605	7.95725	24.5334	2.27793e-132	2.63898e-131	290.565
EID1	-0.389564	8.16476	-24.4671	1.14401e-131	1.32292e-130	288.954
EMP1	-0.388638	8.81627	-22.1343	3.39904e-108	3.4028e-107	235.011
HLA-B	-0.387805	9.93858	-23.9152	6.61155e-126	7.45505e-125	275.711
PSAP	-0.387148	7.97134	-24.3579	1.61889e-130	1.86187e-129	286.309
UBL3	-0.387143	7.3109	-32.4019	1.14838e-228	1.98832e-227	511.999
RPS10	0.386562	9.9802	30.3376	6.79254e-201	1.04731e-199	448.124
TRA2B	-0.384746	8.11072	-22.8324	5.60612e-115	5.89154e-114	250.596
FABP5	0.384499	8.46044	16.5015	4.63454e-61	3.0753e-60	126.782
DNAJA1	-0.383402	8.93742	-20.4945	4.4545e-93	3.9315e-92	200.282
SLC24A5	-0.382964	7.05187	-66.5843	0	0	2141.85
CTA-29F11.1	-0.382702	7.46503	-26.5422	1.758e-154	2.23703e-153	341.398
GAS6	-0.381555	7.73038	-24.8761	5.07766e-136	5.95872e-135	298.959
GLTSCR2	0.381438	9.75539	28.3121	2.25751e-175	3.19327e-174	389.433
PYCARD	-0.380061	7.883	-22.8637	2.75555e-115	2.90548e-114	251.305
CD99	-0.379238	7.8607	-24.5674	9.96401e-133	1.15857e-131	291.391
RPS15	0.378863	12.1454	55.6836	0	0	1508.63
EGR2	0.378043	7.15024	35.9833	4.83749e-281	9.67039e-280	632.482
SOX7	0.377608	7.27226	31.9766	8.44534e-223	1.41582e-221	498.506
NACA	0.377035	11.353	45.9781	0	0	1032.56
EMP2	0.376761	8.20979	22.841	4.61863e-115	4.86184e-114	250.789
C4orf48	-0.376588	7.01865	-64.3282	0	0	2002.49
GMPR	-0.375702	7.03913	-59.6851	0	0	1729.22
RPL24	0.375402	11.0247	41.868	0	0	856.778
TP53AIP1	0.373894	7.31346	30.4828	8.66394e-203	1.34567e-201	452.481
RPLP1	0.373644	13.8206	59.6757	0	0	1728.69
CD109	0.373001	7.15481	36.9938	8.91548e-297	1.8646e-295	668.681
HMGN3	0.372564	7.90984	23.3566	3.31287e-120	3.58254e-119	262.611
CTSH	-0.372375	6.96529	-66.6418	0	0	2145.45
RPS29	0.370598	11.0114	38.1881	0	0	712.708
HLA-E	-0.369994	8.84451	-21.8994	5.84138e-106	5.67743e-105	229.875
BACE2	-0.369461	7.08963	-50.6966	0	0	1253.44
FRZB	-0.368824	7.01414	-53.0275	0	0	1369.96
GPR143	-0.367748	7.04627	-64.188	0	0	1993.96
OSTM1	-0.365834	7.14182	-41.2675	0	0	832.405
RSL1D1	0.365141	8.59886	22.551	3.21793e-112	3.29435e-111	244.256
RPL38	0.364498	10.2194	31.1813	4.96347e-212	8.08574e-211	473.736
RPL18	0.363884	11.9072	49.8183	0	0	1210.8
ID3	-0.363102	8.40847	-17.4024	1.09068e-67	7.76587e-67	141.99
NOV	-0.362343	7.13989	-32.5856	3.20518e-231	5.62637e-230	517.875
MARCKS	0.36204	8.09593	20.9955	1.41696e-97	1.30513e-96	210.612
EIF4A3	-0.361363	8.00635	-20.2939	2.6269e-91	2.29926e-90	196.215
CALD1	0.36098	7.95587	21.1648	4.04777e-99	3.76663e-98	214.159
TSTD1	0.360468	7.58284	25.2326	7.15139e-140	8.53453e-139	307.812
ZFAS1	0.359142	9.3254	23.2057	1.09051e-118	1.16732e-117	259.124
FCER1A	-0.358907	6.94178	-84.9097	0	0	3426.13
HLA-DQB2	-0.3587	6.93953	-65.6237	0	0	2081.84
CAPNS2	0.358227	7.82665	22.4544	2.80181e-111	2.84081e-110	242.097
DDX5	-0.357936	9.70474	-23.539	4.71585e-122	5.16137e-121	266.855
TMEM59	-0.356342	8.66801	-22.6906	1.39e-113	1.44164e-112	247.392
ESD	0.353207	8.00715	22.1055	6.40657e-108	6.3834e-107	234.378
POLR1D	0.352758	8.42303	21.6718	8.13738e-104	7.82497e-103	224.949
CD44	-0.351028	8.3678	-20.9189	7.0019e-97	6.40275e-96	209.018
MFSD12	-0.350031	7.0556	-47.5436	0	0	1103.61
ATP5A1	0.349939	8.57499	21.7549	1.35173e-104	1.30777e-103	226.741
RPL21	0.349813	12.5737	48.4417	0	0	1145.37
FCGRT	-0.349456	7.38616	-27.5745	1.65788e-166	2.26422e-165	369.047
RPL15	0.349398	12.3542	52.6027	0	0	1348.36
ARPC1B	-0.346606	7.31117	-30.0829	1.36975e-197	2.10682e-196	440.524
EIF3L	0.346558	8.85283	21.9891	8.24407e-107	8.0746e-106	231.829
CDKN1A	-0.346451	7.96513	-21.169	3.70533e-99	3.45304e-98	214.248
STXBP6	-0.346125	7.23212	-30.8477	1.36373e-207	2.17682e-206	463.527
DNAJB6	-0.345025	8.43134	-20.5165	2.83571e-93	2.50626e-92	200.732
ZFAND5	-0.344854	7.74344	-21.8783	9.26493e-106	8.99109e-105	229.415
ARL6IP5	-0.344207	7.79688	-21.9788	1.03217e-106	1.0094e-105	231.605
NPM3	0.344163	7.21016	31.6769	1.0369e-218	1.72011e-217	489.1
H2AFZ	-0.34411	9.31241	-18.2296	4.41944e-74	3.35401e-73	156.661
EIF3H	0.343476	8.81028	22.1125	5.49097e-108	5.47973e-107	234.532
AHNAK2	0.343403	8.41271	20.1972	1.84776e-90	1.59962e-89	194.269
HSPA2	-0.342859	8.05272	-19.7754	8.25777e-87	6.92189e-86	185.886
TIMP2	-0.342491	7.02242	-53.2514	0	0	1381.41
GJA1	0.342448	7.83559	21.2179	1.31853e-99	1.23603e-98	215.278
GABARAPL2	-0.341745	7.86922	-22.127	3.99427e-108	3.99238e-107	234.85
COX7C	0.340563	9.08535	22.71	8.96566e-114	9.32929e-113	247.83
CD83	-0.340511	7.00514	-47.9936	0	0	1124.42
CDH13	0.33958	7.16699	32.4476	2.66616e-229	4.64161e-228	513.458
ATP5G3	0.338888	8.63877	20.8741	1.78036e-96	1.62333e-95	208.087
OAZ1	-0.338608	9.6447	-24.8795	4.67085e-136	5.4915e-135	299.043
INTS6	-0.338443	7.7386	-20.5374	1.85132e-93	1.63852e-92	201.157
RPS11	0.337256	11.271	38.7525	0	0	733.977
FHL2	0.336163	7.37661	25.8531	1.05453e-146	1.31287e-145	323.516
AMD1	-0.3361	8.24974	-19.4563	4.24403e-84	3.51561e-83	179.66
CD9	0.33597	9.80477	23.4558	3.29091e-121	3.58324e-120	264.916
SLC25A4	-0.335589	7.15541	-34.7226	5.33034e-262	1.01437e-260	588.676
RPL19	0.334813	12.2932	50.6094	0	0	1249.18
ADM	-0.334511	7.86395	-15.8511	1.72346e-56	1.08457e-55	116.299
RPL37A	0.333951	11.3454	37.1572	2.32517e-299	4.91153e-298	674.625
SAP18	-0.333612	8.87279	-20.9933	1.48284e-97	1.36383e-96	210.567
C15orf48	-0.333122	6.92857	-69.333	0	0	2317.25
SLCO4A1-AS1	-0.332563	7.01471	-57.0948	0	0	1584.83
EIF3D	0.33191	8.28002	20.223	1.09758e-90	9.52794e-90	194.788
EHBP1	0.330705	7.13999	33.0745	4.2529e-238	7.70017e-237	533.693
CTSF	-0.330344	7.24103	-30.4282	4.47654e-202	6.91899e-201	450.84
GPR155	-0.330238	7.16413	-31.1742	6.17523e-212	1.0034e-210	473.518
GLRX	-0.329496	6.9735	-54.0545	0	0	1422.8
TUBB2B	-0.329378	7.04637	-40.5654	0	0	804.333
DDIT4	-0.327582	8.03913	-16.494	5.2485e-61	3.47542e-60	126.658
RPS12	0.32685	12.7617	45.2339	0	0	999.581
HSP90AA1	-0.32619	10.5373	-18.5521	1.18522e-76	9.31855e-76	162.564
ATP6V0B	-0.325497	7.64732	-22.4078	7.91893e-111	8.01634e-110	241.06
CPQ	-0.32474	7.08769	-39.2416	0	0	752.656
CFL1	-0.324726	9.47311	-22.0066	5.62227e-107	5.52377e-106	232.211
GCNT2	-0.324484	7.05469	-44.5856	0	0	971.264
RORA	-0.324217	7.90011	-20.7094	5.39455e-95	4.83526e-94	204.684
ANGPTL2	0.32379	6.95253	60.1122	0	0	1753.54
TYROBP	-0.32239	6.93329	-101.484	0	0	4803.44
S100A9	0.322164	7.58967	17.1564	7.6139e-66	5.33141e-65	137.758
UQCRC1	0.321204	7.73209	21.0968	1.69328e-98	1.57106e-97	212.732
PLEKHA5	-0.31986	7.18182	-33.0196	2.54344e-237	4.57892e-236	531.907
SLC3A2	-0.319416	8.26871	-18.7721	1.96924e-78	1.57564e-77	166.65
YBX3	-0.319386	8.98326	-20.2421	7.47997e-91	6.51107e-90	195.171
FUS	-0.319252	8.86545	-18.5836	6.61196e-77	5.21144e-76	163.146
GSTA4	0.318251	7.51147	23.8036	9.32822e-125	1.04072e-123	273.069
EGR1	-0.317064	8.79182	-16.9373	3.18559e-64	2.18949e-63	134.038
EPHB6	0.315014	7.78851	20.2065	1.5318e-90	1.32791e-89	194.456
CELF2	-0.314915	7.00745	-51.7439	0	0	1305.19
SNHG7	0.314589	7.89743	19.2798	1.2823e-82	1.05122e-81	176.261
DAPL1	0.314438	7.98563	18.3039	1.13879e-74	8.7367e-74	158.013
IDI1	-0.314429	7.41544	-23.2638	2.84771e-119	3.06904e-118	260.464
DSC2	0.314405	7.22104	27.4641	3.3705e-165	4.58345e-164	366.039
CASP1	0.313689	7.15327	31.1367	1.96109e-211	3.17837e-210	472.364
UBC	-0.312328	11.0021	-23.805	9.01835e-125	1.00792e-123	273.103
PTTG1IP	-0.312298	7.45968	-23.9255	5.17008e-126	5.84007e-125	275.956
FBL	0.31202	8.29037	19.1812	8.50607e-82	6.9642e-81	174.375
ZFP36L1	-0.311761	9.29629	-16.7289	1.06148e-62	7.1636e-62	130.544
CEBPD	0.311245	8.16823	17.071	3.28378e-65	2.27424e-64	136.302
FABP7	0.311037	7.56002	20.1112	1.04086e-89	8.93758e-89	192.545
KRT2	-0.31068	7.24824	-19.7215	2.3895e-86	2.0003e-85	184.826
PPA1	0.309082	8.22018	19.1628	1.21029e-81	9.87076e-81	174.023
RPL35	0.308908	11.4911	37.2502	7.79216e-301	1.65701e-299	678.018
CHCHD6	-0.308619	7.19587	-32.4787	9.84109e-230	1.71799e-228	514.454
LST1	-0.308515	6.93255	-87.9614	0	0	3665.08
DUSP2	-0.30844	7.53965	-17.9501	6.88557e-72	5.1455e-71	151.628
HIGD2A	0.308211	8.20937	18.8594	3.82257e-79	3.06628e-78	168.284
SMAD1	0.308176	7.0755	35.739	2.66823e-277	5.26746e-276	623.874
SRGN	-0.307563	6.96764	-48.9895	0	0	1171.15
MYC	-0.307531	8.98764	-14.2222	7.70722e-46	4.27302e-45	91.8851
RPL41	0.307513	12.3573	44.5899	0	0	971.45
PRELID1	-0.306995	7.96271	-19.5739	4.30254e-85	3.57811e-84	181.943
FLG	-0.306972	6.92981	-56.6941	0	0	1562.92
CALR	-0.305785	8.16175	-17.9398	8.27645e-72	6.17034e-71	151.445
MARCKSL1	-0.305682	7.41485	-22.5867	1.44425e-112	1.48334e-111	245.056
ATP2B1	-0.304408	7.89069	-18.5199	2.15035e-76	1.6844e-75	161.97
ZNF706	-0.303759	8.51703	-18.3678	3.53505e-75	2.74529e-74	159.179
IGFBP3	-0.303468	7.26224	-19.9752	1.57593e-88	1.33869e-87	189.834
TGFBI	-0.303263	7.69964	-19.8365	2.46695e-87	2.07061e-86	187.091
EPB41L4A-AS1	0.303108	7.86156	19.0861	5.22527e-81	4.2452e-80	172.564
GJB2	0.302986	7.05631	32.3817	2.20573e-228	3.80864e-227	511.347
PRELP	-0.302068	6.99111	-50.5335	0	0	1245.47
C1orf68	-0.302041	6.92989	-58.2287	0	0	1647.22
MZT2A	0.30189	7.66862	20.2958	2.52407e-91	2.21232e-90	196.255
LGALS7B	0.301649	9.10866	17.3125	5.17913e-67	3.65888e-66	140.437
COTL1	-0.300597	7.02256	-40.0855	0	0	785.41
TSC22D1	-0.300394	8.37381	-15.2881	1.11199e-52	6.64779e-52	107.563
CYR61	0.30037	8.15448	14.6615	1.33718e-48	7.64085e-48	98.2111
NPC2	-0.3	8.45326	-18.4454	8.48754e-76	6.61568e-75	160.602
ARPC5	-0.298933	7.99524	-18.8999	1.78155e-79	1.43089e-78	169.045
GRN	-0.298607	7.87563	-18.7216	5.06305e-78	4.02062e-77	165.708
SEMA5A	0.298473	6.96894	49.2035	0	0	1181.33
ZEB2	-0.297923	6.99677	-51.6088	0	0	1298.46
ZC3H12A	-0.297601	7.85308	-17.8654	3.12861e-71	2.30804e-70	150.119
PAG1	-0.297278	7.00994	-45.8481	0	0	1026.77
SLC39A6	-0.29725	7.35579	-23.9646	2.04264e-126	2.31147e-125	276.883
RPL27	0.297176	11.0496	32.1635	2.28503e-225	3.87173e-224	504.412
ANKRD28	-0.296933	7.05888	-37.424	1.332e-303	2.86131e-302	684.384
SPAG9	-0.296334	7.69973	-18.9394	8.44894e-80	6.79453e-79	169.789
SERTAD1	-0.295764	7.8725	-17.6376	1.77418e-69	1.27907e-68	146.095
SERF2	-0.295732	9.36829	-20.3615	6.67488e-92	5.86667e-91	197.581
CYBA	-0.295269	7.2193	-30.0048	1.39251e-196	2.11615e-195	438.208
ST3GAL4	-0.294182	7.02883	-47.6063	0	0	1106.5
CRNDE	0.293151	7.50341	20.9631	2.78617e-97	2.55144e-96	209.938
TPM3	-0.291935	7.93199	-18.2877	1.52946e-74	1.16773e-73	157.719
GADD45A	-0.291852	7.96035	-16.3705	3.99025e-60	2.61491e-59	124.637
HADHA	0.291685	7.93014	18.4099	1.63088e-75	1.26964e-74	159.95
MIDN	-0.291017	7.66584	-19.0159	1.98406e-80	1.6037e-79	171.234
CITED2	-0.290616	8.21072	-14.7489	3.69385e-49	2.13381e-48	99.4915
LOR	-0.29031	7.01478	-33.7689	5.0091e-248	9.22753e-247	556.533
ST13	0.29014	8.46798	17.7337	3.25123e-70	2.36002e-69	147.786
YWHAH	-0.289749	7.58228	-19.4215	8.32147e-84	6.85737e-83	178.989
EIF5	-0.289571	8.47631	-16.8129	2.59379e-63	1.76551e-62	131.948
CKB	-0.2893	7.71665	-18.1443	2.07661e-73	1.56848e-72	155.119
CTNNBIP1	-0.289147	7.92746	-18.2369	3.86343e-74	2.93556e-73	156.795
ATP5G2	0.289051	9.12496	19.4309	6.93915e-84	5.7257e-83	179.17
RHOA	-0.289013	8.09546	-18.1992	7.6689e-74	5.80619e-73	156.112
CCND1	0.288402	8.31661	15.4635	7.47236e-54	4.59286e-53	110.252
HMGN2	0.287893	8.48738	16.1086	2.80996e-58	1.80779e-57	120.399
EIF4B	0.287276	8.4152	17.5176	1.46031e-68	1.04683e-67	143.994
SERPINF1	-0.286463	7.17611	-28.8569	4.54921e-182	6.62721e-181	404.83
ATP5D	0.285015	8.52796	17.8564	3.67353e-71	2.7006e-70	149.959
EFNB2	0.284345	7.05272	34.0941	9.40383e-253	1.76308e-251	567.405
RRBP1	-0.283743	7.39269	-21.6091	3.14526e-103	3.01993e-102	223.6
KRT16	-0.283523	7.45052	-15.9109	6.66645e-57	4.22876e-56	117.245
EEF1B2	0.283487	10.6124	24.4606	1.33944e-131	1.54609e-130	288.797
INSIG1	-0.283433	7.0809	-30.9833	2.16997e-209	3.49013e-208	467.663
MXI1	-0.282435	7.37368	-22.1758	1.35999e-108	1.36365e-107	235.925
NAP1L1	0.281257	8.88491	17.1263	1.27542e-65	8.88171e-65	137.244
SLURP1	-0.280594	6.94499	-48.081	0	0	1128.46
PYURF	-0.279237	7.98014	-18.1202	3.21232e-73	2.41763e-72	154.684
HMGN1	0.279139	8.51459	17.2072	3.18207e-66	2.23309e-65	138.628
ARHGDIB	-0.278652	7.11135	-30.0389	5.05359e-197	7.71676e-196	439.22
VAMP5	-0.278505	7.10343	-30.5948	2.94216e-204	4.60357e-203	455.859
HSPA5	-0.278391	8.39631	-14.854	7.77739e-50	4.50095e-49	101.042
HMG20B	-0.278061	7.4603	-21.4332	1.36321e-101	1.29904e-100	219.84
HSPA1B	-0.277446	7.90917	-16.014	1.28334e-57	8.23128e-57	118.886
GJB6	0.277434	7.02641	34.9305	4.30403e-265	8.21526e-264	595.791
PLXNC1	-0.277079	6.99011	-49.5968	0	0	1200.15
MCOLN3	-0.276628	6.99858	-47.0175	0	0	1079.48
RGS10	-0.276609	7.1188	-30.4539	2.06838e-202	3.20473e-201	451.611
NSA2	0.276482	7.82446	17.8727	2.74669e-71	2.03102e-70	150.249
KLK11	-0.275315	7.86575	-17.2726	1.03184e-66	7.25722e-66	139.75
MAFF	-0.273975	7.27205	-22.3771	1.56866e-110	1.58542e-109	240.378
PLK2	-0.273702	7.99154	-14.679	1.03415e-48	5.92532e-48	98.4669
ATP6V0D1	-0.273124	7.43466	-20.8485	3.02966e-96	2.75451e-95	207.557
SDHD	0.272322	7.5954	18.9673	4.98236e-80	4.01695e-79	170.316
IL18	-0.271627	7.76782	-17.8743	2.66645e-71	1.97629e-70	150.279
MT2A	-0.271291	8.95625	-12.1564	5.73087e-34	2.67821e-33	64.7081
BTG2	0.271008	8.40377	13.3442	1.43127e-40	7.41613e-40	79.8174
CTSS	-0.270702	6.98033	-45.7661	0	0	1023.12
SNRPD2	0.269738	8.69899	17.1286	1.2268e-65	8.5525e-65	137.283
HSPD1	0.269349	8.22369	15.979	2.24647e-57	1.43652e-56	118.328
RNH1	-0.269315	8.10001	-16.6923	1.95539e-62	1.31682e-61	129.936
DDIT3	-0.268943	7.47575	-18.2558	2.73987e-74	2.08936e-73	157.138
HLA-DMA	-0.268816	6.93813	-70.6324	0	0	2402.5
HADHB	0.267247	7.61564	18.4543	7.20852e-76	5.62566e-75	160.764
PHB2	0.267234	7.64825	18.2223	5.03942e-74	3.81995e-73	156.53
PHACTR1	-0.266745	6.97774	-39.8793	0	0	777.325
CKS2	-0.266653	7.84858	-15.3534	4.07959e-53	2.46448e-52	108.562
QPRT	-0.266007	6.97511	-48.4948	0	0	1147.86
ATOX1	-0.265685	7.32629	-22.2788	1.39454e-109	1.40496e-108	238.198
INPP4B	-0.265645	6.99683	-44.8762	0	0	983.909
HLA-DQA2	-0.265136	6.92456	-74.6687	0	0	2675.67
SEMA3C	-0.26495	7.04388	-35.9145	5.49926e-280	1.09244e-278	630.053
EBPL	0.264752	7.77175	17.9855	3.64293e-72	2.73198e-71	152.263
PEPD	-0.264385	7.18718	-26.8705	2.94348e-158	3.83803e-157	350.08
SOX9	0.263698	7.01584	35.1988	4.09953e-269	7.94457e-268	605.041
LRPAP1	-0.263615	7.52343	-19.2983	8.99202e-83	7.38115e-82	176.615
DKK3	0.263382	7.2833	21.6818	6.55486e-104	6.31279e-103	225.165
GATM	0.263359	7.4515	19.9154	5.1654e-88	4.37025e-87	188.65
ADRB2	-0.263357	8.10642	-14.1368	2.59283e-45	1.42752e-44	90.678
LGALS3BP	-0.262095	7.3012	-22.0043	5.90992e-107	5.79739e-106	232.161
GPX2	0.260999	6.97116	43.2349	0	0	913.493
ALDH3A1	0.260884	7.4647	17.8638	3.21872e-71	2.37175e-70	150.091
SOSTDC1	0.260838	7.06062	28.618	4.07845e-179	5.88727e-178	398.04
DSTYK	-0.260757	7.10536	-29.8071	4.81851e-194	7.25294e-193	432.368
TMEM14C	-0.259989	7.7825	-17.1413	9.86687e-66	6.89375e-65	137.5
RAB11FIP1	-0.259896	7.13811	-25.9515	8.40527e-148	1.05474e-146	326.042
C12orf57	0.259864	8.1505	15.9249	5.32763e-57	3.38288e-56	117.468
TMEM230	-0.259542	7.41772	-20.1084	1.09968e-89	9.4299e-89	192.49
EIF2A	0.259538	7.83868	16.6077	7.99168e-62	5.34212e-61	128.533
TBC1D16	-0.259237	7.0171	-42.1517	0	0	868.41
NDUFS5	0.258557	8.73856	16.437	1.34107e-60	8.85244e-60	125.723
GMDS	0.257851	6.96237	46.2254	0	0	1043.63
CTSA	-0.256691	7.1722	-25.2854	1.9036e-140	2.27606e-139	309.133
NUCKS1	0.256432	8.38836	15.0419	4.6637e-51	2.739e-50	103.844
DYNLRB1	-0.255664	7.84317	-16.4902	5.58644e-61	3.69533e-60	126.596
GPR183	-0.255526	6.92493	-58.2391	0	0	1647.9
TSPAN4	-0.255481	7.13774	-27.0881	8.75504e-161	1.15826e-159	355.889
LCP1	-0.25413	6.92111	-94.1342	0	0	4168.98
CPVL	-0.254068	6.9413	-53.1922	0	0	1378.37
STX7	-0.25351	7.21497	-24.3826	8.89128e-131	1.02444e-129	286.907
ATP6V1F	-0.252477	7.91645	-16.1613	1.19885e-58	7.73634e-58	121.247
BCAM	0.252366	7.1301	24.901	2.74534e-136	3.23369e-135	299.573
AIF1	-0.252338	6.92278	-79.4341	0	0	3014.84
DSTN	0.251595	9.3816	17.5827	4.65944e-69	3.35533e-68	145.132
SEPT7	-0.251413	8.26857	-15.2292	2.73164e-52	1.62692e-51	106.669
BAIAP2	-0.251027	7.47598	-18.2377	3.80785e-74	2.8968e-73	156.81
PNISR	0.250934	7.9098	15.3438	4.72975e-53	2.8518e-52	108.415
NDRG2	-0.250611	7.23616	-22.0085	5.38603e-107	5.30813e-106	232.254
GSN	-0.250252	7.36048	-19.5649	5.12854e-85	4.25945e-84	181.768
CD207	-0.249824	6.9232	-56.8773	0	0	1572.97
SDC4	0.249278	7.45778	17.8525	3.9352e-71	2.88961e-70	149.891
IL20RB	-0.248921	7.71129	-16.568	1.54396e-61	1.02882e-60	127.877
ANKH	0.247944	7.02572	32.6693	2.15665e-232	3.81752e-231	520.57
MYL12A	-0.247521	8.59458	-15.1958	4.54316e-52	2.69822e-51	106.162
PEBP1	-0.246776	8.95409	-16.2394	3.38255e-59	2.19623e-58	122.508
DYNLL1	-0.246677	9.57797	-15.5433	2.16536e-54	1.33872e-53	111.485
IGBP1	0.246347	7.71743	16.1812	8.69554e-59	5.62856e-58	121.567
LYST	-0.245952	7.26385	-21.3964	2.98688e-101	2.82928e-100	219.057
MLPH	-0.245941	6.98347	-46.0562	0	0	1036.06
LAPTM5	-0.245659	6.92136	-99.4191	0	0	4621.49
FAM84A	0.245655	7.13914	25.9042	2.83588e-147	3.54457e-146	324.827
C3orf79	-0.245549	7.00387	-44.3019	0	0	958.993
RPL27A	0.245228	11.9385	32.7783	6.38072e-234	1.1358e-232	524.087
CIDEA	0.244581	6.91644	66.0152	0	0	2106.29
RAB11A	-0.244486	8.03727	-15.3245	6.35661e-53	3.81457e-52	108.12
H3F3B	-0.243855	11.6298	-22.8802	1.89413e-115	2.00052e-114	251.679
CD1A	-0.243644	6.92061	-61.2766	0	0	1820.81
IGFBP4	0.243428	6.94246	47.4099	0	0	1097.43
TPT1	0.243352	11.9666	29.9144	2.02556e-195	3.05619e-194	435.534
CST6	-0.243009	7.17868	-22.8881	1.58251e-115	1.67698e-114	251.858
RGS16	-0.242773	7.13656	-21.9441	2.20888e-106	2.15681e-105	230.846
S100A8	0.242077	7.59508	13.7602	5.01394e-43	2.6813e-42	85.4405
CCL19	0.241923	6.90952	50.5463	0	0	1246.04
FMN1	-0.241905	7.01609	-36.2646	2.21993e-285	4.48016e-284	642.462
CYSTM1	-0.241505	7.21463	-22.6936	1.3002e-113	1.35072e-112	247.459
CSTA	-0.24143	8.10446	-13.4596	3.03428e-41	1.59438e-40	81.3599
CCDC80	-0.240842	7.01578	-34.0023	2.04765e-251	3.81647e-250	564.327
ITM2A	0.240572	7.16215	23.0798	1.97386e-117	2.10578e-116	256.234
EEF1D	0.240559	10.1751	20.6009	5.03245e-94	4.48532e-93	202.457
CENPP	-0.240158	7.24176	-21.0625	3.4819e-98	3.21176e-97	212.012
IER5	-0.24005	7.26064	-20.088	1.65534e-89	1.41755e-88	192.082
HIST3H2A	-0.239427	7.12012	-25.694	6.16802e-145	7.58965e-144	319.454
VIMP	-0.239339	7.50749	-17.0666	3.53752e-65	2.4473e-64	136.228
SEPT9	-0.239312	7.23668	-21.4251	1.61994e-101	1.53906e-100	219.668
GNG11	-0.239298	6.96123	-42.3412	0	0	876.209
NGFRAP1	0.239168	7.5651	16.4605	9.10225e-61	6.0147e-60	126.109
ITGB1	-0.239003	7.8157	-15.4764	6.11612e-54	3.7629e-53	110.451
NCOA7	0.238186	7.3505	18.1296	2.71242e-73	2.04626e-72	154.852
LMAN1	0.237855	7.38431	18.3135	9.56038e-75	7.3479e-74	158.187
CHI3L2	0.237475	6.91608	57.6746	0	0	1616.64
PFN1	-0.237316	9.05961	-15.0722	2.95711e-51	1.74156e-50	104.297
GAPDH	0.237258	10.5362	16.9186	4.3645e-64	2.99652e-63	133.724
NDUFB2	-0.237185	7.87137	-15.4213	1.43355e-53	8.73501e-53	109.603
SERPINA12	-0.237046	6.97124	-37.3475	2.24333e-302	4.8027e-301	681.563
FEZ1	-0.236924	6.98551	-40.7967	0	0	813.527
VAT1	-0.236767	7.09334	-27.571	1.82532e-166	2.48754e-165	368.951
NBL1	0.236736	7.57953	16.7473	7.80161e-63	5.27629e-62	130.851
GTF2I	0.23672	7.69339	15.8779	1.1249e-56	7.11424e-56	116.724
SDC1	0.23652	7.75798	15.3604	3.66539e-53	2.22061e-52	108.668
TRIM29	0.236351	8.0574	15.0592	3.59586e-51	2.11578e-50	104.103
RHOB	-0.236212	8.07834	-12.7275	4.55997e-37	2.22281e-36	71.7984
H2AFX	-0.236036	7.45269	-17.3193	4.60611e-67	3.26134e-66	140.554
EIF3M	0.235276	8.0258	14.7288	4.96133e-49	2.85299e-48	99.1979
ZNF106	-0.234544	7.41974	-18.3643	3.76794e-75	2.92258e-74	159.116
TMEM98	0.234537	7.05598	28.0371	4.85652e-172	6.8239e-171	381.77
ACTR3	-0.234365	7.77656	-15.3141	7.45785e-53	4.47118e-52	107.961
PRKD3	-0.234304	7.1223	-25.4735	1.66594e-142	2.01086e-141	313.864
JUND	-0.233841	7.48	-16.4174	1.85033e-60	1.21887e-59	125.402
ALDH3A2	0.233446	8.3675	13.766	4.62985e-43	2.48008e-42	85.5198
AGPAT2	-0.23342	7.28693	-20.7491	2.37595e-95	2.13869e-94	205.502
CDCA7L	0.232446	7.21826	20.5762	8.35655e-94	7.42713e-93	201.951
KREMEN1	0.231703	7.09958	25.7281	2.58266e-145	3.2028e-144	320.323
MORF4L1	-0.231649	8.45481	-14.4095	5.2399e-47	2.93852e-46	94.5603
HLA-DMB	-0.231638	6.92024	-80.1123	0	0	3064.54
GNAI1	-0.23157	7.45044	-17.117	1.49468e-65	1.03857e-64	137.086
HPGD	-0.231062	7.05537	-27.1862	6.25448e-162	8.37942e-161	358.524
MCL1	-0.230792	8.25747	-13.2281	6.71975e-40	3.44523e-39	78.2796
IRX3	0.230685	7.25943	20.3271	1.34143e-91	1.17738e-90	196.885
IFRD1	-0.230593	7.91247	-13.3042	2.4416e-40	1.26099e-39	79.2863
NINJ1	-0.230247	7.41044	-17.0045	1.01718e-64	7.01404e-64	135.175
TERF2IP	-0.230085	7.91183	-14.4017	5.86827e-47	3.28509e-46	94.4476
C6orf1	-0.229924	7.24229	-20.5491	1.45698e-93	1.29131e-92	201.396
LGALS7	0.229455	7.71289	15.8755	1.16991e-56	7.39155e-56	116.685
ENPP2	-0.229304	6.97127	-43.0694	0	0	906.549
SYNGR1	-0.229134	7.32605	-19.8977	7.34877e-88	6.20095e-87	188.299
BCL11A	0.228386	7.31918	18.3573	4.28558e-75	3.32002e-74	158.987
TPP1	-0.226736	7.06703	-27.7795	6.00098e-169	8.3031e-168	374.66
CALML5	-0.226634	7.77763	-12.1269	8.20944e-34	3.81962e-33	64.3511
TMEM50A	-0.226537	7.89294	-14.5646	5.51956e-48	3.13137e-47	96.8
C19orf48	0.226518	7.29848	18.7514	2.89773e-78	2.3069e-77	166.264
EIF2S3	0.226505	7.60521	15.4187	1.49398e-53	9.09445e-53	109.562
BARX2	0.226016	7.02116	31.7318	1.86179e-219	3.10478e-218	490.816
CNFN	-0.225503	6.92986	-50.1657	0	0	1227.58
RAB5C	-0.225482	7.49966	-16.6839	2.24904e-62	1.50817e-61	129.796
MZT2B	0.225388	8.08927	13.9814	2.31453e-44	1.25898e-43	88.5001
PPP1R16A	0.224924	7.49818	16.2838	1.64354e-59	1.07041e-58	123.227
GNAI2	-0.224682	7.28895	-18.7518	2.87762e-78	2.29377e-77	166.271
RALBP1	-0.224475	7.88989	-14.2272	7.16926e-46	3.97825e-45	91.957
DSC1	-0.224338	7.22383	-19.4021	1.21226e-83	9.97673e-83	178.614
SOX15	-0.224175	7.90357	-14.006	1.63799e-44	8.92514e-44	88.844
VAMP2	-0.223946	7.91327	-14.2147	8.56211e-46	4.74284e-45	91.7804
JUP	0.223826	8.03706	14.3241	1.79294e-46	9.98404e-46	93.3361
IFI6	-0.2236	7.03653	-22.8823	1.80812e-115	1.91287e-114	251.725
GPSM3	-0.223156	6.94889	-45.6162	0	0	1016.46
MAGED2	-0.223127	7.35253	-18.1834	1.02191e-73	7.72773e-73	155.825
GGCT	0.222837	7.47761	16.2763	1.85778e-59	1.2087e-58	123.105
NOB1	0.222749	7.42474	16.963	2.05988e-64	1.41732e-63	134.472
CD59	-0.222639	7.95717	-14.4532	2.78559e-47	1.57189e-46	95.189
CAP1	-0.22244	7.56186	-15.6913	2.14404e-55	1.33728e-54	113.788
CRYM	-0.222391	6.96938	-36.3477	1.1581e-286	2.3447e-285	645.413
CYB5R3	-0.222343	7.45001	-16.5826	1.2116e-61	8.09056e-61	128.118
VAMP8	-0.222293	8.20372	-13.6043	4.25544e-42	2.26421e-41	83.3135
TCEB1	-0.222255	7.81188	-14.3065	2.30837e-46	1.2843e-45	93.0847
LSAMP	-0.222232	6.97986	-38.1361	0	0	710.76
[truncated: 4,102 more rows]

[truncated: 10 more sheets: channel, mitotic , spinous, granular, mel1, mel2, immune, basal subclustering - basal1, basal subclustering - basal2, basal subclustering - basal3]
