# Supplementary material for: Transcriptional Programming of Normal and Inflamed Human Epidermis at Single-Cell Resolution
Source: Cell Rep. Author manuscript; Available in PMC 2019 Feb 7. (PMC6367716; doi:10.1016/j.celrep.2018.09.006)
Supplement: 6 [file NIHMS1516330-supplement-6.xlsx]

## Sheet: cell # per cluster
	IFE mitotic	IFE basal	IFE KRT15 basal	IFE channel	IFE basal/spinous	IFE spinous1	IFE spinous2	IFE spinous S100	KRT15 GPX4	KRT17 basal	APOE	Sebaceous	KRT17 KRT6B	HR-WNTI	UHF diff
s11	36	414	148	60	468	310	38	9	229	2	80	76	46	122	6
scalp26	143	1326	794	117	1704	657	144	25	1022	375	477	139	111	708	30
scalp32	207	1610	1393	288	1369	2174	651	473	516	0	354	45	235	423	50

## Sheet: IFE mitotic
	logFC	AveExpr	t	P.Value	adj.P.Val	B
TUBA1B	2.31858	8.89832	49.1041	0	0	1128.12
HMGB2	2.0881	7.72592	49.0149	0	0	1124.22
STMN1	1.95407	7.54425	45.1886	0	0	962.375
H2AFZ	1.88138	8.68351	39.192	0	0	730.571
HIST1H4C	1.73734	7.52604	41.7012	0	0	824.218
TK1	1.62046	6.83598	99.3247	0	0	3985.09
MT2A	1.55498	8.60232	26.2901	9.77028e-150	5.62857e-148	330.881
HMGB1	1.45039	9.77515	43.2053	0	0	882.681
HMGN2	1.39745	8.47645	31.5166	1.01188e-212	6.74976e-211	475.699
KIAA0101	1.39086	6.82533	87.7496	0	0	3237.42
DEK	1.35559	7.95583	31.8181	1.13893e-216	7.84499e-215	484.779
NUSAP1	1.35427	7.05928	46.3345	0	0	1009.74
MKI67	1.35176	6.79282	106.462	0	0	4461.48
PTTG1	1.32676	7.06258	45.1013	0	0	958.806
PCNA	1.31956	7.37352	35.282	1.93806e-264	1.42808e-262	594.646
KRT14	1.30435	12.8611	23.7357	8.33741e-123	4.22673e-121	268.984
CENPF	1.29537	6.8139	75.417	0	0	2487.38
DUT	1.29322	7.62994	31.592	1.0497e-213	7.07653e-212	477.962
TUBB	1.27338	9.05685	29.9792	4.07969e-193	2.5853e-191	430.615
CKS1B	1.23727	7.58716	31.3272	2.93796e-210	1.91937e-208	470.035
TOP2A	1.15639	6.79558	90.4737	0	0	3410.07
SMC4	1.1356	7.12345	37.0672	9.46738e-291	7.31644e-289	655.168
KRT5	1.08324	11.5908	19.9135	2.27371e-87	9.67015e-86	187.581
TYMS	1.06532	6.80272	83.2302	0	0	2956.17
CALML5	-1.03102	7.67392	-21.4379	8.48661e-101	4.0134e-99	218.421
CKS2	1.01148	7.48415	26.2426	3.24793e-149	1.85424e-147	329.682
KRTDAP	-1.00258	9.006	-16.463	1.72524e-60	5.52163e-59	125.889
CENPW	0.968034	6.91672	46.0664	0	0	998.575
SMC2	0.953866	6.95773	40.282	0	0	770.648
UBE2C	0.952021	6.80215	71.256	0	0	2248.09
KRT15	-0.946172	10.3775	-12.3374	7.67126e-35	1.6821e-33	67.1291
GAPDH	0.931906	10.5067	25.3542	1.41986e-139	7.82404e-138	307.522
PRC1	0.930569	6.89441	46.7695	0	0	1027.97
NASP	0.927017	7.68739	22.3269	4.61458e-109	2.24943e-107	237.407
H2AFV	0.906326	7.36479	25.1821	9.65985e-138	5.18767e-136	303.31
BIRC5	0.905405	6.87152	47.1837	0	0	1045.42
PTMA	0.885043	12.4904	41.234	0	0	806.409
NUCKS1	0.86448	8.47721	20.5896	3.28683e-93	1.49846e-91	200.993
ZWINT	0.856702	6.81864	61.4615	0	0	1718.01
ANP32B	0.854412	8.26572	20.4441	6.14895e-92	2.74408e-90	198.071
RANBP1	0.848739	7.72035	21.0988	9.92295e-98	4.65791e-96	211.374
CDK1	0.810262	6.78001	82.823	0	0	2931.21
SBSN	-0.802717	7.82153	-15.8022	6.64667e-56	2.03478e-54	115.372
MCM7	0.793249	7.03301	28.8958	7.7828e-180	4.74227e-178	400.078
MAD2L1	0.791906	6.8154	59.1607	0	0	1601.02
DNMT1	0.782338	7.01369	29.748	3.034e-190	1.90361e-188	424.012
DNAJC9	0.780093	7.17993	24.66	2.95485e-132	1.54751e-130	290.702
CENPU	0.763417	6.92531	35.7088	1.25926e-270	9.61436e-269	608.878
MT1X	0.760987	8.33851	12.5772	3.88774e-36	8.79879e-35	70.0918
HNRNPA2B1	0.754742	8.8748	18.7679	6.65826e-78	2.60453e-76	165.847
CALML3	-0.752033	7.93149	-15.1075	2.81084e-51	8.13348e-50	104.767
GJA1	-0.750657	7.77135	-17.3761	3.98491e-67	1.35765e-65	141.113
TPX2	0.748998	6.78867	68.3869	0	0	2087.76
RAN	0.74114	8.76678	18.0017	7.15774e-72	2.60682e-70	152.003
SNRPB	0.739395	8.16129	17.6847	1.90208e-69	6.73381e-68	146.439
HLA-B	0.725146	10.5262	19.3597	9.98547e-83	4.05628e-81	176.921
ASPM	0.722606	6.77281	72.4955	0	0	2318.58
MZT2A	0.720949	7.65151	18.1366	6.46644e-73	2.36866e-71	154.399
PHGDH	0.716591	7.95042	16.6901	4.15179e-62	1.36321e-60	129.601
MZT2B	0.708843	8.08184	17.0339	1.34106e-64	4.54455e-63	135.315
CENPH	0.706313	6.90052	34.6722	1.03369e-255	7.52928e-254	574.573
H2AFX	0.705673	7.37207	19.4776	1.04953e-83	4.34698e-82	179.168
RRM1	0.705098	7.10877	23.9381	7.56574e-125	3.86646e-123	273.677
SLC25A5	0.699873	9.11353	16.8727	2.00315e-63	6.68105e-62	132.622
HIST1H1D	0.698137	6.83549	39.767	0	0	751.556
KIF20B	0.695194	6.92102	31.3653	9.41139e-211	6.2125e-209	471.172
TPPP3	0.693458	7.54855	13.94	5.86959e-44	1.54982e-42	87.9953
USP1	0.68462	7.46981	18.1874	2.59962e-73	9.6338e-72	155.308
LSM4	0.680502	7.34235	19.4068	4.06296e-83	1.6611e-81	177.818
B2M	0.679918	12.2245	24.1111	1.32323e-126	6.81734e-125	277.715
MCM3	0.676671	6.93547	29.3881	8.16496e-186	5.07268e-184	413.826
HINT1	0.670152	9.79366	20.5777	4.17644e-93	1.89044e-91	200.754
KRT17	-0.668815	8.39397	-9.12243	8.03925e-20	1.11476e-18	32.8467
SPINK5	-0.666136	7.60985	-12.978	2.34595e-38	5.5679e-37	75.1701
LY6D	0.662509	9.61008	12.0316	3.17359e-33	6.72611e-32	63.432
NAP1L1	0.659655	8.93072	16.282	3.24128e-59	1.03216e-57	122.967
FAM111B	0.656669	6.80878	46.8558	0	0	1031.53
CDKN3	0.655065	6.77858	63.5626	0	0	1827.46
HELLS	0.651854	6.84242	38.052	9.8488e-306	8.10544e-304	689.634
ATAD5	0.650412	6.84229	39.0141	0	0	724.083
RRM2	0.646721	6.77805	65.3296	0	0	1921.39
RPA3	0.639785	7.15815	20.536	9.7023e-93	4.36053e-91	199.913
PSIP1	0.63742	7.1437	20.2823	1.56211e-90	6.92245e-89	194.845
TMPO	0.636299	6.94898	27.738	3.86764e-166	2.24856e-164	368.588
TUBB4B	0.633455	8.94099	13.7265	1.10921e-42	2.88077e-41	85.0721
ENO1	0.625492	9.08811	14.5625	8.64305e-48	2.39175e-46	96.7737
CSTB	-0.625192	8.77743	-12.9814	2.24419e-38	5.34641e-37	75.2142
HNRNPAB	0.623958	7.99076	14.8469	1.35447e-49	3.86635e-48	100.91
CALM2	0.618553	9.21814	15.6055	1.42159e-54	4.24934e-53	112.323
HNRNPA3	0.618469	8.3992	14.5383	1.22594e-47	3.37773e-46	96.4259
HIST1H1E	0.613712	6.96925	24.719	7.18376e-133	3.79362e-131	292.114
NCL	0.607864	9.34128	14.7737	3.97798e-49	1.12538e-47	99.8374
UBE2T	0.60723	6.83111	40.2774	0	0	770.436
ANXA5	0.606315	7.27614	17.6477	3.62966e-69	1.27784e-67	145.795
SMC3	0.604775	7.52587	15.696	3.49028e-55	1.05827e-53	113.721
SYNE2	0.603749	8.45147	13.2916	3.86292e-40	9.48812e-39	79.2521
CDT1	0.602961	6.81996	42.1437	0	0	841.187
CDC20	0.600888	6.90182	28.4303	2.88405e-174	1.72417e-172	387.274
ANP32E	0.599608	7.16702	19.0341	4.68497e-80	1.85554e-78	170.789
LSM3	0.597953	7.98292	14.5248	1.4909e-47	4.08998e-46	96.2312
TAGLN2	0.597102	8.54746	13.9862	3.08869e-44	8.22396e-43	88.6339
TMEM45A	-0.59659	8.27809	-11.6515	2.85977e-31	5.73492e-30	58.9635
LSM5	0.592208	7.73134	14.8337	1.64494e-49	4.67444e-48	100.716
MALAT1	-0.589236	15.2866	-18.8354	1.90989e-78	7.51736e-77	167.092
NMU	0.587041	7.00317	23.3397	7.2823e-119	3.60531e-117	259.928
RAD21	0.585674	7.30525	16.6507	7.94272e-62	2.59448e-60	128.955
NUDT1	0.584324	7.11713	19.9662	8.07849e-88	3.48254e-86	188.613
SMC1A	0.580718	7.17262	18.2831	4.65396e-74	1.73483e-72	157.022
CKAP2	0.580133	6.94418	25.0814	1.12323e-136	5.98145e-135	300.861
CLEC2B	0.573846	8.11278	12.7031	7.93292e-37	1.83471e-35	71.671
ANLN	0.570457	6.78475	54.9863	0	0	1396.82
HP1BP3	0.566055	7.56559	14.4625	3.65673e-47	9.98824e-46	95.3384
CCNB2	0.564694	6.77771	55.1389	0	0	1404.09
SRSF2	0.563483	8.82762	13.5019	2.33117e-41	5.9567e-40	82.0437
GMNN	0.56289	7.07049	20.0573	1.34715e-88	5.8472e-87	190.4
PSMB9	0.562625	7.27135	16.2281	7.71076e-59	2.44316e-57	122.104
SNRPG	0.562299	7.91144	13.7183	1.24057e-42	3.20877e-41	84.9608
PBK	0.555692	6.76401	74.9632	0	0	2461.22
AURKB	0.555134	6.7648	74.9252	0	0	2459.02
CENPK	0.55393	6.78975	48.5917	0	0	1105.72
GGCT	0.553466	7.33282	15.6321	9.41388e-55	2.84075e-53	112.733
GINS2	0.551378	6.81177	39.7403	0	0	750.575
SLBP	0.548762	7.28011	16.1625	2.21034e-58	6.93411e-57	121.055
LYPD3	-0.546957	8.26957	-11.4066	4.81847e-30	9.36646e-29	56.1607
SIVA1	0.545612	7.47394	14.7337	7.14781e-49	2.00423e-47	99.2542
CEBPB	-0.544468	8.04423	-12.0117	4.03245e-33	8.51788e-32	63.1942
RBBP7	0.542828	7.22341	16.6046	1.69598e-61	5.51149e-60	128.2
RNASEH2A	0.54135	6.85538	31.6987	4.2551e-215	2.89942e-213	481.163
HNRNPA1	0.540158	10.3624	18.3268	2.11369e-74	7.92571e-73	157.809
CCNB1	0.534986	6.80371	38.6556	0	0	711.156
DTYMK	0.534524	6.92114	25.3293	2.62172e-139	1.43223e-137	306.91
PRKDC	0.533401	7.24167	15.8663	2.43229e-56	7.51875e-55	116.373
HLA-A	0.532204	10.0357	13.8822	1.30599e-43	3.41986e-42	87.1998
PA2G4	0.530855	8.26541	12.3603	5.78543e-35	1.2819e-33	67.4094
SUPT16H	0.527827	7.39823	14.3495	1.84538e-46	4.9975e-45	93.7278
BRCA2	0.526023	6.80049	40.8479	0	0	791.776
ARL6IP1	0.525618	7.40713	13.9302	6.72487e-44	1.76828e-42	87.86
SLPI	-0.524573	7.68917	-10.5457	6.23924e-26	1.10134e-24	46.771
DHFR	0.524124	6.80073	41.1073	0	0	801.561
KRT1	0.522925	10.4248	9.50413	2.24297e-21	3.31321e-20	36.3851
C19orf48	0.52144	7.19801	16.1658	2.09774e-58	6.61362e-57	121.107
ATAD2	0.520471	6.85432	30.0591	4.16117e-194	2.66357e-192	432.894
CARHSP1	0.520125	7.15473	16.7534	1.45585e-62	4.80507e-61	130.645
TXNIP	-0.519463	9.17863	-10.2409	1.499e-24	2.52637e-23	43.6213
STRA13	0.519179	7.25604	15.6023	1.49517e-54	4.44831e-53	112.272
PLP2	0.519169	9.15864	13.1614	2.14891e-39	5.23756e-38	77.5461
H2AFY	0.518654	7.61273	13.4577	4.22295e-41	1.05358e-39	81.4529
HIST1H1C	0.51788	7.02834	17.8616	8.54636e-71	3.05979e-69	149.532
TPI1	0.514331	8.79495	12.0327	3.13346e-33	6.66333e-32	63.4447
SH3BGRL3	-0.513555	8.46151	-11.0257	3.47658e-28	6.40439e-27	51.9162
FEN1	0.511331	6.84017	31.8696	2.42891e-217	1.69143e-215	486.323
KRT6B	-0.505078	7.19821	-11.5715	7.24049e-31	1.44286e-29	58.0415
PAFAH1B3	0.504614	7.06086	17.9535	1.68351e-71	6.09623e-70	151.151
CLTB	-0.500573	8.64035	-11.3097	1.45083e-29	2.78603e-28	55.067
CENPA	0.49554	6.78914	43.89	0	0	909.804
HMMR	0.495069	6.76932	55.891	0	0	1440.17
C9orf16	-0.492269	7.80238	-11.4464	3.05792e-30	5.98087e-29	56.6119
HLA-C	0.490624	9.55403	12.5252	7.45624e-36	1.6815e-34	69.4448
CDCA4	0.490219	6.99675	19.4543	1.63978e-83	6.74758e-82	178.723
KIF22	0.488898	6.98621	19.9539	1.027e-87	4.39736e-86	188.374
GGH	0.487079	6.98774	20.082	8.26852e-89	3.63872e-87	190.886
RHOV	0.485969	7.98202	12.0045	4.39252e-33	9.24764e-32	63.1093
KPNA2	0.482938	7.32999	13.4858	2.89398e-41	7.36513e-40	81.8287
SNRPF	0.481092	7.97019	11.7503	8.99438e-32	1.83862e-30	60.1117
HNRNPR	0.476025	7.85214	11.4228	4.0076e-30	7.8142e-29	56.3435
HIST1H1B	0.475894	6.75937	66.2493	0	0	1971.09
ADRB2	0.475161	7.78297	10.0222	1.38789e-23	2.23792e-22	41.4173
CBX5	0.474509	7.1322	15.5109	6.12053e-54	1.80399e-52	110.869
ITM2B	-0.474069	9.81115	-13.3968	9.5412e-41	2.37108e-39	80.6425
SNRPD1	0.47373	7.85063	11.7763	6.62697e-32	1.36348e-30	60.4149
MRPL51	0.472752	7.8635	11.6729	2.227e-31	4.49442e-30	59.2117
BARD1	0.472569	7.02759	17.6383	4.2765e-69	1.49725e-67	145.632
CACYBP	0.471247	7.53525	12.2668	1.82619e-34	3.99053e-33	66.2676
PNRC1	-0.470979	9.63616	-11.6674	2.37469e-31	4.77726e-30	59.148
SGOL1	0.470705	6.76269	66.8896	0	0	2005.95
IMPDH2	0.467968	7.95957	11.0529	2.57393e-28	4.79736e-27	52.2143
FABP5	0.466991	8.23714	7.12788	1.0547e-12	1.02353e-11	16.6998
CENPN	0.466492	6.82922	30.8366	6.20923e-204	4.01509e-202	455.49
LMNB1	0.464878	6.80381	37.2633	1.07428e-293	8.40457e-292	661.942
ID3	0.461575	8.37458	8.27755	1.33703e-16	1.63883e-15	25.5265
SPRR1B	-0.461044	7.01206	-14.3644	1.49173e-46	4.05712e-45	93.9395
KPNB1	0.460359	7.42768	12.4599	1.68302e-35	3.76866e-34	68.6359
RAD51AP1	0.460194	6.77427	50.7975	0	0	1203.05
TACSTD2	-0.459665	9.47765	-8.50481	1.94765e-17	2.46352e-16	27.4261
ORC6	0.454555	6.81864	32.0351	1.58911e-219	1.11891e-217	491.346
CBX3	0.454368	7.39146	12.3383	7.58453e-35	1.66886e-33	67.1404
CCT5	0.453956	7.53513	11.9064	1.41996e-32	2.95026e-31	61.9443
VRK1	0.45337	6.88492	23.3125	1.35233e-118	6.64321e-117	259.31
HNRNPD	0.453341	7.65751	11.2716	2.23191e-29	4.24734e-28	54.6397
EEF1B2	0.453283	10.7422	15.8701	2.28822e-56	7.10807e-55	116.434
CFL1	0.451837	9.33973	11.9728	6.42345e-33	1.33899e-31	62.7319
GTSE1	0.45143	6.77329	48.5577	0	0	1104.25
MIF	0.451021	7.72099	11.0473	2.73646e-28	5.08336e-27	52.1536
CRNDE	0.449225	7.4521	11.877	2.01337e-32	4.16952e-31	61.5976
CCNA2	0.448658	6.76128	65.0004	0	0	1904.02
IDH2	0.447809	7.27833	13.4692	3.61829e-41	9.09886e-40	81.6066
RPA2	0.446825	7.09677	15.5197	5.3496e-54	1.58413e-52	111.003
MIS18BP1	0.444246	7.05852	15.8288	4.3824e-56	1.34812e-54	115.787
DIAPH3	0.444042	6.76295	64.2848	0	0	1865.89
CST6	-0.443792	7.66163	-9.54519	1.51323e-21	2.25102e-20	36.7743
SCCPDH	0.440993	6.95132	19.6851	1.93198e-85	8.10794e-84	183.151
CDK4	0.439276	7.24291	13.3157	2.80626e-40	6.91957e-39	79.5699
MCM5	0.438424	6.85142	25.214	4.44669e-138	2.40843e-136	304.084
SKA2	0.438013	6.94047	19.2589	6.78378e-82	2.72081e-80	175.011
HMGN1	0.437348	8.57411	10.8055	3.86751e-27	7.00241e-26	49.5273
HMGB3	0.437268	6.98891	17.4594	9.49653e-68	3.2885e-66	142.542
CCDC34	0.435366	6.94042	18.718	1.6708e-77	6.49562e-76	164.93
BRCA1	0.435182	6.7858	40.0914	0	0	763.528
SSRP1	0.434458	7.25671	13.1122	4.09441e-39	9.9411e-38	76.9052
HN1	0.432112	7.44571	11.3755	6.87081e-30	1.32341e-28	55.8086
FBL	0.429741	8.27399	10.2052	2.16182e-24	3.61463e-23	43.2586
HSPD1	0.428317	8.10021	9.62665	6.89832e-22	1.04581e-20	37.5514
TPM3	0.424241	7.83049	10.1888	2.55899e-24	4.24512e-23	43.0916
PPIH	0.423574	7.07369	15.1521	1.43765e-51	4.19834e-50	105.434
KIF11	0.422926	6.76779	54.197	0	0	1359.5
YBX1	0.421924	9.88263	12.7904	2.61473e-37	6.11422e-36	72.7739
HNRNPF	0.421687	8.04709	10.2616	1.21165e-24	2.053e-23	43.8321
BUB3	0.419717	7.25993	12.6783	1.08639e-36	2.49438e-35	71.3586
ATP5G1	0.419565	7.92928	9.97495	2.2306e-23	3.55159e-22	40.9475
GJB2	-0.417121	7.17818	-10.8274	3.04996e-27	5.55391e-26	49.7628
CLSPN	0.416978	6.79108	35.6088	3.69855e-269	2.75738e-267	605.501
MT1E	0.416389	7.24522	11.5286	1.18822e-30	2.36042e-29	57.5499
NOP56	0.412714	7.61488	10.4136	2.50309e-25	4.34577e-24	45.3944
EZH2	0.411177	6.89848	20.6133	2.03657e-93	9.42027e-92	201.47
APP	-0.409737	7.6334	-10.398	2.94604e-25	5.10084e-24	45.2329
HES1	0.408445	8.56948	6.94123	4.00852e-12	3.71918e-11	15.3905
KRT2	-0.407821	7.18789	-10.1814	2.75981e-24	4.55441e-23	43.0167
SPC25	0.407359	6.75841	64.6256	0	0	1884.01
ASF1B	0.406625	6.76943	48.9019	0	0	1119.23
PRDX4	0.406383	7.21021	12.6586	1.39337e-36	3.18766e-35	71.1113
RPSA	0.406137	11.25	16.5747	2.7725e-61	8.96394e-60	127.71
MT1G	0.405097	6.94794	15.9214	1.02111e-56	3.18758e-55	117.238
SAE1	0.404539	6.9907	16.495	1.0222e-60	3.28817e-59	126.41
NDUFA4L2	0.404311	7.91309	7.11672	1.14341e-12	1.10693e-11	16.6206
RHEB	0.403666	7.68293	10.1969	2.35472e-24	3.9165e-23	43.1739
SOX4	-0.402935	7.7119	-8.06479	7.75429e-16	8.98336e-15	23.7943
NME1	0.402705	7.64875	10.0922	6.83933e-24	1.10846e-22	42.118
CSTA	-0.401479	8.32407	-7.96726	1.71033e-15	1.94236e-14	23.0152
CALM3	0.401193	7.22806	12.2174	3.34082e-34	7.27518e-33	65.6677
S100A8	-0.399123	9.02936	-5.546	2.9605e-08	1.93409e-07	6.69881
ZDHHC12	0.39785	7.11572	13.675	2.24041e-42	5.77134e-41	84.373
CASC5	0.397843	6.76308	54.9259	0	0	1394.05
TPRKB	0.395578	7.23501	12.0622	2.19677e-33	4.71896e-32	63.7973
LSM2	0.393945	7.32177	11.4907	1.83874e-30	3.60746e-29	57.1166
PSME2	0.392099	7.74343	9.35529	9.21006e-21	1.3417e-19	34.9883
SRSF10	0.391337	7.51837	10.0861	7.27497e-24	1.17606e-22	42.0569
TMSB4X	-0.390875	11.1919	-9.04876	1.57798e-19	2.14125e-18	32.1804
EIF5A	0.390593	8.43291	9.25501	2.35656e-20	3.35585e-19	34.0595
EMP1	0.390211	8.1718	8.9906	2.67725e-19	3.60206e-18	31.6582
NFIC	0.389706	7.95163	9.32856	1.18417e-20	1.71326e-19	34.7398
SRSF3	0.389397	9.17317	9.51385	2.04361e-21	3.02579e-20	36.4772
RPLP0	0.389034	11.7468	16.9768	3.50505e-64	1.18146e-62	134.358
HADH	0.387902	7.01255	15.1319	1.94658e-51	5.65848e-50	105.133
RPL39L	0.387232	6.92982	17.5493	2.00594e-68	6.98442e-67	144.092
C19orf33	-0.385296	7.48102	-9.54762	1.47824e-21	2.20414e-20	36.7975
ILF2	0.384839	7.78529	9.53919	1.6029e-21	2.37883e-20	36.7174
YEATS4	0.384095	7.00412	14.9546	2.75161e-50	7.89003e-49	102.496
PAICS	0.383191	7.18813	12.1521	7.40057e-34	1.60059e-32	64.8778
SAC3D1	0.382205	6.93487	17.4483	1.14972e-67	3.95968e-66	142.352
LAGE3	0.382192	7.21457	11.7158	1.34755e-31	2.73699e-30	59.7104
NUPR1	-0.382093	8.61091	-8.1807	2.99235e-16	3.57783e-15	24.7324
CLDN4	-0.378096	7.16058	-10.7886	4.64127e-27	8.35561e-26	49.3465
SET	0.377478	8.34071	8.54449	1.38417e-17	1.76488e-16	27.7631
VKORC1	0.375978	7.28951	11.0283	3.37903e-28	6.24282e-27	51.9444
KIF23	0.374708	6.75966	56.7096	0	0	1479.97
LAMP1	-0.374671	7.85382	-9.06587	1.34968e-19	1.83934e-18	32.3348
LIG1	0.374562	6.87901	19.7209	9.6627e-86	4.08217e-84	183.842
CDCA8	0.374327	6.77156	42.5382	0	0	856.495
CEP55	0.373794	6.76639	49.6166	0	0	1150.59
HIST2H2AC	0.373386	6.92571	16.8144	5.29107e-63	1.75547e-61	131.654
PPA1	0.373333	8.23199	8.83885	1.0472e-18	1.37393e-17	30.3111
PPP1CA	0.372921	7.58008	9.83402	9.07051e-23	1.41228e-21	39.559
CDCA3	0.37224	6.76463	48.9116	0	0	1119.68
ESCO2	0.371785	6.75951	56.4224	0	0	1466.01
PTGES3	0.371556	8.44732	9.14442	6.56605e-20	9.16499e-19	33.0468
YWHAH	0.37062	7.39793	9.74488	2.18084e-22	3.36253e-21	38.6908
TPGS2	0.370259	7.07837	13.1834	1.61056e-39	3.94059e-38	77.8328
GPSM2	0.369913	7.08819	12.8694	9.50834e-38	2.23164e-36	73.7792
DDX39A	0.368922	7.19559	11.5924	5.68047e-31	1.13556e-29	58.2824
PSAP	-0.368679	7.8562	-8.88785	6.75815e-19	8.92217e-18	30.7436
FXYD3	-0.368408	9.36877	-9.25927	2.26485e-20	3.23251e-19	34.0988
FAM213A	0.367688	7.88141	8.1403	4.17655e-16	4.97497e-15	24.4039
PPIA	0.367609	10.1041	12.42	2.76331e-35	6.16588e-34	68.1434
HPRT1	0.366311	7.07303	13.0639	7.68594e-39	1.859e-37	76.2792
HIST1H1A	0.365936	6.77519	37.6013	7.93097e-299	6.28232e-297	673.747
TOPBP1	0.365624	6.92125	16.9128	1.02478e-63	3.436e-62	133.289
ARHGAP11A	0.364655	6.76589	47.943	0	0	1077.8
TUBB6	0.364365	7.3358	10.2005	2.26849e-24	3.78301e-23	43.2109
MXD3	0.364146	6.76567	47.8068	0	0	1071.96
CDCA5	0.363814	6.76645	47.5373	0	0	1060.45
TRA2B	0.362511	8.24143	8.25557	1.60658e-16	1.9541e-15	25.3454
SNRPA1	0.362224	7.17872	11.5136	1.41228e-30	2.78804e-29	57.3785
NUF2	0.361591	6.76031	55.1477	0	0	1404.65
PDLIM1	0.360767	8.15614	8.37959	5.66467e-17	7.08028e-16	26.3732
GCHFR	0.360245	6.99679	13.9583	4.54903e-44	1.20616e-42	88.2488
DLGAP5	0.359091	6.75733	56.1706	0	0	1453.81
EBP	0.358894	7.26437	10.7218	9.53648e-27	1.70233e-25	48.6326
TMEM106C	0.358375	6.99219	14.2927	4.13988e-46	1.11636e-44	92.9239
PFDN5	-0.357358	9.6791	-11.4019	5.08726e-30	9.85871e-29	56.1068
GJB6	-0.357323	7.05691	-11.7326	1.10752e-31	2.25671e-30	59.9051
RFC1	0.357242	7.35793	9.88984	5.21584e-23	8.20168e-22	40.1067
HNRNPDL	0.355697	8.75456	8.5849	9.75993e-18	1.25454e-16	28.1078
WDR34	0.355084	6.88309	18.3856	7.28769e-75	2.76539e-73	158.871
HSPB1	-0.354387	11.4517	-8.01161	1.1951e-15	1.37198e-14	23.3682
TUBA1C	0.354255	8.24107	7.72931	1.13327e-14	1.21928e-13	21.154
FUS	0.353956	8.88999	8.19043	2.76083e-16	3.31352e-15	24.8118
XRCC5	0.353498	7.97031	8.42182	3.95875e-17	4.95782e-16	26.7265
NDC80	0.353325	6.75989	52.1812	0	0	1265.89
TPM1	-0.353244	7.19298	-10.1305	4.63821e-24	7.5365e-23	42.5026
UBE2S	0.352141	6.98184	14.1657	2.50087e-45	6.68692e-44	91.1345
BCL7C	0.352095	7.06908	12.6173	2.34828e-36	5.3529e-35	70.5927
ETFB	0.351425	7.47618	9.43346	4.39759e-21	6.43591e-20	35.7193
RIF1	0.350915	7.15024	11.2093	4.50004e-29	8.51247e-28	53.9441
MSH6	0.348204	7.02986	12.9958	1.86414e-38	4.45775e-37	75.3986
PERP	-0.348134	11.8689	-13.4646	3.84769e-41	9.63747e-40	81.5454
RBP1	-0.348109	7.31697	-9.79294	1.36022e-22	2.11268e-21	39.158
LDHB	0.347941	7.28234	9.585	1.03161e-21	1.54912e-20	37.1533
CLDN1	-0.347803	7.54318	-8.47909	2.42813e-17	3.06516e-16	27.2086
ECT2	0.347692	6.78628	32.6971	2.28732e-228	1.64713e-226	511.681
SFRP1	-0.347592	7.18414	-11.2182	4.07106e-29	7.72404e-28	54.0435
DEPDC1	0.346805	6.75653	59.5128	0	0	1618.89
TSEN34	0.346748	7.37482	9.69323	3.61267e-22	5.50325e-21	38.1914
POLE3	0.343477	7.21393	10.6201	2.8334e-26	5.01543e-25	47.5533
BANF1	0.343095	7.65786	8.69349	3.78657e-18	4.91711e-17	29.0422
PPDPF	-0.342854	8.62036	-8.32619	8.88989e-17	1.09815e-15	25.9288
DSC3	0.342693	8.76207	8.07404	7.19064e-16	8.40721e-15	23.8686
COMMD4	0.341895	7.07876	12.1844	4.99416e-34	1.08384e-32	65.2684
AHNAK2	-0.340979	8.46961	-7.48349	7.5428e-14	7.79751e-13	19.2902
CHEK1	0.34022	6.7968	28.3856	9.87152e-174	5.84634e-172	386.045
SKP1	-0.340107	8.93906	-9.20339	3.80767e-20	5.36204e-19	33.5853
CKLF	0.339838	6.86116	19.2118	1.65516e-81	6.59671e-80	174.122
CD24	-0.33953	6.89944	-14.6999	1.17272e-48	3.2738e-47	98.7615
SRSF7	0.33926	8.41791	7.70969	1.32113e-14	1.41659e-13	21.0031
NCOA7	0.337408	7.26174	9.26408	2.16542e-20	3.09757e-19	34.1432
RPLP1	0.335966	13.8363	19.6133	7.73678e-85	3.22552e-83	181.768
RBMX	0.335071	7.72414	8.17799	3.06013e-16	3.65199e-15	24.7104
ZFP36L1	0.334948	9.26126	6.75995	1.41924e-11	1.26139e-10	14.1519
NCAPG	0.334838	6.75847	56.0679	0	0	1448.84
CENPE	0.334815	6.77939	32.2522	2.08461e-222	1.48429e-220	497.974
PARP1	0.333594	7.23465	9.9778	2.16757e-23	3.45992e-22	40.9759
HSPE1	0.333542	8.36648	7.86582	3.85575e-15	4.26421e-14	22.2149
CDCA7	0.333359	6.86311	17.9114	3.55099e-71	1.27856e-69	150.407
CRYAB	-0.332631	7.55831	-7.05716	1.75605e-12	1.6734e-11	16.1997
MARCKSL1	-0.332434	7.20155	-9.50087	2.31365e-21	3.40968e-20	36.3544
NOLC1	0.331769	7.35827	9.32622	1.21052e-20	1.7474e-19	34.7181
GSTO1	0.331169	7.48211	8.80902	1.3655e-18	1.78415e-17	30.0491
TACC3	0.330943	6.7613	48.4218	0	0	1098.45
SNHG15	0.330392	7.52912	8.59773	8.73172e-18	1.12465e-16	28.2176
LYAR	0.330054	7.06121	11.8539	2.64774e-32	5.46538e-31	61.3257
VDAC1	0.328781	7.94554	7.97665	1.5856e-15	1.80719e-14	23.0898
MTHFD1	0.328088	6.86582	18.3447	1.53099e-74	5.77492e-73	158.131
BCL2L12	0.327102	6.863	18.479	1.33647e-75	5.10195e-74	160.561
UQCC2	0.326478	7.22173	10.0216	1.39543e-23	2.24437e-22	41.4119
ITM2A	-0.326318	7.10399	-11.5021	1.61284e-30	3.17408e-29	57.2467
FTL	-0.324823	9.93668	-7.51006	6.16268e-14	6.42318e-13	19.4888
IFI27	-0.324097	8.0336	-5.3066	1.12901e-07	6.9327e-07	5.40203
DKC1	0.323992	7.36365	8.96681	3.32045e-19	4.42052e-18	31.4455
EIF4EBP1	0.32394	7.01773	12.5983	2.98189e-36	6.77284e-35	70.3553
HAT1	0.32281	7.19943	10.1445	4.0216e-24	6.58525e-23	42.6438
N4BP2L2	-0.321457	7.94251	-7.62769	2.49887e-14	2.6614e-13	20.3762
CCT2	0.321391	7.74816	7.96409	1.75462e-15	1.98909e-14	22.9901
PHF19	0.321156	6.78962	28.7927	1.36951e-178	8.26533e-177	397.214
CAPNS2	-0.321016	7.88236	-7.32662	2.45171e-13	2.47397e-12	18.1321
VPS29	0.320383	7.61898	8.25808	1.57329e-16	1.92099e-15	25.3661
CEP57	0.320177	7.08403	10.9916	5.06349e-28	9.30068e-27	51.5433
HMGN5	0.31987	6.95454	13.0613	7.95522e-39	1.91682e-37	76.245
DCTPP1	0.319772	7.22193	9.84028	8.52601e-23	1.33077e-21	39.6203
RFC2	0.318159	6.93986	14.2325	9.72932e-46	2.61249e-44	92.0738
MCM6	0.317522	6.80795	23.6946	2.15229e-122	1.08246e-120	268.038
COX5A	0.316704	7.96803	7.79539	6.73987e-15	7.31345e-14	21.6653
MIS18A	0.315766	6.86363	17.7367	7.67454e-70	2.73222e-68	147.344
DBF4	0.315741	6.95048	13.4699	3.58479e-41	9.05053e-40	81.6158
DAPL1	-0.315098	8.11235	-6.45637	1.09759e-10	9.00963e-10	12.1507
PRIM1	0.31485	6.86224	17.4393	1.34501e-67	4.6072e-66	142.196
NDUFB11	0.314838	8.16219	7.69711	1.45755e-14	1.55758e-13	20.9064
ITGB3BP	0.314411	7.00829	12.0381	2.93572e-33	6.26385e-32	63.5094
S100A6	-0.313943	9.0396	-5.43529	5.53615e-08	3.51529e-07	6.09199
PALLD	-0.31391	7.47289	-7.47865	7.8246e-14	8.07565e-13	19.2541
SFPQ	0.312667	8.06267	7.21916	5.42197e-13	5.33525e-12	17.3528
KDM5B	-0.312556	7.1428	-10.2719	1.08988e-24	1.8566e-23	43.937
GADD45G	-0.309455	7.36991	-7.11	1.20029e-12	1.15421e-11	16.573
CTSD	-0.309034	7.72664	-7.51661	5.86292e-14	6.13092e-13	19.5378
ANXA1	0.308983	9.23909	5.77005	8.044e-09	5.61397e-08	7.96414
MCM4	0.308076	6.91663	14.5932	5.53675e-48	1.53888e-46	97.2169
PMF1	0.307209	7.31158	8.92677	4.76464e-19	6.31664e-18	31.0888
CLIP1	-0.3072	7.68547	-7.39662	1.4532e-13	1.48531e-12	18.6458
MYL12B	-0.30659	9.18722	-8.32811	8.74774e-17	1.0827e-15	25.9447
BAZ1B	0.306413	7.16845	9.69794	3.45045e-22	5.28153e-21	38.2368
AP2S1	0.305647	7.77757	7.73167	1.11249e-14	1.19895e-13	21.1722
RFC4	0.305606	6.81835	21.5194	1.53444e-101	7.31111e-100	220.127
AKR7A2	0.305197	7.10793	10.4929	1.08969e-25	1.90756e-24	46.2184
POLR2K	0.304977	7.42902	8.42758	3.76939e-17	4.73003e-16	26.7749
MRPL18	0.303258	7.51804	8.06403	7.80241e-16	9.02261e-15	23.7882
SERBP1	0.301453	9.04367	7.80988	6.01093e-15	6.56746e-14	21.7779
CMSS1	0.30103	7.01622	11.2948	1.71804e-29	3.27927e-28	54.8993
CENPM	0.301025	6.76751	38.8203	0	0	717.102
MGST1	-0.300797	7.11067	-10.3015	8.02751e-25	1.3786e-23	44.2399
MPC2	0.300544	7.72791	7.58342	3.51531e-14	3.70042e-13	20.0406
FILIP1L	-0.30053	7.09117	-9.321	1.27126e-20	1.83091e-19	34.6697
CD9	-0.299811	9.55212	-7.68762	1.56944e-14	1.67433e-13	20.8337
CDC6	0.299587	6.79643	25.3868	6.4158e-140	3.5664e-138	308.315
TXN	0.299412	9.42238	7.49387	6.97077e-14	7.22975e-13	19.3677
YWHAQ	0.297868	8.02738	7.01576	2.36161e-12	2.2237e-11	15.9092
PRDX6	0.297819	8.13255	7.11286	1.17579e-12	1.13582e-11	16.5932
IL33	0.297597	7.01186	10.818	3.37518e-27	6.12851e-26	49.6623
UQCRC1	0.296974	7.66826	7.51855	5.77669e-14	6.05072e-13	19.5523
RACGAP1	0.296798	6.7999	24.3266	8.31202e-129	4.31748e-127	282.776
EXOSC8	0.295675	7.11446	10.0144	1.50043e-23	2.40715e-22	41.3401
DSC1	-0.295535	7.14508	-9.46857	3.14929e-21	4.63041e-20	36.0494
ARL4D	0.294795	8.25002	5.74226	9.48003e-09	6.50866e-08	7.80448
CCND1	0.294367	8.34813	5.91437	3.38676e-09	2.43608e-08	8.8056
RAD51C	0.293299	6.89145	14.7693	4.24169e-49	1.19465e-47	99.7735
TPR	0.292389	7.82462	6.91409	4.85346e-12	4.44457e-11	15.203
CREG1	-0.29169	7.29451	-8.30216	1.08794e-16	1.3387e-15	25.7297
ADM	-0.291473	7.64155	-5.474	4.45385e-08	2.84804e-07	6.3028
HINT2	0.289422	7.17192	9.21723	3.34873e-20	4.73681e-19	33.7122
MRPS26	0.289403	7.46306	7.9775	1.57468e-15	1.79798e-14	23.0966
SGOL2	0.288763	6.7775	29.3629	1.68176e-185	1.03469e-183	413.104
GBP2	-0.288651	7.63101	-6.98921	2.8531e-12	2.66668e-11	15.7238
C4orf3	-0.288083	7.92187	-7.01596	2.35815e-12	2.2237e-11	15.9106
TTK	0.287851	6.75874	47.495	0	0	1058.68
MYL12A	-0.287147	8.46965	-6.6412	3.19297e-11	2.76418e-10	13.3582
KIFC1	0.286864	6.78212	28.0636	6.19641e-170	3.6358e-168	377.314
PSMB8	0.286479	7.5607	7.46083	8.95628e-14	9.22861e-13	19.1214
UNG	0.285668	6.9392	12.7687	3.44642e-37	7.99999e-36	72.4994
ATP6V1G1	-0.285417	8.37219	-7.07156	1.58354e-12	1.51814e-11	16.3011
WHSC1	0.285409	6.83096	18.6034	1.37703e-76	5.32087e-75	162.827
PPM1G	0.285213	7.34632	8.0888	6.37322e-16	7.4791e-15	23.9875
XPO1	0.284842	7.13396	9.40048	6.01144e-21	8.77753e-20	35.4101
S100A7	-0.284791	7.73391	-4.76368	1.91455e-06	9.7528e-06	2.67253
LSM6	0.28477	7.18987	9.1057	9.37345e-20	1.2913e-18	32.695
PTMS	0.284762	8.04557	6.47309	9.8294e-11	8.07897e-10	12.2585
TAF15	0.284704	7.30547	8.11445	5.16498e-16	6.09507e-15	24.1946
LGALS3	-0.284389	9.25227	-6.70087	2.12806e-11	1.86522e-10	13.7553
XRCC6	0.284008	7.82272	7.00965	2.46665e-12	2.31573e-11	15.8665
HOPX	0.283327	8.84051	6.21368	5.28011e-10	4.05351e-09	10.6168
SRP9	0.282939	7.78529	7.03891	2.00152e-12	1.89308e-11	16.0714
GSTP1	0.282287	9.60769	7.06737	1.632e-12	1.56224e-11	16.2716
ADK	0.282142	7.38625	7.80724	6.13756e-15	6.68277e-14	21.7574
FBXO5	0.281922	6.7967	23.3909	2.27994e-119	1.13764e-117	261.087
POLD2	0.281772	7.17203	9.08244	1.16002e-19	1.59114e-18	32.4844
CDK5RAP2	0.281335	6.8957	13.834	2.5391e-43	6.62151e-42	86.5385
C17orf89	0.28118	7.38157	7.88604	3.28178e-15	3.65494e-14	22.3736
PSMC3	0.281165	7.41185	7.77678	7.80549e-15	8.45528e-14	21.5209
CCDC3	0.281139	7.54122	6.93059	4.321e-12	3.98788e-11	15.3169
GABARAPL2	-0.280699	7.61191	-7.24553	4.46699e-13	4.42994e-12	17.543
HSP90AA1	0.280684	11.1203	6.49457	8.52675e-11	7.04788e-10	12.3975
CKAP2L	0.280326	6.759	43.5924	0	0	898.005
LMNB2	0.279116	6.81579	20.0634	1.19845e-88	5.23762e-87	190.516
FAM84A	-0.278999	7.06526	-10.23	1.67625e-24	2.81015e-23	43.5106
FAM83D	0.27792	6.80912	19.3342	1.62554e-82	6.56118e-81	176.436
CHAF1A	0.27765	6.82538	18.4979	9.48752e-76	3.64378e-74	160.903
TFDP1	0.276916	6.99027	11.1482	8.92212e-29	1.67773e-27	53.2651
CSE1L	0.27654	6.98301	11.2984	1.64925e-29	3.15748e-28	54.9399
RBX1	0.276491	8.12606	6.81704	9.56383e-12	8.57228e-11	14.5384
FDPS	0.27458	7.34017	7.76958	8.26063e-15	8.93304e-14	21.4651
TTF2	0.274482	6.85325	15.7725	1.05838e-55	3.2245e-54	114.909
DDX21	0.274167	7.97699	6.27453	3.58032e-10	2.78046e-09	10.9959
PGAM1	0.272727	8.00987	6.38386	1.76545e-10	1.41796e-09	11.6863
CDCA2	0.272603	6.75873	42.5869	0	0	858.437
KHDRBS1	0.272178	7.72107	6.7391	1.63791e-11	1.4456e-10	14.0116
CYSTM1	-0.271446	7.10226	-8.86769	8.09471e-19	1.06424e-17	30.5654
PSMG1	0.270168	7.0999	9.3465	1.00039e-20	1.45401e-19	34.9066
MASTL	0.270024	6.86861	14.9751	2.03007e-50	5.84753e-49	102.799
GUK1	-0.269832	8.97125	-6.76437	1.37667e-11	1.22528e-10	14.1817
SOX9	-0.269525	7.02368	-9.90171	4.63526e-23	7.30688e-22	40.2235
NDRG2	-0.269432	7.10786	-9.09072	1.07531e-19	1.47814e-18	32.5593
RCC1	0.26928	6.89931	13.5022	2.32428e-41	5.9567e-40	82.0467
FOSB	0.268735	8.41368	5.32109	1.04281e-07	6.4283e-07	5.47887
TOMM40	0.268692	7.23541	8.255	1.61425e-16	1.95967e-15	25.3407
PFN1	0.268658	8.80775	6.41395	1.4503e-10	1.17077e-09	11.8784
ING2	0.268265	7.62223	6.62752	3.50246e-11	3.02386e-10	13.2677
HAUS1	0.267929	6.95146	11.5258	1.22775e-30	2.43133e-29	57.5174
HSP90B1	0.267355	7.91295	6.03651	1.60314e-09	1.1882e-08	9.53394
SDC1	-0.267147	7.91147	-6.16567	7.15559e-10	5.4111e-09	10.3203
KIF2C	0.266991	6.75348	51.9253	0	0	1254.18
NDUFB6	0.266032	7.57331	6.96825	3.31086e-12	3.08543e-11	15.5779
WEE1	0.265639	7.08645	9.07346	1.2593e-19	1.72359e-18	32.4033
PRDX2	0.265121	8.29179	6.19257	6.0367e-10	4.58688e-09	10.4861
AHNAK	-0.265008	8.67656	-6.27751	3.51262e-10	2.73122e-09	11.0145
H3F3A	0.264759	10.6803	10.3855	3.35542e-25	5.77807e-24	45.104
LY6G6C	-0.264665	6.92757	-12.6947	8.82529e-37	2.03367e-35	71.5651
CAMTA1	0.264643	7.58332	6.90509	5.17059e-12	4.71111e-11	15.141
AURKA	0.264549	6.79245	22.2515	2.39393e-108	1.15804e-106	235.764
CCDC109B	0.264351	6.94396	11.6749	2.17441e-31	4.40232e-30	59.2355
HNRNPM	0.26329	7.94378	6.24775	4.24975e-10	3.28023e-09	10.8286
SUZ12	0.26324	6.98292	10.6237	2.72494e-26	4.83696e-25	47.592
OLA1	0.262855	7.47356	7.05171	1.82604e-12	1.73487e-11	16.1614
ANAPC11	0.262374	7.7776	6.4141	1.44895e-10	1.17077e-09	11.8793
RNPS1	0.261927	7.62264	6.68609	2.35387e-11	2.05178e-10	13.6566
YWHAE	0.261606	8.48815	6.37584	1.86026e-10	1.49221e-09	11.6352
POLD3	0.261556	6.88238	13.4782	3.20903e-41	8.13424e-40	81.7259
TROAP	0.261455	6.76055	37.9061	1.67176e-303	1.3582e-301	684.504
SOSTDC1	-0.261292	7.04902	-8.36581	6.36499e-17	7.92434e-16	26.2582
BOLA3	0.261023	6.99871	10.2591	1.24366e-24	2.10162e-23	43.8062
IFNGR1	-0.260434	7.51288	-6.52142	7.13437e-11	5.97232e-10	12.5718
SSFA2	-0.260432	7.22915	-7.61439	2.7691e-14	2.94426e-13	20.2753
C1QBP	0.260003	8.0812	6.25287	4.11308e-10	3.18249e-09	10.8605
ARPC5	0.260001	7.80289	6.40293	1.55876e-10	1.25673e-09	11.808
RALBP1	0.259792	7.8681	6.33231	2.46765e-10	1.94738e-09	11.3593
GNAS	0.259233	7.61273	6.55493	5.70521e-11	4.83341e-10	12.7904
PALMD	-0.259179	7.69765	-5.97847	2.29138e-09	1.67673e-08	9.186
SNRPD3	0.259016	7.70695	6.54671	6.02735e-11	5.09238e-10	12.7367
ENSA	0.258957	8.55746	6.30888	2.8708e-10	2.25431e-09	11.2115
ILF3	0.258822	7.46788	6.85673	7.25484e-12	6.55834e-11	14.8091
PCBP1	0.258562	7.98194	6.23234	4.689e-10	3.61047e-09	10.7326
GDI2	0.258536	7.72874	6.45416	1.1137e-10	9.10644e-10	12.1365
C21orf58	0.25837	6.79879	20.8313	2.43294e-95	1.13364e-93	205.886
LSM7	0.257875	7.65764	6.56278	5.41335e-11	4.61081e-10	12.8418
CARD18	-0.25708	7.00582	-9.57577	1.12759e-21	1.68925e-20	37.0653
C9orf142	0.255457	7.14885	8.32512	8.97059e-17	1.10597e-15	25.9199
HSPB11	0.25525	7.19685	7.9433	2.0742e-15	2.343e-14	22.8253
CCNI	-0.254849	8.80261	-6.24942	4.20477e-10	3.24946e-09	10.839
HES4	0.254638	6.96029	10.9358	9.34452e-28	1.70652e-26	50.9357
HJURP	0.254006	6.75265	54.7308	0	0	1384.81
CDC25B	0.252931	6.79285	21.604	2.56989e-102	1.23374e-100	221.91
PSME1	0.25291	8.17526	5.90206	3.64903e-09	2.61583e-08	8.733
DNAJB1	0.252865	10.1435	4.75758	1.97326e-06	9.98768e-06	2.64352
ACAT2	0.252184	6.95542	10.6615	1.8212e-26	3.24184e-25	47.9914
DCTN3	0.25214	7.61451	6.60565	4.05927e-11	3.47616e-10	13.1233
SF3B5	0.251807	8.20246	6.21114	5.366e-10	4.11177e-09	10.601
PKM	0.251761	8.74515	5.83446	5.48133e-09	3.88536e-08	8.33713
FBXO32	-0.251428	7.10545	-7.97596	1.59441e-15	1.81397e-14	23.0843
KLF5	0.2512	8.37184	5.92672	3.14212e-09	2.26784e-08	8.87858
FTH1	-0.251002	10.6637	-5.92396	3.19523e-09	2.30355e-08	8.86226
SRSF5	-0.250806	8.45858	-5.8107	6.31739e-09	4.45309e-08	8.19906
CHI3L1	-0.250771	6.97988	-8.66726	4.76479e-18	6.16214e-17	28.8154
SOCS3	-0.250148	7.34189	-6.27761	3.51022e-10	2.73122e-09	11.0152
COMMD6	-0.250082	8.84094	-6.44999	1.14466e-10	9.34758e-10	12.1097
HSBP1	0.249517	7.68336	6.33896	2.3637e-10	1.87234e-09	11.4013
MRPL23	0.249273	7.42394	6.81757	9.52873e-12	8.55291e-11	14.542
CBR3	0.249097	7.26941	7.04157	1.96376e-12	1.86015e-11	16.0901
SOD1	0.249065	8.70251	6.13581	8.63507e-10	6.49115e-09	10.137
ALDH2	0.248497	8.3104	5.76874	8.10694e-09	5.65167e-08	7.95656
SDCBP2	-0.248422	7.01885	-9.55588	1.36551e-21	2.04086e-20	36.876
NONO	0.24839	7.41848	6.74629	1.559e-11	1.38367e-10	14.0599
SNHG8	-0.248131	9.11778	-5.9561	2.6273e-09	1.90712e-08	9.05279
SUMO2	0.24777	9.26197	7.22026	5.37857e-13	5.30077e-12	17.3607
BLVRB	0.247543	7.58728	6.42538	1.34564e-10	1.09325e-09	11.9516
TMEM14A	0.247295	6.95884	10.4553	1.61742e-25	2.81582e-24	45.827
CASP8AP2	0.246645	7.02429	9.17119	5.12926e-20	7.1753e-19	33.2908
CD82	0.246541	7.40933	6.697	2.185e-11	1.91248e-10	13.7294
PSMA4	0.246217	8.1231	5.97511	2.33905e-09	1.70896e-08	9.16595
DEFB1	-0.246201	7.56713	-6.16961	6.97984e-10	5.28449e-09	10.3445
CYP1B1	-0.246058	7.00096	-9.27812	1.89934e-20	2.72928e-19	34.2727
POP7	0.245842	7.3384	7.31373	2.69829e-13	2.70983e-12	18.038
NUDT21	0.245831	7.05696	8.91704	5.20023e-19	6.87971e-18	31.0024
NSG1	0.245787	7.63301	6.53315	6.59808e-11	5.54536e-10	12.6482
PIK3R1	-0.245658	7.32338	-6.69032	2.28696e-11	1.99621e-10	13.6848
SNRPE	0.245462	8.10848	5.9552	2.64177e-09	1.91543e-08	9.04744
PHIP	0.245403	7.27157	6.93554	4.17277e-12	3.86591e-11	15.3511
PHPT1	0.245223	7.82331	5.86062	4.68523e-09	3.33599e-08	8.48978
PPP1R10	0.245086	8.04117	5.41737	6.11942e-08	3.85475e-07	5.99495
IFNGR2	-0.245047	7.16643	-7.80919	6.0436e-15	6.59179e-14	21.7726
PRPF40A	0.244769	7.76518	6.01451	1.83629e-09	1.34995e-08	9.40166
PRDX5	-0.244655	8.18147	-5.87761	4.22964e-09	3.02178e-08	8.58932
CMC2	0.244034	7.0379	9.12402	7.92156e-20	1.10085e-18	32.8613
ATPIF1	0.243932	8.07939	5.76092	8.49069e-09	5.89326e-08	7.91161
MND1	0.243864	6.7601	37.7698	2.05066e-301	1.64494e-299	679.699
PLD3	-0.243647	7.1244	-8.07004	7.42922e-16	8.67016e-15	23.8365
TEX30	0.243171	6.86768	13.3789	1.21041e-40	2.99625e-39	80.4059
HNRNPH3	0.243016	7.56814	6.20247	5.66938e-10	4.32513e-09	10.5474
DIAPH1	0.242994	7.02973	9.22116	3.22867e-20	4.57721e-19	33.7483
KTN1	0.242987	8.9577	5.85774	4.76693e-09	3.38276e-08	8.47297
MDH1	0.24178	7.68289	6.16096	7.3715e-10	5.56626e-09	10.2913
RPS21	0.241611	10.4832	9.11975	8.23878e-20	1.13994e-18	32.8225
LAMP2	-0.241225	7.43456	-6.4863	9.00705e-11	7.42232e-10	12.3439
TM4SF1	-0.240626	7.18728	-6.93051	4.3233e-12	3.98788e-11	15.3164
NOP58	0.240049	7.45597	6.37374	1.8858e-10	1.51079e-09	11.6219
CALM1	0.239375	9.10585	5.66143	1.52216e-08	1.02726e-07	7.34446
HMGXB4	0.239229	7.04324	8.80611	1.40126e-18	1.82712e-17	30.0235
ANKRD36C	0.239041	6.91676	10.7859	4.77879e-27	8.57881e-26	49.3176
CYCS	0.238865	8.33095	5.46216	4.76092e-08	3.0352e-07	6.23818
PCMTD1	-0.238735	7.19764	-7.33417	2.31782e-13	2.34633e-12	18.1872
NPM1	0.2385	10.1703	7.88898	3.20553e-15	3.57631e-14	22.3967
TRMT112	0.238257	8.2043	5.76042	8.51607e-09	5.90441e-08	7.9087
HSPA8	0.238175	9.13227	5.01082	5.46704e-07	3.05508e-06	3.8786
STAT3	-0.238053	7.40048	-6.41689	1.4227e-10	1.15143e-09	11.8972
BLOC1S1	0.237167	7.55911	6.09008	1.14952e-09	8.58012e-09	9.85809
LGALS1	-0.236803	7.29902	-5.47935	4.32156e-08	2.77183e-07	6.33202
GLUL	-0.235999	7.77873	-5.25088	1.52951e-07	9.2134e-07	5.10838
HNRNPC	0.235724	8.74758	5.78439	7.3882e-09	5.1791e-08	8.04681
C9orf3	-0.235665	7.95208	-5.39969	6.75334e-08	4.24142e-07	5.89948
C4orf27	0.235112	7.16345	7.51537	5.91847e-14	6.1788e-13	19.5285
RPS3	0.235059	12.3376	11.7588	8.13346e-32	1.66802e-30	60.2116
MAGOHB	0.234946	6.96798	9.86932	6.39472e-23	1.00305e-21	39.905
APCDD1	0.234657	7.14079	7.49975	6.66586e-14	6.93622e-13	19.4116
FN3KRP	0.234516	6.9767	9.70668	3.16837e-22	4.8733e-21	38.3212
RALY	0.23428	7.21554	7.34017	2.21655e-13	2.24741e-12	18.2311
TAX1BP1	-0.234209	8.02153	-5.53179	3.21028e-08	2.08224e-07	6.62025
PAQR4	0.233915	6.80543	18.1449	5.57612e-73	2.05441e-71	154.547
NAP1L4	0.233865	7.31872	6.6605	2.80132e-11	2.43178e-10	13.4862
DGCR6L	0.23344	7.20034	7.42115	1.20842e-13	1.24113e-12	18.827
PTBP1	0.23325	7.31613	6.69063	2.28212e-11	1.99473e-10	13.6869
WHSC1L1	0.232967	7.44809	6.28884	3.26605e-10	2.55203e-09	11.0856
ITGAE	0.232888	7.09165	8.1339	4.40234e-16	5.22428e-15	24.352
RHOA	0.232598	8.02897	5.65768	1.55573e-08	1.04768e-07	7.32327
PSMG2	0.232536	7.43468	6.45567	1.10262e-10	9.03756e-10	12.1462
RBM8A	0.231832	8.11574	5.60282	2.13725e-08	1.41671e-07	7.01496
RBM3	0.231496	8.69179	5.70866	1.15515e-08	7.86948e-08	7.61244
CAPG	0.231351	7.84831	5.62846	1.84312e-08	1.23361e-07	7.15869
RPS26	0.23129	8.81962	5.73972	9.62316e-09	6.59264e-08	7.78992
CDKN2D	0.230764	7.10759	7.89206	3.12764e-15	3.50174e-14	22.421
CTNNAL1	-0.230761	7.20904	-7.30305	2.92072e-13	2.92395e-12	17.9602
RUVBL2	0.23036	7.08944	8.11627	5.08849e-16	6.01601e-15	24.2093
NUDT5	0.230052	7.2293	7.13502	1.00148e-12	9.73367e-12	16.7506
TMEM14C	0.229992	7.62182	5.92002	3.2727e-09	2.35671e-08	8.83895
SSX2IP	0.229727	6.85772	12.9624	2.87079e-38	6.78813e-37	74.9694
PITHD1	0.229715	7.56836	6.05875	1.39687e-09	1.03896e-08	9.66815
IFI27L2	0.229608	7.88532	5.3168	1.06765e-07	6.56863e-07	5.4561
EDF1	-0.229343	9.18543	-6.42092	1.38555e-10	1.12358e-09	11.923
S100A9	-0.229315	8.94678	-2.97957	0.00289003	0.0083095	-4.22764
STAP2	-0.228991	7.23601	-7.03377	2.07646e-12	1.96103e-11	16.0354
DUSP2	-0.228967	7.55769	-4.6308	3.66593e-06	1.79252e-05	2.04922
DNAJB2	-0.228592	7.13478	-7.60996	2.86537e-14	3.03643e-13	20.2417
CAV1	0.228528	8.44966	4.48699	7.26478e-06	3.41267e-05	1.39445
NCAPH2	0.228114	6.9111	10.9387	9.05298e-28	1.65806e-26	50.9671
CEBPD	-0.228061	8.2577	-4.66154	3.1591e-06	1.55549e-05	2.19187
MPST	-0.228054	7.24177	-6.98453	2.94967e-12	2.75289e-11	15.6912
SNRPA	0.227926	7.00627	8.96764	3.29563e-19	4.39672e-18	31.4529
RPL34	-0.227842	12.5916	-11.9878	5.36726e-33	1.12252e-31	62.9103
BTG3	0.227607	7.65864	5.47365	4.46271e-08	2.85083e-07	6.30087
SEC62	-0.227602	7.80273	-5.53844	3.09099e-08	2.01311e-07	6.65697
NUDT8	0.227175	6.94325	10.2371	1.55882e-24	2.62022e-23	43.5825
VAMP8	-0.227069	8.22197	-5.52848	3.27141e-08	2.11973e-07	6.60195
ADGRL3	-0.226703	6.92467	-10.5109	9.01379e-26	1.58228e-24	46.4064
SMARCC1	0.226567	7.26324	6.73475	1.68759e-11	1.48325e-10	13.9823
PDZK1IP1	-0.226398	7.19422	-7.01447	2.3833e-12	2.2408e-11	15.9002
MAGOH	0.226133	7.41092	6.29706	3.0979e-10	2.42663e-09	11.1372
RPL36AL	-0.225733	9.33832	-6.51271	7.55988e-11	6.27877e-10	12.5152
ATP1B1	-0.225579	7.12858	-7.23858	4.70153e-13	4.64977e-12	17.4928
LRRCC1	0.225109	6.87062	12.0037	4.43773e-33	9.31188e-32	63.0991
YME1L1	0.224844	7.58502	5.59345	2.25573e-08	1.49213e-07	6.9626
CDKN2C	0.22466	6.85562	12.9257	4.613e-38	1.08671e-36	74.498
MYC	0.223626	8.60466	4.05165	5.10527e-05	0.000211728	-0.461956
TMEM79	-0.223602	7.17618	-7.27588	3.57129e-13	3.56398e-12	17.7627
MRPS11	0.223334	7.09127	7.85039	4.35959e-15	4.81302e-14	22.0941
PSMB2	0.223063	7.55623	5.86873	4.46226e-09	3.18081e-08	8.53722
NBL1	0.222987	7.66342	5.53864	3.08743e-08	2.01286e-07	6.65809
IGFBP7	-0.222869	6.95269	-8.52139	1.68894e-17	2.14485e-16	27.5667
TNFSF10	-0.222739	7.90869	-4.50535	6.66473e-06	3.15418e-05	1.47688
PARK7	0.222618	8.11983	5.41849	6.08143e-08	3.83463e-07	6.00098
STXBP6	0.222079	6.98112	8.9933	2.61238e-19	3.52226e-18	31.6824
MAZ	0.221701	6.94993	9.70234	3.30543e-22	5.07179e-21	38.2793
RAB25	-0.221373	7.62122	-5.73665	9.79895e-09	6.70582e-08	7.77233
SEPW1	-0.221249	8.55918	-5.20659	1.94284e-07	1.15495e-06	4.87717
ERH	0.221116	7.76682	5.57983	2.43928e-08	1.60683e-07	6.88669
CITED2	-0.220682	7.8779	-4.48576	7.30659e-06	3.42977e-05	1.38896
SELM	-0.22062	7.04146	-8.03894	9.57203e-16	1.10287e-14	23.5869
LRR1	0.220548	6.82042	15.4454	1.67549e-53	4.91554e-52	109.866
GAS2L1	0.220515	7.0834	7.82378	5.38467e-15	5.89337e-14	21.8862
BNIPL	-0.220334	7.02876	-8.36887	6.20288e-17	7.73772e-16	26.2837
SRRM1	0.220284	8.25936	5.25038	1.53371e-07	9.22992e-07	5.10573
TMEM14B	0.219861	7.50809	5.83271	5.53897e-09	3.91746e-08	8.32695
RPS23	0.21957	12.3043	12.0698	2.00423e-33	4.32e-32	63.8884
RDH12	-0.219429	6.94719	-10.3913	3.15911e-25	5.45485e-24	45.1637
SCPEP1	-0.218911	7.12821	-7.23852	4.70333e-13	4.64977e-12	17.4924
FKBPL	0.218139	7.2049	6.79489	1.11506e-11	9.93828e-11	14.3881
PSMG3	0.217682	7.15118	7.15587	8.60775e-13	8.41779e-12	16.8992
RAD23A	0.217508	7.63173	5.51121	3.60864e-08	2.32871e-07	6.50681
SNRPC	0.217252	7.42353	6.02402	1.73169e-09	1.2775e-08	9.45879
ACTL6A	0.217059	7.07414	7.70625	1.35713e-14	1.45272e-13	20.9767
S100A14	0.216888	9.84065	4.76924	1.86255e-06	9.5144e-06	2.69898
CFAP20	0.216779	7.32834	6.14949	7.92378e-10	5.97063e-09	10.2208
MAPK13	0.216754	7.18581	7.00433	2.56203e-12	2.40172e-11	15.8293
ZNF106	0.215813	7.20793	6.61011	3.93914e-11	3.37785e-10	13.1527
ENY2	0.215616	7.70107	5.4015	6.68555e-08	4.20301e-07	5.90925
EPHX3	-0.215228	6.94578	-10.1587	3.47899e-24	5.71149e-23	42.7874
KMT5B	-0.21519	7.04903	-7.79824	6.5901e-15	7.1632e-14	21.6874
RBBP4	0.214904	7.12852	7.11015	1.19899e-12	1.15421e-11	16.574
COX8A	0.214879	8.58121	5.24975	1.53896e-07	9.25271e-07	5.10243
SERPINF1	-0.214841	6.92479	-9.01157	2.21347e-19	2.99078e-18	31.8461
KIF4A	0.214774	6.75378	41.7138	0	0	824.7
LINC01133	0.21475	7.14724	6.64356	3.14222e-11	2.72397e-10	13.3739
CKAP5	0.214596	6.87755	11.3964	5.41835e-30	1.04683e-28	56.0442
FAM96A	0.21456	6.94078	9.60349	8.63007e-22	1.29902e-20	37.3299
SYNCRIP	0.214189	7.69515	5.29072	1.23141e-07	7.52502e-07	5.31804
NEK2	0.213484	6.75543	38.5084	0	0	705.919
MORF4L2	0.21348	7.60754	5.36688	8.10213e-08	5.05346e-07	5.72315
SPINT2	-0.213427	8.60462	-5.21651	1.84176e-07	1.09589e-06	4.9288
TMEM40	-0.21323	7.08149	-8.02371	1.08328e-15	1.24588e-14	23.465
FBLN1	0.212916	6.98974	8.2816	1.2924e-16	1.5872e-15	25.5599
TMOD3	0.212431	7.47951	5.65899	1.5439e-08	1.04082e-07	7.33068
HNRNPU	0.21237	8.00325	4.91977	8.73457e-07	4.69076e-06	3.42722
BCLAF1	0.212246	7.78389	5.12275	3.0396e-07	1.75588e-06	4.44487
ACTN1	-0.212123	7.20558	-6.28331	3.38406e-10	2.63774e-09	11.0509
COPS3	0.211874	7.22803	6.58829	4.56226e-11	3.89637e-10	13.0091
DDB2	0.211849	7.33428	5.96416	2.5011e-09	1.82178e-08	9.10072
CCL27	0.210883	8.11883	3.84659	0.00012015	0.000468259	-1.27092
OS9	-0.210331	7.40677	-5.78971	7.15845e-09	5.0236e-08	8.07753
SLC20A1	0.209936	7.06116	7.2239	5.23678e-13	5.16908e-12	17.3869
SNX5	0.209848	7.11131	7.09785	1.3104e-12	1.25818e-11	16.4869
CAST	-0.209309	8.38837	-4.88883	1.02241e-06	5.45369e-06	3.27566
MZT1	0.209236	6.91502	9.84881	7.83548e-23	1.22601e-21	39.7039
LMNA	0.20923	9.69906	5.15054	2.62248e-07	1.53026e-06	4.58739
SCEL	-0.209108	7.00398	-8.11174	5.28138e-16	6.22084e-15	24.1726
GPN3	0.208976	6.94972	9.06842	1.31872e-19	1.80102e-18	32.3577
ATP5G3	0.208971	8.67205	4.97771	6.48879e-07	3.5663e-06	3.71348
MIPEP	0.208312	7.19669	6.56145	5.46188e-11	4.6459e-10	12.833
PDCD5	0.208214	7.59938	5.32267	1.03377e-07	6.3788e-07	5.4873
TCEAL4	-0.207968	7.83514	-4.77633	1.79816e-06	9.20429e-06	2.73278
MT-ND2	-0.207464	11.9453	-10.1355	4.40452e-24	7.17517e-23	42.5538
MRPL11	0.207456	7.27625	6.20241	5.67174e-10	4.32513e-09	10.547
PLK1	0.207375	6.7559	35.6125	3.18534e-269	2.40303e-267	605.651
LAMB3	-0.207194	7.09502	-6.90499	5.17427e-12	4.71111e-11	15.1403
DYNLL1	0.206664	9.44658	5.10964	3.25804e-07	1.87352e-06	4.37788
S100A10	0.206019	9.5986	4.33563	1.4607e-05	6.56488e-05	0.727564
SCAND1	-0.205974	7.52583	-5.39398	6.97111e-08	4.36953e-07	5.86874
GSTA4	-0.205869	7.42539	-5.7598	8.54753e-09	5.91975e-08	7.90512
CXADR	-0.205613	8.26855	-4.63205	3.64382e-06	1.78308e-05	2.05501
YPEL5	-0.205509	7.35214	-5.74262	9.46023e-09	6.50211e-08	7.80651
NDUFA2	0.205344	7.57929	5.33158	9.84395e-08	6.09191e-07	5.53466
ANAPC5	0.205186	7.24744	6.20106	5.7204e-10	4.35699e-09	10.5386
THOC7	0.204852	7.73218	5.117	3.1336e-07	1.80688e-06	4.41547
GLO1	0.204744	7.30526	5.95706	2.61198e-09	1.89818e-08	9.05848
IMPA2	0.204608	8.01829	4.78283	1.74097e-06	8.926e-06	2.76383
RNASEH2B	0.204566	6.96473	8.57005	1.10989e-17	1.42377e-16	27.9809
RASSF1	0.204345	6.97426	8.36392	6.46786e-17	8.03663e-16	26.2424
LEPROT	-0.204098	7.38452	-5.62031	1.93209e-08	1.28881e-07	7.11292
CLIC3	-0.203289	6.83099	-12.773	3.267e-37	7.61139e-36	72.5526
CYP27A1	-0.20307	6.95384	-9.19994	3.93122e-20	5.52376e-19	33.5537
TSPO	-0.202735	9.16649	-5.24699	1.56209e-07	9.37404e-07	5.088
VPS35	0.202411	7.38601	5.57462	2.51339e-08	1.6505e-07	6.85765
CLIC1	0.202157	8.69457	4.89792	9.76264e-07	5.22957e-06	3.32011
CHMP2A	-0.202035	8.0366	-4.92495	8.50692e-07	4.57626e-06	3.45265
TUBG1	0.202008	6.91234	9.7482	2.1109e-22	3.26263e-21	38.7231
ALDOA	0.201718	9.23609	4.9997	5.79157e-07	3.21658e-06	3.82302
NACA	-0.201691	11.4716	-10.2739	1.06723e-24	1.82292e-23	43.9578
FKBP3	0.201577	7.32183	5.72935	1.02296e-08	6.98543e-08	7.73053
SHFM1	0.201319	8.21027	4.9329	8.16816e-07	4.409e-06	3.49177
DSG1	-0.201238	7.94461	-4.83656	1.33105e-06	6.93656e-06	3.02189
TSHZ2	-0.201227	7.00957	-7.44035	1.04553e-13	1.07557e-12	18.9693
NANS	0.201146	7.0036	7.9151	2.60106e-15	2.9225e-14	22.6025
CIDEA	-0.200841	6.83746	-12.3414	7.30164e-35	1.61221e-33	67.1782
EHF	0.20078	7.78229	4.78545	1.71848e-06	8.82495e-06	2.77633
VDAC3	0.200735	7.35404	5.76266	8.40405e-09	5.83952e-08	7.92158
RPL38	-0.200451	10.6522	-7.94249	2.08789e-15	2.35426e-14	22.8188
CYC1	0.200016	7.7755	5.0112	5.45608e-07	3.05165e-06	3.88054
UBE2N	0.199812	7.49574	5.3812	7.48413e-08	4.67721e-07	5.79997
BZW2	0.19981	7.40933	5.53192	3.20797e-08	2.08224e-07	6.62094
SRRT	0.19931	7.06232	7.19705	6.37468e-13	6.25331e-12	17.1939
SULT2B1	-0.199219	6.87674	-10.7939	4.38086e-27	7.90926e-26	49.4038
CRIP1	0.198937	7.08881	6.67507	2.53728e-11	2.20862e-10	13.5831
LAMTOR4	-0.198701	8.24364	-4.6956	2.67619e-06	1.32907e-05	2.35101
RNASEH2C	0.198186	6.97251	8.22131	2.13702e-16	2.57458e-15	25.0642
TCP1	0.197967	7.7567	4.8811	1.06324e-06	5.643e-06	3.23798
FH	0.197743	7.11278	6.79558	1.10971e-11	9.90458e-11	14.3928
POSTN	-0.197624	7.32956	-4.91325	9.03024e-07	4.84134e-06	3.39517
CLU	-0.197482	6.89923	-7.83296	5.00667e-15	5.49866e-14	21.9579
RTN4	-0.197478	9.30256	-5.07259	3.96024e-07	2.24473e-06	4.18954
LMCD1	-0.197454	6.93488	-8.87343	7.68941e-19	1.01305e-17	30.6161
DDX17	-0.197396	7.78888	-4.76047	1.94516e-06	9.87699e-06	2.65729
GSN	-0.197376	7.14431	-6.3673	1.96646e-10	1.56945e-09	11.581
POLR2H	0.197215	7.14227	6.45551	1.10385e-10	9.03756e-10	12.1452
BTG1	-0.1971	9.67298	-4.07035	4.71263e-05	0.000196991	-0.386108
GMPS	0.197016	7.08742	6.91455	4.83797e-12	4.43679e-11	15.2061
DDX46	0.196432	7.79203	4.82146	1.43583e-06	7.4431e-06	2.94904
TOB1	-0.196313	7.54142	-4.75397	2.00873e-06	1.0151e-05	2.62641
TPD52	0.196201	7.30336	5.79355	6.99676e-09	4.92418e-08	8.09974
NDUFS8	0.196106	7.4415	5.3468	9.05252e-08	5.61309e-07	5.61578
NDUFA12	0.195916	7.65954	5.07335	3.9444e-07	2.23775e-06	4.1934
SF3B2	0.195855	7.75406	4.84966	1.24622e-06	6.52128e-06	3.08522
MAPRE1	0.195778	7.33877	5.52666	3.30541e-08	2.13957e-07	6.59192
TMEM97	0.195732	6.8565	11.0471	2.74342e-28	5.08336e-27	52.1511
FAM111A	0.195422	6.92386	8.938	4.30646e-19	5.72118e-18	31.1886
RANGAP1	0.195392	7.00105	7.88445	3.32347e-15	3.69489e-14	22.3612
ATP5C1	0.195335	8.00618	4.79185	1.66462e-06	8.56224e-06	2.80692
LDHA	-0.195318	9.70422	-4.93671	8.01022e-07	4.33112e-06	3.51058
CCT8	0.195311	7.54088	5.14303	2.72936e-07	1.59117e-06	4.54881
OSTC	0.195305	7.50839	5.2396	1.6259e-07	9.73851e-07	5.0493
GRINA	-0.195072	7.04963	-7.06008	1.71964e-12	1.64365e-11	16.2203
MRTO4	0.195038	7.17416	6.26409	3.82806e-10	2.96557e-09	10.9306
AKAP9	-0.194996	7.94107	-4.41911	9.96416e-06	4.57557e-05	1.09254
HLA-F	0.194777	7.22764	5.88907	3.94713e-09	2.82314e-08	8.65658
TMEM109	0.194763	7.11023	6.62288	3.61387e-11	3.11156e-10	13.237
CD63	-0.19422	8.21708	-4.50687	6.61715e-06	3.134e-05	1.48374
PCM1	0.193941	7.41513	5.18291	2.20614e-07	1.30413e-06	4.75436
YY1	0.19393	7.77743	4.76708	1.88259e-06	9.60545e-06	2.6887
KIF14	0.19391	6.76458	25.5969	3.55668e-142	1.99458e-140	313.501
MORC4	0.193817	6.98531	7.88236	3.37957e-15	3.75067e-14	22.3447
TCOF1	0.193791	6.87891	10.1683	3.15284e-24	5.18949e-23	42.8849
RCCD1	0.19377	6.87769	10.2709	1.10029e-24	1.86931e-23	43.9276
SHMT2	0.193486	6.98572	7.87723	3.52073e-15	3.9005e-14	22.3044
NUDT15	0.193204	6.87818	10.2968	8.42414e-25	1.4428e-23	44.1921
TMEM107	0.193171	6.90481	9.24769	2.52272e-20	3.58441e-19	33.9922
ALKBH7	-0.192981	7.59288	-4.97816	6.47344e-07	3.56095e-06	3.71576
EIF3E	-0.192852	9.75914	-5.83221	5.55564e-09	3.92487e-08	8.32403
RBM17	0.192821	7.49886	5.10082	3.41338e-07	1.96107e-06	4.33293
MT-CO3	0.192799	12.7371	10.7344	8.33392e-27	1.49187e-25	48.7663
ANKRD36	0.192595	6.95339	8.12534	4.72321e-16	5.59458e-15	24.2827
EXOSC9	0.192413	6.91373	9.10584	9.36093e-20	1.2913e-18	32.6963
UQCRB	-0.19236	9.25577	-5.26837	1.39095e-07	8.45107e-07	5.20021
DDAH2	-0.192257	7.22405	-5.75472	8.80777e-09	6.09333e-08	7.87597
RNF7	-0.192255	7.98636	-4.6974	2.65276e-06	1.31951e-05	2.35944
POLE4	0.191973	7.18775	6.01508	1.82985e-09	1.34796e-08	9.40508
FRZB	-0.191657	6.91782	-9.61321	7.85666e-22	1.18542e-20	37.4227
UQCRC2	-0.191607	7.69407	-4.89204	1.00586e-06	5.37196e-06	3.29136
TCERG1	0.191581	7.13083	6.33286	2.4589e-10	1.9429e-09	11.3627
NR2C2AP	0.191174	6.96683	8.00403	1.2707e-15	1.45351e-14	23.3078
ATP6V0E1	-0.191076	8.04479	-4.74252	2.12555e-06	1.07072e-05	2.57212
ABLIM1	-0.190942	7.23501	-5.68949	1.29236e-08	8.759e-08	7.50341
BTG2	-0.190933	8.34709	-3.47365	0.000514546	0.00174835	-2.63469
PYCARD	-0.190932	7.70135	-4.4739	7.72377e-06	3.61222e-05	1.33588
LMO4	-0.190827	7.81045	-4.32522	1.5313e-05	6.85786e-05	0.682568
HNRNPUL1	0.190774	7.18177	6.0542	1.43679e-09	1.0674e-08	9.64069
RPA1	0.190764	6.98368	7.7536	9.36674e-15	1.01119e-13	21.3414
PPP1CC	0.190692	7.52781	4.9851	6.24576e-07	3.44768e-06	3.75026
TSPAN13	0.190594	6.88042	9.95886	2.62041e-23	4.15139e-22	40.7881
EFNA3	-0.19048	7.25407	-5.69661	1.23966e-08	8.41985e-08	7.54385
NAGK	-0.190427	7.18983	-6.20587	5.54851e-10	4.24137e-09	10.5684
EID1	0.190408	7.89615	4.56862	4.9393e-06	2.37845e-05	1.7636
PRPF38B	0.190338	7.69198	4.71998	2.37493e-06	1.18878e-05	2.46562
TAP1	0.190205	7.23932	5.78001	7.58291e-09	5.30385e-08	8.02152
SQSTM1	-0.189194	7.85765	-4.40489	1.06399e-05	4.87177e-05	1.02989
RABAC1	-0.189054	7.55726	-4.85718	1.19986e-06	6.2995e-06	3.12169
SNHG12	0.188983	7.19162	5.83293	5.53197e-09	3.91688e-08	8.32818
UBE2B	-0.188739	7.6474	-4.73835	2.16971e-06	1.0895e-05	2.55238
PNN	0.18872	7.9246	4.4365	9.19304e-06	4.24609e-05	1.16947
NXT1	0.188675	7.3913	5.26294	1.4326e-07	8.68743e-07	5.17168
STAG1	0.188545	7.02864	6.98942	2.8488e-12	2.66659e-11	15.7253
SAT2	-0.18854	7.39069	-5.17215	2.33694e-07	1.37377e-06	4.69872
NDUFAB1	0.188505	7.68564	4.86262	1.16736e-06	6.14929e-06	3.14809
NAA38	0.188456	7.44318	5.07655	3.87873e-07	2.20444e-06	4.2096
QSER1	0.188331	6.96052	7.939	2.14727e-15	2.41692e-14	22.7912
EPHB6	-0.18827	7.90551	-4.25415	2.1082e-05	9.20719e-05	0.378038
EBNA1BP2	0.188104	7.34688	5.38352	7.38811e-08	4.62633e-07	5.81248
GATM	0.187926	7.50925	4.88484	1.04329e-06	5.55105e-06	3.25621
SEPT1	0.187697	6.93924	8.25088	1.67062e-16	2.02423e-15	25.3069
VIM	-0.187633	7.08049	-5.13931	2.78394e-07	1.61852e-06	4.52969
RP11-680F20.6	0.187464	6.89065	9.27783	1.90453e-20	2.73055e-19	34.2701
TPM4	0.187447	7.89061	3.80965	0.000139589	0.000535781	-1.41221
NDUFB3	0.187321	7.46421	5.09133	3.58846e-07	2.05421e-06	4.28465
PLIN2	0.187009	7.67119	4.10175	4.11693e-05	0.000173926	-0.257954
HIRIP3	0.186814	6.93721	8.22727	2.03369e-16	2.45944e-15	25.1131
WBP11	0.186795	7.23054	5.68719	1.30987e-08	8.85871e-08	7.49034
PDZD11	0.186733	7.02843	7.11237	1.17992e-12	1.13808e-11	16.5898
BRD2	0.186244	8.25707	4.18737	2.83442e-05	0.000122105	0.0964949
CDK2AP2	0.185901	7.12749	6.07001	1.30253e-09	9.69931e-09	9.73629
RDX	0.185823	7.24901	5.43333	5.59721e-08	3.5505e-07	6.08136
PDE4DIP	0.185793	6.95956	7.89092	3.15611e-15	3.52738e-14	22.412
BRIX1	0.185632	7.28386	5.50244	3.79255e-08	2.43747e-07	6.45861
UQCRQ	0.185419	8.27248	4.37702	1.20935e-05	5.50153e-05	0.907673
COX7C	-0.185409	9.39272	-5.29308	1.21569e-07	7.45051e-07	5.33047
CISD1	0.185112	7.68394	4.45951	8.26029e-06	3.83202e-05	1.27169
HADHB	-0.185003	7.52551	-4.88452	1.04497e-06	5.55534e-06	3.25466
KLF4	-0.184545	8.38415	-4.01303	6.0166e-05	0.000246618	-0.61752
BCAM	-0.18421	7.06677	-6.49889	8.28591e-11	6.86377e-10	12.4255
SGK1	-0.184073	7.8764	-3.63456	0.000279163	0.00100515	-2.06328
MRPL13	0.183974	7.27271	5.59084	2.28988e-08	1.51156e-07	6.94802
ITSN2	-0.183757	7.10769	-6.17315	6.82567e-10	5.17395e-09	10.3663
C20orf24	0.183701	7.49354	4.97316	6.64253e-07	3.64448e-06	3.69091
CST3	-0.183685	7.54313	-4.6517	3.31356e-06	1.62902e-05	2.1461
ALDH7A1	0.183482	7.21853	5.54824	2.92294e-08	1.91152e-07	6.7112
NDFIP1	-0.183328	7.23317	-5.59223	2.27154e-08	1.50101e-07	6.95583
CCDC186	-0.183289	7.68004	-4.46055	8.22018e-06	3.82024e-05	1.27634
PCMT1	0.183097	7.52633	4.89254	1.00331e-06	5.36538e-06	3.29381
FGD5-AS1	0.183082	7.08842	6.36346	2.01622e-10	1.6011e-09	11.5566
RPP30	0.18296	6.99814	7.3143	2.68679e-13	2.70257e-12	18.0422
DESI2	0.182691	7.0335	6.90766	5.07818e-12	4.63695e-11	15.1586
SAP18	0.182299	8.7225	4.57951	4.68932e-06	2.26323e-05	1.81333
MFSD2A	0.181871	7.2512	5.42035	6.01852e-08	3.79874e-07	6.01106
BDP1	0.181405	7.38558	4.88328	1.05158e-06	5.58581e-06	3.24859
IER3IP1	0.181384	7.30815	5.31706	1.06611e-07	6.56551e-07	5.4575
C12orf65	0.181264	7.14014	5.75438	8.82543e-09	6.09888e-08	7.87402
DPY30	0.181097	7.45623	4.96699	6.85731e-07	3.75581e-06	3.66026
RPS2	0.181085	12.8778	8.9788	2.97908e-19	3.99121e-18	31.5526
HSBP1L1	-0.180931	7.08393	-6.30664	2.91244e-10	2.28417e-09	11.1975
PSMA3	0.180736	7.57471	4.68252	2.85262e-06	1.41117e-05	2.28975
GADD45B	0.180731	9.72672	3.31942	0.000903677	0.0029143	-3.15808
SLIRP	0.180549	7.63921	4.60335	4.18345e-06	2.02835e-05	1.92267
THBD	0.180344	7.04699	6.36384	2.01125e-10	1.59916e-09	11.559
EMP2	0.180163	8.27193	3.96293	7.42989e-05	0.000300467	-0.817138
ATP5J2	0.180019	8.09287	4.32441	1.53695e-05	6.87443e-05	0.67906
PIK3IP1	-0.179929	7.15213	-5.62783	1.84984e-08	1.23654e-07	7.15515
ODF3B	0.179833	7.08049	6.3338	2.4439e-10	1.93346e-09	11.3687
FKBP2	-0.179794	7.59793	-4.52937	5.95071e-06	2.83531e-05	1.58529
MYO19	0.179776	6.93598	8.04555	9.07045e-16	1.04698e-14	23.6399
MRPL17	0.17943	7.13634	5.97499	2.34081e-09	1.70896e-08	9.16522
NUDC	0.179394	7.66051	4.58105	4.65502e-06	2.24839e-05	1.82036
RPL35A	-0.179263	11.8739	-9.04157	1.68469e-19	2.28118e-18	32.1157
NAE1	0.1791	7.20968	5.57883	2.45343e-08	1.61448e-07	6.88108
NFATC2IP	0.178934	6.93894	7.9439	2.06427e-15	2.33594e-14	22.83
NHP2	0.178889	7.82927	4.37912	1.19776e-05	5.45665e-05	0.916861
CCP110	0.178865	6.88392	9.20592	3.71935e-20	5.24933e-19	33.6085
FXYD5	0.17882	7.01105	6.81575	9.6499e-12	8.63721e-11	14.5296
TMEM219	-0.178517	7.38557	-4.95435	7.31772e-07	3.99074e-06	3.59766
CCT6A	0.178177	7.82896	4.36667	1.268e-05	5.74485e-05	0.862492
CTCF	0.177754	7.04716	6.48292	9.21045e-11	7.58008e-10	12.3221
LRRC59	0.177739	7.0326	6.73572	1.67638e-11	1.47545e-10	13.9888
TALDO1	0.177716	7.61626	4.61594	3.93791e-06	1.91958e-05	1.98063
LSM8	0.177042	7.42704	4.82823	1.38787e-06	7.21487e-06	2.9817
MGME1	0.177	7.18248	5.5378	3.1023e-08	2.0184e-07	6.65343
DLGAP4	-0.176958	6.95677	-7.61357	2.78685e-14	2.95817e-13	20.269
PDLIM2	-0.176802	7.21972	-5.20483	1.96128e-07	1.16482e-06	4.86803
CBR1	0.176636	8.22386	3.96947	7.22904e-05	0.000293281	-0.791225
ATP5O	0.176508	8.56939	4.41957	9.94292e-06	4.56913e-05	1.09458
EMC9	0.176355	6.91812	8.47675	2.47727e-17	3.12097e-16	27.1889
CDCA7L	0.176179	7.04633	6.29619	3.11518e-10	2.43715e-09	11.1317
CDKN2B	-0.176119	6.88769	-9.34324	1.0316e-20	1.49593e-19	34.8762
CNTRL	0.175808	6.87468	9.13973	6.85605e-20	9.54874e-19	33.0041
C1orf21	0.17564	7.84628	4.32581	1.52724e-05	6.84449e-05	0.685102
THBS2	-0.175607	6.92193	-7.31054	2.76279e-13	2.77022e-12	18.0148
H1FX	0.175307	7.18463	5.31064	1.10432e-07	6.78768e-07	5.42342
SLC25A3	0.175115	9.09029	4.64244	3.46545e-06	1.69974e-05	2.10313
ACP1	0.174936	7.32348	5.07399	3.93123e-07	2.23228e-06	4.19663
HSPA6	-0.174829	7.07977	-3.88872	0.000101109	0.000399206	-1.10818
CHRAC1	0.174789	7.07748	6.16081	7.37835e-10	5.56626e-09	10.2904
ALDH3A2	-0.174757	8.59176	-3.88006	0.000104774	0.000412647	-1.14178
PSMA2	0.174686	7.52732	4.65797	3.21435e-06	1.58147e-05	2.17524
TNFAIP8L1	0.174434	6.81447	12.4904	1.15209e-35	2.58894e-34	69.0125
NDUFV1	0.174378	7.2908	5.17225	2.33566e-07	1.37377e-06	4.69925
ATF4	0.174335	8.56708	4.06737	4.77327e-05	0.000199395	-0.398229
EI24	0.174258	7.68961	4.43079	9.43955e-06	4.35043e-05	1.14419
CNN3	-0.174062	7.01213	-6.51598	7.39735e-11	6.15184e-10	12.5364
PTPRZ1	-0.173956	7.00889	-6.52339	7.04149e-11	5.90237e-10	12.5846
EGOT	0.173944	7.00698	5.98582	2.19051e-09	1.60477e-08	9.22985
RAB18	-0.1737	7.43306	-4.74298	2.12077e-06	1.06916e-05	2.57428
CSNK2B	0.173683	7.55158	4.5561	5.24259e-06	2.51494e-05	1.70654
PSMD14	0.173347	7.19821	5.47659	4.38936e-08	2.81247e-07	6.31693
FAM136A	0.173344	7.0339	6.59174	4.45749e-11	3.81203e-10	13.0318
MUC15	-0.173275	6.92809	-8.22578	2.05901e-16	2.48532e-15	25.1009
CCND2	-0.173155	7.07656	-5.82713	5.72707e-09	4.04148e-08	8.29447
BLMH	0.172919	6.91827	8.09644	5.9869e-16	7.03877e-15	24.0491
PCNT	0.17276	6.9153	8.18706	2.83912e-16	3.40104e-15	24.7842
SEPP1	-0.17268	8.02167	-3.76637	0.00016612	0.000625862	-1.57598
THRAP3	0.172453	7.75109	4.28821	1.80979e-05	8.00326e-05	0.523355
NAA50	0.172386	7.22883	5.24363	1.59081e-07	9.53734e-07	5.07039
JTB	0.172293	7.7752	4.33517	1.4637e-05	6.57367e-05	0.725613
PLIN3	-0.172192	7.40348	-4.79843	1.61089e-06	8.29936e-06	2.83845
TP53	0.172156	6.99898	6.82734	8.90327e-12	8.02561e-11	14.6085
HIST1H2AC	-0.172104	7.00801	-6.36854	1.95067e-10	1.55882e-09	11.5889
PABPC4	0.171839	7.10332	5.86003	4.70199e-09	3.34417e-08	8.48631
EIF4H	0.171732	7.77514	4.26717	1.98899e-05	8.74684e-05	0.433449
ESD	0.171688	7.92477	4.15632	3.24786e-05	0.000139066	-0.032878
LGALS7	-0.171613	7.65583	-4.47954	7.52276e-06	3.52601e-05	1.36108
ITGA3	0.171458	6.99245	6.81893	9.43918e-12	8.48455e-11	14.5513
TUBA1A	-0.171406	7.95302	-3.4766	0.000508907	0.00173202	-2.62443
CMTM6	-0.171144	7.21617	-5.25453	1.49956e-07	9.05884e-07	5.1275
TSTA3	0.171136	7.62718	4.41696	1.00633e-05	4.61774e-05	1.08309
IPO7	0.171117	7.05059	6.27334	3.60785e-10	2.79841e-09	10.9884
SH3BGRL	-0.170758	7.72282	-4.24616	2.18468e-05	9.51501e-05	0.34412
PTP4A2	0.170417	7.28351	5.00257	5.70597e-07	3.18298e-06	3.83737
COPE	0.170302	7.72382	4.30573	1.67242e-05	7.43727e-05	0.59856
CEP78	0.170004	6.82788	11.0609	2.35449e-28	4.4013e-27	52.3027
PSRC1	0.169968	6.75806	26.1227	6.77016e-148	3.83058e-146	326.65
PNISR	-0.169527	7.82853	-3.98463	6.78307e-05	0.000276071	-0.730996
GPAA1	0.169455	7.14004	5.60463	2.11501e-08	1.40491e-07	7.02512
JAK1	-0.169337	7.63187	-4.26157	2.0394e-05	8.94371e-05	0.40962
FBXW7	0.169221	7.85824	3.92273	8.78509e-05	0.000349913	-0.975475
CASP14	-0.168978	7.12076	-5.54465	2.98345e-08	1.94707e-07	6.69132
EIF2S1	0.168759	7.24725	5.17059	2.35653e-07	1.38271e-06	4.69066
SBDS	-0.168682	7.89731	-4.02364	5.75202e-05	0.000236845	-0.574941
REEP5	-0.168509	7.62763	-4.33569	1.46028e-05	6.56488e-05	0.727842
KLK7	-0.168317	6.80129	-13.0361	1.10534e-38	2.65324e-37	75.9181
CCL2	-0.168096	7.15179	-3.69976	0.000216397	0.000797734	-1.82443
MLEC	0.168005	7.19095	5.25537	1.4927e-07	9.02598e-07	5.13194
MSH2	0.167638	6.84567	9.9618	2.54492e-23	4.04189e-22	40.817
RPL22L1	0.167545	8.3091	3.70038	0.000215867	0.000796245	-1.82213
ISCU	-0.167426	7.51392	-4.41264	1.0266e-05	4.70395e-05	1.06405
CD3EAP	0.167379	7.03506	6.12975	8.96959e-10	6.73463e-09	10.0999
NFE2L2	0.166702	8.23783	3.93789	8.24867e-05	0.000330834	-0.915953
FAM132A	-0.166678	7.05839	-5.96061	2.55599e-09	1.85962e-08	9.07958
NOL3	-0.166416	6.98691	-6.73586	1.67482e-11	1.47545e-10	13.9897
MMAB	0.166279	6.98118	6.82809	8.8571e-12	7.99537e-11	14.6136
KRT16	0.165829	7.69725	2.78663	0.00533097	0.0142662	-4.78353
DMKN	0.165678	10.4899	3.35019	0.000809086	0.00264015	-3.05557
UBA2	0.165483	7.1898	5.25396	1.50419e-07	9.07812e-07	5.12453
DSP	0.165243	10.3531	4.2807	1.87191e-05	8.25491e-05	0.491214
BNIP3	-0.164846	7.02011	-6.03136	1.65501e-09	1.22521e-08	9.50292
ARID1A	0.164644	7.08524	5.76841	8.12259e-09	5.65636e-08	7.95469
MIR22HG	-0.164568	7.25564	-4.85987	1.18371e-06	6.22489e-06	3.13472
MED4	0.164454	7.40862	4.5421	5.60277e-06	2.67758e-05	1.64295
IVL	-0.164425	6.85338	-8.52276	1.66922e-17	2.12407e-16	27.5783
CNTLN	0.164381	6.84109	9.68961	3.74303e-22	5.68815e-21	38.1563
HMG20B	0.164311	7.21537	5.0644	4.13399e-07	2.34111e-06	4.14812
TMEM237	0.16428	7.21112	5.0321	4.89436e-07	2.74474e-06	3.98528
C16orf13	0.164208	7.27607	4.84666	1.2652e-06	6.60968e-06	3.07069
DCN	-0.164194	7.15026	-4.84907	1.2499e-06	6.53515e-06	3.08239
KCNK7	-0.16418	7.21388	-5.25091	1.52927e-07	9.2134e-07	5.10854
HMCES	0.164111	7.06758	5.87149	4.38852e-09	3.13176e-08	8.55344
PRRG4	0.164035	7.33249	4.54135	5.62288e-06	2.68517e-05	1.63952
GADD45A	0.164001	7.58801	3.84725	0.000119828	0.000467292	-1.26839
ZNF326	0.163874	7.09682	5.55496	2.81281e-08	1.8414e-07	6.74845
APOE	0.163844	9.28211	3.17431	0.00150425	0.00462068	-3.62888
TMEM258	0.163658	7.73306	4.10424	4.07288e-05	0.00017241	-0.24775
ANO1	0.162986	6.89354	8.56902	1.11977e-17	1.43354e-16	27.9722
MYL9	-0.162914	6.94505	-6.42082	1.38653e-10	1.12358e-09	11.9224
C12orf75	-0.162609	7.39333	-4.25598	2.09098e-05	9.15091e-05	0.385844
IGSF8	0.162584	7.03319	6.1261	9.17759e-10	6.88265e-09	10.0776
RALA	0.162541	7.2165	5.02518	5.0739e-07	2.8404e-06	3.95055
RPL31	-0.162538	11.7095	-7.39059	1.52038e-13	1.55147e-12	18.6014
OTUB1	-0.162336	7.09417	-5.61726	1.96642e-08	1.31033e-07	7.09582
NEU1	-0.162082	7.18464	-4.93134	8.23347e-07	4.43669e-06	3.48411
SAA1	-0.162077	6.90671	-6.62646	3.52772e-11	3.04152e-10	13.2606
FRMD4B	-0.161639	7.07927	-5.47537	4.41963e-08	2.82901e-07	6.31027
CAND1	0.161616	7.21013	4.95686	7.22382e-07	3.94873e-06	3.6101
PNP	0.161568	7.17746	5.08722	3.66703e-07	2.09348e-06	4.26375
SNRPN	-0.161222	7.05663	-5.74671	9.23446e-09	6.36766e-08	7.82999
DAD1	0.161041	7.79837	4.04937	5.15519e-05	0.000213659	-0.471177
LARP1	0.160861	7.15652	5.24767	1.55638e-07	9.3486e-07	5.09155
DAPK2	-0.160759	6.98434	-6.19808	5.82978e-10	4.43497e-09	10.5202
POLR2G	0.160755	7.26588	4.82137	1.43647e-06	7.4431e-06	2.94861
FRG1	0.160635	7.22375	4.88513	1.04174e-06	5.54748e-06	3.25764
MT-ND1	-0.160491	11.5144	-7.33145	2.36527e-13	2.39055e-12	18.1673
SERPINB2	0.160467	7.15324	4.68669	2.79527e-06	1.38496e-05	2.30924
PLK2	-0.160364	7.82199	-3.38112	0.000723307	0.00238978	-2.95154
ACAT1	0.160285	7.14721	5.16694	2.40288e-07	1.4073e-06	4.67185
MYH9	0.160222	7.24782	4.71681	2.4122e-06	1.20648e-05	2.45067
TJP1	-0.160188	7.00795	-6.36552	1.9894e-10	1.58576e-09	11.5697
CCNE2	0.160138	6.78242	15.6154	1.22034e-54	3.66506e-53	112.475
PRNP	-0.159972	7.6878	-3.92687	8.63527e-05	0.000344763	-0.959227
EGR1	0.159939	8.92103	3.20307	0.00136189	0.00421812	-3.53725
PRADC1	0.159815	6.93183	7.36317	1.86685e-13	1.89891e-12	18.3997
RNF168	0.1596	7.14604	5.09309	3.55538e-07	2.03896e-06	4.29359
GSTM3	0.15959	7.20798	4.76218	1.92884e-06	9.80986e-06	2.66538
TIMM13	0.159546	7.9286	3.88987	0.00010063	0.000397565	-1.1037
PDLIM4	-0.159504	7.0388	-5.71714	1.09905e-08	7.49696e-08	7.66082
CLN6	0.159352	6.87768	8.50753	1.90265e-17	2.41142e-16	27.4492
NFIX	0.159204	7.27835	4.6086	4.07939e-06	1.98397e-05	1.94681
SCML1	0.159022	6.94771	6.92402	4.52591e-12	4.16265e-11	15.2715
PVRL4	-0.159017	7.02562	-6.53627	6.46234e-11	5.43849e-10	12.6685
ASAH1	-0.159004	7.21518	-4.93308	8.16068e-07	4.40871e-06	3.49266
HMGN3	0.158966	7.61948	3.95563	7.6601e-05	0.000308792	-0.845987
PSMD1	0.158948	7.09737	5.45306	5.0107e-08	3.19124e-07	6.18862
DKK3	-0.158881	7.17576	-4.94462	7.69223e-07	4.16986e-06	3.54958
PTN	-0.158728	7.03173	-5.22567	1.75301e-07	1.04701e-06	4.97654
SRPRB	0.158632	7.13632	5.22513	1.75811e-07	1.04907e-06	4.97372
NOM1	0.158501	7.06581	5.66395	1.49996e-08	1.01335e-07	7.35872
RNF5	0.158394	7.22245	4.86959	1.12703e-06	5.9566e-06	3.18192
UBXN6	-0.158215	7.14582	-5.16902	2.37629e-07	1.39302e-06	4.68259
TRMT10C	0.157936	7.41995	4.31371	1.61323e-05	7.17909e-05	0.632896
NUP107	0.157889	6.92242	7.28042	3.45344e-13	3.4518e-12	17.7957
TMEM205	-0.157649	7.18988	-4.93241	8.18842e-07	4.41617e-06	3.48939
PSMD2	0.157643	7.33857	4.51818	6.27387e-06	2.98032e-05	1.53469
CHCHD2	0.157074	9.15245	4.43505	9.25527e-06	4.27172e-05	1.16303
CIRBP	-0.156965	9.23254	-4.12721	3.68703e-05	0.00015681	-0.1533
NUDCD2	0.156901	7.22652	4.85277	1.22685e-06	6.42525e-06	3.10029
HOTAIRM1	-0.156785	7.04477	-5.62412	1.88997e-08	1.26204e-07	7.13432
SRSF1	0.156717	7.21764	4.76916	1.86324e-06	9.5144e-06	2.69862
SPAG9	0.156637	7.4825	4.07787	4.56291e-05	0.000191618	-0.355502
DIO2	-0.156142	6.9035	-7.32151	2.54673e-13	2.56576e-12	18.0947
ISOC2	0.156034	7.29642	4.51465	6.37916e-06	3.0258e-05	1.51877
CRIP2	0.155836	7.2301	4.59517	4.35098e-06	2.10475e-05	1.88506
PTGR1	0.155726	7.11369	5.25825	1.46958e-07	8.90319e-07	5.14703
SPTSSB	-0.15572	6.88373	-8.06639	7.65394e-16	8.88334e-15	23.8071
RPS3A	0.155658	12.72	8.5599	1.21163e-17	1.54801e-16	27.8944
CBX1	0.155518	7.23065	4.66745	3.0697e-06	1.51383e-05	2.2194
MKKS	0.155408	7.22798	4.76163	1.93404e-06	9.82842e-06	2.6628
OST4	-0.155285	8.38912	-3.77403	0.000161107	0.00060915	-1.54716
GRPEL1	0.155187	7.34355	4.42038	9.90559e-06	4.55528e-05	1.09817
SEPT9	0.155068	7.05343	5.62842	1.8435e-08	1.23361e-07	7.15848
ARL5A	-0.154985	7.38561	-4.34927	1.3728e-05	6.19178e-05	0.786743
GPX4	-0.154955	8.38784	-3.5667	0.000362366	0.00127644	-2.30741
SUN2	0.154952	6.8374	9.69473	3.56079e-22	5.43729e-21	38.2057
SIGMAR1	0.154898	7.02126	5.94983	2.72987e-09	1.97705e-08	9.0155
MRPS16	0.154659	7.22473	4.80787	1.5368e-06	7.937e-06	2.88371
BRD4	0.154609	7.1415	5.09137	3.58782e-07	2.05421e-06	4.28483
DCP2	0.154306	6.95751	6.51207	7.59177e-11	6.297e-10	12.5111
NOC3L	0.154298	7.10983	5.13734	2.81325e-07	1.63256e-06	4.51958
SNHG7	-0.154165	7.67849	-3.73499	0.000188255	0.000701749	-1.69359
UQCC3	0.154156	7.18441	4.88696	1.03212e-06	5.50085e-06	3.26657
UFD1L	0.153862	7.20174	4.7772	1.79038e-06	9.17188e-06	2.73695
OSGEP	0.153783	6.93523	6.91461	4.83571e-12	4.43679e-11	15.2066
PCBP2	0.153511	7.74242	3.84188	0.000122481	0.000476464	-1.28903
NFYB	0.153383	6.94701	6.61545	3.79975e-11	3.26717e-10	13.188
CTDSPL2	0.153204	6.92444	6.92945	4.35592e-12	4.01213e-11	15.309
INTS6	0.153118	7.55682	3.74433	0.000181396	0.000679377	-1.6587
TIMM10	0.153069	7.21099	4.72924	2.26927e-06	1.13859e-05	2.5093
UBE2A	0.153045	7.17518	4.94624	7.62861e-07	4.14601e-06	3.55758
NUP62	0.153016	6.95098	6.63219	3.39372e-11	2.93397e-10	13.2985
ALG5	0.153015	7.13071	5.13499	2.84856e-07	1.65154e-06	4.50754
KLF10	0.152884	8.05235	3.47443	0.000513054	0.00174422	-2.63199
TPBG	-0.152865	7.15201	-4.83978	1.30969e-06	6.83088e-06	3.03745
TPD52L1	-0.152724	7.05078	-5.61234	2.02303e-08	1.34522e-07	7.06828
GRN	-0.152599	7.76411	-3.74412	0.000181544	0.000679532	-1.65947
UBC	-0.152508	11.2135	-4.76458	1.90604e-06	9.71728e-06	2.67681
ZFAND5	-0.152471	7.40192	-4.07595	4.60065e-05	0.000192667	-0.363311
IFRD1	-0.152403	7.89953	-3.32311	0.000891815	0.00287822	-3.14584
ATP6AP2	-0.152276	7.53494	-4.03728	5.4281e-05	0.000224383	-0.520047
GABARAPL1	-0.152236	7.04469	-5.42699	5.79916e-08	3.66759e-07	6.04702
TAF1D	0.152172	8.03823	3.48905	0.000485805	0.00165959	-2.58112
SERPINB5	-0.15209	8.28252	-3.32395	0.000889162	0.0028748	-3.14307
RPS5	0.151632	11.7823	6.89253	5.64731e-12	5.13443e-11	15.0545
ALDH3B2	-0.151427	6.93959	-7.24597	4.45272e-13	4.42271e-12	17.5461
LDLR	0.151406	7.34316	4.16792	3.08703e-05	0.000132537	0.0153675
ECI2	0.151209	6.98719	6.02684	1.7018e-09	1.25838e-08	9.47575
PIGX	0.151049	6.96644	6.31602	2.74155e-10	2.15816e-09	11.2565
HTATSF1	0.150999	7.13985	4.93986	7.88216e-07	4.26917e-06	3.5261
TMED3	-0.150912	7.43331	-4.16696	3.10008e-05	0.000133008	0.011358
RPL36A	0.15074	9.24903	4.0368	5.43901e-05	0.000224687	-0.521949
EIF3G	-0.150698	8.08245	-3.64624	0.000266793	0.000962794	-2.02081
RPL36	-0.150691	11.5196	-6.87005	6.61038e-12	5.98428e-11	14.9003
RPS4X	0.150483	12.8421	8.46092	2.83641e-17	3.56633e-16	27.0553
EEF1E1	0.150433	7.08349	5.32409	1.02574e-07	6.33542e-07	5.49484
GLOD4	0.150357	7.39751	4.17508	2.9916e-05	0.000128527	0.0452015
WFDC5	-0.150167	7.09717	-5.13865	2.79372e-07	1.62272e-06	4.52631
UPF3B	0.149923	7.0485	5.38206	7.44829e-08	4.65941e-07	5.80462
MBNL1	0.149747	7.35082	4.14534	3.40739e-05	0.000145405	-0.0784166
EFNB2	-0.149626	6.89878	-7.274	3.62143e-13	3.60833e-12	17.749
FKBP5	0.149301	7.06291	5.36015	8.40897e-08	5.22428e-07	5.68716
ECHS1	0.149291	7.4651	4.06312	4.86086e-05	0.000202653	-0.415464
MAD2L2	0.14929	6.89047	7.59648	3.17931e-14	3.35788e-13	20.1394
KRT10	-0.149255	11.0216	-2.74007	0.00614821	0.0161866	-4.91213
TRPS1	-0.149142	6.8803	-7.8449	4.55383e-15	5.01872e-14	22.0512
STOML2	0.1491	7.51804	3.98932	6.65023e-05	0.000271013	-0.712284
SPARC	-0.148906	7.09852	-5.08149	3.77928e-07	2.15371e-06	4.23466
HNRNPH1	0.148814	7.61059	3.52469	0.00042495	0.00147395	-2.45625
PIH1D1	0.148803	7.21238	4.64763	3.37952e-06	1.65887e-05	2.1272
UBR4	-0.148795	7.14565	-4.49521	6.98986e-06	3.29084e-05	1.43133
LIMS1	0.148643	7.12373	4.94579	7.64626e-07	4.15204e-06	3.55536
MGMT	0.148605	7.2166	4.6075	4.10109e-06	1.99299e-05	1.94172
CCT4	0.148534	7.87826	3.63322	0.000280622	0.00100982	-2.06817
RPS19	0.148432	12.8145	8.00879	1.22264e-15	1.40107e-14	23.3458
DHX9	0.148327	7.16655	4.70804	2.51815e-06	1.25749e-05	2.40941
HLTF	0.148279	6.83983	8.97908	2.97188e-19	3.99e-18	31.555
TLN1	0.148143	7.1051	4.98687	6.18896e-07	3.41931e-06	3.75906
IER2	0.147863	10.53	3.01361	0.00258492	0.00753132	-4.12573
TAX1BP3	-0.147856	7.70575	-3.65193	0.000260957	0.000944423	-2.00008
JUND	0.147816	7.4005	3.93885	8.2156e-05	0.000329716	-0.912156
BRI3BP	0.147768	6.82282	10.187	2.60616e-24	4.31207e-23	43.0735
NENF	0.14763	7.74729	3.68678	0.000227722	0.000835112	-1.87231
GLTSCR2	-0.14757	9.7551	-4.27005	1.9635e-05	8.64077e-05	0.445727
DAZAP1	0.147466	6.99908	5.898	3.73969e-09	2.67779e-08	8.70912
CTNNBIP1	-0.147333	7.72513	-3.69001	0.00022485	0.000826013	-1.8604
BAZ1A	0.147274	8.04922	3.40211	0.000670014	0.00223115	-2.88042
MRPL37	0.147204	7.04169	5.56917	2.59307e-08	1.70106e-07	6.82737
CCNB1IP1	0.147096	7.28393	4.28473	1.83836e-05	8.11823e-05	0.508441
RSRC1	0.14698	7.09085	5.00006	5.78059e-07	3.21612e-06	3.82485
MTCH2	0.146911	7.25608	4.44484	8.84407e-06	4.09386e-05	1.20644
SMC6	0.146866	7.03129	5.40862	6.4254e-08	4.04347e-07	5.94769
CCDC12	0.146807	7.51393	3.93555	8.32932e-05	0.000333226	-0.925147
WTAP	0.146684	7.36863	4.03462	5.48979e-05	0.000226637	-0.530752
EEF1A1	-0.146681	13.4292	-8.27343	1.38391e-16	1.69302e-15	25.4925
JADE1	0.146664	6.92722	6.54712	6.01101e-11	5.08568e-10	12.7393
CLNS1A	0.146572	7.41989	4.0532	5.07169e-05	0.00021054	-0.455703
BEX4	-0.146569	7.0234	-5.51722	3.48762e-08	2.25291e-07	6.53989
FARSB	0.146488	6.97263	6.12071	9.49262e-10	7.11049e-09	10.0447
HBP1	-0.146444	7.22743	-4.44015	9.03876e-06	4.17787e-05	1.18564
XRN2	0.146402	7.45664	3.8382	0.00012433	0.000483064	-1.30316
TBCA	0.146347	8.02665	3.56431	0.000365679	0.00128739	-2.31592
S100A4	0.146318	7.23624	3.78766	0.000152528	0.000580173	-1.49567
PNLIPRP3	-0.146312	6.81578	-10.4793	1.25714e-25	2.19463e-24	46.0767
AREG	-0.146193	7.1645	-3.83871	0.000124071	0.000482355	-1.30119
TMBIM1	-0.14609	7.51659	-3.77506	0.000160443	0.000607728	-1.54328
PRDX1	0.146085	9.22503	3.83063	0.000128211	0.000496623	-1.33213
POU3F1	0.146049	7.10463	4.95674	7.22822e-07	3.94873e-06	3.60951
LRRC58	0.145939	6.98111	5.90653	3.55157e-09	2.54885e-08	8.75935
MYCBP2	0.145706	7.57009	3.75571	0.000173351	0.000651173	-1.61606
AMD1	0.145357	7.96109	3.42228	0.000622257	0.00208087	-2.81166
KRT23	-0.145308	6.81744	-10.5323	7.18966e-26	1.26558e-24	46.6305
LMF2	0.145183	6.89011	7.38577	1.57633e-13	1.60598e-12	18.5659
PDAP1	0.145182	7.59182	3.73769	0.000186246	0.00069467	-1.6835
COX17	0.145106	7.12986	4.80642	1.54794e-06	7.98804e-06	2.87676
HDAC2	0.144966	7.27061	4.26059	2.04835e-05	8.97674e-05	0.405453
TSN	0.144943	7.13052	4.86714	1.14105e-06	6.0257e-06	3.17003
RPS12	0.144913	13.0449	7.83474	4.93648e-15	5.43099e-14	21.9717
RGCC	-0.144894	6.9849	-5.32492	1.02108e-07	6.31275e-07	5.49925
TNNT1	0.144737	7.06619	5.17151	2.34494e-07	1.37719e-06	4.69542
C1orf35	0.144652	7.26917	4.25432	2.1066e-05	9.20655e-05	0.378761
PFDN2	0.144613	7.69448	3.65827	0.000254587	0.000924536	-1.97691
NFKBIA	0.144311	10.6721	2.60313	0.00924478	0.0231741	-5.27777
CISD2	0.144308	7.0754	5.09969	3.43375e-07	1.97098e-06	4.32718
UXT	0.144215	7.965	3.493	0.000478682	0.00163879	-2.56734
C5orf46	-0.144096	6.79461	-12.0556	2.37774e-33	5.09045e-32	63.7187
CTGF	-0.144063	6.95349	-4.71508	2.43282e-06	1.21583e-05	2.4425
PAFAH1B2	0.144002	7.08522	4.98707	6.18243e-07	3.41868e-06	3.76008
MT-CO2	0.14396	11.8917	7.59956	3.1048e-14	3.28466e-13	20.1627
HDGF	0.143952	7.23714	4.36031	1.3054e-05	5.90881e-05	0.834759
CD151	-0.143766	7.48357	-3.78618	0.000153437	0.000582933	-1.50126
KHSRP	0.1435	6.98306	5.93208	3.04146e-09	2.19769e-08	8.91028
EIF5	0.143471	8.54062	3.30392	0.00095515	0.0030616	-3.2094
TRIM29	-0.142956	8.20761	-3.38595	0.000710718	0.00235186	-2.93523
ABHD5	-0.14279	7.35548	-3.92317	8.76901e-05	0.000349492	-0.973745
COX7B	0.142712	8.56074	3.36709	0.00076111	0.00250553	-2.99884
SESN3	-0.14271	6.93344	-6.23532	4.6005e-10	3.54664e-09	10.7512
IFITM3	-0.142634	8.04666	-3.05916	0.00222261	0.00655101	-3.98752
THAP9-AS1	0.142612	7.36456	3.95645	7.63384e-05	0.000308125	-0.842741
GLRX5	0.142585	7.0865	5.05013	4.45471e-07	2.51152e-06	4.07605
AK3	0.142529	7.20013	4.46049	8.22283e-06	3.82024e-05	1.27603
PHB	0.142507	7.48831	3.86131	0.000113144	0.000443194	-1.21428
HSPA2	0.142505	7.8499	3.17617	0.00149466	0.00459342	-3.62299
PHB2	0.142474	7.64437	3.62056	0.000294704	0.00105571	-2.11403
RPL7A	0.142436	12.1062	7.49397	6.96535e-14	7.22975e-13	19.3684
IDH3G	0.142368	7.26595	4.2843	1.84189e-05	8.12817e-05	0.506612
SHMT1	0.142317	6.92809	6.48978	8.80186e-11	7.26268e-10	12.3665
KRR1	0.142259	7.2839	4.16182	3.17073e-05	0.000135855	-0.010048
SLURP1	-0.14214	6.81539	-8.80914	1.36429e-18	1.78415e-17	30.0499
CDH13	-0.14213	7.06117	-4.99301	5.99539e-07	3.32395e-06	3.78968
PPIL3	0.142091	7.04264	5.27739	1.32431e-07	8.07715e-07	5.24769
DARS	0.142072	7.41096	3.8754	0.000106797	0.000419834	-1.15982
GPATCH4	0.141965	7.16163	4.49978	6.84155e-06	3.22821e-05	1.45184
RSL24D1	-0.141871	8.12693	-3.4236	0.000619227	0.00207292	-2.80712
RRP7A	0.14176	7.02108	5.50878	3.65859e-08	2.35615e-07	6.49348
SULT1E1	0.141709	6.82577	8.6804	4.24738e-18	5.50423e-17	28.9288
EIF3D	-0.141551	8.18033	-3.37142	0.000749266	0.0024704	-2.98428
NR4A1	0.141542	8.04384	2.81825	0.00483346	0.013084	-4.69499
AC013461.1	0.141533	7.02229	5.28756	1.25289e-07	7.6489e-07	5.30131
ATP5J	0.141339	8.22353	3.44936	0.000563095	0.0019021	-2.71869
GLCE	0.141279	6.91635	6.54652	6.035e-11	5.09238e-10	12.7354
DCK	0.141218	6.8814	7.39748	1.44387e-13	1.47815e-12	18.6521
RPL28	0.141197	11.9544	6.94807	3.81923e-12	3.54875e-11	15.4379
CRABP2	-0.141182	7.39251	-3.392	0.000695223	0.00230541	-2.91475
LINC00493	-0.140979	7.65197	-3.54692	0.000390667	0.00136175	-2.3777
YBX3	-0.140946	8.8083	-3.4921	0.000480286	0.0016434	-2.57046
APPL1	0.140717	7.38364	3.86039	0.000113571	0.000444535	-1.21783
SF3B6	0.140703	8.31218	3.50406	0.000459249	0.00158112	-2.52869
KLF11	0.140632	6.98442	5.63363	1.78872e-08	1.19949e-07	7.18777
TIMM17A	0.140577	7.19625	4.496	6.96404e-06	3.28113e-05	1.43487
APRT	-0.140549	8.60908	-3.42559	0.000614716	0.00205903	-2.80032
COMMD8	0.140334	7.0685	5.0899	3.61561e-07	2.06788e-06	4.27738
TM7SF2	-0.140307	6.81773	-10.1403	4.19672e-24	6.85428e-23	42.6016
OXCT1	0.140284	6.93424	6.43517	1.26191e-10	1.02654e-09	12.0144
FIS1	-0.140269	7.73375	-3.52717	0.000420982	0.00146099	-2.44749
SUCLG2	0.140145	7.12266	4.7074	2.52605e-06	1.26044e-05	2.40641
TMX1	0.140011	7.10794	4.80171	1.58479e-06	8.17151e-06	2.85415
MMP28	0.140003	7.03829	5.26508	1.41603e-07	8.5952e-07	5.18292
UPF3A	0.139727	7.32915	3.89347	9.91485e-05	0.000391955	-1.0897
DHRS7	-0.13958	6.98845	-5.53613	3.13188e-08	2.03556e-07	6.64422
MEF2A	-0.139351	7.22083	-4.30061	1.71154e-05	7.60059e-05	0.576527
TRIAP1	0.1393	7.23614	4.32149	1.55739e-05	6.95505e-05	0.666465
GRHL1	-0.139131	6.93752	-6.39994	1.58954e-10	1.27829e-09	11.7888
KDELR2	0.139109	7.44004	3.82505	0.000131149	0.000507071	-1.35347
TRIM28	0.139007	6.99095	5.58951	2.30744e-08	1.52156e-07	6.94061
BRD8	0.138382	6.91216	6.43865	1.23333e-10	1.00458e-09	12.0368
CFLAR	-0.138311	7.10899	-4.66652	3.08375e-06	1.51957e-05	2.21503
MAP1LC3A	-0.138271	6.87846	-7.04679	1.89162e-12	1.79449e-11	16.1268
ITGB1BP1	0.13825	7.05175	5.11487	3.16917e-07	1.82573e-06	4.40458
SMDT1	-0.13823	7.79624	-3.4231	0.000620373	0.00207566	-2.80884
SEPT7	0.138135	8.09315	3.26833	0.00108371	0.00342858	-3.32625
SLC38A2	0.138023	8.11943	3.1211	0.0018044	0.00543722	-3.79625
AP2M1	0.137949	7.68803	3.51713	0.00043722	0.0015132	-2.48282
BAX	0.137903	7.02359	5.29084	1.23062e-07	7.52502e-07	5.31866
C2orf40	-0.137875	6.86084	-7.25636	4.12497e-13	4.1036e-12	17.6212
KLK11	-0.137865	7.52273	-3.48546	0.000492359	0.00168017	-2.59361
MYEOV2	-0.137791	7.74892	-3.4766	0.000508919	0.00173202	-2.62445
RNF11	-0.137667	7.1643	-4.41345	1.02278e-05	4.68986e-05	1.0676
RHOD	-0.13761	7.09315	-4.72541	2.3124e-06	1.15931e-05	2.49123
ANAPC16	-0.137605	7.83647	-3.35653	0.000790766	0.00258971	-3.03432
UBE2I	0.137569	7.56428	3.61495	0.000301159	0.001077	-2.13432
RBM25	0.137368	8.10598	3.22048	0.00128183	0.00398769	-3.48135
PKP1	0.137289	7.68797	3.43987	0.000583212	0.00196168	-2.75136
C1orf68	-0.13728	6.80751	-8.97284	3.14463e-19	4.20412e-18	31.4992
SSNA1	0.13696	7.45072	3.74579	0.000180341	0.000676225	-1.65322
POF1B	-0.136794	6.86293	-7.71627	1.25504e-14	1.34799e-13	21.0536
ATP6AP1	-0.136718	6.99587	-5.43905	5.42047e-08	3.44529e-07	6.11245
ZC3H15	-0.136585	7.78988	-3.31453	0.000919633	0.00295673	-3.1743
LRP10	-0.136536	7.13612	-4.4998	6.84079e-06	3.22821e-05	1.45195
ARL6IP6	0.136491	7.06881	4.85971	1.18466e-06	6.22489e-06	3.13394
SMCHD1	0.136399	7.03069	5.08705	3.67029e-07	2.09348e-06	4.2629
MED30	0.136372	7.01368	5.26937	1.38337e-07	8.41308e-07	5.20549
PHLDA3	-0.136315	7.23345	-4.10389	4.07899e-05	0.000172554	-0.249173
ARPC5L	0.136274	7.69377	3.48037	0.000501804	0.00171056	-2.61132
SNRNP40	0.136233	7.00257	5.43082	5.67626e-08	3.59704e-07	6.06778
VPS36	-0.136099	7.28881	-3.90619	9.40778e-05	0.000372374	-1.04015
ATG3	0.135971	7.32977	3.963	7.42755e-05	0.000300467	-0.816841
DNAJC1	0.13596	7.08646	4.69692	2.65903e-06	1.32159e-05	2.35718
DEGS2	-0.135948	6.84858	-8.61852	7.28914e-18	9.40759e-17	28.3958
EEF2	-0.135929	9.99692	-4.25153	2.13299e-05	9.30904e-05	0.366912
NT5DC1	0.135839	7.08618	4.75136	2.03484e-06	1.02747e-05	2.614
CTA-29F11.1	-0.135794	7.389	-3.49568	0.000473899	0.00162418	-2.55798
RPS27L	0.135546	8.02024	3.24455	0.00117834	0.00370027	-3.40363
RPS16	0.135439	11.8306	7.20371	6.0718e-13	5.96542e-12	17.2417
VBP1	0.13522	7.12716	4.60677	4.11544e-06	1.99843e-05	1.93837
OARD1	0.135212	7.12026	4.48772	7.23994e-06	3.40352e-05	1.39772
CHP2	0.135183	7.12978	4.94932	7.5091e-07	4.08688e-06	3.57279
NDUFA9	0.135163	7.23384	4.19444	2.74742e-05	0.000118842	0.126127
DDX5	-0.135134	9.52253	-3.51042	0.000448396	0.00154681	-2.50637
MVP	-0.135065	7.03073	-5.08944	3.62448e-07	2.07109e-06	4.27502
ARPC1A	0.13506	7.46902	3.6738	0.000239607	0.000875656	-1.92004
EXPH5	0.135013	7.50307	3.46239	0.000536548	0.00181727	-2.67371
CCDC64B	-0.135013	6.86005	-8.06967	7.45189e-16	8.68063e-15	23.8335
HN1L	0.134972	6.96332	5.74591	9.27832e-09	6.39095e-08	7.82538
SLC39A6	-0.134923	7.26174	-3.96245	7.44456e-05	0.000300868	-0.819003
TUSC1	0.134905	6.93684	5.93975	2.90282e-09	2.0999e-08	8.9557
LARS	0.134809	7.24929	3.99873	6.39162e-05	0.000261146	-0.674753
TBL1XR1	0.134808	7.06841	4.75779	1.97114e-06	9.9849e-06	2.64455
RSRP1	0.1348	8.44161	2.95556	0.00312474	0.00890755	-4.29885
G3BP1	0.134708	7.42641	3.66282	0.000250106	0.000910351	-1.96026
IL1R2	-0.134492	6.9398	-5.17623	2.28651e-07	1.34787e-06	4.7198
PLPP1	-0.134465	6.86291	-7.41239	1.29078e-13	1.32358e-12	18.7622
AAMP	0.13439	7.39132	3.78698	0.000152942	0.000581398	-1.49822
PMM1	0.134315	6.9062	6.51978	7.21262e-11	6.02192e-10	12.5611
PSMA7	0.134192	8.38281	3.14611	0.00165705	0.00504601	-3.71793
TXNL4A	0.134043	7.13459	4.50711	6.60949e-06	3.13271e-05	1.48484
CLINT1	-0.13397	7.17058	-4.31491	1.60452e-05	7.15039e-05	0.638053
TMEM243	0.133955	7.01658	5.1177	3.12196e-07	1.80181e-06	4.41906
SMS	0.133899	7.02148	4.99974	5.79029e-07	3.21658e-06	3.82323
DHX15	0.133774	7.13086	4.45394	8.47742e-06	3.927e-05	1.2469
OXA1L	0.133676	7.23898	4.07668	4.58627e-05	0.000192217	-0.360341
SLC40A1	-0.133568	6.86313	-7.05959	1.72573e-12	1.64698e-11	16.2168
ARL4A	-0.133519	8.0587	-2.83926	0.00452646	0.0123733	-4.63559
EEF1D	0.133446	10.082	4.47369	7.73132e-06	3.61308e-05	1.33494
GOLGA4	-0.133217	8.02533	-3.06556	0.00217561	0.00642145	-3.96794
ACBD6	0.133127	7.03856	4.98792	6.15552e-07	3.40677e-06	3.76428
CDC5L	0.133121	7.2253	4.0171	5.91371e-05	0.000243169	-0.60119
MALSU1	0.133	7.10197	4.62154	3.83318e-06	1.87141e-05	2.00646
MT-CO1	0.132987	12.8261	7.34375	2.15805e-13	2.19159e-12	18.2574
RPS17	0.132823	12.2579	7.18821	6.80022e-13	6.66043e-12	17.1305
SNRNP200	0.132816	7.03404	4.95532	7.28115e-07	3.97422e-06	3.60248
EGR3	-0.132795	6.95301	-5.64679	1.65737e-08	1.11258e-07	7.26182
UBE2F	-0.132772	6.93262	-6.03898	1.57887e-09	1.17158e-08	9.5488
NQO2	0.132714	7.06399	4.81817	1.45964e-06	7.55078e-06	2.93323
MINOS1	0.132628	7.81566	3.27399	0.00106226	0.00336913	-3.30776
ARL13B	0.132169	6.94851	5.74089	9.55692e-09	6.55435e-08	7.79663
PACSIN3	0.132081	7.05341	4.83027	1.37379e-06	7.14756e-06	2.9915
RB1CC1	-0.132044	7.22281	-3.93486	8.3531e-05	0.000333966	-0.92784
CCAR1	0.131718	7.32184	3.7138	0.000204737	0.000756512	-1.77243
ARHGDIA	0.131701	7.45328	3.55807	0.000374466	0.00131541	-2.33812
IGFL2	-0.131664	6.82913	-7.05644	1.76525e-12	1.67964e-11	16.1946
FAM210B	-0.131608	7.08596	-4.55131	5.36321e-06	2.57085e-05	1.68477
PMAIP1	0.131518	8.44662	2.52534	0.0115665	0.0282345	-5.47711
CYB5A	-0.131446	7.81474	-3.26365	0.00110174	0.00347852	-3.34151
KIAA1143	0.131417	7.09988	4.49413	7.02536e-06	3.3051e-05	1.42649
NOP16	0.131307	7.3747	3.66155	0.000251351	0.000913834	-1.96492
KRT80	-0.131307	6.91754	-6.31244	2.80565e-10	2.20588e-09	11.2339
PPIF	0.131267	6.95578	5.64985	1.62813e-08	1.09411e-07	7.2791
ETFA	0.131243	7.32268	3.80129	0.000144382	0.000552172	-1.44401
SDR16C5	-0.1312	7.25375	-3.87363	0.000107575	0.000422367	-1.16667
MTRNR2L8	-0.131127	7.21127	-3.9917	6.58395e-05	0.000268484	-0.702807
UBE2D2	0.13104	7.69401	3.31617	0.00091425	0.00294241	-3.16886
PRPF4	0.131005	6.94697	5.73646	9.81013e-09	6.70623e-08	7.77122
CSRP2	0.130916	6.88498	6.54629	6.04451e-11	5.09362e-10	12.7339
GNB4	0.130905	7.23079	3.9204	8.87019e-05	0.00035308	-0.984581
COX7A2L	-0.13086	7.82846	-3.23427	0.00122157	0.00382842	-3.4369
EIF2S2	0.130739	7.75841	3.15973	0.00158153	0.00483463	-3.67501
GOT1	0.130738	6.91864	6.21088	5.37472e-10	4.11348e-09	10.5995
SDC4	-0.13063	7.52462	-3.09194	0.00199134	0.00594681	-3.88677
RP4-737E23.2	0.130604	6.93351	5.99662	2.04993e-09	1.50526e-08	9.29445
NPM3	0.130572	7.13673	4.35289	1.35032e-05	6.10342e-05	0.80249
HDAC3	0.13055	7.11005	4.49732	6.92099e-06	3.26327e-05	1.4408
PNRC2	0.13051	7.51044	3.35847	0.00078524	0.00257427	-3.02781
ZMYM2	-0.130504	7.05021	-4.69432	2.69299e-06	1.33637e-05	2.345
ATP2B1	0.130451	7.90773	2.90573	0.00366807	0.0103172	-4.44479
CDC27	0.130139	7.01845	4.95773	7.19184e-07	3.93564e-06	3.61437
DSTN	-0.130136	9.30002	-3.55749	0.000375293	0.00131758	-2.34018
ING1	0.130095	7.13554	4.26269	2.02925e-05	8.90539e-05	0.414367
PPIC	-0.129935	7.05917	-4.70197	2.59418e-06	1.29341e-05	2.38087
NAA15	0.129701	7.17475	4.1334	3.58922e-05	0.000152958	-0.127778
RIC3	-0.129668	7.15135	-4.0946	4.24593e-05	0.000179138	-0.287223
TTC3	-0.129654	7.55895	-3.24932	0.00115876	0.00364781	-3.38814
UBAC1	0.12962	7.2221	3.99642	6.45438e-05	0.00026354	-0.683999
RPL18A	0.129555	12.3116	6.74231	1.6023e-11	1.42011e-10	14.0331
SYTL1	-0.129532	7.42121	-3.52059	0.000431571	0.00149446	-2.47068
GNAI2	0.129487	7.14751	4.17537	2.98781e-05	0.000128451	0.0464086
CKMT1A	0.129476	7.03496	4.87375	1.10354e-06	5.83736e-06	3.20218
PDIA6	0.129419	7.58629	3.29516	0.000985401	0.00314742	-3.23826
LAMB4	0.129319	7.00376	5.14271	2.73403e-07	1.59242e-06	4.54716
AIG1	0.129305	7.01341	5.07665	3.87656e-07	2.20444e-06	4.21014
ZCCHC6	-0.129281	7.065	-4.61812	3.89681e-06	1.90101e-05	1.99068
KLC3	-0.129143	7.43491	-3.51095	0.000447503	0.00154503	-2.50451
VPS28	-0.129084	7.8089	-3.20199	0.001367	0.00422982	-3.5407
PRKCSH	0.128973	7.16843	4.14055	3.47916e-05	0.000148368	-0.09821
DNAJC8	0.128932	7.62	3.24754	0.00116602	0.00366885	-3.39392
UBE2K	0.128898	7.276	3.81534	0.000136411	0.000524219	-1.39053
TMEM59	-0.128879	8.56539	-3.24672	0.00116938	0.00367758	-3.39657
UBE2L3	0.128856	7.71428	3.27225	0.00106881	0.0033882	-3.31344
MEA1	0.128735	7.18395	4.08119	4.49822e-05	0.000189278	-0.341963
MRPS25	0.128656	7.04513	4.79689	1.62331e-06	8.35657e-06	2.83107
RBM26	0.128646	7.11964	4.26504	2.00798e-05	8.82425e-05	0.424401
GPBP1	0.12859	7.78818	3.13016	0.0017497	0.00529309	-3.76796
ANAPC15	0.128536	7.11253	4.31975	1.56973e-05	7.00518e-05	0.658948
LBH	-0.128511	6.90572	-5.91228	3.42997e-09	2.46437e-08	8.79326
GNL3	0.128502	7.60128	3.26285	0.00110485	0.00348504	-3.34411
RGS14	0.128159	7.19535	4.0562	5.00701e-05	0.000208062	-0.443541
POLR2F	0.128133	7.40559	3.56987	0.000358012	0.00126321	-2.29611
UQCR10	0.127941	7.92507	3.1526	0.00162065	0.00494705	-3.6975
FAM174A	-0.127931	7.12912	-4.2971	1.73883e-05	7.71097e-05	0.561458
ALDH16A1	0.127913	6.89627	6.40188	1.56955e-10	1.26382e-09	11.8012
PCDH7	0.127711	7.04807	4.57643	4.75876e-06	2.295e-05	1.79925
BABAM1	0.127668	7.06508	4.63284	3.62996e-06	1.77767e-05	2.05867
MGST2	0.127589	7.54639	3.35318	0.000800386	0.00261446	-3.04554
ARL6IP4	0.127563	7.97566	3.08897	0.0020113	0.00599049	-3.89593
PRDX3	0.127488	7.18642	4.02125	5.81061e-05	0.000239103	-0.584539
MCMBP	0.12742	7.00011	5.04332	4.61613e-07	2.5979e-06	4.04172
RBFA	0.127381	7.01834	4.87857	1.07697e-06	5.70633e-06	3.22563
GNL2	0.127331	7.09282	4.4223	9.81818e-06	4.51836e-05	1.10664
BAG1	0.127283	8.12465	3.03138	0.00243759	0.00713818	-4.07206
TOLLIP	-0.127275	7.14661	-4.24231	2.22246e-05	9.66623e-05	0.327808
ELOVL4	-0.127132	6.84174	-8.0689	7.49884e-16	8.71929e-15	23.8273
MRE11A	0.127085	6.90833	6.02655	1.7049e-09	1.2592e-08	9.47398
SMIM14	0.127043	7.19382	3.92504	8.70129e-05	0.000347011	-0.966422
MTRNR2L12	-0.126979	7.20991	-3.89596	9.81345e-05	0.000388189	-1.08
MMP24-AS1	-0.126971	7.01362	-4.95375	7.34012e-07	3.99951e-06	3.59471
MICA	0.126877	6.94306	5.50434	3.75202e-08	2.41386e-07	6.46903
RTCB	-0.126852	7.35921	-3.62558	0.000289041	0.00103718	-2.09586
ERP29	0.126759	8.00865	3.06916	0.00214953	0.00634743	-3.95688
SREK1	0.126709	7.36985	3.49389	0.00047708	0.00163419	-2.56422
MRPL27	0.126573	7.38411	3.6035	0.000314741	0.00112114	-2.17561
CCT7	0.126518	7.48282	3.39297	0.000692761	0.00229844	-2.91145
RPL14	0.126423	11.5474	6.21358	5.28357e-10	4.05351e-09	10.6161
GLRX3	0.126298	7.34366	3.65577	0.000257082	0.000933063	-1.98606
SETD2	0.126254	7.17064	4.00083	6.33514e-05	0.000259005	-0.666352
NOL8	0.126163	7.09682	4.27734	1.90036e-05	8.37454e-05	0.47685
RPL9	-0.126083	12.2572	-6.7401	1.62672e-11	1.43773e-10	14.0183
SUMO1	0.126019	7.96741	3.17848	0.00148281	0.00456365	-3.61565
TOR1AIP2	0.125987	7.46577	3.29762	0.000976826	0.00312161	-3.23017
H1F0	-0.125946	7.23456	-3.50299	0.000461093	0.00158629	-2.53243
ROMO1	-0.125934	7.29924	-3.65208	0.000260797	0.000944383	-1.99951
GTF3C6	0.125749	7.31677	3.67135	0.00024191	0.000883055	-1.92902
PRRC2A	0.125608	6.925	5.79168	7.07504e-09	4.97057e-08	8.08892
NOV	0.125346	6.8546	6.61022	3.93629e-11	3.37785e-10	13.1534
TYMP	-0.125337	7.49241	-2.96727	0.00300817	0.0086179	-4.26419
CHTOP	0.125133	7.1977	3.90621	9.4071e-05	0.000372374	-1.04008
FAM13A	-0.125076	7.00743	-4.56034	5.13802e-06	2.46851e-05	1.72583
HMGA1	0.124995	7.63536	3.10928	0.00187814	0.00563798	-3.83305
ZNF770	-0.124869	7.19755	-3.92675	8.63948e-05	0.000344763	-0.959688
ST13	-0.124864	8.39645	-3.01695	0.00255655	0.00745554	-4.11564
SNF8	0.124749	7.20937	3.94865	7.88686e-05	0.000317327	-0.873564
ETHE1	-0.124487	7.07318	-4.38398	1.17135e-05	5.34403e-05	0.938134
PPP1R15A	0.124483	9.11246	2.70071	0.00692519	0.0179856	-5.01914
SPEN	0.124288	7.16989	3.93433	8.37159e-05	0.000334494	-0.929929
XIST	0.124049	8.00757	3.00909	0.00262366	0.00763017	-4.13932
RCAN1	-0.123901	7.03061	-4.01392	5.99408e-05	0.000246013	-0.61397
DYNLT1	0.123711	7.47447	3.32304	0.000892035	0.00287822	-3.14606
LRRFIP2	0.123696	7.22942	3.71746	0.000201793	0.000747813	-1.75883
MAP3K8	0.123687	7.06079	4.35208	1.35534e-05	6.12174e-05	0.798951
EIF4E	0.123663	7.31156	3.59045	0.000330909	0.00117543	-2.22249
MRPL41	-0.123274	7.59829	-3.15114	0.00162878	0.00496707	-3.7021
WNT2B	0.12327	6.86236	6.91315	4.88572e-12	4.46764e-11	15.1965
EPB41L4A-AS1	-0.123253	7.83934	-2.96183	0.00306178	0.0087517	-4.2803
RAB1A	-0.123052	7.61955	-3.16012	0.00157944	0.00483055	-3.67379
F12	0.122914	6.98316	4.99885	5.81708e-07	3.22792e-06	3.81878
EFEMP1	-0.122827	6.96448	-4.93832	7.94461e-07	4.29932e-06	3.5185
SNRNP70	0.122702	7.29537	3.54584	0.000392281	0.00136662	-2.38155
NSMCE4A	0.122469	7.01606	4.7014	2.60143e-06	1.29601e-05	2.37819
IPO5	0.12241	6.98959	4.92658	8.43634e-07	4.54215e-06	3.46067
ANKH	-0.122376	6.96335	-5.03224	4.8907e-07	2.74474e-06	3.986
MPHOSPH6	0.122359	7.20693	3.81813	0.000134883	0.000518976	-1.37992
SLC29A1	0.122163	6.84314	7.58588	3.44974e-14	3.63744e-13	20.0592
EIF4A2	-0.122117	8.89702	-2.89844	0.00375443	0.0105227	-4.46594
TRAP1	0.122085	7.08385	4.35631	1.32947e-05	6.01345e-05	0.817334
METTL5	0.122021	7.31647	3.55414	0.000380112	0.00133155	-2.3521
PTBP3	0.121941	7.1535	3.96797	7.27451e-05	0.000294936	-0.797154
BCAP29	0.121911	7.08735	4.22889	2.3591e-05	0.000102465	0.271037
H3F3B	0.121901	11.436	4.28978	1.79708e-05	7.95259e-05	0.530069
ADAR	0.121894	7.04442	4.46067	8.21571e-06	3.82024e-05	1.27686
SNAP23	-0.121884	6.97275	-5.00059	5.76493e-07	3.21023e-06	3.82746
MRPL12	0.121606	7.29325	3.62914	0.000285093	0.00102475	-2.08297
MT1H	0.121547	6.79199	9.99234	1.87382e-23	2.99859e-22	41.1201
SCAF11	0.121512	7.639	3.02117	0.00252122	0.00736606	-4.10291
NDUFA4	0.121484	8.6713	2.97013	0.00298036	0.00855369	-4.25572
PRPS2	0.121126	6.9365	5.36211	8.3185e-08	5.17314e-07	5.69764
RPS27	-0.121	12.3695	-6.6612	2.78802e-11	2.42355e-10	13.4909
TAF9	0.120988	7.25776	3.64483	0.000268257	0.000967527	-2.02594
LUC7L2	0.120761	7.20029	3.78022	0.000157156	0.000596346	-1.5238
ACP5	-0.120761	6.85268	-6.8706	6.58503e-12	5.96986e-11	14.904
MT-ND5	-0.120657	9.66315	-3.34921	0.000811958	0.00264816	-3.05885
RPS6KA5	0.120499	6.93032	5.34258	9.26528e-08	5.7394e-07	5.59329
YWHAZ	0.120468	8.66005	2.82077	0.00479564	0.0130038	-4.68788
CCDC25	0.120316	7.17169	3.80406	0.000142778	0.000546698	-1.43349
RECQL	0.120273	6.95066	5.04846	4.49383e-07	2.53132e-06	4.06761
UQCR11	-0.120223	8.04789	-2.88246	0.00395017	0.0110129	-4.5121
PTK6	-0.1202	6.85932	-7.13835	9.77575e-13	9.51596e-12	16.7743
PSMB3	0.120076	7.8655	3.0006	0.00269785	0.00781722	-4.1648
ZNF207	0.120037	7.51656	3.15847	0.0015884	0.00485329	-3.679
NFIA	0.120012	7.14939	3.83044	0.000128314	0.000496715	-1.33288
ARMC1	0.119854	6.98937	4.78923	1.68645e-06	8.66749e-06	2.7944
RNH1	-0.119727	8.03328	-2.905	0.00367658	0.0103365	-4.44689
TNFRSF1A	-0.119596	7.52781	-3.11251	0.00185768	0.00558186	-3.82299
IL18	-0.119412	7.46081	-3.23156	0.00123318	0.00385337	-3.44564
DNAJA1	0.119406	8.81065	2.50841	0.0121357	0.0293414	-5.5197
TMEM60	0.119234	6.9681	4.9782	6.47227e-07	3.56095e-06	3.71593
RAB11A	-0.11921	7.95479	-2.91579	0.00355188	0.0100037	-4.41552
PSMD4	0.119206	7.58634	3.14616	0.00165676	0.00504601	-3.71777
ANGPTL2	-0.119077	6.8988	-5.68726	1.3093e-08	8.85871e-08	7.49076
REEP4	0.119059	7.13788	3.9839	6.80377e-05	0.000276736	-0.733878
POMP	0.119019	8.05552	2.9006	0.0037286	0.0104596	-4.45966
NUP50	0.118946	6.94252	5.22349	1.77371e-07	1.05739e-06	4.96519
MRPS12	0.118909	7.341	3.47172	0.000518253	0.00175906	-2.64138
HIGD2A	-0.118867	8.09329	-2.84545	0.00443947	0.0121667	-4.61801
DGAT2	-0.118657	6.78747	-11.1383	9.95766e-29	1.86691e-27	53.1562
ACYP1	0.118547	6.89002	5.99288	2.09759e-09	1.53847e-08	9.27207
UTP11L	0.118524	7.16715	3.83183	0.00012759	0.000494518	-1.32755
C15orf48	-0.118478	6.78478	-9.61449	7.76069e-22	1.17373e-20	37.4349
RND3	0.118455	7.47329	2.89848	0.00375395	0.0105227	-4.46582
NUP37	0.11844	6.91683	5.55785	2.76669e-08	1.81308e-07	6.76449
CA9	0.11842	6.7797	11.1794	6.28993e-29	1.18629e-27	53.6119
ASPN	-0.118251	7.0059	-4.20737	2.5951e-05	0.000112407	0.180357
SLC16A1-AS1	0.118223	6.88708	5.7669	8.19576e-09	5.70105e-08	7.94597
MT-ND6	0.118184	7.01834	4.4316	9.40445e-06	4.33741e-05	1.14775
SEPT2	0.118148	7.2192	3.6037	0.000314497	0.0011209	-2.17488
RUVBL1	0.118147	7.01792	4.55845	5.18426e-06	2.48884e-05	1.71725
NSMCE2	0.118055	6.92972	5.36622	8.13159e-08	5.06685e-07	5.71964
UBL4A	0.117937	6.95387	5.11452	3.17503e-07	1.82745e-06	4.40279
LEPROTL1	-0.117641	6.95284	-5.15098	2.6163e-07	1.52806e-06	4.58967
NDUFA11	0.11764	7.86546	2.89464	0.00380014	0.0106339	-4.47693
GAS2L3	0.11761	6.75611	20.6061	2.35534e-93	1.08158e-91	201.325
C11orf73	0.117547	7.1775	3.77968	0.000157495	0.000597274	-1.52583
PSMC6	0.117529	7.35955	3.35789	0.000786903	0.00257839	-3.02977
GAN	-0.117342	6.98972	-4.62463	3.77653e-06	1.84517e-05	2.02073
HOOK2	-0.117121	7.37986	-3.18383	0.00145568	0.00449107	-3.59864
XG	-0.117112	6.85384	-6.81006	1.00387e-11	8.97256e-11	14.491
MTAP	0.117078	6.89922	5.79344	7.00124e-09	4.92418e-08	8.09912
UBA52	0.117047	10.743	5.04101	4.67206e-07	2.62472e-06	4.0301
GNG5	0.116874	7.95369	2.80966	0.00496424	0.0134037	-4.71914
NUBP2	0.116831	7.14557	3.85781	0.000114773	0.000448409	-1.22776
FAM162A	-0.116786	7.86152	-2.81868	0.00482696	0.0130832	-4.69377
CLCN3	-0.11675	6.97102	-4.89197	1.00624e-06	5.37196e-06	3.29101
PUS7L	0.116741	7.03015	4.32725	1.51727e-05	6.80463e-05	0.691344
NELFE	0.116718	7.23682	3.57629	0.000349338	0.00123467	-2.27318
ARF4	-0.116715	7.537	-3.04554	0.00232569	0.00683893	-4.02904
VMA21	0.116709	7.01585	4.48365	7.37928e-06	3.46132e-05	1.37949
BTF3	-0.116701	10.6646	-4.78348	1.73542e-06	8.90475e-06	2.7669
ELF3	-0.116591	6.88047	-5.05412	4.36261e-07	2.46398e-06	4.0962
RSBN1	-0.116575	7.14364	-3.76968	0.000163938	0.00061801	-1.56355
GNB2L1	-0.11656	11.3803	-5.13989	2.77533e-07	1.61499e-06	4.53269
KRT77	-0.11653	6.7941	-9.19839	3.98859e-20	5.59197e-19	33.5394
NCCRP1	-0.116516	6.77505	-12.3634	5.56867e-35	1.2382e-33	67.4473
GGT6	-0.116497	6.84307	-7.57795	3.6664e-14	3.85307e-13	19.9993
RPL26L1	0.116459	7.17005	3.74486	0.000181007	0.000678322	-1.65668
PSMD8	0.116415	7.99956	2.8606	0.00423288	0.0116828	-4.57482
CTSB	-0.11638	7.3069	-3.28185	0.0010331	0.00328651	-3.28201
FXYD6	-0.116358	6.91154	-5.6031	2.13375e-08	1.41587e-07	7.01655
RB1	0.116318	6.84738	6.95925	3.52901e-12	3.28389e-11	15.5154
TOMM20	-0.116217	8.30683	-2.82289	0.00476405	0.0129292	-4.6819
CALU	0.116203	7.02886	4.33442	1.46873e-05	6.5916e-05	0.722341
CCND3	0.116055	6.95523	4.94503	7.67627e-07	4.16477e-06	3.55159
MRPL47	0.116008	7.23055	3.58106	0.000343027	0.00121371	-2.25613
TMEM50A	-0.115992	7.80591	-2.89458	0.00380083	0.0106339	-4.4771
CTSF	-0.115981	7.04944	-4.18887	2.81568e-05	0.000121463	0.1028
IMMP1L	0.115981	6.92143	5.42709	5.79587e-08	3.66759e-07	6.04757
TMEM160	0.115836	7.2515	3.54803	0.000389037	0.00135681	-2.37379
EML4	0.115761	7.23001	3.54205	0.000397953	0.00138562	-2.39496
DNAJC15	0.115755	7.23631	3.53585	0.0004074	0.00141696	-2.41687
LBR	0.115673	6.92897	5.29238	1.2203e-07	7.47154e-07	5.3268
COQ7	0.115553	6.90862	5.51068	3.61941e-08	2.33328e-07	6.50392
LAD1	0.115544	7.51471	3.13012	0.00174988	0.00529309	-3.76806
C5orf24	0.115494	7.00639	4.45608	8.39342e-06	3.89093e-05	1.25641
TM7SF3	0.115493	7.06178	4.10218	4.10919e-05	0.000173716	-0.256171
USP14	0.115397	7.10957	3.90997	9.26167e-05	0.000367509	-1.02537
WASF2	0.11528	7.70881	2.85497	0.00430858	0.0118522	-4.59089
CUTA	0.115256	7.98503	2.79149	0.00525166	0.0140777	-4.77
PSMA1	0.11523	7.76381	2.88154	0.00396169	0.0110353	-4.51474
ASNA1	0.115205	7.23164	3.60051	0.000318381	0.0011322	-2.18637
WDR74	0.115042	7.21006	3.62649	0.000288027	0.00103412	-2.09256
SF1	0.115009	7.80462	2.8034	0.00506161	0.0136375	-4.73669
GSPT1	0.114897	7.44826	3.09027	0.00200252	0.00597458	-3.89191
ATAD3A	0.114869	6.86626	6.49451	8.53041e-11	7.04788e-10	12.3971
QDPR	0.114753	6.96428	4.85502	1.21298e-06	6.35815e-06	3.11122
PPIE	0.114515	7.05152	4.18271	2.89306e-05	0.000124547	0.0770321
SPCS2	0.114479	7.79245	2.8847	0.00392216	0.0109396	-4.50564
SMPDL3A	-0.114406	7.11945	-3.82244	0.000132548	0.000510611	-1.36346
DDT	0.114348	7.66758	2.86427	0.0041842	0.0115627	-4.56433
DLK2	-0.11434	6.91826	-5.17354	2.31958e-07	1.36609e-06	4.70593
AKR1A1	0.114293	7.32967	3.27171	0.00107084	0.00339295	-3.3152
PSMB7	0.114249	7.98438	2.83916	0.00452795	0.0123733	-4.63589
SMARCB1	0.114186	7.14844	3.78992	0.000151144	0.0005756	-1.48709
MRPL50	0.114166	7.16205	3.73962	0.000184821	0.000689757	-1.67628
ZKSCAN1	-0.114156	7.1545	-3.66683	0.000246227	0.000897264	-1.94561
IMMT	0.114079	7.16111	3.67519	0.000238308	0.000871914	-1.91494
CISD3	0.114029	7.02279	4.37247	1.23482e-05	5.60534e-05	0.887785
COA4	0.113997	7.25905	3.44503	0.000572191	0.00192871	-2.7336
FOXC1	-0.113988	6.8442	-6.87231	6.50686e-12	5.90745e-11	14.9157
HNRNPA0	0.113943	8.49048	2.76587	0.00568249	0.0150859	-4.84115
YWHAB	0.113943	8.56312	2.74623	0.00603393	0.0159122	-4.89524
NAB1	0.11392	7.01523	4.39039	1.1374e-05	5.19288e-05	0.966203
CLP1	0.113886	6.98951	4.63672	3.56267e-06	1.74607e-05	2.0766
PEBP1	0.113867	8.89486	2.93075	0.00338539	0.0095816	-4.37183
NT5C	-0.113851	7.17018	-3.61061	0.000306237	0.00109393	-2.14997
SEMA3C	-0.11364	6.81819	-8.1924	2.7164e-16	3.26638e-15	24.8278
G2E3	0.113619	6.89495	5.57587	2.49546e-08	1.64043e-07	6.86459
NUDT14	-0.113537	7.07072	-4.01476	5.97276e-05	0.000245297	-0.610597
RPN2	0.113483	7.47986	3.03952	0.00237264	0.00696406	-4.04734
NOTCH1	0.113364	6.8648	6.2835	3.38003e-10	2.63774e-09	11.0521
CKAP4	0.113329	7.055	4.11631	3.86559e-05	0.000163855	-0.198186
EIF3A	0.113069	8.19058	2.6326	0.00847995	0.0215552	-5.20064
TCEA3	0.112794	7.02971	4.25059	2.14197e-05	9.3418e-05	0.362913
KIF2A	0.112773	6.976	4.58851	4.49191e-06	2.17126e-05	1.85452
PSAT1	0.112751	7.1153	3.7656	0.000166638	0.000627441	-1.57891
TGFBI	0.112737	7.66062	2.76609	0.00567858	0.0150818	-4.84053
TM9SF3	-0.112596	7.14222	-3.68838	0.000226296	0.000830843	-1.86642
CDH1	-0.112545	7.26029	-3.36411	0.000769375	0.00252487	-3.00887
TCEB1	0.112508	7.73414	2.80508	0.00503534	0.0135783	-4.73199
PPP1R7	0.112497	7.21733	3.51651	0.000438246	0.00151592	-2.48501
MRPL24	0.112403	7.08652	3.94783	7.91367e-05	0.000318204	-0.876771
SLC38A1	0.112361	7.1211	3.77475	0.000160639	0.000608107	-1.54442
CCNL1	0.112268	8.69245	2.46736	0.0136197	0.0323339	-5.62176
ADSS	0.112261	7.28505	3.27503	0.00105836	0.00336012	-3.30436
EZR	0.112246	8.25318	2.55293	0.0106895	0.0264298	-5.40709
PPP1R18	0.112237	7.0087	4.34479	1.40108e-05	6.31035e-05	0.767299
CKB	-0.112173	7.8634	-2.48112	0.0131055	0.0313158	-5.58775
C20orf27	0.112164	7.00183	4.46181	8.17211e-06	3.80505e-05	1.28195
NAPRT	-0.112139	7.14132	-3.69855	0.000217425	0.000801061	-1.82889
PGK1	0.112112	8.03002	2.63233	0.00848669	0.0215552	-5.20135
TLE4	-0.112043	7.40967	-2.9241	0.0034585	0.00976237	-4.39128
NBN	0.111956	6.97142	4.61513	3.95332e-06	1.92413e-05	1.97688
TCEA1	0.111842	7.69078	2.79829	0.00514233	0.0138315	-4.75099
RPS6	0.111832	13.05	6.10842	1.02516e-09	7.66994e-09	9.9697
JMJD1C	-0.111825	7.32844	-3.09351	0.0019808	0.0059209	-3.8819
KMT2A	0.111749	7.14384	3.5745	0.000351738	0.00124176	-2.27958
CHMP4A	0.111683	7.36108	3.1523	0.00162232	0.00494975	-3.69844
CHCHD3	0.11139	6.93966	5.04231	4.6405e-07	2.6093e-06	4.03664
OFD1	-0.111273	7.11297	-3.68223	0.000231826	0.00084967	-1.88907
TOMM7	-0.111076	9.52557	-3.34131	0.000835384	0.00271897	-3.08524
HILPDA	0.111062	7.02338	4.06621	4.79701e-05	0.000200255	-0.402932
APMAP	-0.111032	7.05322	-4.02755	5.65728e-05	0.000233096	-0.559214
KDM1A	0.110995	6.91335	5.29407	1.20909e-07	7.41722e-07	5.33573
MYH14	-0.110981	6.81431	-8.25665	1.59221e-16	1.94036e-15	25.3543
LGALSL	-0.110928	6.95546	-4.74075	2.14426e-06	1.07928e-05	2.56371
EFNA4	-0.11079	7.09769	-3.79675	0.000147047	0.000561008	-1.46122
MOCS2	0.11065	6.92799	4.9906	6.07086e-07	3.36285e-06	3.77763
MATN2	-0.110578	6.99741	-4.32248	1.55045e-05	6.92892e-05	0.670724
YIPF3	-0.110568	7.1936	-3.47688	0.000508379	0.00173202	-2.62346
LYST	-0.110563	7.00846	-4.23208	2.32591e-05	0.000101092	0.284517
DHCR7	-0.110538	6.80572	-8.08253	6.70892e-16	7.85849e-15	23.937
CCDC137	0.110513	7.21699	3.38727	0.000707299	0.00234177	-2.93075
MTDH	0.110511	8.21556	2.62739	0.00861089	0.0218094	-5.21434
CWC15	0.110497	7.49316	2.95903	0.00308975	0.00881575	-4.28859
UCHL5	0.110275	6.91646	5.22723	1.73834e-07	1.04022e-06	4.98465
MEPCE	0.110249	6.93268	4.97999	6.41272e-07	3.53369e-06	3.72484
ABCE1	0.110242	7.27225	3.23819	0.0012049	0.00377805	-3.42421
PIN1	0.110137	7.15984	3.66196	0.000250955	0.000912918	-1.96344
ASAP1	0.109936	6.94996	4.74568	2.09272e-06	1.05586e-05	2.58707
PIM1	0.109935	7.09469	3.78864	0.000151927	0.000578234	-1.49195
HNRNPK	0.109922	8.62377	2.72407	0.00645408	0.0169013	-4.95582
TRIM2	-0.109916	6.84341	-6.52098	7.15536e-11	5.98199e-10	12.5689
EIF3H	-0.109836	8.74839	-2.80588	0.00502287	0.0135504	-4.72975
ITPRIPL2	0.109799	6.91132	5.18359	2.19819e-07	1.30065e-06	4.75785
STAG2	0.109781	7.19248	3.38074	0.000724327	0.0023919	-2.95284
TECR	0.10973	7.88193	2.68281	0.00730681	0.0188993	-5.06729
RNF126	0.109675	7.28737	3.29431	0.000988386	0.00315537	-3.24107
SPCS1	0.109539	8.01125	2.70913	0.00675179	0.0175641	-4.99637
PFKL	0.109472	7.05159	4.00438	6.24102e-05	0.000255322	-0.652186
LRPPRC	0.109468	6.97108	4.56557	5.01158e-06	2.40959e-05	1.74969
SON	-0.10946	8.26451	-2.53517	0.0112469	0.02755	-5.45225
PHF5A	0.109439	7.16743	3.5499	0.00038628	0.00134942	-2.36714
CENPL	0.109421	6.91169	5.05276	4.39375e-07	2.47936e-06	4.08934
PLEK2	0.109416	7.02244	4.12793	3.67554e-05	0.000156427	-0.150338
OCIAD2	-0.109334	7.42647	-2.98586	0.0028313	0.00817027	-4.2089
EIF1AX	0.109314	8.55128	2.64949	0.00806783	0.0206486	-5.15607
ACSL3	0.109294	7.12995	3.56289	0.000367668	0.00129368	-2.32099
CSPP1	0.10929	6.94039	4.75724	1.97656e-06	9.9964e-06	2.64191
PDS5A	0.109274	6.9934	4.36662	1.26827e-05	5.74485e-05	0.862283
TMEM179B	-0.109249	7.28629	-3.23389	0.00122321	0.0038301	-3.43814
ODC1	-0.109168	7.05939	-3.54859	0.000388203	0.00135465	-2.37178
SLC25A1	0.109076	6.94691	4.76248	1.92595e-06	9.80302e-06	2.66682
SEC61B	-0.109064	8.17938	-2.67084	0.00757245	0.0195147	-5.09931
IMP4	0.109056	7.19587	3.44902	0.000563808	0.00190349	-2.71986
MRPL22	0.109047	7.25412	3.3428	0.000830921	0.00270583	-3.08027
SWAP70	-0.108887	7.01107	-4.0803	4.51547e-05	0.000189877	-0.345591
NEAT1	0.108678	10.1118	2.35402	0.0185813	0.04228	-5.89484
KLK8	-0.108649	6.89717	-5.60154	2.15303e-08	1.42568e-07	7.00783
HNRNPA1L2	0.108618	6.91364	5.18068	2.23269e-07	1.3186e-06	4.74281
RGS10	0.108571	6.89859	5.39422	6.96171e-08	4.36796e-07	5.87004
ARPP19	0.10854	7.21322	3.31138	0.000930039	0.00298564	-3.18472
MAT2A	0.108439	7.44157	2.85037	0.00437146	0.0120026	-4.60402
SARAF	-0.108428	8.05163	-2.63457	0.00843102	0.0214568	-5.19547
ANXA7	-0.108398	7.49004	-2.89587	0.00378526	0.0105997	-4.47337
PTRF	0.108392	8.02016	2.47564	0.0133081	0.031711	-5.60131
ABT1	0.108376	7.13624	3.6588	0.000254065	0.00092317	-1.97499
LIMK2	-0.108282	7.00568	-4.21246	2.53733e-05	0.000110055	0.201763
FHL2	-0.108242	7.33711	-2.98708	0.00282007	0.0081453	-4.20527
KLHL42	0.108229	6.87997	5.65486	1.58143e-08	1.06385e-07	7.30736
G3BP2	0.10821	7.36627	2.98355	0.00285274	0.00821719	-4.21578
TMEM208	0.108169	7.256	3.28339	0.00102747	0.00327188	-3.27695
PGP	0.108147	6.86691	6.09214	1.1349e-09	8.48096e-09	9.87057
TMEM159	-0.10813	7.51591	-2.79998	0.00511552	0.013771	-4.74627
ZFAND6	-0.108064	7.13222	-3.55304	0.000381707	0.00133639	-2.35601
PSMC5	0.108033	7.81173	2.69649	0.00701336	0.0181814	-5.03051
AHCYL1	0.107932	7.12274	3.61796	0.000297683	0.00106541	-2.12345
SF3B4	0.107825	7.14573	3.56037	0.000371206	0.0013054	-2.32995
TTC19	0.107729	7.15489	3.48753	0.000488563	0.00166812	-2.58639
ADI1	0.107682	7.44347	2.8644	0.00418242	0.0115627	-4.56394
POLR3K	0.107655	6.93532	4.86214	1.17022e-06	6.15921e-06	3.14574
IRX4	-0.107558	7.02727	-3.98648	6.73037e-05	0.000274102	-0.723617
SMNDC1	0.107406	7.01579	4.09792	4.1855e-05	0.000176706	-0.273625
VPS26A	0.107362	7.34538	3.04014	0.00236778	0.00695303	-4.04546
GSS	0.107241	7.06534	3.82291	0.000132294	0.000510254	-1.36166
TGIF1	-0.107183	7.54803	-2.63721	0.00836579	0.021325	-5.18852
RCN2	0.107134	7.27213	3.16887	0.00153266	0.00470111	-3.64611
NUFIP2	0.107101	7.32933	3.01446	0.00257763	0.00751355	-4.12315
EPHX1	-0.107071	6.9935	-4.21968	2.45752e-05	0.000106667	0.232156
FGFR1	-0.106954	6.84485	-6.22102	5.03933e-10	3.87552e-09	10.6623
C5orf38	-0.106758	6.90027	-5.057	4.29741e-07	2.42932e-06	4.11072
TRA2A	0.106718	7.36198	2.93029	0.00339037	0.00958859	-4.37317
CHST2	-0.106688	6.8363	-6.55719	5.61996e-11	4.76756e-10	12.8051
RSRC2	0.106685	8.01995	2.45707	0.014016	0.0330922	-5.64708
KRT18	-0.106667	6.84751	-5.70851	1.15614e-08	7.86948e-08	7.61161
CCDC167	0.106484	6.85259	6.19202	6.05801e-10	4.59756e-09	10.4827
VMP1	0.106466	7.28525	2.95462	0.00313425	0.00893065	-4.30162
CDV3	0.106455	6.97657	4.37081	1.24421e-05	5.6439e-05	0.880561
BBOX1	-0.106048	6.94945	-4.75791	1.96998e-06	9.9849e-06	2.64512
ATIC	0.105878	6.94166	4.67803	2.91576e-06	1.44128e-05	2.26875
LUC7L3	0.105582	7.76707	2.4743	0.0133583	0.0317762	-5.60464
ENAH	-0.105569	7.22502	-3.16905	0.00153172	0.00470048	-3.64554
MTF2	0.105537	7.05121	3.82327	0.000132101	0.00050982	-1.36029
ECH1	-0.105425	7.72003	-2.63384	0.00844923	0.0214945	-5.19739
CIB1	0.105421	7.12886	3.504	0.00045934	0.00158112	-2.52887
GDPD2	-0.105386	7.04634	-4.03255	5.53839e-05	0.000228495	-0.5391
POLR2J	0.105281	7.38469	2.96843	0.00299685	0.00859322	-4.26075
SRRM2	0.105276	8.02254	2.49098	0.0127475	0.0305987	-5.56325
COX6A1	0.105223	8.78603	2.64561	0.00816096	0.0208616	-5.16634
NPC2	0.105186	8.11258	2.47834	0.0132079	0.031501	-5.59463
LYNX1	-0.105132	6.77789	-9.91108	4.22303e-23	6.67365e-22	40.3157
SPSB1	0.105075	6.90327	5.13138	2.90372e-07	1.68198e-06	4.48902
C11orf31	0.104992	7.68728	2.63982	0.00830167	0.0211872	-5.18164
TAF3	0.104973	6.96197	4.35065	1.36419e-05	6.15733e-05	0.792744
RPL5	-0.104889	11.7824	-4.97583	6.55181e-07	3.59782e-06	3.70416
MPZL2	-0.104857	7.2607	-3.0268	0.00247481	0.00723714	-4.08592
FIBP	0.104832	7.10519	3.65387	0.000258991	0.000938918	-1.99299
PXMP2	0.104765	6.91287	5.00099	5.7528e-07	3.20629e-06	3.82949
C19orf60	0.104528	7.41228	2.85981	0.00424346	0.0117069	-4.57708
ST6GALNAC2	0.104414	7.08256	3.66901	0.000244138	0.000890673	-1.93761
DYNLL2	0.104379	6.97716	4.25487	2.10141e-05	9.19021e-05	0.381108
FBXO2	-0.104379	6.93803	-4.5267	6.02639e-06	2.86706e-05	1.5732
PAK1IP1	0.10433	7.06619	3.72057	0.000199328	0.000739979	-1.74728
MSN	0.104302	7.34337	2.85573	0.00429836	0.0118326	-4.58874
RER1	0.104275	7.42337	2.87741	0.0040138	0.0111657	-4.52661
CASP4	-0.104239	7.24454	-3.09634	0.00196202	0.00586755	-3.87316
RPL30	-0.104237	12.0897	-5.7454	9.30604e-09	6.40308e-08	7.82248
SYNGR1	-0.10414	7.07258	-3.70461	0.0002123	0.000784001	-1.80649
FST	-0.104123	6.83599	-5.85801	4.75953e-09	3.38129e-08	8.47448
PHACTR2	-0.10402	6.8814	-5.16366	2.44533e-07	1.43085e-06	4.65493
PON2	-0.103899	6.95978	-4.50451	6.69086e-06	3.16418e-05	1.47314
SLC25A39	0.103826	7.18561	3.33693	0.000848655	0.00276074	-3.09985
GPR87	-0.103784	7.05181	-3.82409	0.000131664	0.000508754	-1.35717
ATG16L2	0.103779	6.92111	4.87375	1.10352e-06	5.83736e-06	3.2022
PLSCR1	0.103514	6.8618	5.69933	1.22008e-08	8.29573e-08	7.55932
EXOSC5	0.103462	7.03844	3.91217	9.17775e-05	0.000364636	-1.01677
SYNGR2	-0.103455	7.51852	-2.66054	0.00780791	0.0200319	-5.12675
POP5	0.103436	7.03761	3.87266	0.000108002	0.000423781	-1.17041
LAMTOR5	-0.103432	7.78361	-2.61252	0.0089946	0.0226186	-5.25328
FOXP1	-0.103414	7.06872	-3.49895	0.000468129	0.00160701	-2.54655
SRSF4	0.103398	7.37782	2.85493	0.00430921	0.0118522	-4.59102
DYNLT3	-0.103265	6.93199	-4.59957	4.26019e-06	2.0624e-05	1.90526
SRPK2	-0.103249	7.40089	-2.81832	0.00483235	0.013084	-4.69478
PSMB6	0.103226	7.92855	2.54832	0.0108319	0.0267192	-5.41885
SLC7A1	0.102994	6.93642	4.52722	6.01174e-06	2.86224e-05	1.57553
TENM2	-0.102964	6.865	-5.46665	4.64228e-08	2.96255e-07	6.26263
ZNF451	0.102904	6.9763	4.18755	2.8321e-05	0.000122088	0.0972725
EXOSC3	0.102871	6.93408	4.61514	3.95312e-06	1.92413e-05	1.97693
ZNF428	-0.102657	7.0276	-3.86127	0.000113159	0.000443194	-1.2144
CLIP4	-0.102437	6.94045	-4.51576	6.34583e-06	3.01225e-05	1.52378
ZNF33A	0.102346	7.02746	3.77138	0.000162825	0.000614882	-1.55714
RAB13	0.102231	7.74775	2.51126	0.0120379	0.0291329	-5.51254
ANXA2	0.102166	10.3535	3.35302	0.000800855	0.00261464	-3.04608
SUDS3	0.10206	7.20348	3.18334	0.00145815	0.00449649	-3.6002
PRSS8	-0.102021	7.05238	-3.7218	0.000198361	0.000736819	-1.74271
NAPA	-0.102018	7.15383	-3.35416	0.000797572	0.00260795	-3.04227
LGALS8	-0.101967	7.04167	-3.71938	0.000200266	0.000742588	-1.75169
DNPH1	0.101949	7.2693	3.03706	0.00239215	0.00701809	-4.05484
ATOX1	-0.101891	7.25983	-3.07473	0.00210982	0.00623889	-3.93979
THOC3	0.101765	6.9534	4.47931	7.53086e-06	3.5272e-05	1.36006
MSMO1	-0.101747	6.98202	-4.07237	4.67205e-05	0.000195424	-0.37791
ANKRD35	-0.101691	6.84603	-6.51605	7.39403e-11	6.15184e-10	12.5369
ACADM	0.101642	7.02995	3.76501	0.00016703	0.000628546	-1.58112
PSPC1	0.101631	6.98006	4.17618	2.97726e-05	0.000128085	0.0497673
SPINT1	-0.101563	7.36211	-2.85734	0.00427655	0.0117777	-4.58413
DYNLRB1	-0.101404	7.77224	-2.5229	0.0116471	0.0283645	-5.48327
PPAT	0.101307	6.91101	4.83038	1.37303e-06	7.14756e-06	2.99203
TIMM8A	0.101208	6.92882	4.60061	4.23886e-06	2.05364e-05	1.91007
RALGDS	0.101162	7.02923	3.85157	0.000117737	0.00045942	-1.2518
DAXX	0.101089	7.02154	3.88832	0.000101274	0.000399608	-1.10972
BGN	0.101067	7.20982	2.96159	0.00306422	0.00875471	-4.28102
SPOP	0.101063	7.06736	3.6027	0.000315705	0.00112395	-2.17847
IMP3	0.101034	7.99352	2.42732	0.0152197	0.0356684	-5.7197
THEM5	-0.100942	6.86556	-6.07684	1.24832e-09	9.30662e-09	9.77772
PAFAH1B1	0.100928	7.28772	2.95219	0.00315903	0.00899317	-4.3088
ITGAV	0.100894	7.05361	3.6464	0.00026663	0.000962754	-2.02024
ITGB1	0.100872	7.51796	2.63644	0.00838481	0.0213649	-5.19055
ENDOU	-0.100804	6.78874	-9.43677	4.2624e-21	6.25251e-20	35.7501
TACC1	0.100679	6.8624	5.25706	1.47913e-07	8.95247e-07	5.14077
FKBP8	-0.100596	7.4775	-2.70252	0.00688752	0.0178951	-5.01425
LSM14A	0.100472	7.37023	2.81402	0.00489748	0.0132347	-4.70689
AURKAIP1	0.100062	7.71433	2.57029	0.0101687	0.0252901	-5.36266
SLC25A33	0.0999709	7.00514	3.87596	0.000106553	0.000419133	-1.15766
TMA7	0.0999339	8.89944	2.60595	0.00916893	0.0230204	-5.27041
VAT1	-0.0999188	6.88638	-5.22637	1.74642e-07	1.04406e-06	4.98018
LEO1	0.0998518	7.12703	3.35491	0.000795406	0.00260222	-3.03975
C4orf46	0.0997287	6.8354	6.34951	2.20751e-10	1.75082e-09	11.4681
PTPN1	0.0997242	7.06783	3.55662	0.000376545	0.00132051	-2.34329
GOT2	0.0996679	6.94917	4.3788	1.19952e-05	5.46076e-05	0.915456
RAB2A	-0.0995226	7.99264	-2.41901	0.015572	0.0363462	-5.73984
EMP3	-0.0992513	7.00603	-3.70324	0.000213444	0.000787768	-1.81154
PPP1R16A	-0.0991185	7.52028	-2.53644	0.0112062	0.0274928	-5.44903
GMDS	-0.0991108	6.87087	-5.44477	5.24953e-08	3.33999e-07	6.1435
ISG20L2	0.099063	6.98615	4.01697	5.91709e-05	0.000243169	-0.601732
HYI	0.0990212	6.92126	4.50195	6.77205e-06	3.20019e-05	1.46161
TIAM1	-0.099009	6.9077	-4.74021	2.14993e-06	1.08128e-05	2.56117
ATL3	0.0989624	7.01114	3.82262	0.00013245	0.000510544	-1.36277
CUEDC2	0.098953	7.0778	3.50403	0.000459302	0.00158112	-2.52879
RAP2B	0.098878	7.26161	2.76423	0.00571112	0.0151492	-4.84568
PIK3C2G	-0.0986979	7.13412	-3.13415	0.00172608	0.00523106	-3.75546
ELAVL1	0.0986937	7.07097	3.52396	0.000426116	0.00147719	-2.45881
LTBP4	-0.0985881	7.00938	-3.74033	0.000184304	0.000688234	-1.67365
ALDH1A1	-0.0985824	6.88894	-4.81964	1.44893e-06	7.50153e-06	2.9403
NUP160	0.0985747	6.94507	4.34405	1.40581e-05	6.32716e-05	0.764084
MSRB1	-0.0985703	6.89891	-4.89676	9.82056e-07	5.25616e-06	3.31441
SAMD1	0.0985016	6.90554	4.77233	1.83418e-06	9.38112e-06	2.71372
SDHAF3	0.0984633	6.9759	4.11845	3.82989e-05	0.000162559	-0.189382
RNF138	0.0984539	6.92063	4.57153	4.87137e-06	2.34752e-05	1.77686
HACD3	0.0982292	7.26673	2.87764	0.00401098	0.0111628	-4.52597
NUP54	0.0981454	6.98686	3.97042	7.2003e-05	0.000292302	-0.787457
C14orf2	0.0981093	8.38915	2.37858	0.0173888	0.0400264	-5.83675
ERI3	0.0980544	7.00538	3.86376	0.000112016	0.000439261	-1.20483
IL1RN	0.0978615	7.35621	2.73031	0.00633308	0.0166112	-4.9388
AAMDC	0.097794	7.17799	3.08644	0.00202854	0.00603232	-3.90376
M6PR	0.0974866	7.07238	3.47343	0.000514969	0.00174885	-2.63546
TBC1D10A	-0.097414	6.99306	-3.90743	9.35947e-05	0.000370926	-1.03529
GMCL1	0.09739	6.93057	4.3825	1.17934e-05	5.37659e-05	0.93165
AADACL2	-0.0973741	6.83191	-6.72669	1.78361e-11	1.56547e-10	13.9281
TCEB2	-0.0971921	8.41314	-2.35406	0.0185792	0.04228	-5.89474
TBC1D15	0.0970813	6.99053	3.87375	0.000107519	0.000422367	-1.16618
NOL11	0.0970696	7.02729	3.68691	0.000227604	0.000835112	-1.87183
TP53AIP1	0.0970559	7.15837	3.09226	0.00198918	0.00594317	-3.88578
CDK7	-0.0970298	6.9792	-3.95958	7.53473e-05	0.000304319	-0.830387
SEPT10	0.0970144	7.38251	2.63963	0.00830632	0.0211905	-5.18214
OXR1	0.096744	7.09909	3.26952	0.00107916	0.00341713	-3.32236
VCPKMT	0.0966226	6.93933	4.31412	1.61026e-05	7.17093e-05	0.634649
DUSP6	-0.0965957	6.93213	-4.08733	4.38099e-05	0.00018459	-0.316921
NABP2	0.0965656	6.91177	4.64988	3.34296e-06	1.6422e-05	2.13763
RP11-365O16.6	-0.0965309	6.88349	-5.19257	2.09486e-07	1.24067e-06	4.80437
EMG1	0.0965275	7.10816	3.33087	0.000867339	0.00280998	-3.12004
GCSH	0.0964612	7.11129	3.27504	0.0010583	0.00336012	-3.30431
HIST2H2BE	-0.096422	6.94833	-4.03904	5.38743e-05	0.000222847	-0.512922
PABPC1	-0.0964059	9.3781	-2.62372	0.00870431	0.0219933	-5.22398
HEBP1	0.0963665	7.10865	3.33004	0.000869932	0.00281694	-3.12281
SELK	0.0963212	7.60159	2.46922	0.0135494	0.0321824	-5.61719
CALCOCO1	-0.0962984	6.97218	-3.96504	7.36441e-05	0.00029839	-0.808768
C6orf132	-0.0962598	7.20233	-2.99629	0.00273624	0.00792483	-4.17771
DNAJC4	-0.0962353	7.09976	-3.30374	0.000955736	0.00306193	-3.20996
ABI3BP	-0.0962187	7.02265	-3.35587	0.000792665	0.00259459	-3.03654
DONSON	0.0962138	6.77955	9.78859	1.41996e-22	2.20007e-21	39.1154
SSB	0.0961	7.63011	2.41428	0.0157756	0.0367049	-5.75127
CAPZA1	0.0959228	7.34434	2.74887	0.00598564	0.015798	-4.888
NDUFC1	-0.0958964	7.80929	-2.35974	0.0182976	0.0417544	-5.88138
CANX	0.0958914	7.4773	2.52398	0.0116112	0.0283161	-5.48053
NUP93	0.0958637	6.84821	5.77941	7.61018e-09	5.31706e-08	8.01804
LAPTM4A	-0.0957108	8.84786	-2.48072	0.0131202	0.0313391	-5.58874
UBE2R2	0.0957019	7.12855	3.2108	0.0013258	0.0041144	-3.51248
PPHLN1	0.0956342	7.293	2.81776	0.0048409	0.0130929	-4.69638
EGR2	-0.0956326	7.12906	-3.00109	0.00269351	0.00780823	-4.16334
TMEM170A	0.095622	6.88741	4.85502	1.21304e-06	6.35815e-06	3.11118
KANK1	-0.0956205	6.8609	-5.27323	1.35463e-07	8.24617e-07	5.2258
RAB9A	-0.0955273	7.0714	-3.43732	0.000588709	0.00197808	-2.7601
PTGS1	-0.0954959	6.87547	-5.42527	5.85534e-08	3.69943e-07	6.03768
ANKRD26	0.0954798	6.91979	4.29532	1.75276e-05	7.76732e-05	0.553854
ASCC3	0.0954674	7.03056	3.58623	0.000336307	0.00119127	-2.23763
BLCAP	-0.0954425	7.36378	-2.67437	0.00749324	0.0193342	-5.08989
SMAD3	0.0953782	6.91968	4.37509	1.22009e-05	5.54643e-05	0.899233
SLC1A5	-0.0953668	6.97052	-3.88419	0.000103009	0.00040595	-1.12575
CDK2	0.095322	6.80946	7.15412	8.71831e-13	8.5045e-12	16.8867
SPRY1	-0.0952184	6.95373	-3.91081	9.2298e-05	0.000366474	-1.02211
LINC01420	-0.095136	7.22228	-2.93967	0.00328948	0.00933099	-4.34566
TUFM	0.0950923	7.78406	2.39216	0.0167588	0.0387311	-5.80438
PSMG4	0.0950877	7.05359	3.45533	0.000550778	0.00186347	-2.69809
TEX264	0.0950716	7.10609	3.26506	0.0010963	0.00346668	-3.33693
KLF3	-0.094982	7.3852	-2.56261	0.0103961	0.025805	-5.38234
SMIM5	-0.0949158	6.78759	-9.05275	1.5217e-19	2.06932e-18	32.2163
BOD1	0.0949038	7.17148	3.05942	0.00222064	0.00654824	-3.98671
DUSP23	0.0948586	7.36882	2.65285	0.00798794	0.0204689	-5.14716
CENPP	0.0948566	7.31965	2.70833	0.00676815	0.0175994	-4.99854
EIF3F	0.0948497	8.64942	2.3696	0.017817	0.0408559	-5.85807
LYRM7	0.0947991	6.87023	5.07755	3.85834e-07	2.19679e-06	4.21469
KLF13	0.094709	7.08287	3.32369	0.000889981	0.00287599	-3.14393
MRPL16	0.0946435	7.08958	3.3191	0.000904733	0.00291622	-3.15916
PGD	0.0945547	6.92682	4.39224	1.12777e-05	5.1526e-05	0.974324
ARPC2	0.0944972	9.252	2.54954	0.010794	0.0266569	-5.41573
TSFM	0.0944098	7.10268	3.32692	0.000879724	0.0028472	-3.13318
C2orf54	-0.094391	6.84371	-5.97081	2.40149e-09	1.75124e-08	9.1403
SERINC3	-0.0943042	7.17592	-3.01211	0.00259767	0.007565	-4.13023
SS18L2	0.0942703	7.42124	2.59542	0.0094546	0.0236439	-5.29778
CMYA5	-0.0942103	6.81081	-6.52709	6.87026e-11	5.76647e-10	12.6087
MBP	0.0941779	7.21887	2.85789	0.00426915	0.0117624	-4.58256
LHX2	-0.0941578	6.8333	-6.01494	1.83145e-09	1.34796e-08	9.40423
NOC2L	0.0941331	7.16077	3.07598	0.002101	0.00621859	-3.93594
NPAT	0.0940604	6.8826	4.84451	1.27892e-06	6.67587e-06	3.06031
MT-ND3	-0.0940524	10.6285	-3.6179	0.000297749	0.00106541	-2.12365
PPP1R13L	-0.0939237	7.12878	-3.11779	0.00182475	0.00549072	-3.80656
ERBB3	-0.0938969	7.00465	-3.71563	0.00020326	0.000752371	-1.76563
C2orf69	0.093893	6.92957	4.25776	2.07446e-05	9.0849e-05	0.393393
USP5	0.0937179	6.94795	4.19006	2.80101e-05	0.000120913	0.107764
MTHFD2	0.0937082	6.82169	6.51734	7.33064e-11	6.1124e-10	12.5453
RAD9A	0.0936988	6.9065	4.52299	6.13282e-06	2.91551e-05	1.55645
BNIP3L	-0.0936093	7.29922	-2.7268	0.00640086	0.0167751	-4.94837
PRPF19	0.0935646	7.13558	3.12129	0.0018032	0.0054362	-3.79564
ANXA3	-0.0935558	6.88498	-4.40209	1.07779e-05	4.93137e-05	1.01759
FKBP11	0.0935445	6.91981	4.27574	1.91403e-05	8.42892e-05	0.470024
DPM2	0.0935245	7.05088	3.45465	0.000552182	0.00186722	-2.70046
IFFO2	-0.0934981	7.02898	-3.39914	0.000677338	0.00225199	-2.89053
MBD4	0.0932694	7.06657	3.29916	0.000971488	0.00310611	-3.2251
CRIM1	-0.0932021	6.91981	-4.15445	3.27449e-05	0.000140017	-0.0406347
BPTF	0.0930197	7.36968	2.52295	0.0116454	0.0283645	-5.48314
KLK5	-0.0929262	6.84527	-5.2192	1.81533e-07	1.08118e-06	4.94277
AATF	0.0928508	7.05332	3.42558	0.000614753	0.00205903	-2.80038
SLC39A13	-0.0928449	6.90047	-4.47016	7.85972e-06	3.66768e-05	1.3192
PPP1R8	0.0926984	6.97288	3.85862	0.000114396	0.000447209	-1.22465
NME3	-0.0926845	7.38738	-2.53566	0.0112311	0.0275219	-5.451
DLEU1	0.0925764	6.96793	3.87882	0.000105308	0.000414497	-1.14658
STIP1	0.092441	7.10751	3.16401	0.00155848	0.00477335	-3.66149
ARL3	0.092422	7.0418	3.41841	0.000631163	0.00210731	-2.82488
PDS5B	0.0923665	6.96737	3.74368	0.000181862	0.000680317	-1.66111
GART	0.0923148	6.94343	4.06385	4.84571e-05	0.000202155	-0.412507
CSRP1	-0.0922834	7.14785	-2.86643	0.00415572	0.0115049	-4.55813
ZYX	-0.0922395	6.94318	-3.94311	8.07121e-05	0.000324127	-0.895401
SMIM19	0.0922187	7.31173	2.65244	0.00799761	0.0204854	-5.14825
SMARCD1	0.0922181	6.97086	3.81078	0.000138952	0.00053366	-1.40791
SEC13	0.0922115	7.11006	3.17978	0.00147617	0.00454763	-3.61152
OSBPL2	-0.092203	6.99406	-3.73023	0.000191844	0.000713717	-1.71133
TIMP3	-0.0921758	6.93562	-3.62854	0.00028575	0.00102653	-2.08513
PPP4R1	0.092099	7.01782	3.52991	0.000416653	0.00144755	-2.43784
CARD19	0.0919723	7.0287	3.49175	0.00048093	0.00164471	-2.57171
TIAL1	0.0919044	7.15177	3.02471	0.0024919	0.00728375	-4.09221
SMARCC2	0.091556	7.04109	3.33496	0.000854702	0.00277614	-3.10644
PLAU	-0.0915537	6.96707	-3.66538	0.000247623	0.000901832	-1.95091
ACTR1B	0.0914269	7.05968	3.33088	0.000867308	0.00280998	-3.12001
ZBTB11	0.0913853	7.06896	3.25583	0.00113254	0.00356705	-3.36699
TOP2B	0.0913522	7.07165	3.2465	0.00117029	0.00367865	-3.3973
PPP2CA	0.0913058	7.41739	2.51627	0.0118682	0.0287936	-5.49995
METTL23	0.0912753	7.07944	3.21956	0.00128598	0.00399669	-3.48434
TMEM141	0.0912647	7.38306	2.56017	0.0104694	0.0259463	-5.38859
SERPINE2	-0.0912583	6.827	-5.50026	3.83984e-08	2.46536e-07	6.4466
SNRNP25	0.09124	6.89845	4.54839	5.43806e-06	2.6028e-05	1.6715
GTF3A	0.0911938	7.41856	2.50557	0.0122335	0.0295441	-5.52682
COX5B	0.0910798	8.91317	2.34941	0.0188131	0.0427308	-5.90569
FUBP1	0.0910224	7.13139	2.97521	0.00293141	0.00842084	-4.24061
POLR2A	0.0910124	7.07323	3.178	0.00148527	0.00456678	-3.61718
ENOPH1	0.09099	7.06861	3.28188	0.00103297	0.00328651	-3.28189
IFT74	0.0908636	6.94454	3.9366	8.29291e-05	0.000332188	-0.921007
SPATS2	0.0908153	7.16272	2.87273	0.00407383	0.0113128	-4.54008
PLGRKT	0.0906266	7.05552	3.31777	0.000909053	0.00292866	-3.16358
CARD16	-0.0904975	6.91835	-4.08271	4.469e-05	0.000188173	-0.335782
IK	0.0903788	7.56437	2.31635	0.0205492	0.0463473	-5.98276
DPM1	0.090351	7.3912	2.53569	0.0112304	0.0275219	-5.45094
LITAF	-0.0903176	7.29824	-2.54682	0.0108786	0.0268032	-5.42268
CCDC47	0.0902052	7.59957	2.30447	0.0212068	0.0475877	-6.01021
RPL11	-0.0900793	12.4136	-5.69019	1.28704e-08	8.73232e-08	7.50741
LAMTOR1	-0.0898965	7.68976	-2.29355	0.0218269	0.0487745	-6.0353
MACF1	-0.0898581	7.39035	-2.43657	0.0148359	0.0348463	-5.69721
GANAB	0.0897821	6.9299	4.0771	4.5781e-05	0.000192129	-0.358653
CTSC	-0.0897389	7.0258	-3.23353	0.00122471	0.00383259	-3.43928
CRKL	0.0896342	6.91438	4.29766	1.73442e-05	7.69678e-05	0.56388
MAP2K3	-0.0895778	7.18193	-2.80246	0.00507636	0.0136714	-4.73932
RPL35	0.0894187	11.6972	4.55017	5.39232e-06	2.58285e-05	1.67959
XBP1	-0.0893044	7.25911	-2.61362	0.00896565	0.0225637	-5.2504
JOSD1	0.0891928	6.9631	3.77449	0.000160807	0.000608378	-1.54541
TAF1B	0.0890448	6.97954	3.55082	0.000384939	0.00134548	-2.36389
CCNL2	-0.0889412	7.16484	-2.83389	0.00460328	0.0125401	-4.65083
CHL1	-0.0889257	6.85394	-5.03121	4.91705e-07	2.75503e-06	3.98082
EIF2S3	0.0889025	7.4685	2.34558	0.0190074	0.0431412	-5.91467
ACIN1	0.0888395	7.15505	2.86936	0.00411745	0.0114239	-4.54974
TNC	-0.0887769	6.8501	-4.75936	1.9559e-06	9.92357e-06	2.65201
IL34	-0.0885451	6.92425	-4.14746	3.37599e-05	0.000144162	-0.0696241
PIM3	-0.0885266	7.3702	-2.39931	0.0164354	0.038081	-5.78727
OLFM1	0.0884465	6.80591	6.55853	5.56966e-11	4.73122e-10	12.8139
BRCC3	0.0883407	6.89154	4.46663	7.9906e-06	3.72601e-05	1.30341
HNRNPUL2	0.0882951	6.95187	3.83378	0.000126582	0.000490912	-1.32007
CD109	0.0882518	7.03872	3.2316	0.00123303	0.00385337	-3.44553
AES	0.0882333	7.28612	2.57223	0.0101119	0.0251586	-5.35767
HOOK1	0.0881266	6.9231	4.07832	4.5541e-05	0.000191375	-0.353668
CAPRIN1	0.0881265	7.11463	2.98686	0.00282211	0.00814747	-4.20593
UBE2E2	-0.087929	6.97202	-3.67444	0.000239006	0.000873966	-1.91769
UBE2V2	0.0878218	7.29263	2.59435	0.00948413	0.0237084	-5.30056
CEBPZ	0.0877949	7.31336	2.48659	0.0129056	0.030908	-5.57416
NELFCD	0.0877672	7.10814	2.99123	0.00278202	0.00804641	-4.19287
YIF1A	-0.0877482	7.21006	-2.73634	0.00621828	0.0163439	-4.92233
ZC3H11A	0.087742	7.17737	2.763	0.00573269	0.015181	-4.84908
MED6	0.0876965	7.02521	3.33393	0.000857864	0.00278498	-3.10986
EFTUD2	0.0876927	6.88566	4.56837	4.94514e-06	2.37945e-05	1.76247
PQBP1	0.0876892	7.23726	2.66683	0.00766339	0.019709	-5.11001
CCDC91	-0.0876835	7.01856	-3.3135	0.000923042	0.00296468	-3.17772
KRT79	-0.0876824	6.77482	-7.15404	8.72326e-13	8.5045e-12	16.8861
PBRM1	0.0874562	7.14437	2.83087	0.00464687	0.0126491	-4.65936
MXD4	-0.0873594	6.91699	-4.07676	4.58481e-05	0.000192217	-0.360041
SRPRA	0.0872538	7.11151	2.94408	0.00324295	0.00921136	-4.33269
FARSA	0.0872432	6.97042	3.69671	0.000219009	0.000806427	-1.8357
RBM28	0.0872299	6.96681	3.62102	0.00029418	0.00105442	-2.11236
MRPL14	0.0872141	7.58345	2.29088	0.0219812	0.0490647	-6.04142
DYNC1I2	-0.0871011	7.42398	-2.33354	0.0196299	0.0444902	-5.94282
PRPF31	0.0870823	7.16054	2.85929	0.00425033	0.0117208	-4.57855
CHID1	0.0870381	7.05121	3.20274	0.00136344	0.00422087	-3.5383
ORAI1	0.0869458	7.11274	2.96625	0.00301819	0.00864268	-4.26722
CHD4	0.0869322	7.39251	2.36537	0.0180216	0.0412584	-5.86807
HERC2	0.0868661	6.9789	3.50149	0.000463684	0.00159434	-2.53765
HMOX2	-0.0867985	7.05401	-3.19137	0.00141822	0.00437975	-3.57461
MAP7	-0.0867228	6.98473	-3.49839	0.000469114	0.00160951	-2.54851
CASZ1	-0.0866311	6.9172	-4.05906	4.94618e-05	0.000205959	-0.431956
CDC40	0.086611	7.13153	2.86507	0.00417366	0.0115496	-4.56204
ZSWIM7	-0.0865064	7.0568	-3.07598	0.00210097	0.00621859	-3.93593
OGFRL1	0.0864955	7.07364	3.01712	0.00255516	0.00745491	-4.11514
SPTY2D1	0.0864647	7.08877	2.98481	0.00284102	0.00819088	-4.21203
MRPL21	0.0864354	7.22771	2.65179	0.00801313	0.0205169	-5.14998
GSTZ1	0.0862861	6.94046	3.85934	0.000114056	0.000446158	-1.22185
GULP1	-0.0862512	6.86234	-4.69406	2.69641e-06	1.33702e-05	2.34378
FTSJ2	0.0861613	6.97451	3.58785	0.000334226	0.00118655	-2.23182
RBBP8	0.0860986	7.10004	2.83518	0.00458465	0.0125013	-4.64716
SOX7	0.0860841	7.18512	2.61569	0.0089115	0.0224704	-5.24499
ANKRD11	0.0859918	7.30364	2.42867	0.0151632	0.0355886	-5.71643
COPS5	0.085901	7.1746	2.78508	0.00535661	0.0143227	-4.78787
RPL41	-0.0857404	12.6001	-5.12448	3.01195e-07	1.74149e-06	4.45369
RGS12	-0.0856724	7.19279	-2.69268	0.00709411	0.0183716	-5.04078
HIP1	0.0856341	6.86001	4.66838	3.05589e-06	1.50937e-05	2.22373
PHF13	0.0856055	7.0014	3.36682	0.000761854	0.00250562	-2.99975
RASIP1	0.0856017	6.9093	4.11708	3.85277e-05	0.00016342	-0.195033
TCHP	0.0855702	6.97482	3.55995	0.000371807	0.00130679	-2.33146
RPL24	-0.085556	11.1988	-4.05736	4.98216e-05	0.000207301	-0.438825
SMARCD2	0.0854828	7.00008	3.4085	0.000654524	0.00218071	-2.85868
C1D	0.0854618	7.16933	2.75708	0.0058374	0.0154453	-4.8654
RAB7B	-0.085435	7.02524	-3.24338	0.00118316	0.00371357	-3.4074
[truncated: 847 more rows]

## Sheet: IFE basal 
	logFC	AveExpr	t	P.Value	adj.P.Val	B
KRT15	2.68795	10.3775	85.3323	0	0	3086.15
CXCL14	2.41531	10.5661	101.519	0	0	4130.6
KRT14	2.34491	12.8611	103.89	0	0	4288.65
COL17A1	2.07588	8.20701	116.347	0	0	5136.88
DST	1.97425	9.25784	81.9774	0	0	2879.61
KRT5	1.83389	11.5908	82.0794	0	0	2885.69
APOE	-1.82716	9.28211	-86.1855	0	0	3140.01
DMKN	-1.72441	10.4899	-84.8953	0	0	3059.31
IGFBP3	1.69605	7.2402	99.3074	0	0	3984.68
KRT10	-1.69505	11.0216	-75.7621	0	0	2507.64
KRT1	-1.69144	10.4248	-74.8457	0	0	2454.17
HOPX	1.3298	8.84051	71.0043	0	0	2234.25
KRTDAP	-1.32593	9.006	-53.009	0	0	1303.91
TGFBI	1.31179	7.66062	78.3614	0	0	2661.78
SBSN	-1.20226	7.82153	-57.6229	0	0	1524.65
S100A10	1.18487	9.5986	60.709	0	0	1679.6
CALML3	-1.1729	7.93149	-57.3657	0	0	1512.05
SAT1	1.15766	8.34761	51.5055	0	0	1235.01
FABP5	-1.14315	8.23714	-42.4807	0	0	854.22
FTH1	1.13096	10.6637	64.9863	0	0	1903.27
PDLIM1	1.12419	8.15614	63.573	0	0	1828.25
POSTN	1.10848	7.32956	67.0958	0	0	2017.21
ANXA1	1.10833	9.23909	50.3911	0	0	1184.91
CSTB	-1.10134	8.77743	-55.6761	0	0	1429.95
S100A2	1.06232	9.67105	39.534	0	0	742.972
ZFP36	1.02889	10.1057	44.5595	0	0	936.697
CALML5	-1.00067	7.67392	-50.6576	0	0	1196.84
ASPN	0.984271	7.0059	85.2626	0	0	3082.51
RHOV	-0.982618	7.98202	-59.0963	0	0	1597.95
LYPD3	-0.955442	8.26957	-48.5118	0	0	1102.33
FOS	0.953663	10.8686	40.6774	0	0	785.337
HLA-B	0.953252	10.5262	61.9611	0	0	1744.02
ASS1	0.950681	7.18775	73.8223	0	0	2395.21
DUSP1	0.933865	10.6848	40.4464	0	0	776.695
B2M	0.927589	12.2245	80.0857	0	0	2765.24
NFKBIA	0.909121	10.6721	39.9261	0	0	757.382
S100A6	0.892028	9.0396	37.6001	8.19522e-299	6.33331e-297	673.677
FBXW7	0.888106	7.85824	50.123	0	0	1173.01
LIMA1	0.869905	8.04505	47.2689	0	0	1049.05
CTNNAL1	0.855891	7.20904	65.9477	0	0	1954.91
JUNB	0.842834	10.9906	45.7272	0	0	984.45
GDPD2	0.832815	7.04634	77.5863	0	0	2615.65
FAM213A	0.80643	7.88141	43.4676	0	0	893.025
HLA-A	0.797891	10.0357	50.6713	0	0	1197.46
IL18	0.790661	7.46081	52.0948	0	0	1261.92
ITGB1	0.787124	7.51796	50.0873	0	0	1171.42
ATF3	0.786808	8.47105	34.0385	8.84981e-247	5.34107e-245	553.986
DEFB1	-0.779017	7.56713	-47.5284	0	0	1060.08
CYR61	0.760087	7.63941	37.39	1.26865e-295	9.24075e-294	666.34
EMP2	-0.751634	8.27193	-40.2528	0	0	769.529
HLA-C	0.750351	9.55403	46.6378	0	0	1022.41
MT2A	0.731743	8.60232	30.1205	7.09178e-195	2.95662e-193	434.616
PMAIP1	0.722295	8.44662	33.7667	5.30157e-243	3.13982e-241	545.298
CRABP2	-0.710263	7.39251	-41.5464	0	0	818.265
WNT3	0.705084	7.12018	60.6649	0	0	1677.35
IFITM3	0.697774	8.04666	36.436	2.56076e-281	1.76386e-279	633.432
GUK1	0.697576	8.97125	42.5758	0	0	857.973
EDN1	0.695268	7.34616	39.9604	0	0	758.692
PPDPF	-0.693167	8.62036	-40.9839	0	0	796.915
CCL27	0.690849	8.11883	30.6801	6.1148e-202	2.74819e-200	450.861
CYB5R1	0.683071	7.76237	40.4042	0	0	775.164
NR4A1	0.679985	8.04384	32.9634	5.6157e-232	3.12164e-230	519.94
TAX1BP3	0.67208	7.70575	40.4148	0	0	775.562
BGN	0.666981	7.20982	47.5849	0	0	1062.49
TMSB10	-0.666305	9.44692	-38.1393	4.30733e-307	3.49943e-305	692.724
CLEC2B	0.653784	8.11278	35.2362	8.88012e-264	5.62733e-262	593.085
TXNIP	0.652438	9.17863	31.3157	4.14809e-210	1.97642e-208	469.646
ZFP36L2	0.649865	8.77624	32.5821	7.93207e-227	4.22399e-225	508.096
CCND1	-0.646644	8.34813	-31.6317	3.17411e-214	1.55925e-212	479.112
S100A8	-0.643756	9.02936	-21.7787	6.30422e-104	1.1961e-102	225.556
IER2	0.640876	10.53	31.8009	1.93643e-216	9.66234e-215	484.205
ATP1B3	0.640057	9.41695	37.1735	2.36516e-292	1.70318e-290	658.816
ARPC2	0.636916	9.252	41.8373	0	0	829.407
RBP1	-0.634785	7.31697	-43.4774	0	0	893.411
KRT6B	-0.634154	7.19821	-35.3724	9.81237e-266	6.41041e-264	597.586
MGST1	-0.633969	7.11067	-52.8605	0	0	1297.14
FAM134B	0.631322	6.97725	59.6829	0	0	1627.48
TNNT1	0.629855	7.06619	54.7918	0	0	1387.69
SLC25A5	-0.627336	9.11353	-36.8216	4.60866e-287	3.24501e-285	646.648
ETS2	0.623663	7.67022	37.4483	1.63242e-296	1.21701e-294	668.388
MEF2A	0.608997	7.22083	45.7587	0	0	985.798
PTRF	0.604692	8.02016	33.6251	4.83739e-241	2.78678e-239	540.789
EXPH5	0.603042	7.50307	37.6517	1.30633e-299	1.022e-297	675.512
WFDC5	0.595924	7.09717	49.6483	0	0	1151.99
S100A14	-0.594907	9.84065	-31.8493	4.42347e-217	2.24252e-215	485.68
SPARC	0.593017	7.09852	49.2701	0	0	1135.37
LGALS1	-0.591098	7.29902	-33.2997	1.46535e-236	8.36568e-235	530.482
TSC22D3	0.588461	7.34692	37.4931	3.40617e-297	2.56963e-295	669.954
AQP3	0.580814	9.76574	27.6374	5.66719e-165	1.99517e-163	365.86
JUN	0.580759	11.2851	26.0023	1.42124e-146	4.28876e-145	323.562
CDHR1	0.572217	7.17872	44.1778	0	0	921.365
TM4SF1	-0.568267	7.18728	-39.8487	0	0	754.571
SLC2A1	0.566071	7.86664	31.0274	2.18634e-206	1.00397e-204	461.087
ATP2B1	0.558902	7.90773	30.3098	2.9565e-197	1.25741e-195	440.089
GPNMB	0.555346	8.61168	29.3512	2.30778e-185	9.19772e-184	412.742
GADD45B	0.552296	9.72672	24.6967	1.22923e-132	3.19247e-131	291.527
TMEM45A	-0.549587	8.27809	-26.1324	5.29842e-148	1.62991e-146	326.845
YBX1	0.54943	9.88263	40.551	0	0	780.647
CAV1	0.549042	8.44966	26.2458	2.99146e-149	9.2926e-148	329.715
NUPR1	-0.54672	8.61091	-28.4987	4.42885e-175	1.70095e-173	389.098
SEPW1	0.530532	8.55918	30.3964	2.39048e-198	1.03757e-196	442.6
DNAJB1	0.529323	10.1435	24.2469	5.44854e-128	1.35935e-126	280.848
EMP1	0.528558	8.1718	29.6496	4.98991e-189	2.02699e-187	421.17
GLTP	-0.519105	7.7464	-32.2834	7.86332e-223	4.08441e-221	498.905
CLDN1	-0.515791	7.54318	-30.6146	4.12825e-201	1.82942e-199	448.954
KRT17	-0.514864	8.39397	-17.0976	4.5853e-65	5.44139e-64	136.329
GAMT	0.512649	7.26085	37.0294	3.51367e-290	2.50181e-288	653.82
TPPP3	0.512306	7.54855	25.0732	1.37823e-136	3.84752e-135	300.607
CRIP1	0.511829	7.08881	41.8122	0	0	828.44
C1orf21	0.511019	7.84628	30.6422	1.8386e-201	8.20508e-200	449.761
EGR1	0.509023	8.92103	24.8192	6.44773e-134	1.70959e-132	294.47
KRT6A	-0.50527	7.64256	-21.507	1.99168e-101	3.66897e-100	219.814
CLDN4	-0.502756	7.16058	-34.9268	2.43926e-259	1.51545e-257	582.875
TPM1	-0.501751	7.19298	-35.0333	7.28559e-261	4.57116e-259	586.383
LAMB4	0.501095	7.00376	48.5165	0	0	1102.53
GJA1	-0.499121	7.77135	-28.129	1.04547e-170	3.89715e-169	379.043
CSTA	-0.495743	8.32407	-23.952	5.47086e-125	1.33342e-123	273.949
S100A9	-0.495178	8.94678	-15.6647	5.68758e-55	5.91826e-54	113.178
SPINK5	-0.492369	7.60985	-23.3547	5.18995e-119	1.20032e-117	260.214
KRT31	0.485964	7.02842	41.6837	0	0	823.518
GJB2	-0.482872	7.17818	-30.5162	7.32181e-200	3.22211e-198	446.082
CARD18	-0.481343	7.00582	-43.6513	0	0	900.32
KCNK7	-0.480374	7.21388	-37.4052	7.36413e-296	5.42634e-294	666.883
PIK3R1	-0.474306	7.32338	-31.4494	7.58757e-212	3.64261e-210	473.642
KTN1	0.474253	8.9577	27.8353	2.8563e-167	1.02843e-165	371.142
FTL	0.473553	9.93668	26.6565	8.19381e-154	2.69037e-152	340.203
GJB6	-0.470109	7.05691	-37.5811	1.56159e-298	1.19227e-296	673.033
GADD45A	0.46667	7.58801	26.6533	8.90209e-154	2.90786e-152	340.12
KLF5	0.460346	8.37184	26.4435	1.94171e-151	6.21445e-150	334.744
RAB25	-0.459013	7.62122	-28.9598	1.31392e-180	5.20396e-179	401.807
IRF1	0.456446	7.62744	24.4661	3.02139e-130	7.62811e-129	286.033
CREG1	-0.454983	7.29451	-31.5284	7.0971e-213	3.45956e-211	476.009
NDFIP2	0.453348	7.70295	27.3956	3.45364e-162	1.18944e-160	359.457
SOX15	0.451729	7.72086	26.3006	7.41972e-150	2.32766e-148	331.107
PTN	-0.451077	7.03173	-36.1559	3.54737e-277	2.36628e-275	623.906
COX7B	-0.449938	8.56074	-25.8455	7.22557e-145	2.14969e-143	319.64
CENPP	0.448669	7.31965	31.1887	1.82165e-208	8.61477e-207	465.868
S100A7	-0.44733	7.73391	-18.2172	1.52526e-73	2.01786e-72	155.784
GSTA4	-0.446574	7.42539	-30.4193	1.22868e-198	5.36976e-197	443.265
FAM84A	-0.445268	7.06526	-39.7496	0	0	750.923
SOD1	0.443511	8.70251	26.6013	3.39653e-153	1.10378e-151	338.783
CST6	-0.442049	7.66163	-23.148	5.61486e-117	1.25729e-115	255.54
STMN1	-0.439107	7.54425	-24.7228	6.55924e-133	1.7176e-131	292.154
SPRR1B	-0.438276	7.01206	-33.2453	8.10088e-236	4.58351e-234	528.774
HSPA1A	0.43399	10.9417	17.5745	1.29875e-68	1.60433e-67	144.469
CA12	0.432716	7.80305	25.8238	1.24325e-144	3.68154e-143	319.098
SCEL	-0.430278	7.00398	-40.6378	0	0	783.898
DSP	-0.42887	10.3531	-27.0492	3.09116e-158	1.03644e-156	350.372
SGK1	0.426819	7.8764	20.5185	1.38018e-92	2.3077e-91	199.508
ARID5B	0.426126	7.68198	23.7461	6.51851e-123	1.54711e-121	269.178
CHCHD10	-0.425726	7.40443	-28.4328	2.69137e-174	1.02742e-172	387.296
NEAT1	0.425163	10.1118	22.4215	5.836e-110	1.23276e-108	239.417
SOSTDC1	-0.417838	7.04902	-32.5708	1.12449e-226	5.93825e-225	507.747
CLSTN1	0.415514	7.37292	27.7389	3.7757e-166	1.34419e-164	368.564
MYC	0.414464	8.60466	18.2825	4.70637e-74	6.27879e-73	156.956
TSPO	-0.413563	9.16649	-26.0592	3.35927e-147	1.02345e-145	325.002
YWHAZ	0.412592	8.66005	23.5211	1.15864e-120	2.72948e-119	264.008
SERPINH1	0.41227	7.17709	29.6485	5.15375e-189	2.08021e-187	421.137
SRPK2	0.412061	7.40089	27.3845	4.63285e-162	1.58694e-160	359.164
GSTP1	-0.411978	9.60769	-25.1119	5.3553e-137	1.50162e-135	301.55
SFRP1	-0.410879	7.18414	-32.2854	7.39966e-223	3.87534e-221	498.965
ISOC1	0.40974	7.32128	28.154	5.30998e-171	2.00294e-169	379.719
PKP1	-0.409249	7.68797	-24.9649	1.90273e-135	5.10915e-134	297.986
BTG1	0.404964	9.67298	20.361	3.24685e-91	5.33038e-90	196.358
KRT2	-0.401885	7.18789	-24.4274	7.60375e-130	1.9121e-128	285.112
CLIP1	-0.4012	7.68547	-23.5186	1.2254e-120	2.87607e-119	263.952
GPX1	0.398897	7.8724	22.8538	4.1345e-114	9.00355e-113	248.952
HLA-E	0.398814	8.97803	23.4335	8.58088e-120	1.99915e-118	262.01
KLF10	0.397896	8.05235	22.0156	3.93279e-106	7.98786e-105	230.621
ZNF706	0.397091	8.44227	22.7333	6.0345e-113	1.3007e-111	246.277
PNRC1	0.396779	9.63616	23.9309	8.93594e-125	2.16962e-123	273.46
CAV2	0.39608	7.64572	23.2312	8.55031e-118	1.94904e-116	257.418
ASCL2	0.395957	6.96904	39.533	0	0	742.974
CKB	0.393338	7.8634	21.1817	1.78179e-98	3.18062e-97	213.034
CXADR	0.392442	8.26855	21.5247	1.36787e-101	2.52718e-100	220.189
EEF1D	0.389912	10.082	31.8246	9.33922e-217	4.69703e-215	484.934
DUSP14	0.38979	7.38436	26.0757	2.21935e-147	6.79423e-146	325.415
TGIF1	0.389487	7.54803	23.3318	8.71836e-119	2.00903e-117	259.696
KLF4	0.389126	8.38415	20.6015	2.58455e-93	4.36754e-92	201.179
ARL4A	0.38877	8.0587	20.1276	3.36089e-89	5.44705e-88	191.73
CYP1B1	-0.387653	7.00096	-35.5879	7.23229e-269	4.77407e-267	604.792
SH3PXD2A	0.387315	7.06821	32.7805	1.6829e-229	9.19358e-228	514.244
MIPEP	0.385992	7.19669	29.6006	2.00654e-188	8.04775e-187	419.78
IL20RB	0.384633	7.65412	22.9823	2.3344e-115	5.13648e-114	251.82
TPI1	-0.382406	8.79495	-21.7812	5.95226e-104	1.13272e-102	225.613
GAS6	0.381214	7.32564	26.3009	7.37027e-150	2.32365e-148	331.113
COL7A1	0.380957	7.05697	32.8866	6.17458e-231	3.40246e-229	517.545
DAAM1	0.37885	7.95817	20.4622	4.27467e-92	7.07274e-91	198.38
ANTXR1	0.378281	6.99273	36.7606	3.76982e-286	2.6252e-284	644.548
TPT1	0.374612	12.3859	45.801	0	0	987.543
TECR	-0.373822	7.88193	-22.2519	2.36439e-108	4.89645e-107	235.724
JUP	-0.372757	8.03104	-21.6719	6.07882e-103	1.12966e-101	223.295
PPP1R15A	0.371962	9.11246	19.6474	4.00399e-85	5.99841e-84	182.37
RND3	0.371433	7.47329	22.1277	3.50081e-107	7.15634e-106	233.035
DYNLL1	-0.370817	9.44658	-22.3215	5.19203e-109	1.08947e-107	237.237
CCND2	0.369898	7.07656	30.3069	3.21251e-197	1.35718e-195	440.006
GPSM2	0.368038	7.08819	31.1739	2.83399e-208	1.32051e-206	465.427
REL	0.367784	7.7494	21.0137	5.75403e-97	1.01287e-95	209.567
ITGA2	0.367588	7.25375	25.724	1.50348e-143	4.41091e-142	316.609
DSC1	-0.367546	7.14508	-28.6698	4.02122e-177	1.56334e-175	393.793
PRNP	0.367522	7.6878	21.9647	1.17489e-105	2.3561e-104	229.53
RASD1	-0.36695	7.45418	-21.7859	5.39261e-104	1.02931e-102	225.712
CYB5A	-0.364329	7.81474	-22.0237	3.30071e-106	6.7256e-105	230.796
IER3	0.363611	9.1584	16.0055	2.70054e-57	2.89076e-56	118.506
PVRL4	-0.363458	7.02562	-36.3731	2.19559e-280	1.48015e-278	631.286
TNFRSF18	0.362205	7.13917	28.7148	1.16357e-177	4.55158e-176	395.031
SERPINB2	0.361594	7.15324	25.7123	2.01123e-143	5.87336e-142	316.319
LDHB	-0.361133	7.28234	-24.2209	1.00141e-127	2.4886e-126	280.24
CCDC3	0.360853	7.54122	21.658	8.17002e-103	1.51384e-101	223
ATP5G2	-0.358692	9.07358	-23.2245	9.96197e-118	2.25461e-116	257.265
EFNA3	-0.357831	7.25407	-26.0546	3.78018e-147	1.14617e-145	324.884
CNN3	-0.357744	7.01213	-32.6051	3.88738e-227	2.08766e-225	508.808
STXBP6	0.357423	6.98112	35.2398	7.87366e-264	5.03994e-262	593.206
GLTSCR2	0.354523	9.7551	24.9757	1.46567e-135	4.02076e-134	298.247
HES1	-0.353822	8.56948	-14.6395	2.82841e-48	2.6281e-47	97.828
MYLIP	0.353554	7.46859	21.9544	1.4646e-105	2.92781e-104	229.31
RPL28	-0.352908	11.9544	-42.2802	0	0	846.489
UQCRQ	-0.35124	8.27248	-20.1868	1.04108e-89	1.69597e-88	192.899
CD59	-0.350415	7.71471	-21.0081	6.45497e-97	1.12686e-95	209.453
TCEAL4	0.349424	7.83514	19.5384	3.27125e-84	4.84343e-83	180.276
CYC1	-0.349173	7.7755	-21.2988	1.55808e-99	2.80499e-98	215.465
TPM4	0.348991	7.89061	17.2687	2.50479e-66	3.02341e-65	139.226
PKM	0.348407	8.74515	19.6579	3.26863e-85	4.92002e-84	182.573
ATP5L	-0.34834	9.0746	-23.2841	2.57512e-118	5.91252e-117	258.616
COX5B	-0.347634	8.91317	-21.8322	2.00587e-104	3.86359e-103	226.699
EIF3K	-0.346979	9.01715	-21.9192	3.11493e-105	6.16854e-104	228.557
ALDH2	-0.346601	8.3104	-19.5897	1.219e-84	1.8176e-83	181.26
H3F3B	0.346269	11.436	29.6673	3.01899e-189	1.23428e-187	421.671
PHLDA2	-0.345525	7.83504	-16.0209	2.11432e-57	2.26708e-56	118.75
LY6G6C	-0.344269	6.92757	-40.2034	0	0	767.692
ATOX1	-0.343606	7.25983	-25.2448	2.08229e-138	5.91724e-137	304.792
TNFRSF12A	0.34217	7.41469	19.6868	1.86783e-85	2.8453e-84	183.131
MAP1B	-0.340047	7.1764	-24.5276	6.9916e-131	1.78652e-129	287.494
CRNDE	-0.339719	7.4521	-21.8676	9.42059e-105	1.83124e-103	227.453
ACADVL	-0.338598	7.49514	-21.8254	2.32208e-104	4.4591e-103	226.552
NDUFS6	-0.335543	7.75698	-20.4119	1.17237e-91	1.93471e-90	197.374
IFI27L2	0.335035	7.88532	18.8883	7.13728e-79	9.98432e-78	168.018
SOCS3	0.334997	7.34189	20.4681	3.80172e-92	6.30667e-91	198.497
MPST	-0.334901	7.24177	-24.9721	1.59962e-135	4.35056e-134	298.159
UQCRH	-0.334273	8.92994	-20.9174	4.16248e-96	7.18737e-95	207.594
CHI3L1	-0.334251	6.97988	-28.1264	1.12199e-170	4.15791e-169	378.972
MYADM	0.333904	7.05562	28.0358	1.29903e-169	4.731e-168	376.527
PLIN2	0.33306	7.67119	17.7856	3.2541e-70	4.08341e-69	148.143
ALDH3A1	0.332975	7.37487	20.2437	3.36731e-90	5.49965e-89	194.025
PHGDH	-0.332393	7.95042	-18.8485	1.49334e-78	2.07528e-77	167.282
ATP5G3	-0.33223	8.67205	-19.2672	5.7886e-82	8.33691e-81	175.115
SNHG7	-0.332086	7.67849	-19.5881	1.25752e-84	1.87063e-83	181.229
COX6C	-0.330687	8.82778	-20.5213	1.30239e-92	2.18339e-91	199.565
CYP27A1	-0.330193	6.95384	-36.4205	4.34827e-281	2.9629e-279	632.904
PSMB9	0.330161	7.27135	23.1853	2.41381e-117	5.44353e-116	256.382
GRN	0.330022	7.76411	19.7142	1.0993e-85	1.68675e-84	183.659
FGFR3	0.329157	7.13862	26.4755	8.55515e-152	2.75198e-150	335.562
NDRG2	-0.328519	7.10786	-26.9865	1.58542e-157	5.2878e-156	348.739
RTN4	0.328448	9.30256	20.5407	8.81609e-93	1.4819e-91	199.955
ADAMTS1	0.328178	6.90245	35.281	2.00873e-264	1.29891e-262	594.57
NGFRAP1	-0.327186	7.20312	-24.4939	1.56193e-130	3.97508e-129	286.691
COX7A2L	0.326996	7.82846	19.6766	2.27678e-85	3.44343e-84	182.933
CD24	-0.32507	6.89944	-34.265	5.87237e-250	3.5782e-248	561.296
ZNF750	-0.324352	7.04392	-30.7381	1.1061e-202	5.00666e-201	452.569
IRX3	-0.324289	7.17719	-25.046	2.66163e-136	7.36539e-135	299.95
BAZ1A	0.323951	8.04922	18.2197	1.45705e-73	1.93166e-72	155.83
APOC1	-0.323607	6.93898	-33.6278	4.44048e-241	2.58159e-239	540.875
ABRACL	0.323575	7.4872	20.0642	1.17652e-88	1.89709e-87	190.481
AES	0.322414	7.28612	22.8839	2.11204e-114	4.61517e-113	249.622
LDHA	0.322049	9.70422	19.8178	1.46974e-86	2.27165e-85	185.666
FXYD3	0.321367	9.36877	19.6647	2.86868e-85	4.3283e-84	182.703
COX6A1	-0.319215	8.78603	-19.5405	3.13873e-84	4.65811e-83	180.317
CALM1	0.318545	9.10585	18.3424	1.5934e-74	2.13475e-73	158.036
ARL5A	-0.31823	7.38561	-21.7423	1.36389e-103	2.55709e-102	224.786
MT-ND2	0.316666	11.9453	37.6655	8.03606e-300	6.36556e-298	675.997
VAPA	0.316002	8.05567	18.8063	3.27105e-78	4.5259e-77	166.501
UQCR10	-0.314695	7.92507	-18.8793	8.42692e-79	1.17624e-77	167.853
ATP5G1	-0.313963	7.92928	-18.173	3.36449e-73	4.43259e-72	154.995
UBC	0.313603	11.2135	23.8535	5.41534e-124	1.29989e-122	271.662
RGCC	0.31228	6.9849	27.9412	1.66146e-168	6.01638e-167	373.982
CEBPB	-0.312075	8.04423	-16.7621	1.26054e-62	1.43928e-61	130.733
MYEOV2	-0.311446	7.74892	-19.1317	7.49514e-81	1.07216e-79	172.561
GADD45G	-0.311091	7.36991	-17.4019	2.55573e-67	3.12055e-66	141.5
TP63	0.310885	7.42713	20.0483	1.6093e-88	2.56881e-87	190.168
BTG2	0.310681	8.34709	13.7613	6.89716e-43	5.82764e-42	85.4869
ATP5D	-0.309592	8.4756	-18.2627	6.72044e-74	8.94694e-73	156.601
KLF6	0.309281	8.49009	14.0561	1.16504e-44	1.01552e-43	89.5463
FAM132A	-0.308773	7.05839	-26.8836	2.3044e-156	7.64553e-155	346.067
PCDH7	0.308022	7.04807	26.8732	3.02133e-156	9.97198e-155	345.797
CHP2	-0.306797	7.12978	-27.3473	1.23898e-161	4.22119e-160	358.182
LRRFIP1	0.306692	7.82832	17.3564	5.58189e-67	6.77633e-66	140.722
FOSB	0.306368	8.41368	14.7692	4.24633e-49	4.04647e-48	99.7152
MT1X	-0.306186	8.33851	-12.3206	9.44149e-35	6.61113e-34	66.8645
ATP5I	-0.3053	7.98552	-17.5136	3.72724e-68	4.59523e-67	143.419
MT1E	0.305239	7.24522	20.5758	4.34481e-93	7.32263e-92	200.66
PHLDB2	0.304115	6.95818	30.3871	3.12877e-198	1.34878e-196	442.332
EZR	0.303584	8.25318	16.8107	5.62711e-63	6.47168e-62	131.536
SDCBP	0.302663	7.22479	22.3116	6.44245e-109	1.34739e-107	237.021
HNRNPA0	0.302575	8.49048	17.8819	5.96642e-71	7.53171e-70	149.834
YBX3	0.299567	8.8083	18.0704	2.10931e-72	2.72234e-71	153.166
TSTD1	-0.299319	7.66078	-18.151	4.99e-73	6.54692e-72	154.602
UQCRB	-0.299054	9.25577	-19.9412	1.31902e-87	2.07409e-86	188.07
TMEM154	-0.298984	7.51108	-19.8589	6.59389e-87	1.0292e-85	186.465
IFRD1	0.295971	7.89953	15.7123	2.7083e-55	2.84147e-54	113.917
TIMP1	0.295776	7.11788	21.8798	7.25026e-105	1.41805e-103	227.714
SOX6	0.295295	6.87778	37.8388	1.80726e-302	1.4497e-300	682.089
VSNL1	-0.295202	7.12193	-23.972	3.43168e-125	8.39635e-124	274.415
EPHX3	-0.294998	6.94578	-33.8998	7.49796e-245	4.48251e-243	549.552
XPC	0.293292	7.13909	22.8066	1.18364e-113	2.56874e-112	247.902
ERRFI1	0.29327	7.14957	22.4017	9.00583e-110	1.89601e-108	238.985
ATP5A1	-0.291832	8.4973	-17.2859	1.86842e-66	2.25958e-65	139.518
MORF4L1	0.290471	8.29558	17.037	1.27409e-64	1.50072e-63	135.31
ADIRF	0.29021	7.13752	21.0133	5.79057e-97	1.01648e-95	209.561
TMEM40	-0.290096	7.08149	-26.577	6.33096e-153	2.0469e-151	338.162
MATN2	0.28976	6.99741	27.5767	2.85034e-164	9.92452e-163	364.247
PPP1R18	0.289354	7.0087	27.2711	9.22113e-161	3.10821e-159	356.177
TMEM147	-0.288747	7.54046	-18.7331	1.2649e-77	1.735e-76	165.152
MYL12A	0.288621	8.46965	16.2521	5.24738e-59	5.72335e-58	122.431
MBIP	0.288567	7.16646	22.5425	4.09619e-111	8.76944e-110	242.068
LMNA	0.287839	9.69906	17.2511	3.382e-66	4.06674e-65	138.926
NDUFA1	-0.287368	7.82816	-17.0853	5.6368e-65	6.67671e-64	136.123
ADRB2	0.287184	7.78297	14.7475	5.8367e-49	5.52873e-48	99.3986
ATP5B	-0.286998	8.43323	-16.8071	5.96689e-63	6.85003e-62	131.478
DBI	-0.28659	8.93976	-15.2366	4.01581e-52	3.97628e-51	106.647
NDUFA4	-0.285675	8.6713	-17.0045	2.19941e-64	2.58105e-63	134.766
LAMTOR4	-0.285247	8.24364	-16.4116	3.97546e-60	4.38894e-59	125.001
VIM	-0.284903	7.08049	-18.999	9.05979e-80	1.27582e-78	170.076
DHCR24	-0.284812	7.13743	-23.1708	3.35537e-117	7.54007e-116	256.054
ADM	0.284676	7.64155	13.0166	1.42393e-38	1.09508e-37	75.6083
BLCAP	0.284274	7.36378	19.3934	5.24933e-83	7.68246e-82	177.508
AP2S1	-0.283556	7.77757	-17.4635	8.85676e-68	1.0856e-66	142.556
COX7C	-0.283316	9.39272	-19.6918	1.6961e-85	2.58992e-84	183.227
RDH12	-0.283073	6.94719	-32.6371	1.44334e-227	7.81749e-226	509.797
ADIPOR1	0.282909	7.27467	20.6396	1.19474e-93	2.02435e-92	201.948
GSTM3	0.28238	7.20798	20.5151	1.47782e-92	2.46446e-91	199.439
DSG1	-0.281923	7.94461	-16.4967	9.94172e-61	1.10141e-59	126.382
ADGRL3	-0.281627	6.92467	-31.7902	2.65286e-216	1.31337e-214	483.891
GNG5	0.280605	7.95369	16.4237	3.26787e-60	3.61405e-59	125.196
SDC1	-0.28019	7.91147	-15.7442	1.64635e-55	1.73304e-54	114.412
MAL2	-0.279849	7.18909	-21.9131	3.55455e-105	7.01719e-104	228.425
ATP1B1	-0.279619	7.12858	-21.8454	1.51397e-104	2.92501e-103	226.979
SOX9	-0.279481	7.02368	-24.9978	8.57866e-136	2.36361e-134	298.781
COX6B1	-0.279135	8.56902	-16.7955	7.24288e-63	8.29984e-62	131.285
BRD2	0.278822	8.25707	15.2625	2.71547e-52	2.69717e-51	107.036
TMOD3	0.278659	7.47951	18.0731	2.00919e-72	2.59841e-71	153.214
SPON2	0.278428	6.87068	34.6864	6.61126e-256	4.06753e-254	574.979
TTC3	-0.277635	7.55895	-16.9402	6.47565e-64	7.52958e-63	133.691
TNFRSF19	0.276156	7.22241	20.6905	4.26427e-94	7.26416e-93	202.976
ALDH3B2	-0.275707	6.93959	-32.1202	1.16272e-220	5.94207e-219	493.914
TRIM29	-0.275349	8.20761	-15.8782	2.0162e-56	2.133e-55	116.504
ZC3H12A	0.275132	7.94595	14.4886	2.50961e-47	2.28497e-46	95.6556
CCM2	0.274596	6.97015	27.6169	9.77727e-165	3.42313e-163	365.315
PGAM1	-0.274545	8.00987	-15.6461	7.57655e-55	7.8324e-54	112.892
FERMT1	0.274458	7.3106	18.7078	2.01724e-77	2.76096e-76	164.687
CBR1	0.274264	8.22386	15.0058	1.28406e-50	1.24421e-49	103.198
AHNAK2	0.273063	8.46961	14.5907	5.73927e-48	5.294e-47	97.1238
IGFBP5	0.272792	6.92665	25.3233	3.03828e-139	8.67278e-138	306.713
MMP28	0.272672	7.03829	24.9659	1.86115e-135	5.01877e-134	298.008
CTSC	-0.271705	7.0258	-23.8359	8.13318e-124	1.9449e-122	271.256
SSR3	-0.270637	7.3217	-18.8761	8.94738e-79	1.24614e-77	167.793
TAGLN2	0.270627	8.54746	15.4334	2.01247e-53	2.03074e-52	109.627
KLK11	0.270571	7.52273	16.6543	7.49549e-62	8.48195e-61	128.957
ATP5E	-0.269699	9.14403	-17.3752	4.0468e-67	4.92219e-66	141.042
ALDH3A2	0.269604	8.59176	14.5737	7.35077e-48	6.77062e-47	96.8776
CMTM6	-0.269194	7.21617	-20.1222	3.74438e-89	6.0531e-88	191.622
HSD17B10	-0.267356	7.40819	-18.0795	1.79116e-72	2.32118e-71	153.329
LINC01315	0.265556	7.07354	22.5236	6.20313e-111	1.32354e-109	241.654
SUCLG1	-0.265435	7.49944	-17.2638	2.72155e-66	3.2788e-65	139.143
CDCP1	0.265159	7.11636	21.8926	5.51385e-105	1.08513e-103	227.987
MIB2	0.26508	7.48657	16.9516	5.34761e-64	6.24085e-63	133.881
CYCS	-0.264318	8.33095	-14.7156	9.3214e-49	8.76405e-48	98.9327
HEBP2	-0.263845	7.65679	-15.9683	4.86299e-57	5.19675e-56	117.92
CRYAB	0.263662	7.55831	13.6193	4.77778e-42	3.9943e-41	83.5621
MXRA5	0.263574	7.06332	22.2333	3.54463e-108	7.29297e-107	235.32
ACTN1	-0.263097	7.20558	-18.9739	1.44741e-79	2.03375e-78	169.609
EEF1B2	0.261277	10.7422	22.2716	1.54164e-108	3.21362e-107	236.151
EPHB6	-0.261015	7.90551	-14.3594	1.60098e-46	1.43297e-45	93.8117
WBP5	-0.260319	7.05106	-22.6237	6.82321e-112	1.46572e-110	243.857
HSPB1	0.260265	11.4517	14.325	2.61606e-46	2.33164e-45	93.3231
ID2	0.260144	8.35961	11.8496	2.7868e-32	1.80757e-31	61.2164
MDH2	-0.259357	7.89094	-15.5266	4.81091e-54	4.8857e-53	111.052
BARX2	-0.258352	6.99791	-24.9696	1.69859e-135	4.59998e-134	298.099
PRDX2	-0.258305	8.29179	-14.6892	1.36926e-48	1.28168e-47	98.55
FXYD6	-0.257986	6.91154	-30.2459	1.87615e-196	7.87363e-195	438.243
PARK7	0.257705	8.11983	15.2714	2.37322e-52	2.36093e-51	107.17
PTPRF	-0.257668	7.40868	-17.1396	2.25106e-65	2.69151e-64	137.038
SBDS	0.257557	7.89731	14.9576	2.63191e-50	2.54244e-49	102.483
CLIC1	0.257402	8.69457	15.1835	8.96013e-52	8.84429e-51	105.848
PYGL	0.257189	7.00743	24.6699	2.33199e-132	6.00724e-131	290.888
CTSB	-0.257089	7.3069	-17.6507	3.44422e-69	4.27961e-68	145.792
EID1	0.25691	7.89615	15.0079	1.24509e-50	1.20829e-49	103.228
MIR22HG	0.256117	7.25564	18.4144	4.32515e-75	5.84403e-74	159.336
RPL36A	-0.253132	9.24903	-16.5043	8.785e-61	9.76676e-60	126.505
PDZK1IP1	-0.252725	7.19422	-19.0637	2.68871e-80	3.81171e-79	171.287
NAGK	-0.252644	7.18983	-20.0457	1.69154e-88	2.6933e-87	190.119
UQCRC2	-0.252571	7.69407	-15.7	3.27819e-55	3.42804e-54	113.727
HLA-F	0.251883	7.22764	18.5416	4.26461e-76	5.79931e-75	161.645
LMCD1	-0.251082	6.93488	-27.4713	4.66533e-163	1.61553e-161	361.456
DNAJA1	0.250649	8.81065	12.8197	1.79931e-37	1.35258e-36	73.0872
TXNDC17	0.250279	7.77952	14.6123	4.19832e-48	3.87824e-47	97.435
SNAI2	0.250196	7.34396	16.2779	3.4593e-59	3.79266e-58	122.846
ICA1	0.249877	6.92704	27.6786	1.88635e-165	6.6781e-164	366.958
WLS	0.249477	7.05169	21.9455	1.77513e-105	3.53742e-104	229.118
COX8A	-0.247913	8.58121	-14.7463	5.94651e-49	5.62433e-48	99.3801
PSMB8	0.247496	7.5607	15.6928	3.6663e-55	3.82757e-54	113.615
NFIC	0.246848	7.95163	14.3862	1.09252e-46	9.82026e-46	94.192
RSRP1	0.246654	8.44161	13.1667	2.00549e-39	1.57678e-38	77.5568
HSPA2	0.246323	7.8499	13.3665	1.42786e-40	1.14682e-39	80.1838
ATP5O	-0.2462	8.56939	-15.0086	1.23218e-50	1.1976e-49	103.239
HINT1	0.245594	9.79366	18.3604	1.15184e-74	1.54645e-73	158.359
DDB2	0.245553	7.33428	16.8309	4.01998e-63	4.64018e-62	131.871
NDUFA4L2	0.244717	7.91309	10.4874	1.15451e-25	6.38962e-25	46.1021
DDAH2	-0.24358	7.22405	-17.7509	5.97406e-70	7.46699e-69	147.538
TRIM16	-0.2428	7.01383	-23.4305	9.19879e-120	2.13527e-118	261.941
SEPT10	0.242428	7.38251	16.0593	1.14682e-57	1.23595e-56	119.359
SQLE	-0.242287	7.04015	-21.4795	3.53896e-101	6.48162e-100	219.24
RAB38	-0.241811	7.23827	-18.0553	2.75863e-72	3.55313e-71	152.898
IGFBP7	-0.241771	6.95269	-22.5062	9.09508e-111	1.93408e-109	241.272
BEX4	-0.241667	7.0234	-22.1479	2.25737e-107	4.62944e-106	233.473
KRT80	-0.241264	6.91754	-28.2384	5.38129e-172	2.04199e-170	382.005
FGFR2	0.241095	7.08705	20.1675	1.52794e-89	2.48271e-88	192.516
KCTD1	-0.240995	7.32426	-16.4981	9.72292e-61	1.07906e-59	126.404
NRG1	0.240823	6.92601	25.4152	3.16703e-140	9.08121e-139	308.97
HSPA8	0.23997	9.13227	12.2916	1.34754e-34	9.42535e-34	66.5112
UQCR11	-0.239935	8.04789	-14.0058	2.35132e-44	2.04114e-43	88.8477
SYNE2	0.239911	8.45147	12.8591	1.08618e-37	8.22354e-37	73.5888
PHYHIP	0.239338	6.95263	24.9752	1.48371e-135	4.0527e-134	298.234
COX4I1	-0.238739	10.0944	-19.8323	1.10812e-86	1.72111e-85	185.948
WNT10A	0.238347	6.91887	26.2647	1.85271e-149	5.78356e-148	330.193
TPD52L1	-0.238143	7.05078	-21.3066	1.32519e-99	2.39252e-98	215.626
CCNL1	0.237205	8.69245	12.6923	9.105e-37	6.68136e-36	71.4759
HES4	-0.236395	6.96029	-24.7175	7.43499e-133	1.93891e-131	292.029
NDUFB8	-0.236289	7.82229	-14.238	9.00443e-46	7.91416e-45	92.0933
HSPA5	0.236208	8.1255	12.5824	3.63915e-36	2.64048e-35	70.0992
SAA1	-0.236002	6.90671	-23.4917	2.26958e-120	5.30713e-119	263.337
NDUFS8	-0.235551	7.4415	-15.636	8.8624e-55	9.14674e-54	112.736
SULT2B1	-0.235388	6.87674	-31.0507	1.09663e-206	5.07252e-205	461.776
TIMM8B	-0.235055	7.63334	-14.5653	8.29792e-48	7.62085e-47	96.7569
LSM3	0.234992	7.98292	13.8974	1.05891e-43	9.09258e-43	87.3508
RNH1	-0.234401	8.03328	-13.8469	2.12655e-43	1.80642e-42	86.6572
ACTG1	0.233703	11.0482	16.8845	1.64489e-63	1.90561e-62	132.762
OPTN	0.233305	7.51843	14.7488	5.7257e-49	5.43984e-48	99.4177
PSME1	0.232793	8.17526	13.2265	9.13046e-40	7.2506e-39	78.339
GRHL1	-0.231853	6.93752	-25.9659	3.52065e-146	1.05736e-144	322.656
MYCBP2	-0.23144	7.57009	-14.5241	1.50419e-47	1.37747e-46	96.165
THBD	-0.230877	7.04699	-19.8353	1.04491e-86	1.62693e-85	186.006
EIF3E	0.230593	9.75914	16.9783	3.41731e-64	3.99548e-63	134.327
ATP6V0B	-0.230409	7.49967	-15.0602	5.70459e-51	5.55299e-50	104.005
ABLIM1	-0.230218	7.23501	-16.7012	3.4517e-62	3.91997e-61	129.729
COL18A1	0.230076	6.96112	23.1062	1.44177e-116	3.20578e-115	254.599
TIMM13	-0.228713	7.9286	-13.5762	8.56535e-42	7.11385e-41	82.9815
EFNA4	-0.228599	7.09769	-19.0733	2.24776e-80	3.19373e-79	171.466
PFN1	0.227433	8.80775	13.2196	1.00001e-39	7.92129e-39	78.2486
TIMP3	0.227201	6.93562	21.7752	6.76213e-104	1.27915e-102	225.486
TECRL	0.226445	6.83643	32.243	2.76392e-222	1.42398e-220	497.649
C6orf48	-0.226281	8.19224	-12.7825	2.89121e-37	2.16056e-36	72.6159
COX7A2	-0.225932	8.70743	-13.7159	1.2829e-42	1.08108e-41	84.8697
FKBP1A	-0.225683	7.93543	-13.4453	4.98816e-41	4.05777e-40	81.2295
IMPDH2	-0.225399	7.95957	-12.9613	2.91161e-38	2.23106e-37	74.8973
PDE4DIP	0.224986	6.95956	23.2644	4.0318e-118	9.22365e-117	258.168
GCHFR	-0.224716	6.99679	-21.1986	1.25467e-98	2.25237e-97	213.384
NAP1L1	0.224498	8.93072	13.4909	2.70382e-41	2.21945e-40	81.8384
BTF3	0.222988	10.6646	22.2529	2.31396e-108	4.80774e-107	235.745
ITM2B	0.222091	9.81115	15.2802	2.07772e-52	2.07021e-51	107.303
CIDEA	-0.222011	6.83746	-33.2144	2.17472e-235	1.21957e-233	527.788
TAGLN	0.221833	6.89532	19.7719	3.59943e-86	5.54978e-85	184.773
ENO1	-0.220883	9.08811	-12.5203	7.92852e-36	5.70296e-35	69.3255
GATA3	0.220538	7.99273	12.1833	5.06174e-34	3.49414e-33	65.1967
RAC1	0.220498	9.29713	14.8639	1.05428e-49	1.01226e-48	101.102
LAMA3	0.22023	7.02165	19.8883	3.71288e-87	5.82389e-86	187.038
GATM	-0.219966	7.50925	-13.9206	7.6775e-44	6.6014e-43	87.6706
ITGA6	0.219887	7.10183	17.5958	8.95449e-69	1.10829e-67	144.84
CD81	0.219795	7.10557	18.1303	7.23761e-73	9.47619e-72	154.232
TUFM	-0.219336	7.78406	-13.4336	5.8295e-41	4.73003e-40	81.0745
TCEB2	-0.219165	8.41314	-12.924	4.7128e-38	3.58523e-37	74.4187
PLP2	0.218568	9.15864	13.4903	2.7273e-41	2.23582e-40	81.8298
MSN	0.21856	7.34337	14.5692	7.84606e-48	7.21633e-47	96.8127
LBH	-0.218467	6.90572	-24.4703	2.73705e-130	6.93789e-129	286.132
C14orf2	-0.218103	8.38915	-12.8739	8.98194e-38	6.81659e-37	73.7777
TMEM54	-0.217601	7.05576	-19.6927	1.66903e-85	2.55475e-84	183.243
OST4	-0.217508	8.38912	-12.8703	9.39836e-38	7.12409e-37	73.7327
SLC39A13	0.217021	6.90047	25.4394	1.74362e-140	5.04535e-139	309.566
LGALS3BP	0.21677	7.16646	16.6342	1.0437e-61	1.17686e-60	128.627
FAM13A	-0.216617	7.00743	-19.2289	1.19616e-81	1.71883e-80	174.391
NFE2L2	0.216122	8.23783	12.4297	2.45057e-35	1.74486e-34	68.2044
TMEM141	-0.21574	7.38306	-14.7345	7.06269e-49	6.66016e-48	99.2089
GTF2I	-0.214995	7.60112	-13.2114	1.1136e-39	8.81012e-39	78.1416
HIST1H4C	-0.21323	7.52604	-12.4609	1.66215e-35	1.18883e-34	68.5901
BAG1	0.212972	8.12465	12.349	6.65084e-35	4.67255e-34	67.2126
MUC15	-0.212845	6.92809	-24.6005	1.22705e-131	3.14811e-130	289.231
GGCT	-0.212586	7.33282	-14.6184	3.83969e-48	3.55213e-47	97.5238
CIRBP	0.212515	9.23254	13.6045	5.83789e-42	4.86772e-41	83.3628
ITM2A	-0.212052	7.10399	-18.1977	2.15987e-73	2.85148e-72	155.437
SET	0.211931	8.34071	11.6796	2.05967e-31	1.31309e-30	59.2307
SVIP	-0.211742	6.92363	-23.8735	3.40125e-124	8.19533e-123	272.126
SFN	0.211726	10.8627	12.9841	2.16679e-38	1.66436e-37	75.191
ING2	0.211244	7.62223	12.706	7.65112e-37	5.6378e-36	71.6488
NDUFA6	-0.210844	7.65448	-13.0174	1.40811e-38	1.08555e-37	75.6194
COX5A	-0.210843	7.96803	-12.6352	1.87244e-36	1.36701e-35	70.7595
NDUFA12	-0.20985	7.65954	-13.2304	8.67569e-40	6.8981e-39	78.3898
ANXA7	0.209494	7.49004	13.626	4.36027e-42	3.65007e-41	83.653
SEC11A	-0.208884	7.50202	-13.5425	1.35064e-41	1.11736e-40	82.5286
TRIP6	0.208164	7.47171	13.4028	8.8043e-41	7.12553e-40	80.6645
SPTSSB	-0.207796	6.88373	-26.2066	8.08122e-149	2.49808e-147	328.723
MBP	0.207416	7.21887	15.3242	1.06531e-52	1.06818e-51	107.968
CSRNP1	0.207408	7.19906	15.5651	2.65399e-54	2.71263e-53	111.644
ATP5C1	-0.206425	8.00618	-12.3289	8.51854e-35	5.97807e-34	66.9667
NDRG1	0.206321	7.5976	11.8765	2.02592e-32	1.32081e-31	61.5329
ITGB4	0.206187	7.0956	17.1794	1.14608e-65	1.37551e-64	137.71
REST	0.206006	7.46494	13.1261	3.41467e-39	2.66816e-38	77.0277
ETFA	0.205753	7.32268	14.5091	1.86849e-47	1.70614e-46	95.9492
CTD-3252C9.4	0.205364	7.44109	12.1592	6.78652e-34	4.66951e-33	64.9054
FRZB	-0.205226	6.91782	-25.0619	1.80835e-136	5.02612e-135	300.335
NEDD8	-0.204863	8.14109	-12.2327	2.77384e-34	1.92739e-33	65.7941
NDUFB9	-0.204629	8.03404	-12.0706	1.98477e-33	1.35533e-32	63.8397
ACAA2	-0.203448	6.8892	-25.4925	4.69957e-141	1.36611e-139	310.875
ITGA3	0.202866	6.99245	19.6429	4.36646e-85	6.52601e-84	182.284
KIAA1217	0.202708	7.07858	17.1519	1.82558e-65	2.1869e-64	137.246
CLIC3	-0.202373	6.83099	-30.9578	1.74001e-205	7.93268e-204	459.015
BDKRB1	0.201963	6.87504	24.1371	7.23123e-127	1.77614e-125	278.267
TP53AIP1	0.201897	7.15837	15.6611	6.00416e-55	6.23744e-54	113.124
ATP5H	-0.201436	8.14942	-11.7442	9.66542e-32	6.1931e-31	59.9817
CD109	-0.201123	7.03872	-17.9306	2.52531e-71	3.21343e-70	150.691
CCDC34	-0.200947	6.94042	-21.0342	3.77022e-97	6.65513e-96	209.989
AREG	0.200722	7.1645	12.8319	1.53878e-37	1.16086e-36	73.2427
MT-ND3	0.200229	10.6285	18.7522	8.88766e-78	1.22172e-76	165.504
MBNL2	0.199996	7.13898	15.6674	5.44262e-55	5.67267e-54	113.222
FDPS	-0.19988	7.34017	-13.7701	6.11125e-43	5.17049e-42	85.6073
BCAP31	0.199865	7.81396	11.9479	8.64855e-33	5.75088e-32	62.3781
MSMO1	-0.197953	6.98202	-19.2897	3.78101e-82	5.47038e-81	175.539
CYBRD1	0.19786	6.97157	19.3834	6.35982e-83	9.28622e-82	177.317
NINJ1	0.197423	7.39506	12.768	3.47957e-37	2.59412e-36	72.4318
MGST2	-0.19718	7.54639	-12.6167	2.36435e-36	1.72415e-35	70.5277
NMU	-0.196905	7.00317	-19.06	2.88466e-80	4.08038e-79	171.217
IDI1	-0.196745	7.29009	-13.5737	8.86209e-42	7.35067e-41	82.9477
SAP18	0.19639	8.7225	12.0113	4.04807e-33	2.7436e-32	63.1319
CYBA	-0.196028	7.01543	-18.1639	3.96044e-73	5.20691e-72	154.833
MCUR1	-0.195789	7.1426	-15.8864	1.77058e-56	1.87943e-55	116.633
MYL12B	0.195778	9.18722	12.9476	3.47362e-38	2.65529e-37	74.7219
NREP	0.195364	6.85231	27.3053	3.77061e-161	1.27777e-159	357.07
HMGA1	-0.195341	7.63536	-11.8303	3.49973e-32	2.26304e-31	60.9902
PTPN14	0.194607	7.11991	15.4184	2.52879e-53	2.54769e-52	109.4
SUMO2	0.194433	9.26197	13.7947	4.35761e-43	3.69667e-42	85.9437
RPL8	-0.194368	12.0528	-25.169	1.32904e-137	3.74316e-136	302.941
ELOVL4	-0.19424	6.84174	-30.015	1.47929e-193	6.12696e-192	431.582
DCN	0.194128	7.15026	13.9582	4.55669e-44	3.9394e-43	88.1895
PVRL1	-0.194034	7.16361	-15.5625	2.76607e-54	2.82263e-53	111.603
NOTCH3	-0.193901	6.92608	-23.018	1.04712e-115	2.31206e-114	252.62
NDUFB7	-0.193856	7.97404	-11.5198	1.31602e-30	8.24073e-30	57.3899
CACNB4	0.19382	6.94553	20.6626	7.50903e-94	1.27573e-92	202.411
SYT8	0.193695	6.82583	28.5301	1.89619e-175	7.32693e-174	389.945
TUBA4A	-0.193574	8.55654	-10.0254	1.34366e-23	6.90575e-23	41.3902
TRPS1	-0.193148	6.8803	-24.7352	4.86973e-133	1.28048e-131	292.451
MACF1	-0.193028	7.39035	-12.7433	4.7641e-37	3.53514e-36	72.1196
WNT7B	0.193006	6.88259	24.3384	6.25049e-129	1.56559e-127	283.009
KLF9	0.192886	7.0089	17.767	4.51123e-70	5.64974e-69	147.818
NDUFB2	-0.192776	7.86695	-11.3951	5.49581e-30	3.38455e-29	55.9715
PDIA3	0.192644	8.01112	11.1387	9.90978e-29	5.98079e-28	53.1022
CDKN2B	-0.192623	6.88769	-24.8794	1.50832e-134	4.01607e-133	295.92
RPS26	-0.192501	8.81962	-11.6307	3.64206e-31	2.3126e-30	58.6649
NDUFV1	-0.192413	7.2908	-13.8951	1.09276e-43	9.35783e-43	87.3195
RARRES3	0.192305	6.92625	21.0091	6.31578e-97	1.10561e-95	209.475
BBOX1	-0.192284	6.94945	-21.0036	7.07196e-97	1.23118e-95	209.362
ETFB	-0.191978	7.47618	-12.5467	5.69984e-36	4.12327e-35	69.6534
SNRK	0.191882	6.96287	19.6777	2.22861e-85	3.37863e-84	182.955
GSN	-0.19181	7.14431	-15.0651	5.30415e-51	5.17114e-50	104.078
AMD1	0.191795	7.96109	10.994	4.93312e-28	2.93532e-27	51.5103
LGALS7	-0.191757	7.65583	-12.1863	4.88243e-34	3.37914e-33	65.2325
ACTN4	0.191735	7.65492	11.4643	2.48996e-30	1.55151e-29	56.7571
PPP1R12B	0.191575	6.91265	21.4602	5.30926e-101	9.6959e-100	218.836
MAT2A	0.191401	7.44157	12.2489	2.27411e-34	1.58189e-33	65.9914
FOXC1	-0.191367	6.8442	-28.0898	3.04944e-170	1.12351e-168	377.974
ALDH1A1	-0.191351	6.88894	-22.7764	2.31649e-113	5.01009e-112	247.232
BBC3	0.19124	7.37443	12.3823	4.40916e-35	3.1184e-34	67.6209
PLD3	-0.190965	7.1244	-15.3995	3.37571e-53	3.39015e-52	109.112
PLEKHA1	0.190931	7.50245	11.9939	4.98925e-33	3.3635e-32	62.9243
CD44	0.1909	8.1883	10.8263	3.08545e-27	1.77589e-26	49.6924
TPBG	0.190882	7.15201	14.7136	9.59063e-49	9.00383e-48	98.9044
DSTN	0.190824	9.30002	12.7004	8.20942e-37	6.04217e-36	71.5788
USMG5	-0.190531	8.07719	-10.9941	4.92427e-28	2.93281e-27	51.5121
PSMB6	-0.190181	7.92855	-11.4306	3.66272e-30	2.26666e-29	56.3741
CTBS	0.190161	7.07632	16.2816	3.25817e-59	3.57834e-58	122.906
ELF3	-0.189823	6.88047	-20.034	2.13505e-88	3.39093e-87	189.886
LGALS3	0.189672	9.25227	10.8808	1.70546e-27	9.9425e-27	50.2802
PLEK2	0.189365	7.02244	17.3937	2.94601e-67	3.59017e-66	141.358
ARPC1B	0.189327	7.17435	14.2244	1.09178e-45	9.58259e-45	91.9016
SMIM14	0.18929	7.19382	14.2383	8.96591e-46	7.89125e-45	92.0976
NDUFS7	-0.189015	7.44202	-12.5966	3.04461e-36	2.21767e-35	70.2764
IVL	-0.188673	6.85338	-23.8101	1.48978e-123	3.54914e-122	270.652
C12orf75	-0.188557	7.39333	-12.0153	3.85956e-33	2.61864e-32	63.1793
GMDS	-0.188509	6.87087	-25.2132	4.5147e-138	1.27722e-136	304.019
FLNA	0.18828	7.1361	14.5563	9.44616e-48	8.66285e-47	96.628
PPP1R16A	0.188237	7.52028	11.7277	1.17224e-31	7.50352e-31	59.7902
FAM57A	0.188114	7.24684	13.8589	1.80264e-43	1.53539e-42	86.8216
CTGF	-0.187982	6.95349	-14.9793	1.9068e-50	1.84479e-49	102.804
CITED2	0.187697	7.8779	9.28895	1.71659e-20	7.94015e-20	34.3133
CTNNBIP1	-0.187473	7.72513	-11.4315	3.6253e-30	2.2457e-29	56.3843
TNFRSF1A	0.187437	7.52781	11.8765	2.02542e-32	1.32081e-31	61.5332
LAD1	-0.18739	7.51471	-12.3595	5.84056e-35	4.1124e-34	67.3416
OSER1	0.187039	7.28932	13.1722	1.8657e-39	1.46868e-38	77.6286
PMVK	-0.186926	7.52843	-11.9837	5.6405e-33	3.79446e-32	62.8025
LAMP1	-0.186372	7.85382	-10.9794	5.79086e-28	3.42001e-27	51.3513
C1R	0.186253	7.07504	15.228	4.57932e-52	4.52717e-51	106.516
TMEM254	-0.186224	6.93304	-21.3168	1.06959e-99	1.93658e-98	215.84
UBB	0.186195	10.2682	12.3674	5.30109e-35	3.74087e-34	67.4379
RPL27	-0.186178	11.3446	-21.8682	9.29979e-105	1.81332e-103	227.465
FILIP1L	-0.185529	7.09117	-14.0096	2.22982e-44	1.93832e-43	88.9005
EGR3	-0.185394	6.95301	-19.1934	2.34129e-81	3.35673e-80	173.721
AJUBA	0.184766	7.02283	16.9252	8.32664e-64	9.66409e-63	133.44
HMGN3	-0.184671	7.61948	-11.1879	5.71931e-29	3.47491e-28	53.6475
TNFSF10	-0.18404	7.90869	-9.06325	1.38242e-19	6.22189e-19	32.2516
EHF	0.183934	7.78229	10.6734	1.60337e-26	9.08815e-26	48.0587
TJP1	-0.183904	7.00795	-17.7924	2.88895e-70	3.6324e-69	148.262
SLC20A1	0.183893	7.06116	15.406	3.06082e-53	3.07879e-52	109.21
TRA2B	0.183842	8.24143	10.1931	2.4469e-24	1.28894e-23	43.0768
PRELID1	-0.183718	7.9808	-10.9282	1.01612e-27	5.96215e-27	50.7937
PAMR1	0.183646	6.85475	24.6856	1.61052e-132	4.16565e-131	291.258
TMEM237	0.183184	7.21112	13.6612	2.70274e-42	2.26851e-41	84.1286
RAB13	-0.183162	7.74775	-10.9543	7.62903e-28	4.48471e-27	51.0779
MCL1	0.182336	7.9461	9.90148	4.64568e-23	2.34579e-22	40.162
TMEM256	-0.182303	7.25535	-13.3714	1.33741e-40	1.07553e-39	80.2488
DEGS2	-0.182288	6.84858	-28.1355	8.81452e-171	3.30518e-169	379.213
COMT	-0.182265	7.72217	-10.9237	1.0671e-27	6.25252e-27	50.7452
SERTAD1	0.182124	7.77211	10.3249	6.30167e-25	3.37848e-24	44.4206
SP100	0.18187	7.14067	14.3643	1.49425e-46	1.34122e-45	93.8804
CASP14	-0.181093	7.12076	-14.4672	3.41916e-47	3.09532e-46	95.3479
GBP1	0.180494	7.05124	14.4535	4.15954e-47	3.75485e-46	95.1528
TSTA3	0.180369	7.62718	11.334	1.10164e-29	6.7581e-29	55.2815
TOB1	0.179772	7.54142	10.599	3.54427e-26	1.99114e-25	47.2724
CAMTA1	0.179521	7.58332	11.4041	4.95739e-30	3.05593e-29	56.0738
NDUFC2	-0.179453	7.86978	-10.8659	2.00623e-27	1.16317e-26	50.1192
PTPN1	0.179318	7.06783	15.5704	2.44656e-54	2.50466e-53	111.725
KLK7	-0.179047	6.80129	-33.7615	6.38459e-243	3.74622e-241	545.112
VPS28	-0.178846	7.8089	-10.8011	4.05637e-27	2.32837e-26	49.4212
P4HB	-0.178654	8.17623	-10.406	2.7096e-25	1.47388e-24	45.2568
ARL4D	0.17863	8.25002	8.47139	2.59367e-17	1.07778e-16	27.0839
RNF145	0.178537	7.08755	15.2418	3.71373e-52	3.68293e-51	106.725
P2RY1	0.17835	6.93721	19.1021	1.30901e-80	1.86408e-79	172.005
KRT23	-0.178295	6.81744	-31.4639	4.9986e-212	2.41803e-210	474.059
POLR1D	0.177752	8.42506	10.4157	2.44725e-25	1.33462e-24	45.3577
RNF7	0.177735	7.98636	10.5728	4.6815e-26	2.62305e-25	46.9966
TUBB	0.177691	9.05685	10.1851	2.65565e-24	1.39775e-23	42.9957
NFE2L1	0.177654	7.18867	13.4676	3.69558e-41	3.01402e-40	81.5277
SOWAHC	0.177526	7.17184	13.7448	8.63876e-43	7.28946e-42	85.263
NSG1	-0.177494	7.63301	-11.4865	1.93032e-30	1.20517e-29	57.0097
CLTB	-0.177392	8.64035	-9.75786	1.92013e-22	9.52847e-22	38.7575
OSBPL8	0.177212	7.57965	10.8511	2.35554e-27	1.36196e-26	49.96
AK1	-0.176995	6.93923	-19.4843	9.23522e-84	1.36101e-82	179.241
BCAM	-0.176713	7.06677	-15.1786	9.64822e-52	9.50867e-51	105.774
P3H2	0.176182	6.89451	21.0519	2.61726e-97	4.63284e-96	210.353
EGOT	0.176025	7.00698	14.7478	5.81594e-49	5.51731e-48	99.4022
SCPEP1	-0.175983	7.12821	-14.1675	2.43767e-45	2.13069e-44	91.1025
GIPC1	-0.175537	7.41532	-11.9852	5.53656e-33	3.7285e-32	62.821
TOR1AIP2	0.175149	7.46577	11.1615	7.68651e-29	4.65228e-28	53.3542
PPP1R10	0.175117	8.04117	9.424	4.81051e-21	2.28346e-20	35.5711
CRTAP	0.175022	7.0354	15.8208	4.96513e-56	5.23528e-55	115.606
RPS18	-0.175007	13.5514	-24.1609	4.11716e-127	1.01916e-125	278.829
FAM46A	0.175005	7.27909	11.9361	9.95854e-33	6.59428e-32	62.2381
TIPARP	0.174908	7.378	11.6186	4.1907e-31	2.653e-30	58.5256
MBNL1	0.174574	7.35082	11.7657	7.49995e-32	4.8202e-31	60.2335
EEF2	0.174061	9.99692	13.2548	6.28323e-40	5.01471e-39	78.7106
ARPC3	-0.173996	8.173	-10.3636	4.21569e-25	2.2736e-24	44.8188
UBE2G1	0.173795	7.27347	12.5208	7.87551e-36	5.67126e-35	69.3322
CDR1-AS	0.173493	6.8525	24.1407	6.63763e-127	1.63668e-125	278.353
LAGE3	-0.173444	7.21457	-12.9446	3.61099e-38	2.75697e-37	74.6834
SMAGP	-0.173329	6.90612	-21.1501	3.43355e-98	6.0948e-97	212.379
UGDH	0.173309	6.94942	17.6995	1.46934e-69	1.83292e-68	146.641
HSP90AA1	0.172999	11.1203	9.74573	2.16299e-22	1.07001e-21	38.6397
C9orf3	0.172996	7.95208	9.65045	5.47696e-22	2.6657e-21	37.7204
ADGRG1	-0.172902	6.88781	-21.9854	7.51863e-106	1.52222e-104	229.975
HSPA6	-0.172714	7.07977	-9.35314	9.39942e-21	4.41543e-20	34.9088
CCDC186	0.172693	7.68004	10.2322	1.63994e-24	8.66747e-24	43.4731
PLPP1	-0.172444	6.86291	-23.1439	6.17282e-117	1.37736e-115	255.445
C7orf73	-0.172316	7.42792	-11.5408	1.03205e-30	6.46896e-30	57.6311
SERTAD2	0.172085	7.22895	12.6922	9.1095e-37	6.68136e-36	71.4754
ALKBH7	-0.172052	7.59288	-10.8057	3.85555e-27	2.21511e-26	49.4715
LINC01133	0.171593	7.14724	12.9243	4.69657e-38	3.57718e-37	74.4221
NIPAL1	-0.171585	6.91029	-20.3667	2.90028e-91	4.77379e-90	196.47
SLC6A6	0.171427	6.92736	18.538	4.54871e-76	6.17242e-75	161.581
LSP1	0.171278	6.83707	23.7391	7.70084e-123	1.8209e-121	269.012
CCDC64B	-0.171173	6.86005	-24.9089	7.40016e-135	1.97868e-133	296.63
BASP1	0.171162	6.89281	20.051	1.52358e-88	2.43811e-87	190.223
CHMP4B	-0.171128	7.43279	-11.5083	1.50127e-30	9.39145e-30	57.2592
JAG2	0.171102	6.87487	21.7375	1.51154e-103	2.82555e-102	224.684
SLURP1	-0.170924	6.81539	-25.7903	2.89497e-144	8.53275e-143	318.254
MZT2B	-0.170759	8.08184	-9.9905	1.9083e-23	9.75235e-23	41.0428
IL20RA	0.170612	7.14703	13.0589	8.20824e-39	6.36666e-38	76.1559
RIN1	0.169748	7.02312	15.7202	2.39355e-55	2.51541e-54	114.04
SH3BGRL	0.169608	7.72282	10.2683	1.1302e-24	6.00848e-24	43.8419
IQGAP1	-0.169546	7.62409	-10.3673	4.05634e-25	2.19139e-24	44.857
PPL	-0.169481	7.06927	-14.7986	2.75819e-49	2.63629e-48	100.145
EPHA4	-0.169308	6.94291	-17.9049	3.97441e-71	5.03716e-70	150.239
SOX4	-0.169202	7.7119	-8.24519	1.75185e-16	7.03764e-16	25.2004
EEF1A1	0.169125	13.4292	23.2251	9.81831e-118	2.23006e-116	257.28
TIAM1	-0.168877	6.9077	-19.6848	1.94184e-85	2.95094e-84	183.092
TMEM59	0.16886	8.56539	10.3568	4.52188e-25	2.43459e-24	44.7494
NDUFA11	-0.168557	7.86546	-10.0977	6.47101e-24	3.36397e-23	42.1137
SSBP2	0.168499	7.12745	13.5338	1.51705e-41	1.25013e-40	82.4131
RSL24D1	0.168179	8.12693	9.88102	5.69355e-23	2.86577e-22	39.9607
EIF1	0.168143	11.0754	15.8924	1.61302e-56	1.71505e-55	116.726
RP4-737E23.2	-0.168073	6.93351	-18.7882	4.57246e-78	6.31279e-77	166.167
RPL36AL	0.167692	9.33832	11.7793	6.39497e-32	4.11839e-31	60.3917
NDUFB5	-0.167584	7.61818	-10.5156	8.575e-26	4.77083e-25	46.3968
RPL37A	-0.167267	11.7994	-20.7572	1.09853e-94	1.88146e-93	204.329
GGH	-0.167242	6.98774	-16.7878	8.23318e-63	9.41763e-62	131.157
ATP5F1	-0.167181	7.92163	-9.97525	2.22372e-23	1.13278e-22	40.8914
FIS1	-0.167066	7.73375	-10.228	1.7113e-24	9.03708e-24	43.4309
AP2B1	0.166908	6.98904	16.1344	3.46208e-58	3.75672e-57	120.552
MRPL12	-0.166783	7.29325	-12.1182	1.11587e-33	7.66117e-33	64.4116
TAPBP	0.16674	7.26046	11.8564	2.57166e-32	1.67145e-31	61.2961
FAM49B	0.166673	7.05534	14.7566	5.1143e-49	4.86626e-48	99.5301
SUN1	0.166299	7.0987	13.94	5.86609e-44	5.05761e-43	87.9383
KLC3	-0.165918	7.43491	-10.9822	5.61799e-28	3.32722e-27	51.3814
CALM2	0.165742	9.21814	10.1805	2.78336e-24	1.46253e-23	42.9492
PNLIPRP3	-0.16518	6.81578	-28.8037	1.01065e-178	3.97796e-177	397.471
PERP	-0.165094	11.8689	-15.546	3.56739e-54	3.62866e-53	111.35
ARGLU1	-0.165086	7.81061	-9.47068	3.08642e-21	1.47057e-20	36.01
SF3B1	0.164635	7.87045	9.59244	9.60169e-22	4.64828e-21	37.165
WNK1	0.164111	7.3964	10.9401	8.92081e-28	5.23922e-27	50.9228
KDSR	0.16406	7.47184	10.483	1.2088e-25	6.68429e-25	46.0566
HMGB3	-0.163976	6.98891	-15.9405	7.55242e-57	8.05719e-56	117.482
CLK1	0.163825	7.75508	9.63847	6.15168e-22	2.98951e-21	37.6054
SPPL2A	0.163677	7.16697	12.681	1.0504e-36	7.68633e-36	71.3339
PSMA4	0.16364	8.1231	9.6684	4.60068e-22	2.24784e-21	37.8929
RAP2B	0.163575	7.26161	11.1334	1.05137e-28	6.33322e-28	53.0435
TUSC1	0.163272	6.93684	17.5022	4.53966e-68	5.58598e-67	143.222
SLIRP	-0.163175	7.63921	-10.1291	4.70286e-24	2.45486e-23	42.4297
BNIPL	-0.163137	7.02876	-15.0861	3.8718e-51	3.78053e-50	104.391
CD99	0.163103	7.55303	10.3581	4.46092e-25	2.40381e-24	44.7628
CCL2	0.162991	7.15179	8.73408	2.65043e-18	1.13793e-17	29.3347
LTA4H	-0.162928	7.20194	-12.5626	4.6669e-36	3.3799e-35	69.8521
DIO2	-0.162711	6.9035	-18.5753	2.30081e-76	3.13553e-75	162.26
CD55	0.162689	7.3553	10.3978	2.95085e-25	1.60099e-24	45.1722
CEBPA	-0.162402	6.9813	-16.5314	5.6386e-61	6.3019e-60	126.947
MFSD2A	0.162083	7.2512	11.7609	7.94113e-32	5.09341e-31	60.1768
CD40	0.161957	6.95921	16.7576	1.35853e-62	1.54838e-61	130.658
DSG3	0.161932	7.3335	10.8455	2.50553e-27	1.44604e-26	49.8988
LFNG	0.161668	6.85647	21.9679	1.10035e-105	2.21362e-104	229.595
TMEM43	0.160951	7.23402	11.8824	1.88714e-32	1.23414e-31	61.6034
DUSP2	-0.160806	7.55769	-7.91815	2.53835e-15	9.79032e-15	22.5667
FAM83A	-0.160403	6.86373	-22.2516	2.38181e-108	4.91647e-107	235.717
HOOK2	-0.160393	7.37986	-10.6154	2.97675e-26	1.67677e-25	47.4454
HR	-0.159997	7.02223	-14.6588	2.13271e-48	1.99043e-47	98.109
NDUFA13	-0.1599	7.48327	-10.5983	3.57024e-26	2.00395e-25	47.2652
CALD1	0.159803	7.88435	7.85009	4.36976e-15	1.66614e-14	22.0319
RFX2	0.159798	6.91554	18.1116	1.01003e-72	1.3197e-71	153.9
YWHAH	0.159757	7.39793	10.2269	1.73034e-24	9.13003e-24	43.42
RPS27	0.159605	12.3695	21.3921	2.21825e-100	4.02781e-99	217.409
IRX4	0.159138	7.02727	14.3601	1.58631e-46	1.42185e-45	93.8209
MRPL4	-0.159003	7.3667	-11.0216	3.63528e-28	2.16715e-27	51.8131
TOMM7	0.158712	9.52557	11.6237	3.94899e-31	2.50247e-30	58.5846
HES2	-0.1587	6.91862	-18.7624	7.36202e-78	1.0142e-76	165.692
DDX5	0.158671	9.52253	10.0353	1.21593e-23	6.2594e-23	41.4891
DYNLRB1	0.158491	7.77224	9.60036	8.89472e-22	4.30932e-21	37.2407
ERAP1	0.158329	6.89348	19.1203	9.29092e-81	1.32605e-79	172.347
RPLP1	0.158183	13.8363	22.4829	1.51786e-110	3.21694e-109	240.761
SMDT1	-0.158012	7.79624	-9.5268	1.80513e-21	8.67913e-21	36.5405
LAPTM4A	-0.157954	8.84786	-9.96745	2.40459e-23	1.22393e-22	40.814
CD47	0.157931	7.36453	10.6415	2.25541e-26	1.27612e-25	47.7204
TALDO1	-0.157775	7.61626	-9.97721	2.18045e-23	1.11163e-22	40.9108
DLG5	0.157344	6.97212	15.658	6.30325e-55	6.52674e-54	113.076
CCNI	0.157063	8.80261	9.37709	7.49858e-21	3.5356e-20	35.1322
RCAN1	-0.157058	7.03061	-12.3877	4.12064e-35	2.92086e-34	67.6881
IFI27	0.157055	8.0336	6.26081	3.90935e-10	1.17022e-09	10.8499
ATPIF1	-0.156882	8.07939	-9.02058	2.03945e-19	9.11425e-19	31.8675
HSP90AB1	0.156604	10.6776	11.9625	7.26605e-33	4.85194e-32	62.5511
GGT6	-0.156467	6.84307	-24.7799	1.66608e-133	4.39915e-132	293.522
GOLIM4	-0.156249	7.0145	-14.3426	2.03679e-46	1.81791e-45	93.5722
FJX1	0.156124	6.87195	20.0538	1.44606e-88	2.31991e-87	190.275
DHCR7	-0.156004	6.80572	-27.772	1.57296e-166	5.63156e-165	369.439
RSL1D1	0.155563	8.44221	9.07977	1.18871e-19	5.36145e-19	32.4008
PDLIM2	-0.155378	7.21972	-11.1365	1.01623e-28	6.12738e-28	53.0773
SYNGR1	-0.155378	7.07258	-13.4571	4.25694e-41	3.46738e-40	81.3871
PTGS1	-0.155339	6.87547	-21.4859	3.0917e-101	5.67887e-100	219.375
HSD17B4	-0.155072	7.03215	-14.3494	1.84828e-46	1.65199e-45	93.6688
EPHX1	-0.154774	6.9935	-14.8506	1.28181e-49	1.22887e-48	100.907
HMGCS1	-0.154383	7.14808	-12.0472	2.62933e-33	1.79162e-32	63.5604
MARCKSL1	-0.154272	7.20155	-10.7345	8.32119e-27	4.74203e-26	48.7088
NUDT14	0.154245	7.07072	13.2792	4.55147e-40	3.64175e-39	79.0311
BRK1	-0.154239	8.02526	-9.26623	2.12247e-20	9.77477e-20	34.1035
MRPL14	-0.153903	7.58345	-9.8424	8.34861e-23	4.18885e-22	39.5818
TES	0.153895	7.04927	13.587	7.39464e-42	6.15767e-41	83.1277
CDC42EP1	0.15386	7.16218	11.9217	1.18328e-32	7.79462e-32	62.0668
LSM4	-0.153401	7.34235	-10.651	2.03601e-26	1.15301e-25	47.8219
RABAC1	-0.153336	7.55726	-9.59135	9.70348e-22	4.69038e-21	37.1546
NPC2	0.153278	8.11258	8.79267	1.57881e-18	6.85267e-18	29.8462
ORAI1	0.153272	7.11274	12.731	5.57387e-37	4.12154e-36	71.9636
SERPINB7	0.153247	6.79753	28.0693	5.31347e-170	1.94633e-168	377.42
DDX24	0.15308	7.90465	8.89648	6.25463e-19	2.74105e-18	30.7605
C5orf46	-0.153053	6.79461	-31.1758	2.72502e-208	1.27914e-206	465.466
SDR16C5	-0.152935	7.25375	-10.9933	4.96695e-28	2.95268e-27	51.5035
CTNND1	-0.152896	7.24082	-11.4554	2.75946e-30	1.71607e-29	56.6551
DUSP23	0.152893	7.36882	10.4102	2.59153e-25	1.41087e-24	45.3009
AURKAIP1	-0.15279	7.71433	-9.55531	1.37295e-21	6.61627e-21	36.8112
GCLM	-0.152734	6.91601	-17.0994	4.44036e-65	5.27928e-64	136.361
SMARCAD1	0.152701	6.98878	14.5093	1.86363e-47	1.70416e-46	95.9518
ADH5	0.15266	7.24015	11.1257	1.14589e-28	6.896e-28	52.9581
ELOVL1	-0.152176	7.01076	-14.637	2.93231e-48	2.71667e-47	97.7921
C14orf1	-0.151698	7.13199	-12.3667	5.34522e-35	3.76782e-34	67.4297
SLC39A6	-0.151647	7.26174	-10.843	2.57454e-27	1.48331e-26	49.8719
SUMO1	0.151441	7.96741	9.2996	1.55366e-20	7.20231e-20	34.4119
ANKRD22	-0.151154	7.01736	-14.2675	5.92283e-46	5.23473e-45	92.5101
DLK2	0.150946	6.91826	16.6284	1.14696e-61	1.2887e-60	128.533
REXO2	-0.150613	7.449	-10.0184	1.44241e-23	7.40128e-23	41.32
EIF6	-0.150483	8.03629	-8.87314	7.7096e-19	3.3624e-18	30.554
NR4A2	0.15043	7.16983	10.294	8.66772e-25	4.62351e-24	44.1048
FRMD4A	0.150418	7.00751	13.9486	5.20545e-44	4.49413e-43	88.0571
FAM107B	0.150348	6.83438	21.8477	1.44767e-104	2.80546e-103	227.024
BEX2	-0.150313	6.98475	-14.4486	4.46207e-47	4.02221e-46	95.083
PDLIM5	0.150266	7.08631	12.3821	4.4164e-35	3.12004e-34	67.6193
IFI16	0.150252	7.75005	8.59088	9.26694e-18	3.90197e-17	28.0993
RIOK3	0.150064	7.40182	10.0832	7.49173e-24	3.88186e-23	41.9686
JMJD6	0.149798	7.30477	10.4542	1.63498e-25	8.99381e-25	45.7573
REV1	0.14978	7.08111	12.5824	3.64175e-36	2.64048e-35	70.0985
TM7SF2	-0.14972	6.81773	-26.3444	2.45268e-150	7.77131e-149	332.212
THEM5	-0.1497	6.86556	-21.9417	1.92583e-105	3.8257e-104	229.036
N4BP2L2	-0.149542	7.94251	-8.63914	6.09089e-18	2.58181e-17	28.5134
GPR87	-0.149507	7.05181	-13.4122	7.7672e-41	6.29421e-40	80.7891
VDAC3	-0.149388	7.35404	-10.4413	1.87301e-25	1.02764e-24	45.6226
POF1B	-0.14938	6.86293	-20.5149	1.48375e-92	2.46785e-91	199.435
WNT4	0.149137	6.81434	25.8746	3.51064e-145	1.04938e-143	320.36
IGFL2	-0.149126	6.82913	-19.4586	1.51575e-83	2.22862e-82	178.747
JUND	0.149044	7.4005	9.66943	4.5547e-22	2.22709e-21	37.9028
NUDT8	-0.148926	6.94325	-16.339	1.28991e-59	1.41913e-58	123.829
CSRP1	-0.148825	7.14785	-11.2546	2.70188e-29	1.64791e-28	54.3914
FAM210B	-0.148813	7.08596	-12.5295	7.06581e-36	5.09978e-35	69.44
PAIP2	-0.148508	7.38651	-10.0608	9.39928e-24	4.85438e-23	41.744
ERBB3	-0.148403	7.00465	-14.2976	3.86555e-46	3.43563e-45	92.9347
G3BP2	0.148286	7.36627	9.95413	2.74753e-23	1.394e-22	40.682
TNS4	0.148251	7.0994	11.9698	6.66203e-33	4.46272e-32	62.6372
NFIX	0.148005	7.27835	10.4311	2.08286e-25	1.1408e-24	45.5174
RAMP1	0.147825	6.86196	19.3205	2.10945e-82	3.06597e-81	176.121
RP11-365O16.6	-0.147803	6.88349	-19.3569	1.05288e-82	1.53381e-81	176.814
TUBB2A	-0.147782	8.32967	-7.42914	1.13787e-13	4.09232e-13	18.8262
ALDH9A1	-0.14771	7.42998	-9.80161	1.24886e-22	6.23073e-22	39.1832
TGFB1	0.147471	6.85436	20.7787	7.10453e-95	1.22009e-93	204.763
TYMP	0.147202	7.49241	8.48461	2.31613e-17	9.63079e-17	27.1955
CCDC85B	0.147128	7.61381	8.9549	3.69742e-19	1.63965e-18	31.2797
DNAJB2	-0.147045	7.13478	-11.9181	1.23409e-32	8.12088e-32	62.0251
ILVBL	-0.147027	6.9444	-15.8941	1.56872e-56	1.67075e-55	116.754
RALGPS2	-0.146838	6.99654	-14.4828	2.72873e-47	2.48091e-46	95.5723
TRIM2	-0.146687	6.84341	-21.1876	1.58126e-98	2.83063e-97	213.153
LIMCH1	0.14665	6.87235	18.9126	4.54156e-79	6.36722e-78	168.469
TACSTD2	0.146573	9.47765	6.6026	4.14365e-11	1.31292e-10	13.0431
LSM2	-0.14647	7.32177	-10.4015	2.83808e-25	1.54244e-24	45.2109
MAP1LC3B	0.146446	7.93906	8.30632	1.05058e-16	4.25674e-16	25.7044
XBP1	-0.14639	7.25911	-10.4309	2.08882e-25	1.14308e-24	45.5146
RER1	-0.146305	7.42337	-9.82919	9.51333e-23	4.75817e-22	39.4526
GNAI1	0.146225	7.13365	11.9414	9.34705e-33	6.20233e-32	62.301
DEGS1	0.145823	8.68219	8.1474	3.93931e-16	1.55924e-15	24.4018
PRSS3	-0.145643	6.95015	-16.0364	1.65194e-57	1.77731e-56	118.995
SH3BP5	-0.145489	6.84569	-20.9594	1.76214e-96	3.05101e-95	208.451
FAM174A	0.145305	7.12912	11.8827	1.88069e-32	1.23119e-31	61.6068
PGLS	-0.145302	7.49371	-9.48191	2.77309e-21	1.32527e-20	36.1159
POU3F1	0.145227	7.10463	12	4.63825e-33	3.13689e-32	62.9968
TINCR	0.145067	7.13175	11.5666	7.66241e-31	4.82192e-30	57.9267
CALM3	-0.144846	7.22806	-10.7391	7.91464e-27	4.51441e-26	48.7585
YWHAQ	-0.144726	8.02738	-8.2992	1.11527e-16	4.51021e-16	25.6455
TAP1	0.144334	7.23932	10.6786	1.51668e-26	8.60448e-26	48.1138
USP12	0.144306	6.98376	14.2529	7.29018e-46	6.43425e-45	92.3034
LUC7L3	-0.14416	7.76707	-8.22515	2.0699e-16	8.27045e-16	25.0359
SELM	-0.143859	7.04146	-12.7623	3.74348e-37	2.7876e-36	72.3591
GPX2	-0.143816	6.87776	-18.0284	4.45417e-72	5.72537e-71	152.421
KREMEN1	-0.143725	6.98669	-14.1963	1.62285e-45	1.42044e-44	91.5073
ATP6V1F	-0.143577	7.82058	-8.63809	6.14672e-18	2.60373e-17	28.5044
PTMA	0.143458	12.4904	16.2725	3.77527e-59	4.13193e-58	122.759
PFN2	-0.143455	6.8565	-19.6508	3.75962e-85	5.64566e-84	182.433
C19orf70	-0.143383	7.56598	-9.10453	9.4745e-20	4.2855e-19	32.6249
CHMP3	0.14332	7.61346	8.87342	7.68998e-19	3.35616e-18	30.5565
THUMPD3-AS1	-0.143241	7.18119	-10.4529	1.65895e-25	9.11777e-25	45.7429
KDM5B	-0.142817	7.1428	-11.4272	3.81025e-30	2.35566e-29	56.3349
S100A4	0.142736	7.23624	8.9959	2.55158e-19	1.13709e-18	31.6461
CLU	-0.142647	6.89923	-13.7753	5.69551e-43	4.8252e-42	85.6773
KLK1	-0.142646	6.8888	-17.9958	7.94404e-72	1.017e-70	151.844
PTP4A1	0.14235	7.28595	10.1053	5.99265e-24	3.11785e-23	42.1897
VAV3	0.142199	7.43412	9.10526	9.41159e-20	4.26009e-19	32.6315
RDH11	-0.14211	6.96171	-14.6428	2.69191e-48	2.50494e-47	97.8773
ISOC2	-0.142108	7.29642	-10.0106	1.55944e-23	7.98885e-23	41.2427
SDHD	-0.141903	7.4386	-9.49237	2.50952e-21	1.20203e-20	36.2147
ACTR3	0.141708	7.67624	8.72499	2.87101e-18	1.23096e-17	29.2558
CBX1	-0.1417	7.23065	-10.354	4.65793e-25	2.50359e-24	44.72
RPS17	-0.141633	12.2579	-18.6616	4.72228e-77	6.44937e-76	163.839
MKKS	-0.141564	7.22798	-10.5602	5.34851e-26	2.99149e-25	46.8646
RGS16	0.141546	7.05412	10.8775	1.76812e-27	1.02983e-26	50.2445
UBE2D3	0.141247	8.27339	8.33024	8.59214e-17	3.50827e-16	25.9027
TOLLIP	-0.141178	7.14661	-11.4568	2.71336e-30	1.68906e-29	56.6718
PON2	-0.141012	6.95978	-14.8844	7.7811e-50	7.48238e-49	101.404
LY6E	-0.140876	7.35541	-9.47274	3.02648e-21	1.4431e-20	36.0294
BNIP3L	-0.140834	7.29922	-9.98807	1.95557e-23	9.9778e-23	41.0186
LAMB3	0.140744	7.09502	11.4197	4.15106e-30	2.56386e-29	56.2499
CKAP4	-0.140713	7.055	-12.4434	2.06744e-35	1.47538e-34	68.3733
SRSF11	0.140658	8.2036	7.95635	1.86753e-15	7.23384e-15	22.8688
CFLAR	-0.140649	7.10899	-11.5535	8.91474e-31	5.59888e-30	57.7764
TKT	-0.140559	7.63814	-8.46836	2.66178e-17	1.10391e-16	27.0583
NDUFA10	-0.140303	7.57698	-8.93575	4.39446e-19	1.94196e-18	31.1091
ATF4	0.140184	8.56708	7.96277	1.77338e-15	6.87754e-15	22.9198
RPL6	-0.14014	11.8904	-18.0189	5.26916e-72	6.75925e-71	152.253
NHP2	-0.140092	7.82927	-8.34938	7.31235e-17	2.9915e-16	26.0617
C2orf40	-0.139987	6.86084	-17.9374	2.24206e-71	2.85874e-70	150.81
SEC11C	-0.139984	7.05964	-12.4808	1.29783e-35	9.30355e-35	68.8359
HRAS	0.139843	7.44972	9.19969	3.94038e-20	1.80551e-19	33.492
DAPL1	-0.139711	8.11235	-6.96964	3.27849e-12	1.09289e-11	15.5275
GAS1	0.139529	7.07489	11.5527	8.99978e-31	5.64669e-30	57.767
PDHA1	-0.139366	7.07166	-12.2518	2.19366e-34	1.52761e-33	66.0271
LDLR	-0.139256	7.34316	-9.33318	1.13384e-20	5.29097e-20	34.7234
MAP3K8	0.139248	7.06079	11.9288	1.08638e-32	7.17126e-32	62.1517
NPM3	-0.139226	7.13673	-11.3002	1.61584e-29	9.88374e-29	54.9014
MORF4L2	0.139192	7.60754	8.51954	1.71598e-17	7.16349e-17	27.4914
HNRNPF	0.139167	8.04709	8.24514	1.75247e-16	7.03764e-16	25.2
UBL5	-0.138878	8.20859	-8.22757	2.02851e-16	8.11533e-16	25.0558
DR1	0.138813	7.13491	11.3022	1.57888e-29	9.66701e-29	54.9244
CHI3L2	-0.138781	6.83662	-18.097	1.31351e-72	1.70919e-71	153.638
ATXN10	0.138764	7.21118	10.4298	2.11133e-25	1.1544e-24	45.5039
KRT16	-0.138583	7.69725	-5.66979	1.44988e-08	3.93317e-08	7.33137
HSPA4L	-0.138544	7.00626	-12.9831	2.19545e-38	1.68433e-37	75.1779
GGA2	0.138445	6.94393	14.6776	1.62302e-48	1.51698e-47	98.3808
H1F0	-0.138308	7.23456	-9.36575	8.34519e-21	3.92894e-20	35.0264
EPHX2	-0.138084	6.93149	-15.4794	9.92991e-54	1.00681e-52	110.33
EPAS1	0.137974	6.92223	15.4349	1.96703e-53	1.98805e-52	109.65
ACAD9	-0.137948	6.93723	-15.4355	1.94651e-53	1.97045e-52	109.66
PEF1	-0.137921	7.35287	-9.68674	3.84843e-22	1.88466e-21	38.0695
MTCH1	-0.137903	7.44554	-9.14115	6.76669e-20	3.07828e-19	32.9576
AIM1	-0.137618	7.04818	-12.6974	8.53287e-37	6.27294e-36	71.5404
PSMB3	-0.137555	7.8655	-8.36887	6.20265e-17	2.54245e-16	26.224
NCL	0.137458	9.34128	8.13378	4.40646e-16	1.74197e-15	24.2913
MRPL51	-0.1373	7.8635	-8.2538	1.63039e-16	6.55988e-16	25.2712
KRT77	-0.137171	6.7941	-26.3617	1.57924e-150	5.02896e-149	332.651
TUBB4B	0.137153	8.94099	7.23585	4.7969e-13	1.68316e-12	17.4131
UQCC2	-0.13714	7.22173	-10.2492	1.37677e-24	7.30089e-24	43.6464
ZFAND5	0.137101	7.40192	8.92324	4.91844e-19	2.16747e-18	30.9979
POLR2F	-0.136909	7.40559	-9.28675	1.7522e-20	8.09899e-20	34.293
C1orf68	-0.136835	6.80751	-21.7751	6.80707e-104	1.28382e-102	225.479
CHL1	0.136834	6.85394	18.8485	1.4981e-78	2.07734e-77	167.279
POLR2E	-0.136772	7.3509	-9.51164	2.08733e-21	1.00132e-20	36.3969
TMEM205	-0.136713	7.18988	-10.414	2.49239e-25	1.35806e-24	45.3395
C9orf16	-0.136627	7.80238	-7.73464	1.0869e-14	4.06594e-14	21.1352
SYNPO2	0.13645	6.83844	19.3945	5.15253e-83	7.55824e-82	177.527
CDH1	-0.136416	7.26029	-9.92769	3.5778e-23	1.81235e-22	40.4206
MINOS1	-0.136308	7.81566	-8.19222	2.72025e-16	1.08212e-15	24.7666
UBE2B	0.136047	7.6474	8.31559	9.71874e-17	3.95046e-16	25.7812
RPS21	-0.135738	10.4832	-12.4741	1.41125e-35	1.01052e-34	68.7526
NDUFS3	-0.135683	7.39389	-9.33354	1.13006e-20	5.2811e-20	34.7267
ANKRD35	-0.135651	6.84603	-21.1624	2.66837e-98	4.74985e-97	212.631
UTRN	-0.135538	7.03591	-12.1992	4.17343e-34	2.89355e-33	65.3883
IMPA2	0.135537	8.01829	7.71362	1.28127e-14	4.78455e-14	20.9734
TMED9	-0.135484	7.7233	-8.30826	1.03358e-16	4.19054e-16	25.7205
GOLGB1	0.135418	7.68248	7.86405	3.91069e-15	1.4947e-14	22.1412
TMEM79	-0.13533	7.17618	-10.7212	9.60315e-27	5.46276e-26	48.5668
HRH1	0.135315	6.8822	16.7079	3.09081e-62	3.51642e-61	129.839
SMAD3	0.135203	6.91968	15.0995	3.16634e-51	3.09647e-50	104.591
LTB4R	-0.13512	7.1362	-10.8763	1.79111e-27	1.04227e-26	50.2316
PTPN13	0.135109	7.12817	10.9813	5.66825e-28	3.35385e-27	51.3726
RORA	0.135107	7.53766	8.64639	5.71744e-18	2.42513e-17	28.5759
MET	0.13507	6.87675	17.1366	2.36861e-65	2.82673e-64	136.987
YTHDF2	0.134787	7.61302	8.39204	5.09767e-17	2.09766e-16	26.4175
LAMP2	-0.134776	7.43456	-8.8232	1.20381e-18	5.2394e-18	30.1139
C2orf54	-0.134582	6.84371	-20.7266	2.05064e-94	3.50267e-93	203.706
CAPZA2	0.134475	7.35994	9.26957	2.05733e-20	9.48168e-20	34.1343
ZFP36L1	-0.134142	9.26126	-6.59125	4.47227e-11	1.4128e-10	12.9684
INTS6	0.134026	7.55682	7.9795	1.54944e-15	6.0275e-15	23.0527
TBCC	0.13402	7.41124	8.91635	5.23286e-19	2.30122e-18	30.9367
DDT	-0.133766	7.66758	-8.15773	3.61774e-16	1.43375e-15	24.4857
SERP1	0.133581	8.14161	7.82215	5.45435e-15	2.07095e-14	21.8137
MRPS21	-0.13349	7.61499	-8.26865	1.44025e-16	5.80959e-16	25.3934
APMAP	-0.133366	7.05322	-11.7781	6.48164e-32	4.16996e-31	60.3784
SPINT2	0.133364	8.60462	7.93612	2.19753e-15	8.50167e-15	22.7086
GPR155	0.13335	6.90542	15.1572	1.33175e-51	1.30639e-50	105.453
RPS19BP1	-0.133301	7.4098	-9.05275	1.52151e-19	6.82365e-19	32.1569
MRPS25	-0.133124	7.04513	-12.0843	1.68123e-33	1.15053e-32	64.0045
TMEM98	-0.132976	6.92756	-14.6377	2.9008e-48	2.69142e-47	97.8029
UBXN4	0.132911	8.1129	7.63036	2.44776e-14	9.0288e-14	20.3367
FAM89A	0.132816	6.86127	18.4097	4.71052e-75	6.35118e-74	159.25
DGAT2	-0.132674	6.78747	-30.3214	2.13704e-197	9.1503e-196	440.413
PPP1R14C	-0.132547	7.32909	-9.13782	6.97753e-20	3.16965e-19	32.9272
TMEM258	-0.132377	7.73306	-8.08254	6.70809e-16	2.63704e-15	23.8773
RASSF6	0.132259	6.84802	18.3732	9.14987e-75	1.23106e-73	158.589
NME1	-0.132214	7.64875	-8.06708	7.61104e-16	2.98275e-15	23.7529
PGRMC1	-0.132079	7.33645	-9.16508	5.42692e-20	2.48127e-19	33.1756
TRAP1	-0.13174	7.08385	-11.4449	3.11061e-30	1.93065e-29	56.5363
FUS	-0.131652	8.88999	-7.41693	1.2474e-13	4.48116e-13	18.7359
CDCA7L	0.131485	7.04633	11.4403	3.27863e-30	2.03295e-29	56.484
KLF11	0.131448	6.98442	12.8203	1.78529e-37	1.34363e-36	73.095
ARHGAP29	0.131338	6.9366	13.356	1.64362e-40	1.31676e-39	80.0438
PSMD8	-0.13124	7.99956	-7.85149	4.32167e-15	1.64879e-14	22.0428
PCMTD1	-0.131154	7.19764	-9.80973	1.15286e-22	5.76155e-22	39.2624
DUT	-0.131096	7.62994	-7.79711	6.64903e-15	2.51401e-14	21.6188
KREMEN2	0.130955	6.86322	16.0991	6.09838e-58	6.60605e-57	119.988
TK1	-0.130908	6.83598	-19.5354	3.46979e-84	5.12542e-83	180.217
PHF3	0.130839	7.33881	8.86176	8.53492e-19	3.71723e-18	30.4535
MRPS16	-0.130827	7.22473	-9.90177	4.63244e-23	2.34097e-22	40.1649
DDRGK1	-0.130668	7.10267	-10.9899	5.15642e-28	3.05957e-27	51.4664
ARRDC4	0.130253	6.91808	14.7126	9.73547e-49	9.12628e-48	98.8894
NEBL	-0.130239	7.00691	-12.3969	3.67955e-35	2.61112e-34	67.8006
RPL12	0.130115	12.2084	14.6436	2.66399e-48	2.4826e-47	97.8876
ID3	0.130112	8.37458	5.68086	1.35922e-08	3.70541e-08	7.39409
PDLIM4	-0.130101	7.0388	-11.3534	8.83471e-30	5.42496e-29	55.5005
TMA7	-0.129987	8.89944	-8.25263	1.64648e-16	6.62041e-16	25.2615
PLLP	-0.129849	6.97611	-13.6109	5.35596e-42	4.47177e-41	83.4485
PHB	-0.129841	7.48831	-8.56537	1.1557e-17	4.863e-17	27.8814
CYSTM1	-0.129803	7.10226	-10.324	6.3576e-25	3.40559e-24	44.4118
RPS10	-0.129802	10.1085	-10.392	3.13654e-25	1.70028e-24	45.1118
TCEAL8	-0.129719	7.20205	-9.80875	1.16408e-22	5.81305e-22	39.2528
ZNF428	-0.129659	7.0276	-11.8736	2.09538e-32	1.36469e-31	61.4995
PRDX5	0.129471	8.18147	7.57283	3.81344e-14	1.39445e-13	19.9007
EMC7	0.129428	7.46557	8.59623	8.84617e-18	3.72727e-17	28.1452
CLCN3	-0.12941	6.97102	-13.2018	1.26473e-39	9.99328e-39	78.0151
TSPAN3	0.129397	6.97288	13.0698	7.12162e-39	5.54419e-38	76.297
COMMD6	-0.129359	8.84094	-8.12291	4.8186e-16	1.90015e-15	24.2032
KIAA0101	-0.129355	6.82533	-19.8694	5.38366e-87	8.42376e-86	186.668
HADHB	-0.12934	7.52551	-8.31404	9.84609e-17	3.9971e-16	25.7684
MRPL52	-0.129273	7.4104	-8.67772	4.3478e-18	1.85161e-17	28.8462
SRP72	0.129262	7.68977	7.93262	2.2601e-15	8.73402e-15	22.681
TRIM47	0.129158	7.12975	10.1985	2.31633e-24	1.22118e-23	43.1311
TOMM40	-0.129128	7.23541	-9.65877	5.05169e-22	2.4625e-21	37.8004
NUDT5	-0.128951	7.2293	-9.73714	2.35247e-22	1.16194e-21	38.5566
SH3GLB2	-0.128881	6.91931	-15.3055	1.41509e-52	1.41666e-51	107.685
RSRC2	0.128791	8.01995	7.22165	5.32383e-13	1.86393e-12	17.3107
TCEB1	0.128782	7.73414	7.81732	5.66702e-15	2.14656e-14	21.7761
ITSN1	0.128764	6.93739	13.5809	8.03246e-42	6.68001e-41	83.0454
CAPG	0.128758	7.84831	7.62664	2.51922e-14	9.28156e-14	20.3084
SPPL3	-0.128728	7.10294	-10.984	5.5022e-28	3.26169e-27	51.402
NOTCH2	-0.128502	6.90663	-15.6114	1.29737e-54	1.33248e-53	112.357
EBP	-0.128441	7.26437	-9.34211	1.04258e-20	4.87947e-20	34.8063
RAP1A	0.128303	7.13141	10.3988	2.92204e-25	1.58672e-24	45.182
RPLP2	-0.128042	12.1887	-17.9301	2.54608e-71	3.23337e-70	150.683
PLEKHN1	-0.128032	6.86473	-18.2253	1.31764e-73	1.75049e-72	155.93
ACSL1	-0.127874	6.91947	-14.741	6.42181e-49	6.06483e-48	99.3035
NOL3	-0.127806	6.98691	-12.5947	3.11834e-36	2.26877e-35	70.2527
APCDD1	0.127797	7.14079	9.9442	3.03416e-23	1.5382e-22	40.5837
FGFR1	-0.127796	6.84485	-18.0977	1.2982e-72	1.69274e-71	153.649
IER5	-0.127766	7.1583	-9.87713	5.91776e-23	2.97626e-22	39.9225
NIT2	-0.127766	7.13656	-10.3759	3.70997e-25	2.00769e-24	44.9454
RAB4A	0.127765	7.4967	8.25927	1.5577e-16	6.27538e-16	25.3161
CWH43	-0.127598	6.81914	-22.9695	3.12737e-115	6.85749e-114	251.528
SRRM1	0.127251	8.25936	7.38423	1.59468e-13	5.69965e-13	18.4946
RDX	0.127196	7.24901	9.05481	1.49322e-19	6.70149e-19	32.1755
NMI	0.126989	7.04289	11.4182	4.22337e-30	2.60599e-29	56.2328
CAMSAP2	0.126786	6.99243	12.1173	1.12853e-33	7.73974e-33	64.4004
UQCRFS1	-0.126398	7.81774	-7.6783	1.68745e-14	6.2681e-14	20.7025
ANXA3	0.126387	6.88498	14.4787	2.89753e-47	2.63061e-46	95.5126
ARHGAP5	0.126344	7.23636	9.14936	6.27373e-20	2.86225e-19	33.0323
ADAM15	-0.126263	7.11046	-10.5057	9.5148e-26	5.28442e-25	46.2938
MPC2	0.126031	7.72791	7.74234	1.0232e-14	3.83216e-14	21.1947
SDHC	-0.125967	7.58124	-8.03607	9.79814e-16	3.82804e-15	23.5041
TMEM261	-0.125778	7.25601	-9.10892	9.10053e-20	4.12814e-19	32.6647
COPZ2	0.125761	6.95114	12.95	3.36796e-38	2.57763e-37	74.7526
PLIN3	-0.125628	7.40348	-8.52335	1.66057e-17	6.9459e-17	27.5238
IFNGR2	0.125542	7.16643	9.74058	2.2746e-22	1.12435e-21	38.5899
IL34	-0.125342	6.92425	-14.294	4.06687e-46	3.60949e-45	92.8841
RANBP1	-0.125228	7.72035	-7.57919	3.63163e-14	1.3295e-13	19.9487
TMED3	-0.125036	7.43331	-8.40556	4.54522e-17	1.8752e-16	26.5306
GMNN	-0.124986	7.07049	-10.843	2.57478e-27	1.48331e-26	49.8718
ECH1	-0.124845	7.72003	-7.59376	3.24639e-14	1.18984e-13	20.059
CLIC4	-0.124843	6.91172	-14.247	7.9246e-46	6.98445e-45	92.2204
KLHDC8B	-0.124829	6.96419	-12.8033	2.21868e-37	1.66191e-36	72.879
GPRC5C	0.124737	6.89589	14.7857	3.33619e-49	3.18395e-48	99.9553
CNDP2	-0.124673	6.96864	-12.7138	6.9346e-37	5.11578e-36	71.7465
CCDC6	0.124633	7.22485	9.04731	1.59894e-19	7.16581e-19	32.1079
STAT3	-0.124604	7.40048	-8.17751	3.07242e-16	1.21992e-15	24.6467
USP31	0.124541	6.91765	13.8656	1.64338e-43	1.40352e-42	86.9136
WDR43	0.124482	7.34838	8.46603	2.71535e-17	1.12539e-16	27.0387
MARCKS	0.12443	8.16291	6.73573	1.67624e-11	5.40851e-11	13.9288
ILF2	-0.124393	7.78529	-7.507	6.30796e-14	2.29206e-13	19.4059
CSDE1	0.124328	7.81343	7.35922	1.9229e-13	6.84958e-13	18.3107
KRT18	-0.124317	6.84751	-16.198	1.2531e-58	1.36442e-57	121.564
FST	-0.124268	6.83599	-17.0216	1.65155e-64	1.94172e-63	135.052
RPS6KA5	0.124092	6.93032	13.3953	9.73342e-41	7.86743e-40	80.5648
FXYD5	0.123934	7.01105	11.5007	1.63875e-30	1.02414e-29	57.1722
LHX2	-0.123886	6.8333	-19.268	5.72177e-82	8.25943e-81	175.126
NDUFS4	-0.123714	7.71495	-7.57457	3.76275e-14	1.37671e-13	19.9139
SRP9	-0.123533	7.78529	-7.48228	7.61203e-14	2.75958e-13	19.2212
MDK	-0.123447	6.83858	-16.6632	6.47717e-62	7.34273e-61	129.102
DCTN2	-0.123319	7.45668	-8.1421	4.11486e-16	1.62771e-15	24.3588
AHR	-0.123134	7.03954	-11.0666	2.21042e-28	1.32396e-27	52.3065
FDFT1	-0.122905	7.25138	-8.97674	3.03524e-19	1.34883e-18	31.4747
MIDN	0.122792	7.51034	7.64651	2.16005e-14	7.98148e-14	20.4596
ATP1A1	-0.122776	8.11262	-6.73966	1.63169e-11	5.27283e-11	13.9552
IDH2	-0.122765	7.27833	-8.99008	2.68995e-19	1.19706e-18	31.594
RPL26	-0.122669	12.2638	-15.8518	3.05329e-56	3.22478e-55	116.09
TMEM19	-0.122655	6.99391	-11.9793	5.94105e-33	3.98818e-32	62.751
PDXK	-0.122626	6.88638	-15.602	1.50207e-54	1.54023e-53	112.211
PGD	-0.122624	6.92682	-13.8681	1.58665e-43	1.3569e-42	86.9485
CNFN	-0.122617	6.79862	-23.0781	2.72556e-116	6.03913e-115	253.963
PPIF	-0.122241	6.95578	-12.8096	2.0459e-37	1.5343e-36	72.9596
EFEMP1	0.122208	6.96448	11.9625	7.26599e-33	4.85194e-32	62.5511
HECA	0.122069	6.94473	13.0244	1.28569e-38	9.92379e-38	75.7098
VCL	0.121896	7.0749	10.1647	3.27381e-24	1.71598e-23	42.7884
DPYSL2	-0.121841	6.85701	-16.5409	4.83138e-61	5.40927e-60	127.1
PDK4	-0.121663	6.78956	-20.9114	4.72191e-96	8.13118e-95	207.468
IGFBP4	-0.121627	6.84776	-16.8378	3.58445e-63	4.14502e-62	131.986
POLR2G	-0.121617	7.26588	-8.88048	7.21951e-19	3.153e-18	30.6188
CHD4	-0.121502	7.39251	-8.04901	8.81877e-16	3.44966e-15	23.6078
HSPH1	0.121443	7.46083	7.25204	4.25806e-13	1.49991e-12	17.53
MYH14	-0.12134	6.81431	-21.9785	8.77234e-106	1.77039e-104	229.821
WDR47	0.121321	7.04103	10.9607	7.11188e-28	4.18458e-27	51.1476
EBPL	-0.121267	7.75014	-7.43333	1.10247e-13	3.96951e-13	18.8572
GJB5	-0.12124	7.04194	-10.9803	5.73264e-28	3.38878e-27	51.3613
SNHG8	0.121174	9.11778	7.0816	1.47318e-12	5.02992e-12	16.312
HIST3H2A	-0.12116	6.98034	-11.9568	7.77696e-33	5.18218e-32	62.4836
NKTR	-0.121056	7.39613	-7.86204	3.97375e-15	1.51788e-14	22.1254
GULP1	-0.120999	6.86234	-16.0326	1.75682e-57	1.88694e-56	118.934
ZNF770	-0.120985	7.19755	-9.26295	2.18834e-20	1.00708e-19	34.0733
AKR7A2	-0.120931	7.10793	-10.1226	5.02654e-24	2.61951e-23	42.3638
GNB2	-0.120922	7.5798	-7.68958	1.54558e-14	5.7546e-14	20.7889
ERP29	-0.120842	8.00865	-7.12359	1.08796e-12	3.74491e-12	16.6093
SLC25A39	-0.12082	7.18561	-9.45403	3.61668e-21	1.71806e-20	35.8532
PRDM2	0.120732	7.1501	9.46031	3.40687e-21	1.62082e-20	35.9123
SLC16A1	0.120532	6.98867	11.6079	4.74586e-31	2.99846e-30	58.4022
AGTRAP	-0.120497	6.94083	-13.0597	8.12685e-39	6.31126e-38	76.1658
NDUFA3	-0.120453	7.09429	-10.1733	2.99732e-24	1.57365e-23	42.8758
CIR1	0.120423	7.34645	8.11246	5.24999e-16	2.06898e-15	24.1188
AVPI1	0.120402	7.40334	7.45579	9.30438e-14	3.35582e-13	19.024
COMTD1	-0.120367	7.13816	-9.60701	8.34135e-22	4.04431e-21	37.3042
ERF	0.120364	6.94915	12.5233	7.63727e-36	5.50596e-35	69.3627
KRT6C	-0.120343	6.88455	-11.8246	3.74902e-32	2.42177e-31	60.9219
CHST2	-0.120167	6.8363	-17.9815	1.02663e-71	1.31164e-70	151.588
VAT1	-0.1201	6.88638	-15.2945	1.6716e-52	1.66818e-51	107.519
ADK	0.120066	7.38625	8.08887	6.36955e-16	2.50707e-15	23.9283
SRSF5	-0.119956	8.45858	-6.76631	1.35836e-11	4.40756e-11	14.1347
FAM129A	0.119912	6.81775	19.734	7.50926e-86	1.155e-84	184.039
ZRANB2	-0.119763	7.1316	-9.38706	6.82462e-21	3.22262e-20	35.2253
MLXIP	0.119718	6.96699	12.1642	6.38783e-34	4.39997e-33	64.9656
DCTN3	-0.119614	7.61451	-7.62947	2.46471e-14	9.08602e-14	20.3299
ASAH1	-0.119595	7.21518	-9.03359	1.81174e-19	8.10233e-19	31.9844
OCIAD2	0.119281	7.42647	7.93091	2.2913e-15	8.84826e-15	22.6675
ANKH	-0.119188	6.96335	-11.9326	1.03829e-32	6.86807e-32	62.1966
POLR2I	-0.118778	7.48227	-7.73744	1.06329e-14	3.97997e-14	21.1568
HNRNPDL	0.118775	8.75456	6.97939	3.05918e-12	1.02139e-11	15.5954
RAB11A	-0.118726	7.95479	-7.07012	1.60004e-12	5.44546e-12	16.2309
SNHG15	0.118714	7.52912	7.52132	5.65608e-14	2.05874e-13	19.5132
EFNB2	-0.118702	6.89878	-14.0496	1.27544e-44	1.11023e-43	89.4562
SERF2	-0.118673	9.52708	-8.30456	1.06625e-16	4.31747e-16	25.6898
POLR2J3	-0.118173	7.07895	-9.83662	8.83993e-23	4.42835e-22	39.5252
C16orf13	-0.118101	7.27607	-8.48673	2.27435e-17	9.46328e-17	27.2135
RPS27L	0.118067	8.02024	6.88074	6.13398e-12	2.02348e-11	14.9135
ZKSCAN1	-0.118044	7.1545	-9.23156	2.93132e-20	1.34412e-19	33.7844
SLC25A11	-0.118042	7.19447	-9.16585	5.38849e-20	2.46548e-19	33.1826
LAMC2	0.117994	6.91761	13.0172	1.41116e-38	1.08658e-37	75.6173
AADACL2	-0.117896	6.83191	-19.8288	1.18864e-86	1.84167e-85	185.878
SCCPDH	-0.117494	6.95132	-12.7691	3.42995e-37	2.56014e-36	72.4461
DBNL	-0.11709	7.0976	-9.96112	2.56189e-23	1.3019e-22	40.7512
CUTA	-0.117083	7.98503	-6.90407	5.20771e-12	1.7242e-11	15.0739
NOC2L	-0.116928	7.16077	-9.30249	1.51219e-20	7.02035e-20	34.4387
ITPR2	0.11688	7.06853	9.7048	3.22727e-22	1.58783e-21	38.2437
LSM7	-0.116817	7.65764	-7.23809	4.71843e-13	1.65839e-12	17.4293
ANXA2	0.116791	10.3535	9.33203	1.1462e-20	5.34474e-20	34.7126
SLC38A5	0.116671	6.90161	13.7078	1.43187e-42	1.20502e-41	84.7604
GOT1	-0.116622	6.91864	-13.4887	2.78373e-41	2.27913e-40	81.8095
ECHDC1	-0.116563	7.11644	-9.6759	4.27682e-22	2.09284e-21	37.9651
SNHG12	-0.116525	7.19162	-8.75628	2.1787e-18	9.37938e-18	29.5282
KIF21A	-0.116476	6.90607	-13.4342	5.78834e-41	4.70265e-40	81.0815
BFAR	0.116442	7.03376	10.4318	2.06933e-25	1.13437e-24	45.5239
NMRK1	0.11641	7.10306	9.63852	6.14914e-22	2.98951e-21	37.6059
VDAC1	-0.116332	7.94554	-6.87147	6.54484e-12	2.15453e-11	14.8499
CENPU	-0.116223	6.92531	-13.2356	8.0988e-40	6.4475e-39	78.4582
MRPL36	-0.11618	7.29426	-8.31494	9.7722e-17	3.96964e-16	25.7758
EIF2A	0.116159	7.70806	7.05972	1.7241e-12	5.83945e-12	16.1577
SLK	-0.11607	7.11081	-9.52097	1.90887e-21	9.16631e-21	36.4853
C4orf3	-0.116018	7.92187	-6.87912	6.20387e-12	2.04441e-11	14.9024
EIF1B	0.115979	7.65417	6.99488	2.74039e-12	9.18343e-12	15.7033
ARF5	-0.115964	7.35597	-8.17865	3.04366e-16	1.20926e-15	24.6559
UACA	-0.115865	6.97601	-11.2892	1.82965e-29	1.11701e-28	54.7781
FAM114A1	-0.115827	6.97374	-11.6697	2.31023e-31	1.4684e-30	59.1167
STX12	0.115754	7.05016	10.16	3.43345e-24	1.79816e-23	42.7413
PSMG1	0.115728	7.0999	9.74748	2.12596e-22	1.05252e-21	38.6568
DNAJB6	0.115514	8.29412	6.505	7.95666e-11	2.47649e-10	12.405
NCCRP1	-0.115327	6.77505	-29.7936	8.38222e-191	3.44923e-189	425.251
TMEM50A	0.115177	7.80591	6.99779	2.68423e-12	9e-12	15.7236
PYCARD	-0.115164	7.70135	-6.56995	5.15969e-11	1.62429e-10	12.8286
AK3	-0.11506	7.20013	-8.76686	1.98429e-18	8.58323e-18	29.6205
NCOR2	0.115027	6.92063	12.733	5.42905e-37	4.01915e-36	71.9897
CHMP1B	0.11498	7.48501	7.23838	4.70829e-13	1.65574e-12	17.4314
RNF11	0.114971	7.1643	8.9738	3.11712e-19	1.38424e-18	31.4484
CASZ1	-0.114903	6.9172	-13.1075	4.3516e-39	3.39607e-38	76.7867
CHD3	0.114807	7.03773	10.0472	1.07868e-23	5.5619e-23	41.6077
LYSMD2	0.114763	6.91768	13.1358	3.00528e-39	2.35408e-38	77.1547
MPDU1	-0.114645	7.00732	-11.025	3.504e-28	2.09085e-27	51.8495
ABCA12	-0.114628	6.82889	-19.2958	3.37139e-82	4.88891e-81	175.654
SPTSSA	0.114501	7.9133	6.24064	4.44728e-10	1.32748e-09	10.7241
AFTPH	0.1145	7.18231	8.69661	3.68451e-18	1.57019e-17	29.0096
ARL4C	0.114385	6.89725	13.1484	2.54794e-39	2.00078e-38	77.3188
GNAQ	0.11421	6.8778	14.3236	2.66774e-46	2.37436e-45	93.3037
LAMA5	0.114108	6.94583	11.8768	2.01863e-32	1.31877e-31	61.5365
C7orf50	-0.1141	6.95557	-12.0413	2.82441e-33	1.92248e-32	63.4893
BICD2	-0.113994	7.09847	-9.62528	6.99075e-22	3.39466e-21	37.4789
GCSH	-0.11397	7.11129	-9.42088	4.95524e-21	2.3504e-20	35.5418
STAG2	0.11394	7.19248	8.54273	1.40526e-17	5.89352e-17	27.6885
PPP4R1	0.11387	7.01782	10.6257	2.66935e-26	1.50495e-25	47.5534
C21orf91	0.113712	7.04099	10.1136	5.50632e-24	2.86718e-23	42.2735
PPIC	-0.113529	7.05917	-10.0023	1.69582e-23	8.68046e-23	41.1597
RAB30	0.113483	6.88509	13.9845	3.16314e-44	2.73836e-43	88.5527
DYNC1H1	-0.113399	7.285	-8.05495	8.40202e-16	3.28867e-15	23.6555
NPR3	0.113257	6.80979	20.0176	2.95378e-88	4.66785e-87	189.563
SLAIN2	0.113153	7.31398	7.91025	2.70421e-15	1.0411e-14	22.5044
CHD7	-0.112651	6.95475	-11.8851	1.82814e-32	1.19802e-31	61.6349
ERAP2	0.112629	6.83824	17.0401	1.21042e-64	1.42838e-63	135.362
MT-ND5	-0.112622	9.66315	-7.6112	2.83815e-14	1.04142e-13	20.1911
GGNBP2	0.11262	7.67747	6.82391	9.11826e-12	2.98771e-11	14.5251
GTF2F2	0.112263	7.20838	8.40737	4.4761e-17	1.84789e-16	26.5457
LITAF	0.112258	7.29824	7.70692	1.3501e-14	5.03566e-14	20.9219
DIAPH2	-0.112186	6.89561	-13.5401	1.39479e-41	1.15089e-40	82.4966
MYL6B	-0.112101	7.09115	-9.41942	5.02414e-21	2.3813e-20	35.5282
FABP7	-0.112043	6.86793	-11.4703	2.32533e-30	1.45035e-29	56.825
TANK	-0.111979	7.06893	-9.77845	1.56866e-22	7.80267e-22	38.9576
KCNQ1OT1	-0.111962	7.05997	-8.93191	4.54908e-19	2.00888e-18	31.075
MKI67	-0.111813	6.79282	-21.4402	8.11902e-101	1.47846e-99	218.412
BPGM	0.111661	6.92443	12.024	3.47861e-33	2.36523e-32	63.2825
ANKRD12	0.111558	7.83591	6.37293	1.89579e-10	5.7897e-10	11.5565
C1D	0.111537	7.16933	8.76065	2.0962e-18	9.03646e-18	29.5663
GSTO1	0.111509	7.48211	7.22149	5.33e-13	1.86506e-12	17.3096
HSPB8	0.11112	6.83128	16.0897	7.07587e-58	7.65184e-57	119.84
DNAJC7	-0.110891	7.36306	-7.56438	4.06869e-14	1.48692e-13	19.837
LYNX1	-0.110792	6.77789	-25.4293	2.25132e-140	6.48482e-139	309.311
RPS3	-0.110705	12.3376	-13.4832	2.9989e-41	2.44897e-40	81.7354
NSRP1	0.110662	7.40236	7.03281	2.09076e-12	7.06621e-12	15.9686
HSPA1B	0.110617	7.88412	5.59102	2.28739e-08	6.11871e-08	6.88873
MMAB	-0.110503	6.98118	-11.0478	2.72265e-28	1.62768e-27	52.0998
MAP3K4	0.110485	6.92059	12.3969	3.67868e-35	2.61112e-34	67.8008
CST3	-0.110433	7.54313	-6.80889	1.01198e-11	3.30904e-11	14.423
ANXA8	0.110424	7.13281	9.32127	1.26811e-20	5.8915e-20	34.6127
CIB1	0.110291	7.12886	8.92514	4.83509e-19	2.13222e-18	31.0148
FMO1	0.11022	6.82077	17.8234	1.67556e-70	2.11094e-69	148.805
C15orf48	-0.11019	6.78478	-21.7707	7.48112e-104	1.40676e-102	225.385
IL6ST	0.110161	7.06426	9.40987	5.50016e-21	2.60497e-20	35.4387
ADGRF4	-0.109962	6.83156	-18.4928	1.04045e-75	1.40883e-74	160.756
SRPK1	-0.10982	7.10705	-9.14387	6.59945e-20	3.00436e-19	32.9823
S100A16	-0.109768	9.21682	-6.43608	1.25438e-10	3.87568e-10	11.96
LY6D	0.109729	9.61008	4.85166	1.23372e-06	2.92156e-06	3.03444
APP	0.10966	7.6334	6.77535	1.27624e-11	4.15383e-11	14.1958
PTPN12	-0.109615	6.99747	-10.5031	9.78789e-26	5.43134e-25	46.2657
ATL2	-0.10961	6.97249	-11.1621	7.63575e-29	4.62598e-28	53.3608
TRAF4	0.10958	6.94126	11.7009	1.60427e-31	1.02483e-30	59.4787
ANP32B	0.109467	8.26572	6.37709	1.84508e-10	5.64025e-10	11.583
SDCBP2	-0.109463	7.01885	-10.2515	1.34455e-24	7.136e-24	43.6699
C1orf122	-0.109377	6.96236	-11.215	4.21893e-29	2.56578e-28	53.9493
COPS8	0.109377	7.07864	9.40271	5.88582e-21	2.78347e-20	35.3716
NDUFB3	-0.109376	7.46421	-7.23777	4.72953e-13	1.66137e-12	17.4269
PPIA	0.109314	10.1041	8.99186	2.64681e-19	1.1787e-18	31.6099
NTPCR	0.109263	7.02735	10.1513	3.7519e-24	1.9617e-23	42.6535
CYP4B1	-0.109258	6.84049	-16.5606	3.5006e-61	3.92625e-60	127.421
PKP3	-0.10921	7.68924	-6.65754	2.85812e-11	9.1152e-11	13.4065
CHMP4C	-0.10911	6.86556	-15.3038	1.45219e-52	1.4515e-51	107.659
NAPA	-0.109106	7.15383	-8.73364	2.66043e-18	1.14145e-17	29.331
LRRFIP2	-0.109014	7.22942	-7.9765	1.58743e-15	6.17151e-15	23.0289
PRKDC	-0.1087	7.24167	-7.8721	3.66768e-15	1.40521e-14	22.2043
CERS6	0.1087	6.98309	10.5542	5.70203e-26	3.18359e-25	46.8012
FKBP2	-0.108683	7.59793	-6.66596	2.69941e-11	8.6177e-11	13.4624
DGCR6L	-0.108571	7.20034	-8.40327	4.63451e-17	1.90955e-16	26.5114
DDX46	-0.108542	7.79203	-6.48641	9.00065e-11	2.79594e-10	12.2845
RGS14	0.108462	7.19535	8.35773	6.81497e-17	2.78982e-16	26.1312
TOB2	0.108434	7.39176	7.20663	5.94353e-13	2.07402e-12	17.2027
FLRT3	-0.108424	6.83898	-15.1409	1.70205e-51	1.66707e-50	105.209
ANP32A	0.108417	7.03031	9.86226	6.85795e-23	3.44638e-22	39.7765
EGLN1	0.108359	7.04196	9.77434	1.63335e-22	8.11809e-22	38.9176
UBL3	0.108338	7.01303	10.1541	3.64581e-24	1.90781e-23	42.6819
HADHA	-0.10829	7.73926	-6.49307	8.61174e-11	2.67775e-10	12.3277
AHCY	-0.108246	7.08084	-9.37879	7.37932e-21	3.48196e-20	35.148
GSTA3	-0.108235	6.85452	-15.8833	1.86275e-56	1.97395e-55	116.583
SLMAP	0.108231	7.12608	8.76017	2.1051e-18	9.06867e-18	29.5621
APRT	-0.108231	8.60908	-6.42241	1.37213e-10	4.22711e-10	11.8724
SRSF9	-0.107982	7.4792	-7.06881	1.6151e-12	5.49378e-12	16.2218
ACAT2	-0.107969	6.95542	-11.1132	1.31729e-28	7.9125e-28	52.8199
ISCU	0.107943	7.51392	6.92639	4.4508e-12	1.47823e-11	15.2278
C17orf89	-0.107942	7.38157	-7.37063	1.76558e-13	6.29982e-13	18.3946
HCFC1R1	0.107798	7.33552	7.22467	5.20701e-13	1.82504e-12	17.3325
PAFAH1B3	-0.107747	7.06086	-9.3333	1.13265e-20	5.28933e-20	34.7244
SHMT1	0.10773	6.92809	11.9604	7.45004e-33	4.96957e-32	62.5262
SLC31A1	-0.107706	6.84371	-16.2603	4.59716e-59	5.02279e-58	122.563
QARS	-0.107673	7.41337	-7.26902	3.75708e-13	1.32786e-12	17.6529
FBXL5	0.107518	7.02898	9.70313	3.28003e-22	1.61253e-21	38.2277
TSC22D1	0.107426	7.99194	5.26306	1.43165e-07	3.63623e-07	5.11191
SAMM50	-0.107241	7.07831	-9.35296	9.41409e-21	4.41904e-20	34.9072
ATP5J	-0.107037	8.22353	-6.35987	2.06383e-10	6.28472e-10	11.4736
EPS8	0.107022	6.86263	13.993	2.81062e-44	2.43651e-43	88.6702
BMP4	0.106923	6.82085	17.6669	2.60127e-69	3.23855e-68	146.072
NDUFAB1	-0.106889	7.68564	-6.71307	1.95778e-11	6.29451e-11	13.7768
RANGAP1	-0.106867	7.00105	-10.499	1.02125e-25	5.66198e-25	46.2236
ROMO1	-0.106865	7.29924	-7.5452	4.71268e-14	1.71831e-13	19.6925
TARSL2	0.106842	6.91587	11.9953	4.90804e-33	3.31227e-32	62.9406
ULK3	-0.106509	6.89452	-13.3939	9.9142e-41	7.98301e-40	80.5465
BHLHE40	-0.106476	7.14769	-8.25843	1.5686e-16	6.31527e-16	25.3093
PDHB	-0.10634	7.17484	-8.3607	6.64615e-17	2.72247e-16	26.1559
PNISR	-0.106278	7.82853	-6.08178	1.21056e-09	3.51896e-09	9.74741
ANAPC11	-0.106231	7.7776	-6.32271	2.62561e-10	7.94578e-10	11.2385
SEC61G	-0.106203	7.4392	-7.04704	1.88826e-12	6.39205e-12	16.0685
ATP6V1B2	-0.106154	7.0095	-10.2395	1.52029e-24	8.05527e-24	43.5482
RAB40B	-0.106074	7.02954	-9.73367	2.43375e-22	1.20114e-21	38.523
SERPINE2	-0.106015	6.827	-15.5566	3.02941e-54	3.08639e-53	111.512
GALNT1	-0.106	6.95455	-11.1869	5.78414e-29	3.51093e-28	53.6363
RNF114	0.105937	7.13536	8.52037	1.70373e-17	7.11701e-17	27.4985
TMEM91	0.105891	6.98037	10.4713	1.36632e-25	7.54869e-25	45.9352
PLEC	0.105885	7.10602	8.7159	3.11009e-18	1.32987e-17	29.1769
TRAM1	-0.105814	7.12149	-8.60979	7.86381e-18	3.31777e-17	28.2613
NRARP	-0.10581	6.92013	-12.2612	1.95676e-34	1.36564e-33	66.1407
CCDC50	0.105521	7.00719	9.8506	7.69791e-23	3.86542e-22	39.6621
FRMD6	-0.105346	6.96407	-10.8865	1.60226e-27	9.36674e-27	50.3421
KLK5	0.105307	6.84527	14.4	8.969e-47	8.07337e-46	94.3883
CENPF	-0.105162	6.8139	-14.9064	5.62551e-50	5.42601e-49	101.727
COMMD7	-0.105123	7.12399	-8.7524	2.25478e-18	9.70029e-18	29.4943
MAP7	-0.105091	6.98473	-10.3214	6.53372e-25	3.49697e-24	44.3847
SEPT11	-0.105077	6.82613	-16.0883	7.23464e-58	7.8102e-57	119.818
SRP14	-0.105017	9.16119	-7.4118	1.29654e-13	4.65242e-13	18.6979
ABCA1	0.104965	6.9046	12.0821	1.72626e-33	1.18008e-32	63.9783
TULP4	-0.104945	6.96368	-10.9916	5.06368e-28	3.00736e-27	51.4844
EEA1	-0.104939	7.26081	-7.47892	7.80862e-14	2.82761e-13	19.1962
CYB5B	0.104871	7.16089	8.21022	2.34314e-16	9.33868e-16	24.9137
CD2AP	-0.104755	7.02314	-9.66655	4.68428e-22	2.28516e-21	37.8751
VDR	-0.104638	6.98329	-10.2337	1.61491e-24	8.5423e-24	43.4884
HMGB2	-0.104561	7.72592	-5.97562	2.33177e-09	6.66505e-09	9.10872
ASPH	-0.104558	7.08561	-8.81619	1.28127e-18	5.5727e-18	30.0524
SNAPC2	0.104461	7.07458	8.86613	8.20813e-19	3.57737e-18	30.4921
CDK2AP2	0.104378	7.12749	8.29763	1.13002e-16	4.56691e-16	25.6326
TSPAN5	-0.104285	6.90357	-12.849	1.23661e-37	9.35132e-37	73.4599
TRAPPC1	-0.10411	7.47804	-6.82801	8.86197e-12	2.90674e-11	14.553
ZNF622	0.104061	7.16483	8.12546	4.71838e-16	1.86295e-15	24.2239
RPS20	0.104037	12.0015	13.5289	1.62077e-41	1.33388e-40	82.3473
GDE1	-0.103968	7.0768	-8.98734	2.7574e-19	1.22622e-18	31.5695
ARF3	-0.103947	7.15367	-8.33803	8.04696e-17	3.28779e-16	25.9673
ERBB2	-0.103943	6.91626	-11.9225	1.17202e-32	7.72851e-32	62.0763
BSG	-0.103862	7.56419	-6.52841	6.8098e-11	2.12999e-10	12.5572
NAA10	-0.103822	7.20671	-7.98139	1.52608e-15	5.94394e-15	23.0677
PICALM	0.103813	7.02099	9.58906	9.92002e-22	4.7914e-21	37.1327
COL4A5	0.10375	6.86136	13.9397	5.89064e-44	5.07188e-43	87.9341
TUBB6	0.103664	7.3358	7.06564	1.65242e-12	5.60865e-12	16.1993
TCF12	-0.103438	6.93241	-11.0849	1.80451e-28	1.08287e-27	52.5077
CDK7	0.103407	6.9792	10.2738	1.06816e-24	5.68339e-24	43.8978
DTD1	-0.103261	7.05812	-9.27936	1.8775e-20	8.67179e-20	34.2248
VMP1	0.10326	7.28525	6.97684	3.11513e-12	1.03952e-11	15.5776
TOMM20	0.103248	8.30683	6.10584	1.04185e-09	3.05093e-09	9.89371
UBR4	-0.103203	7.14565	-7.5909	3.31887e-14	1.2157e-13	20.0373
SSBP1	-0.102989	7.8909	-6.12765	9.08847e-10	2.67008e-09	10.0269
SPCS1	-0.102978	8.01125	-6.20073	5.73239e-10	1.69987e-09	10.4764
HNRNPR	-0.102911	7.85214	-6.01233	1.86115e-09	5.35365e-09	9.3283
APOBEC3C	0.102815	6.95011	10.5086	9.23448e-26	5.13324e-25	46.3234
FAM46B	0.10274	7.51602	6.14832	7.98212e-10	2.35378e-09	10.1534
HACD3	0.102734	7.26673	7.32735	2.43847e-13	8.67148e-13	18.0774
SNAPC1	0.10266	7.032	9.23813	2.75753e-20	1.26626e-19	33.8448
EIF3A	-0.102612	8.19058	-5.81671	6.09494e-09	1.69998e-08	8.17362
TXNL4A	-0.102563	7.13459	-8.39622	4.92042e-17	2.02604e-16	26.4524
FXR1	0.102482	7.29826	7.15747	8.50786e-13	2.94292e-12	16.8506
TMCO1	-0.102477	7.31758	-7.1835	7.03798e-13	2.45053e-12	17.0368
SELK	0.102475	7.60159	6.39577	1.63343e-10	5.00775e-10	11.7021
RPS7	-0.102328	11.9327	-13.6863	1.92022e-42	1.61385e-41	84.4686
SF1	0.102281	7.80462	6.06995	1.30301e-09	3.78249e-09	9.67568
PTP4A2	0.102214	7.28351	7.3052	2.87447e-13	1.0199e-12	17.9159
DNAJC19	-0.102206	7.22358	-7.65199	2.07017e-14	7.65382e-14	20.5014
EI24	-0.102182	7.68961	-6.32559	2.57721e-10	7.80679e-10	11.2566
FKBP3	-0.102144	7.32183	-7.06831	1.62097e-12	5.51077e-12	16.2182
CRYBG3	0.102126	6.95515	10.5184	8.32354e-26	4.635e-25	46.4263
GSTO2	-0.101977	7.08863	-8.65783	5.17407e-18	2.19907e-17	28.6744
EGR2	-0.101846	7.12906	-7.78136	7.52877e-15	2.83987e-14	21.4965
CBR3	0.101682	7.26941	6.99817	2.677e-12	8.98048e-12	15.7262
FKBP4	-0.101617	7.25029	-7.47081	8.3042e-14	3.00364e-13	19.1357
SLC20A2	0.101558	6.9641	10.0853	7.33949e-24	3.80608e-23	41.989
FER	0.1015	6.96453	10.0943	6.69984e-24	3.48007e-23	42.0793
CYB5R3	0.101421	7.32492	7.14444	9.35298e-13	3.2282e-12	16.7577
PJA2	0.10142	7.12371	8.12498	4.73706e-16	1.86916e-15	24.22
PTTG1	-0.101295	7.06258	-8.3834	5.48525e-17	2.25276e-16	26.3452
ABHD3	0.101166	6.8979	12.0473	2.62668e-33	1.79162e-32	63.5614
NDUFS5	-0.100851	8.93141	-6.39196	1.6746e-10	5.12653e-10	11.6777
SLC25A3	-0.100785	9.09029	-6.50514	7.94935e-11	2.47543e-10	12.4059
LTBR	-0.100649	7.08681	-8.7165	3.09375e-18	1.32378e-17	29.1821
SERPINB5	0.100461	8.28252	5.34551	9.11682e-08	2.3466e-07	5.54854
GRHL3	-0.100431	6.81441	-18.3197	2.40737e-74	3.21846e-73	157.624
RARRES2	-0.100275	6.86571	-12.289	1.39117e-34	9.71977e-34	66.4795
HEXIM1	0.100144	7.66957	5.72927	1.02344e-08	2.80516e-08	7.66976
PNRC2	0.1001	7.51044	6.27146	3.65156e-10	1.09616e-09	10.9165
PACSIN3	0.100091	7.05341	8.91177	5.45244e-19	2.39612e-18	30.8961
PRDX6	0.0997564	8.13255	5.80057	6.71047e-09	1.86838e-08	8.08006
PAPOLA	0.0997482	7.69308	6.13847	8.4919e-10	2.49945e-09	10.0931
MRPL15	-0.0995946	7.17167	-7.91229	2.66028e-15	1.02544e-14	22.5205
SLC25A4	0.0995369	6.92069	10.7872	4.71285e-27	2.70274e-26	49.2724
KLF13	0.0994326	7.08287	8.49564	2.10701e-17	8.78429e-17	27.2889
HIST1H1C	-0.0991563	7.02834	-8.32624	8.88668e-17	3.61921e-16	25.8694
LAMTOR2	-0.0991122	7.3429	-6.99045	2.82798e-12	9.45693e-12	15.6724
DLL1	0.099052	6.8287	15.1777	9.78454e-52	9.62805e-51	105.76
TUG1	-0.0990196	7.03036	-9.0389	1.72626e-19	7.7255e-19	32.0322
HNRNPC	0.0988577	8.74758	5.90613	3.56018e-09	1.00539e-08	8.69671
NCOA7	0.0987848	7.26174	6.60352	4.11792e-11	1.30607e-10	13.0492
SMC4	-0.0986681	7.12345	-7.84113	4.69233e-15	1.78698e-14	21.9618
MICA	0.0986175	6.94306	10.4164	2.43114e-25	1.32697e-24	45.3642
HIST1H1D	-0.0984588	6.83549	-13.6545	2.96376e-42	2.4843e-41	84.037
CDH3	0.0983985	6.93293	10.5784	4.41326e-26	2.47494e-25	47.0551
ITGAV	0.0983435	7.05361	8.65332	5.38204e-18	2.28439e-17	28.6356
XG	-0.0981591	6.85384	-13.8969	1.0665e-43	9.14531e-43	87.3437
HIF1A	-0.098087	7.09255	-8.15913	3.57614e-16	1.41815e-15	24.4971
CYSRT1	-0.0980712	6.79436	-20.3008	1.08365e-90	1.77444e-89	195.156
CXCL2	0.0979686	6.86601	9.80157	1.24969e-22	6.23073e-22	39.1826
RAPGEFL1	-0.097927	7.02477	-9.39167	6.53375e-21	3.08758e-20	35.2684
SRPX	0.0979085	6.80628	17.6115	6.82424e-69	8.46285e-68	145.111
MGST3	0.0977382	8.10565	5.78818	7.22371e-09	2.00511e-08	8.0084
CKMT1A	-0.0973606	7.03496	-8.92267	4.9438e-19	2.17713e-18	30.9928
HSPA9	-0.0973223	7.57913	-6.10037	1.07809e-09	3.14876e-09	9.86038
WDR1	0.0972434	7.20752	7.26484	3.87469e-13	1.36791e-12	17.6227
RAB32	0.0972397	6.83736	13.4873	2.84068e-41	2.32276e-40	81.7893
SLC40A1	-0.0972086	6.86313	-12.5089	9.14135e-36	6.56044e-35	69.1841
AAED1	0.0971919	6.92027	10.8749	1.81812e-27	1.05701e-26	50.2168
DSC2	0.0971271	7.12846	7.53979	4.91169e-14	1.78985e-13	19.6519
PEPD	-0.097118	6.96412	-9.99067	1.90516e-23	9.74413e-23	41.0445
MED21	0.0969952	7.17469	7.55454	4.38747e-14	1.6025e-13	19.7628
MT-CYB	0.0966757	11.7409	12.7843	2.82665e-37	2.11481e-36	72.6383
PGM2	-0.0966738	6.97626	-10.0339	1.23315e-23	6.34294e-23	41.4752
SDHB	-0.0964673	7.27146	-7.0982	1.30703e-12	4.47954e-12	16.4294
GRHPR	-0.0964498	7.25776	-7.12211	1.09962e-12	3.78105e-12	16.5989
BANF1	-0.0963995	7.65786	-5.94694	2.77836e-09	7.91658e-09	8.93808
MRFAP1	-0.0963724	8.22835	-5.72419	1.05444e-08	2.88639e-08	7.64076
TCHP	-0.0963053	6.97482	-9.75461	1.98242e-22	9.82218e-22	38.7259
PDCD4	0.0962684	7.68734	5.67708	1.38949e-08	3.77906e-08	7.37269
DUOXA1	-0.0960426	6.93117	-10.723	9.41774e-27	5.3621e-26	48.5861
ACSL3	-0.0959549	7.12995	-7.61575	2.74034e-14	1.00787e-13	20.2256
ORAI3	0.0959315	6.8453	13.847	2.124e-43	1.80642e-42	86.6584
MALAT1	0.0959255	15.2866	7.46549	8.64608e-14	3.12195e-13	19.0961
MED13L	0.0957945	7.10215	7.86937	3.74832e-15	1.43523e-14	22.1829
BLOC1S1	-0.0955968	7.55911	-5.97654	2.31861e-09	6.63044e-09	9.11423
IDH3G	0.095529	7.26595	6.99909	2.65946e-12	8.92639e-12	15.7327
SLC38A2	0.0954644	8.11943	5.25574	1.48971e-07	3.7746e-07	5.07347
RAD50	-0.095405	7.3102	-6.53625	6.46315e-11	2.02357e-10	12.6083
GLUD1	0.0953527	7.22222	7.07451	1.55031e-12	5.28759e-12	16.2619
TIMM10	-0.095351	7.21099	-7.17244	7.62925e-13	2.65058e-12	16.9576
PTGR1	-0.0951375	7.11369	-7.82113	5.49863e-15	2.08527e-14	21.8058
VASP	0.0950145	7.20733	7.12211	1.09965e-12	3.78105e-12	16.5989
TOP2A	-0.0949767	6.79558	-18.0915	1.44982e-72	1.88269e-71	153.539
BAIAP2	0.0948933	7.34112	6.51711	7.34195e-11	2.29079e-10	12.4836
RBBP7	-0.0948359	7.22341	-7.06283	1.68602e-12	5.7166e-12	16.1796
TOP1	-0.0948067	7.38004	-6.27767	3.50885e-10	1.05582e-09	10.9554
ZFYVE21	0.0947586	7.29749	6.72048	1.86096e-11	5.98929e-11	13.8264
DTYMK	-0.0946835	6.92114	-10.9237	1.06758e-27	6.25252e-27	50.7447
CRLS1	0.094579	6.99472	9.18225	4.63068e-20	2.12028e-19	33.3324
PRKAG1	-0.0945053	7.05375	-8.49193	2.17518e-17	9.05657e-17	27.2575
EIF5A	-0.0945023	8.43291	-5.45172	5.04877e-08	1.32262e-07	6.12092
MRPL20	-0.0944846	7.69442	-5.79136	7.08851e-09	1.97017e-08	8.02677
VEZF1	0.0944008	6.93409	10.1236	4.97493e-24	2.59474e-23	42.374
SEC61B	-0.0943939	8.17938	-5.62793	1.84881e-08	4.97914e-08	7.09535
GPC1	0.094381	7.156	7.36515	1.83948e-13	6.55981e-13	18.3543
NDUFB10	-0.0943454	7.94188	-5.65253	1.603e-08	4.33925e-08	7.23388
MPZL2	-0.0942934	7.2607	-6.62684	3.51863e-11	1.11879e-10	13.203
RRAGC	0.0941324	7.23199	7.07279	1.56954e-12	5.35027e-12	16.2498
ALDOA	0.0941313	9.23609	5.68031	1.36354e-08	3.71325e-08	7.39101
RAD23B	-0.0940543	7.45238	-6.19589	5.9111e-10	1.75204e-09	10.4464
HSBP1L1	-0.0940361	7.08393	-7.98029	1.5396e-15	5.99291e-15	23.059
CIAPIN1	-0.0939546	7.00938	-9.12957	7.52798e-20	3.41725e-19	32.8522
LPGAT1	0.0939224	6.85764	12.8378	1.42743e-37	1.07814e-36	73.3173
GPI	-0.093917	7.03821	-8.56097	1.20053e-17	5.04325e-17	27.8439
SNRPF	-0.0938998	7.97019	-5.58372	2.38541e-08	6.37551e-08	6.84801
EIF4A2	0.0937893	8.89702	5.41976	6.03823e-08	1.57207e-07	5.94751
SMAD5-AS1	0.0937703	6.98072	9.05867	1.44147e-19	6.48302e-19	32.2103
RPS24	-0.0936989	12.3052	-13.1433	2.72417e-39	2.13652e-38	77.2523
ING1	0.0936057	7.13554	7.46727	8.52983e-14	3.08173e-13	19.1094
SMIM5	-0.0935963	6.78759	-21.734	1.63424e-103	3.04593e-102	224.606
IGBP1	0.0935605	7.57794	5.82061	5.95486e-09	1.66164e-08	8.19623
SKA2	0.0935525	6.94047	10.0147	1.49657e-23	7.67293e-23	41.2835
ENDOD1	-0.093496	6.90818	-10.9706	6.37612e-28	3.75516e-27	51.2558
NRBF2	-0.0934903	7.05856	-8.21805	2.19558e-16	8.75606e-16	24.9778
MPC1	-0.0934652	7.21722	-7.09862	1.30311e-12	4.46851e-12	16.4323
RRP1	-0.0934618	7.05457	-8.37797	5.74292e-17	2.35555e-16	26.2999
MRPL27	-0.0934453	7.38411	-6.4771	9.57223e-11	2.97058e-10	12.2243
CHD9	-0.093414	7.5052	-5.85667	4.79791e-09	1.34652e-08	8.40637
LMAN1	0.0933613	7.33405	6.41113	1.47738e-10	4.54694e-10	11.8002
TACC1	0.0933581	6.8624	11.8685	2.22855e-32	1.44993e-31	61.4383
ANKRD10	0.0933491	7.01047	8.62517	6.87906e-18	2.91005e-17	28.3934
C1QTNF9B-AS1	0.0931181	6.86293	12.5435	5.93104e-36	4.28563e-35	69.6139
OLA1	-0.0930299	7.47356	-6.0763	1.25259e-09	3.63778e-09	9.71415
RPL5	0.0930035	11.7824	10.7417	7.70225e-27	4.40119e-26	48.7855
TCEAL1	0.0929093	6.96781	9.23215	2.91519e-20	1.33769e-19	33.7898
RPL17	-0.0928595	8.35447	-5.45235	5.03079e-08	1.31845e-07	6.12437
SC5D	-0.09285	6.85556	-13.0638	7.70094e-39	5.98783e-38	76.2193
CCT7	-0.092684	7.48282	-6.05163	1.45992e-09	4.22251e-09	9.56487
CMYA5	-0.0926814	6.81081	-15.6334	9.24646e-55	9.51215e-54	112.694
TSPAN4	0.0926777	6.90808	10.5634	5.17335e-26	2.89607e-25	46.8976
TUBA1A	-0.0924963	7.95302	-4.56764	4.96254e-06	1.11516e-05	1.69858
CDKN2AIP	0.0924954	7.16884	6.98447	2.95081e-12	9.86249e-12	15.6307
FAS	0.0924562	7.00766	8.76213	2.06894e-18	8.93111e-18	29.5792
BCL2	0.0922449	6.85104	13.0462	9.69251e-39	7.50873e-38	75.9907
SNHG19	-0.0922003	7.02194	-8.44319	3.29987e-17	1.36408e-16	26.8464
MRPL43	-0.0921384	7.40706	-6.22762	4.83212e-10	1.43761e-09	10.6431
CCT3	-0.092074	7.88806	-5.46626	4.65225e-08	1.22329e-07	6.20019
CLIP4	-0.0920732	6.94045	-9.88204	5.63621e-23	2.83916e-22	39.9707
C9orf142	-0.0920494	7.14885	-7.30351	2.91083e-13	1.03223e-12	17.9035
NDUFS2	-0.0920336	7.38823	-6.32549	2.57885e-10	7.80802e-10	11.256
NGEF	0.0918647	6.8358	14.2709	5.6525e-46	5.00278e-45	92.5566
RNF5	0.0916948	7.22245	6.86335	6.92721e-12	2.27803e-11	14.7943
CERS3	-0.0916188	6.94376	-10.2577	1.26073e-24	6.69675e-24	43.7336
RTCB	-0.0915732	7.35921	-6.37216	1.9053e-10	5.81315e-10	11.5517
TFCP2L1	-0.0915327	6.81546	-16.1954	1.307e-58	1.42066e-57	121.522
SF3B3	-0.0913153	6.92688	-10.2986	8.2664e-25	4.42061e-24	44.1517
MITF	-0.0912875	6.86742	-11.794	5.37424e-32	3.46455e-31	60.5644
FBXO9	-0.0911345	7.0693	-7.83751	4.8291e-15	1.83796e-14	21.9336
BTN3A2	0.0909774	6.93465	9.92137	3.81077e-23	1.92882e-22	40.3581
TAX1BP1	0.0909756	8.02153	5.23149	1.6988e-07	4.28896e-07	4.94649
COMMD2	-0.0909551	6.98658	-8.9988	2.48545e-19	1.10917e-18	31.6721
TYMS	-0.0909304	6.80272	-17.2961	1.57125e-66	1.90383e-65	139.69
SNU13	-0.0908809	8.17176	-5.40718	6.47744e-08	1.68366e-07	5.8795
COMMD4	-0.0908001	7.07876	-7.87839	3.48821e-15	1.33887e-14	22.2537
MAT2B	0.0907973	6.95942	9.37157	7.89921e-21	3.72173e-20	35.0807
RGL2	0.0907616	6.97959	9.00584	2.33156e-19	1.04123e-18	31.7352
WFDC2	-0.0905565	6.82354	-13.1836	1.60622e-39	1.26758e-38	77.7775
PEBP1	0.0905366	8.89486	5.6734	1.41962e-08	3.85604e-08	7.35186
C1orf106	-0.0904618	6.90497	-10.8831	1.66295e-27	9.70363e-27	50.3053
MACROD1	-0.0903572	7.04958	-8.2336	1.92928e-16	7.7281e-16	25.1053
FNBP1L	-0.0903083	6.94763	-9.32958	1.17286e-20	5.457e-20	34.6899
EIF4A3	0.0902215	8.07935	4.39875	1.09449e-05	2.39082e-05	0.94237
RPF1	0.0902078	7.07515	7.86895	3.76089e-15	1.43918e-14	22.1796
ECI1	-0.0901401	6.96316	-9.34743	9.91698e-21	4.65166e-20	34.8558
RUFY3	-0.0900955	6.97608	-9.10326	9.58586e-20	4.33278e-19	32.6134
DDX17	-0.0900697	7.78888	-5.28845	1.2468e-07	3.18202e-07	5.24563
RPS27A	0.0900535	12.5863	13.3951	9.75746e-41	7.87682e-40	80.5623
MED30	0.0900481	7.01368	8.47121	2.59755e-17	1.07868e-16	27.0824
RPS2	-0.0900455	12.8778	-10.8702	1.91474e-27	1.11115e-26	50.1655
ATP5J2	-0.089942	8.09287	-5.2603	1.45331e-07	3.68974e-07	5.09739
TXN2	-0.0899359	7.44806	-5.97488	2.34234e-09	6.69224e-09	9.10432
EPRS	-0.0898806	7.18079	-6.92058	4.63672e-12	1.53837e-11	15.1877
RPL27A	-0.0898787	12.0843	-12.0966	1.44996e-33	9.93339e-33	64.1515
GNG12	0.0898306	7.51092	5.75525	8.78013e-09	2.41597e-08	7.81871
WEE1	0.0898183	7.08645	7.46936	8.39582e-14	3.03504e-13	19.1249
PIK3C2G	-0.0897938	7.13412	-6.94219	3.9814e-12	1.32442e-11	15.3371
SLC3A2	0.0897673	8.09303	5.04942	4.47119e-07	1.09102e-06	4.01205
FARP1	-0.0896912	6.8189	-14.4629	3.63838e-47	3.28907e-46	95.2861
C10orf54	-0.0896007	6.94383	-9.50068	2.31791e-21	1.11109e-20	36.2932
GID8	-0.0895612	7.03521	-8.22706	2.03723e-16	8.14507e-16	25.0516
ZNF593	0.0895336	7.32356	6.31307	2.79415e-10	8.44375e-10	11.1777
LCORL	0.089501	6.90315	10.5572	5.52523e-26	3.0876e-25	46.8324
KRT8	-0.0894473	6.84465	-11.9647	7.08257e-33	4.73942e-32	62.5765
WNT16	0.0893343	6.86772	11.565	7.80317e-31	4.90562e-30	57.9086
PSMD2	-0.0893235	7.33857	-6.23295	4.67057e-10	1.39151e-09	10.6763
FDXR	-0.0893166	6.93724	-10.0648	9.02465e-24	4.6647e-23	41.7843
COPE	-0.0891233	7.72382	-5.48601	4.16188e-08	1.09662e-07	6.30816
SEMA3C	-0.0890713	6.81819	-15.6334	9.23299e-55	9.51215e-54	112.696
EIF4G1	-0.0889052	7.33406	-6.21207	5.33442e-10	1.58334e-09	10.5466
ODC1	0.0889002	7.05939	7.03561	2.04933e-12	6.92987e-12	15.9882
PTGES	-0.0888482	6.95517	-9.59236	9.60942e-22	4.64847e-21	37.1642
LMO7	-0.0887782	6.83955	-13.1754	1.78859e-39	1.40974e-38	77.6706
DENND4C	0.0887188	6.92983	9.69198	3.65699e-22	1.79507e-21	38.12
RASSF10	-0.088609	6.89454	-10.7733	5.47867e-27	3.13909e-26	49.1232
SEC62	0.0885858	7.80273	5.24825	1.55152e-07	3.92652e-07	5.03416
PHIP	-0.0885457	7.27157	-6.09265	1.13125e-09	3.29808e-09	9.81346
MBNL1-AS1	0.0885197	6.82489	13.8591	1.7984e-43	1.53384e-42	86.8239
EFNA5	-0.0884698	6.8513	-12.1857	4.91873e-34	3.39912e-33	65.2251
PVRL2	-0.0884511	7.01481	-8.22049	2.15154e-16	8.59126e-16	24.9978
STOML2	-0.0883735	7.51804	-5.75681	8.69995e-09	2.39598e-08	7.82763
PHACTR2	-0.088373	6.8814	-10.6807	1.4823e-26	8.41695e-26	48.1365
HSPD1	-0.0881458	8.10021	-4.82336	1.42219e-06	3.34662e-06	2.89773
RPL29	-0.0881339	11.8962	-10.7403	7.8207e-27	4.46485e-26	48.7703
NFATC3	-0.0881091	7.36579	-6.06246	1.36509e-09	3.95587e-09	9.63032
VAMP5	0.0881048	6.85481	11.7657	7.50968e-32	4.82156e-31	60.2322
PTGES2	-0.0880972	6.9883	-8.76173	2.07635e-18	8.95701e-18	29.5757
ENDOU	-0.0880274	6.78874	-20.0632	1.20235e-88	1.93382e-87	190.459
WDR83OS	-0.0880021	7.87161	-5.31475	1.07968e-07	2.76554e-07	5.38486
TMEM160	-0.0879346	7.2515	-6.55755	5.60637e-11	1.76141e-10	12.7473
RAD21	-0.0879063	7.30525	-6.08466	1.18906e-09	3.46281e-09	9.76488
MOB3B	0.0878668	6.86242	11.6746	2.18398e-31	1.38955e-30	59.1725
CLCA4	-0.0878304	6.8514	-12.6869	9.75061e-37	7.14331e-36	71.4078
RBBP8	0.0876797	7.10004	7.02946	2.14138e-12	7.22959e-12	15.9451
UBE2E2	-0.0876475	6.97202	-8.91738	5.18461e-19	2.28159e-18	30.9458
PDAP1	-0.0876014	7.59182	-5.49085	4.0497e-08	1.06751e-07	6.33465
ILF3-AS1	-0.0875962	7.0075	-8.03992	9.49582e-16	3.71222e-15	23.5349
ACOT7	-0.0875497	6.80884	-16.5263	6.1395e-61	6.84965e-60	126.862
LEPROTL1	-0.0875315	6.95284	-9.33113	1.15591e-20	5.38604e-20	34.7043
NUDT3	-0.0874857	7.05402	-7.72394	1.18188e-14	4.41602e-14	21.0528
NAB1	0.0874363	7.01523	8.20413	2.4645e-16	9.81618e-16	24.864
CD82	-0.0874057	7.40933	-5.78056	7.55822e-09	2.08972e-08	7.96439
PLD1	-0.0873815	6.87049	-12.0218	3.5716e-33	2.42586e-32	63.2563
PIR	-0.0873135	6.84869	-12.8131	1.95654e-37	1.46903e-36	73.004
U2SURP	-0.0872895	7.4548	-5.57674	2.48295e-08	6.63061e-08	6.80912
MRPS33	-0.0872749	7.25638	-6.34686	2.24562e-10	6.8219e-10	11.3911
KRT75	-0.087231	6.79344	-12.7606	3.82393e-37	2.84416e-36	72.338
CHD6	-0.0871923	7.03577	-7.76849	8.33208e-15	3.12984e-14	21.3968
SERPINB4	-0.0871196	6.84751	-10.0753	8.12386e-24	4.20252e-23	41.8884
SMC2	-0.0870023	6.95773	-8.94526	4.03343e-19	1.7874e-18	31.1938
H2AFZ	-0.0868189	8.68351	-4.40325	1.07204e-05	2.34421e-05	0.962152
FLG	-0.086817	6.76549	-20.9985	7.88622e-97	1.36918e-95	209.253
PHB2	-0.0867184	7.64437	-5.36527	8.17453e-08	2.1092e-07	5.65415
NDUFB11	-0.086716	8.16219	-5.16152	2.47337e-07	6.1635e-07	4.5835
ARID4A	0.0866378	7.26887	6.10353	1.05697e-09	3.09236e-09	9.87966
TMEM123	-0.0866171	7.59682	-5.35029	8.87998e-08	2.2875e-07	5.57402
CTNNB1	-0.0865393	7.10981	-6.64084	3.20069e-11	1.01872e-10	13.2957
ARMCX6	-0.0865236	6.94681	-9.14056	6.80347e-20	3.0928e-19	32.9522
ACP5	-0.0864923	6.85268	-11.9807	5.84513e-33	3.92795e-32	62.7671
FKBP5	0.0863981	7.06291	7.55193	4.47604e-14	1.63391e-13	19.7432
GOLGA2	-0.0862949	7.14052	-6.82294	9.17974e-12	3.0063e-11	14.5185
CMTM3	-0.0862183	6.82795	-13.5431	1.33888e-41	1.10908e-40	82.5373
CSNK2B	-0.0862121	7.55158	-5.50609	3.71483e-08	9.81688e-08	6.41833
SMS	0.0862016	7.02148	7.83654	4.8663e-15	1.85057e-14	21.926
GPBP1	0.0861112	7.78818	5.10338	3.36748e-07	8.29371e-07	4.28556
HDLBP	-0.0860487	7.2939	-6.11917	9.58496e-10	2.81203e-09	9.97501
F11R	-0.0859997	7.0555	-7.62158	2.61955e-14	9.64562e-14	20.27
IL6R	0.0859894	6.84329	12.5199	7.96895e-36	5.72553e-35	69.3205
TMEM87A	-0.0859496	7.34441	-5.88969	3.93241e-09	1.10754e-08	8.59993
HMGN1	-0.0858989	8.57411	-5.16704	2.4016e-07	5.98936e-07	4.61194
FAM162A	-0.085881	7.86152	-5.04652	4.53959e-07	1.10686e-06	3.9974
SORD	-0.0858796	6.90237	-10.3644	4.17888e-25	2.25567e-24	44.8275
HMGCR	-0.0858784	6.91625	-10.0537	1.00989e-23	5.21148e-23	41.6729
GAPDH	-0.0858644	10.5067	-5.68761	1.30666e-08	3.56911e-08	7.43239
ATF1	0.0857745	7.00273	8.06289	7.87577e-16	3.08459e-15	23.7192
DSE	0.0857716	6.94529	9.15061	6.20181e-20	2.83148e-19	33.0437
HN1	0.0856847	7.44571	5.49183	4.02738e-08	1.06295e-07	6.34
THAP9-AS1	0.0856497	7.36456	5.78514	7.35536e-09	2.03872e-08	7.99084
FGD6	0.0855987	6.96188	8.66695	4.77761e-18	2.03193e-17	28.7531
SVIL	0.085481	7.56037	5.17207	2.33791e-07	5.8351e-07	4.63791
SEMA5A	-0.0854371	6.91975	-9.27217	2.00795e-20	9.26084e-20	34.1584
ZNF273	0.0853563	6.90921	9.88679	5.37633e-23	2.71256e-22	40.0174
BMP2	0.0853549	6.81089	15.1658	1.17087e-51	1.15036e-50	105.582
RPL30	0.0853247	12.0897	11.4502	2.92896e-30	1.81969e-29	56.596
PPP1CC	0.085308	7.52781	5.42964	5.71398e-08	1.4901e-07	6.00099
ETV5	0.0852315	6.8535	11.6057	4.87294e-31	3.07568e-30	58.3759
DDX39A	-0.0851745	7.19559	-6.5161	7.39145e-11	2.30397e-10	12.477
EMC9	-0.0851665	6.91812	-9.96666	2.42361e-23	1.23262e-22	40.8062
HSD17B2	-0.085136	6.81654	-14.0606	1.09455e-44	9.55395e-44	89.6083
OAZ2	-0.0850616	7.32078	-5.94217	2.8603e-09	8.13542e-09	8.90979
STAP2	-0.0850537	7.23601	-6.36066	2.05333e-10	6.25574e-10	11.4786
RALB	-0.085009	6.96583	-8.77833	1.79279e-18	7.76549e-18	29.7207
NDUFA8	-0.0849926	7.27972	-6.26576	3.7873e-10	1.1353e-09	10.8808
RNF168	0.0849751	7.14604	6.60204	4.15928e-11	1.31721e-10	13.0394
CCDC124	-0.0849497	7.03794	-7.79023	7.02035e-15	2.65125e-14	21.5653
MAPKAPK3	-0.0848672	6.92231	-9.83845	8.68165e-23	4.3525e-22	39.5431
RPL41	0.0847183	12.6001	12.3276	8.65107e-35	6.06436e-34	66.9514
TRMT112	0.0847092	8.2043	4.98628	6.20769e-07	1.49917e-06	3.6957
RLF	0.0846543	7.03578	7.63739	2.31818e-14	8.56078e-14	20.3902
GAS2L1	0.0845727	7.0834	7.30546	2.86899e-13	1.01853e-12	17.9177
LINC00657	-0.0845694	7.29197	-5.97379	2.35804e-09	6.73408e-09	9.09781
ORMDL2	-0.0845636	7.116	-7.00031	2.63642e-12	8.85844e-12	15.7412
EPPK1	-0.0845474	6.83968	-12.3862	4.20308e-35	2.97597e-34	67.6685
PPP2CA	0.0845377	7.41739	5.67216	1.42998e-08	3.8825e-08	7.3448
STRA13	-0.08453	7.25604	-6.18472	6.3445e-10	1.87699e-09	10.3774
PDGFC	0.0844736	6.82717	13.2727	4.96436e-40	3.9671e-39	78.9448
ABCD3	-0.0844374	6.93916	-9.24416	2.60709e-20	1.19892e-19	33.9002
SLC16A10	-0.0843775	6.81976	-14.806	2.475e-49	2.36919e-48	100.253
SLC6A8	0.0843496	6.86762	11.1492	8.81911e-29	5.32762e-28	53.2179
ACSBG1	-0.0843121	6.7989	-16.6293	1.1326e-61	1.27483e-60	128.546
EPB41L2	-0.0842369	6.84873	-11.703	1.56716e-31	1.00213e-30	59.502
TMEM14C	-0.0842311	7.62182	-5.27863	1.31538e-07	3.34897e-07	5.19383
MED8	-0.08421	6.94088	-9.33425	1.12254e-20	5.24986e-20	34.7333
SMARCA4	-0.0841956	7.08553	-7.22623	5.14775e-13	1.80527e-12	17.3438
ANO1	-0.0841526	6.89354	-10.7718	5.56808e-27	3.18744e-26	49.1071
C1GALT1	0.0841034	6.94762	8.80422	1.42498e-18	6.19348e-18	29.9474
SSR4	-0.0839218	8.10185	-4.89301	1.00092e-06	2.37917e-06	3.23563
TMSB4X	-0.0838598	11.1919	-4.72654	2.2996e-06	5.29335e-06	2.43606
RAB10	-0.0838428	7.5701	-5.39571	6.90427e-08	1.79019e-07	5.81769
S100A13	0.0838417	7.19339	6.22784	4.8251e-10	1.4362e-09	10.6445
KRT79	-0.083792	6.77482	-16.6448	8.76642e-62	9.90246e-61	128.801
HMG20B	-0.0836694	7.21537	-6.27866	3.48675e-10	1.04967e-09	10.9615
VPS25	-0.0836507	7.09278	-7.18555	6.93378e-13	2.41558e-12	17.0514
COX17	-0.0835897	7.12986	-6.74103	1.61642e-11	5.22616e-11	13.9644
SESN3	-0.0835167	6.93344	-8.88418	6.98376e-19	3.05636e-18	30.6516
ASAP1	0.083405	6.94996	8.76578	2.00328e-18	8.65356e-18	29.6111
AK2	-0.0833656	7.26778	-6.1039	1.05454e-09	3.08666e-09	9.88191
HDAC2	-0.0832454	7.27061	-5.95667	2.61815e-09	7.47352e-09	8.99591
C1S	0.0832127	6.89424	9.6906	3.70634e-22	1.81648e-21	38.1068
ELF2	0.0831944	7.1305	6.66942	2.63654e-11	8.42125e-11	13.4854
TUBA1B	0.0831662	8.89832	4.28825	1.80944e-05	3.87642e-05	0.46298
YIF1A	-0.0831535	7.21006	-6.31322	2.79157e-10	8.43997e-10	11.1786
NT5C	-0.0830028	7.17018	-6.40879	1.50021e-10	4.61274e-10	11.7852
GNAS	0.0829634	7.61273	5.10744	3.29607e-07	8.12099e-07	4.30625
RAB31	0.0829583	6.79177	17.1169	3.31131e-65	3.94432e-64	136.653
FAM129B	-0.0828937	6.88405	-10.6122	3.08205e-26	1.73455e-25	47.4109
MYO5A	0.0828307	6.87682	10.6116	3.09908e-26	1.74258e-25	47.4055
PLBD1	-0.0827997	6.85514	-11.9426	9.21936e-33	6.12401e-32	62.3146
STX10	-0.0827012	7.02542	-7.68931	1.54885e-14	5.76338e-14	20.7868
DESI2	0.082695	7.0335	7.61257	2.80829e-14	1.03166e-13	20.2015
ZNF655	0.0826673	7.05017	7.31427	2.68741e-13	9.5514e-13	17.982
PLTP	-0.082599	7.13949	-6.45116	1.13587e-10	3.5181e-10	12.057
CDA	-0.0824987	6.77707	-21.8814	7.03678e-105	1.38056e-103	227.744
UCHL3	-0.0824917	7.25606	-6.10252	1.06367e-09	3.11051e-09	9.87351
CHID1	-0.0824174	7.05121	-7.38363	1.6019e-13	5.72223e-13	18.4901
BCL11B	0.0824051	7.10095	6.70925	2.00963e-11	6.45466e-11	13.7512
EFHD2	-0.0823645	6.96227	-8.63117	6.52888e-18	2.76376e-17	28.4449
RASGEF1B	0.0822608	6.9766	7.91162	2.67471e-15	1.03037e-14	22.5151
SNX2	0.0822331	7.18178	6.40755	1.51235e-10	4.64555e-10	11.7773
ZDHHC12	-0.0822189	7.11572	-6.88047	6.14542e-12	2.0262e-11	14.9116
SDHA	0.0822181	7.12222	6.75155	1.50362e-11	4.8714e-11	14.0352
GAN	-0.0822054	6.98972	-7.8879	3.23324e-15	1.24402e-14	22.3284
RRAS	0.0821992	6.91224	9.40933	5.52821e-21	2.6163e-20	35.4336
FAT1	0.0821677	6.92973	8.70985	3.28e-18	1.40063e-17	29.1243
RALGDS	0.0821529	7.02923	7.61522	2.75145e-14	1.01137e-13	20.2216
BCL2L13	0.0821304	6.97066	8.34917	7.32524e-17	2.99484e-16	26.06
PFDN6	-0.0820996	7.13909	-6.63333	3.36766e-11	1.07133e-10	13.2459
TINAGL1	-0.082081	6.79188	-16.9872	2.94678e-64	3.45171e-63	134.475
PLK3	-0.0820518	7.10414	-6.58587	4.63683e-11	1.46187e-10	12.9331
PPP1R1C	-0.0820279	6.80893	-13.1315	3.18396e-39	2.49096e-38	77.0973
NCBP2	-0.081972	7.18011	-6.26533	3.7979e-10	1.13793e-09	10.8781
PTK6	-0.0819357	6.85932	-11.847	2.87551e-32	1.8632e-31	61.1852
ANGPTL4	-0.0818542	7.12972	-6.16596	7.14252e-10	2.11012e-09	10.2618
RPS29	-0.0818274	11.2031	-8.7912	1.59954e-18	6.9379e-18	29.8333
SIAH2	0.0816194	6.98195	8.08339	6.66166e-16	2.62042e-15	23.8841
SLC7A1	0.0814087	6.93642	8.71221	3.21269e-18	1.37281e-17	29.1448
FAAP20	-0.081369	7.1816	-6.25227	4.12873e-10	1.23472e-09	10.7966
CHPT1	-0.0813578	6.89627	-9.69082	3.69846e-22	1.81402e-21	38.1089
PRC1	-0.0813528	6.89441	-9.95463	2.73382e-23	1.38816e-22	40.6869
XIST	-0.0813469	8.00757	-4.80418	1.56535e-06	3.66986e-06	2.80553
IMP3	0.0812607	7.99352	4.7531	2.01745e-06	4.66932e-06	2.56176
ARID4B	0.0811988	7.38833	5.36751	8.07354e-08	2.08484e-07	5.66619
PSMD7	-0.0811894	7.60318	-5.06493	4.1225e-07	1.00827e-06	4.09036
TFAP2C	0.0811244	7.40103	5.27971	1.30765e-07	3.33196e-07	5.19953
RPS23	-0.0811217	12.3043	-10.8568	2.21559e-27	1.28338e-26	50.0208
PSAT1	-0.0810783	7.1153	-6.5926	4.43177e-11	1.40071e-10	12.9773
DHRS1	-0.081072	7.03809	-7.41479	1.26764e-13	4.55128e-13	18.7201
S100A1	-0.081053	6.8131	-11.8237	3.78773e-32	2.44428e-31	60.9117
ZNF667-AS1	-0.0810509	7.0446	-7.26614	3.8376e-13	1.35557e-12	17.6321
CCDC115	-0.0810344	7.27766	-5.89497	3.80895e-09	1.0742e-08	8.63098
FAM96B	-0.0810315	7.37783	-5.59586	2.22465e-08	5.9584e-08	6.91573
SF3B5	-0.0810283	8.20246	-4.86608	1.14719e-06	2.71969e-06	3.1044
ACAT1	-0.0808584	7.14721	-6.34607	2.25719e-10	6.85047e-10	11.3861
FAM133B	0.0808397	7.38944	5.26716	1.40009e-07	3.55748e-07	5.13347
HM13	-0.0807995	7.00485	-7.69064	1.53293e-14	5.71086e-14	20.797
KPNB1	-0.080694	7.42768	-5.31738	1.06422e-07	2.72705e-07	5.39881
LUZP1	0.0806742	7.74891	4.71156	2.47518e-06	5.68717e-06	2.36544
PAPSS1	-0.0806623	7.06457	-7.08846	1.40218e-12	4.79527e-12	16.3604
CALR	0.080569	8.12915	4.48618	7.2922e-06	1.61689e-05	1.33031
MAP3K2	0.0804959	7.13732	6.4332	1.27829e-10	3.94379e-10	11.9416
PDCD5	-0.0804935	7.59938	-5.00978	5.49669e-07	1.33254e-06	3.81294
HNRNPAB	-0.0804887	7.99076	-4.66288	3.13867e-06	7.1443e-06	2.13759
ODF3B	0.0804203	7.08049	6.89602	5.51071e-12	1.82072e-11	15.0185
CTSF	0.0804172	7.04944	7.07126	1.58694e-12	5.40379e-12	16.239
ALDOC	-0.0804154	6.86193	-11.1213	1.2035e-28	7.23585e-28	52.9095
ACOT9	0.080388	6.82563	12.7282	5.77772e-37	4.2673e-36	71.9279
TMEM97	-0.0803562	6.8565	-11.0419	2.90537e-28	1.73528e-27	52.0354
TSFM	-0.0802931	7.10268	-6.88878	5.79794e-12	1.91462e-11	14.9687
FAM207A	-0.0802613	6.9633	-8.32103	9.28447e-17	3.77879e-16	25.8263
NUDT4	-0.0802068	7.03999	-7.06606	1.64743e-12	5.59472e-12	16.2023
KRTCAP2	-0.0801801	7.11736	-6.61211	3.88638e-11	1.23325e-10	13.1058
PET100	-0.0800178	7.16985	-6.27183	3.64295e-10	1.09409e-09	10.9188
RP11-411K7.1	-0.0800031	6.82637	-13.2206	9.88092e-40	7.83672e-39	78.2605
ATP6AP2	-0.0799097	7.53494	-5.15817	2.51797e-07	6.26478e-07	4.56624
GALNT11	-0.079781	6.90394	-9.29527	1.61791e-20	7.4892e-20	34.3719
DYNLT1	0.0797278	7.47447	5.21408	1.86608e-07	4.69633e-07	4.85571
RAB11FIP1	-0.079541	6.93706	-8.54929	1.32792e-17	5.57289e-17	27.7443
UBE2C	-0.07944	6.80215	-14.4761	3.00759e-47	2.72662e-46	95.4755
SCRG1	-0.0793959	6.82264	-11.9309	1.06046e-32	7.00743e-32	62.1757
PPHLN1	0.0793571	7.293	5.69265	1.26867e-08	3.46683e-08	7.46105
CELSR2	-0.0793542	6.89727	-9.70821	3.12154e-22	1.537e-21	38.2767
PIK3IP1	0.0792777	7.15213	6.03713	1.59704e-09	4.60647e-09	9.4774
SRM	-0.0792583	7.04021	-7.17471	7.50433e-13	2.61004e-12	16.9738
ZNF292	-0.0792455	7.25752	-5.59636	2.21819e-08	5.94361e-08	6.91855
HPGD	-0.0792139	6.83031	-12.3502	6.55479e-35	4.61018e-34	67.227
BCL7B	0.0791132	7.03629	7.22216	5.30411e-13	1.85805e-12	17.3144
SNRPE	-0.0790772	8.10848	-4.67092	3.01845e-06	6.87807e-06	2.17505
TSR2	-0.0790729	7.11643	-6.51945	7.22842e-11	2.25648e-10	12.4989
METRNL	-0.0790434	6.79674	-17.0668	7.71021e-65	9.11559e-64	135.811
ZNF185	-0.0790276	6.88032	-10.3481	4.94911e-25	2.65784e-24	44.6599
UBE2V2	-0.0790221	7.29263	-5.68346	1.33873e-08	3.65196e-08	7.40884
F2R	-0.079006	6.92439	-9.06369	1.37687e-19	6.20129e-19	32.2556
CBLC	-0.0789555	6.94313	-8.72392	2.89818e-18	1.24177e-17	29.2465
RRM1	-0.0789037	7.10877	-6.52192	7.11059e-11	2.22079e-10	12.5149
MGMT	-0.078808	7.2166	-5.94896	2.7444e-09	7.82332e-09	8.95006
HIGD1A	-0.0786968	7.11678	-6.57516	4.98239e-11	1.5695e-10	12.8628
C12orf29	-0.0786956	6.99076	-7.78939	7.06681e-15	2.6672e-14	21.5588
NIFK	0.0786937	7.51938	4.9799	6.41575e-07	1.54823e-06	3.66393
LIMS1	0.0786124	7.12373	6.36828	1.95408e-10	5.95622e-10	11.527
FBXO32	0.07856	7.10545	6.06749	1.32311e-09	3.83908e-09	9.66076
HCAR2	-0.0785127	7.08449	-6.29078	3.22554e-10	9.71957e-10	11.0376
RGS12	-0.0785037	7.19279	-6.00719	1.9209e-09	5.52053e-09	9.29751
RCAN3	-0.0784431	6.93609	-8.56093	1.20092e-17	5.04325e-17	27.8435
BZW2	0.0783516	7.40933	5.28136	1.29595e-07	3.30481e-07	5.20822
CTC-526N19.1	-0.078277	6.84576	-11.8526	2.68918e-32	1.74604e-31	61.2518
COPS4	0.0782289	7.14506	6.27185	3.64237e-10	1.09409e-09	10.9189
TCEAL2	-0.0782075	6.8181	-12.7522	4.25641e-37	3.16212e-36	72.2315
PRPF6	-0.0782054	7.25443	-5.72203	1.06795e-08	2.92209e-08	7.62839
MGLL	-0.0781545	6.83478	-11.6955	1.71007e-31	1.09131e-30	59.4153
ST6GALNAC2	0.0781422	7.08256	6.68519	2.36827e-11	7.59117e-11	13.5905
SUN2	-0.0781393	6.8374	-11.9027	1.48316e-32	9.74975e-32	61.8426
SERINC2	0.0781311	6.91388	9.08361	1.14763e-19	5.17986e-19	32.4355
PRSS8	-0.0781256	7.05238	-6.93897	4.07286e-12	1.35413e-11	15.3148
DYNC1I2	-0.0781063	7.42398	-5.09467	3.52595e-07	8.68063e-07	4.24118
RBX1	-0.0780993	8.12606	-4.68813	2.77572e-06	6.34322e-06	2.25547
CANX	-0.0780484	7.4773	-5.0016	5.73469e-07	1.38811e-06	3.77208
WASF2	0.0780352	7.70881	4.70519	2.55358e-06	5.85457e-06	2.33551
TUFT1	0.0779646	7.08926	6.51645	7.37399e-11	2.29965e-10	12.4794
NIPAL4	-0.0778657	6.84584	-11.9982	4.74365e-33	3.20474e-32	62.9745
TM2D3	0.0778213	7.14225	6.23795	4.52424e-10	1.34982e-09	10.7073
SLC25A6	-0.077738	9.68508	-5.3479	8.99771e-08	2.31688e-07	5.56127
UNG	-0.0776881	6.9392	-8.45435	3.00017e-17	1.24181e-16	26.9403
PTPRE	-0.0776775	6.88953	-9.52094	1.90935e-21	9.16631e-21	36.485
OSTC	-0.077639	7.50839	-5.07112	3.99091e-07	9.78353e-07	4.12166
SERPINB1	0.0776246	6.99241	7.17446	7.51793e-13	2.61334e-12	16.972
DOCK1	0.0776149	6.90925	8.96353	3.42027e-19	1.5178e-18	31.3567
CDC42SE1	-0.0776079	6.9812	-7.47992	7.74961e-14	2.80785e-13	19.2036
PGP	-0.0775668	6.86691	-10.6383	2.33366e-26	1.31921e-25	47.6866
NOP10	-0.0775328	7.74543	-4.78646	1.70988e-06	3.99244e-06	2.72066
SSR1	-0.0774694	7.21424	-5.80926	6.37216e-09	1.77574e-08	8.13036
NDUFA2	-0.0774369	7.57929	-4.89508	9.90473e-07	2.35609e-06	3.24574
WDR66	-0.0773827	7.01971	-7.17164	7.67395e-13	2.66465e-12	16.9519
ACOT13	-0.0773271	6.97867	-7.83259	5.02141e-15	1.90772e-14	21.8951
MTDH	0.0772807	8.21556	4.47329	7.74562e-06	1.71443e-05	1.27264
SREBF1	-0.0772642	6.85388	-10.9707	6.37218e-28	3.75516e-27	51.2565
MRPS26	-0.0772463	7.46306	-5.18417	2.19127e-07	5.48589e-07	4.70048
C5orf38	-0.0771802	6.90027	-8.90095	6.00907e-19	2.63891e-18	30.8001
RPL7A	-0.0771621	12.1062	-9.88401	5.52687e-23	2.7863e-22	39.9901
C16orf74	-0.0771272	6.82723	-12.1724	5.78427e-34	3.98857e-33	65.0642
TP53RK	-0.0770915	7.08139	-6.69423	2.22673e-11	7.14471e-11	13.6508
TMEM167A	-0.0770675	7.08559	-6.61565	3.79477e-11	1.20478e-10	13.1291
GALK1	-0.0770308	6.85223	-11.3042	1.54363e-29	9.46032e-29	54.9468
SMAD5	0.0769995	7.18208	5.83128	5.58659e-09	1.56163e-08	8.25832
CCT6A	-0.0769761	7.82896	-4.59297	4.39707e-06	9.93023e-06	1.81445
RHOBTB3	-0.0769363	6.81057	-14.2019	1.49991e-45	1.31466e-44	91.5856
ACBD6	-0.076798	7.03856	-7.00555	2.53996e-12	8.54337e-12	15.7777
RILPL2	0.076731	7.01062	7.07455	1.54988e-12	5.28759e-12	16.2622
CLTC	-0.0767206	7.05412	-6.87658	6.31508e-12	2.07997e-11	14.885
CENPC	0.0766658	7.09701	6.22937	4.77841e-10	1.42297e-09	10.654
ARPC4	-0.0766498	7.39771	-5.20834	1.9246e-07	4.83591e-07	4.82587
MAGED2	-0.0766467	7.14531	-6.05725	1.40995e-09	4.08358e-09	9.59881
IL1R2	-0.076646	6.9398	-7.18199	7.11601e-13	2.47634e-12	17.026
TOP2B	-0.0765228	7.07165	-6.62103	3.65927e-11	1.16234e-10	13.1647
TCF25	-0.0764904	7.56213	-4.76368	1.91453e-06	4.44899e-06	2.61205
RBM47	-0.0764741	6.87358	-10.0404	1.15535e-23	5.9524e-23	41.5397
S100A11	-0.0764293	10.2154	-5.04693	4.52974e-07	1.10489e-06	3.9995
LURAP1L	0.0764155	6.91736	8.28136	1.29509e-16	5.2274e-16	25.4981
AHNAK	0.0763524	8.67656	4.40342	1.07123e-05	2.34325e-05	0.962873
TP53TG1	0.0763271	7.34443	5.20629	1.94595e-07	4.88569e-07	4.81521
RYBP	0.0762996	7.01325	7.12402	1.08451e-12	3.73508e-12	16.6125
SLC1A4	0.0762776	6.81148	13.3939	9.91291e-41	7.98301e-40	80.5466
RHOB	-0.0762757	8.0064	-3.71285	0.000205507	0.000395355	-1.83659
PSMG3	-0.0762458	7.15118	-6.1023	1.06512e-09	3.11332e-09	9.87218
GLO1	-0.0761972	7.30526	-5.39757	6.8333e-08	1.77324e-07	5.8277
PSMB5	-0.0761632	7.85786	-4.67418	2.97091e-06	6.77462e-06	2.19028
POLR2L	-0.0761381	8.10132	-4.32618	1.5247e-05	3.28863e-05	0.626137
XAF1	0.07613	6.85624	10.1818	2.74774e-24	1.44501e-23	42.9619
NFIB	-0.0760619	7.87365	-4.34335	1.41027e-05	3.05118e-05	0.700513
HIP1	0.0760445	6.86001	10.0931	6.77814e-24	3.51786e-23	42.0677
SNRNP200	-0.0759849	7.03404	-6.90221	5.27614e-12	1.74504e-11	15.0611
KMT2E	0.0759218	7.81299	4.46212	8.16057e-06	1.80249e-05	1.22276
POLR2J	-0.0759007	7.38469	-5.21027	1.90475e-07	4.79175e-07	4.83588
MTRNR2L12	-0.075823	7.20991	-5.66398	1.49975e-08	4.06672e-08	7.29853
SEPP1	0.0757942	8.02167	4.02491	5.72109e-05	0.000116574	-0.630431
FAM136A	-0.0757821	7.0339	-7.0161	2.35581e-12	7.92817e-12	15.8515
ARHGEF28	0.0757691	6.93972	8.06941	7.46729e-16	2.92823e-15	23.7717
NOB1	0.0757258	7.40982	5.11298	3.201e-07	7.8929e-07	4.3345
VKORC1	-0.0757122	7.28951	-5.40691	6.48706e-08	1.68547e-07	5.87806
TM7SF3	0.0756565	7.06178	6.54251	6.19905e-11	1.94184e-10	12.6491
EPS8L1	-0.0756447	6.77276	-20.0253	2.53371e-88	4.01402e-87	189.716
RBP7	-0.0756446	6.84249	-10.9767	5.9687e-28	3.52175e-27	51.3213
CAPZB	-0.0756288	7.84051	-4.54962	5.40654e-06	1.21022e-05	1.61655
MAP2K2	-0.0755973	6.86931	-10.2378	1.54763e-24	8.19327e-24	43.5305
PPP2R5C	0.0755648	7.05836	6.60299	4.13255e-11	1.31005e-10	13.0457
NOV	0.0755215	6.8546	9.69653	3.49878e-22	1.71874e-21	38.1638
RALY	-0.0754469	7.21554	-5.75506	8.79017e-09	2.41768e-08	7.8176
SPRR2D	-0.0753953	6.78752	-14.2919	4.19125e-46	3.71468e-45	92.8542
TCEAL3	0.0753494	6.9662	7.3977	1.44141e-13	5.15475e-13	18.5939
MMP24-AS1	-0.0752826	7.01362	-7.15094	8.92174e-13	3.0844e-12	16.804
PSMD13	-0.0752283	7.25644	-5.55048	2.88572e-08	7.67064e-08	6.66327
BSPRY	-0.0751788	6.78392	-19.0457	3.77976e-80	5.3346e-79	170.948
LSM5	-0.0751589	7.73134	-4.58347	4.60136e-06	1.03731e-05	1.77095
CRB3	-0.0750331	6.94942	-8.07379	7.20538e-16	2.82903e-15	23.8068
MRPS7	-0.0750215	7.27805	-5.46332	4.72987e-08	1.24215e-07	6.18415
RYK	0.0750067	6.91889	8.39089	5.14762e-17	2.11546e-16	26.4079
PLEKHF2	0.075004	6.97947	7.51001	6.16509e-14	2.24143e-13	19.4285
TMEM189	-0.074997	6.96124	-7.8365	4.86808e-15	1.85057e-14	21.9256
SMARCC1	-0.0749826	7.26324	-5.42655	5.81344e-08	1.51542e-07	5.98427
PAICS	0.0749524	7.18813	5.78709	7.27086e-09	2.01643e-08	8.00207
HMGCS2	-0.0748628	6.82403	-11.9716	6.52309e-33	4.37427e-32	62.6582
PHF11	0.0748261	6.98859	7.25408	4.19458e-13	1.47837e-12	17.5448
RAB3D	-0.0747653	6.94011	-8.3111	1.00923e-16	4.09444e-16	25.744
SNCA	0.0747514	6.82092	12.1863	4.88447e-34	3.37914e-33	65.2321
RPS15A	-0.0747449	12.2258	-9.82981	9.45536e-23	4.73291e-22	39.4586
NUCB2	-0.0747125	6.99152	-7.0278	2.16696e-12	7.30816e-12	15.9335
CH17-360D5.2	0.0746964	6.90684	8.78024	1.76271e-18	7.64042e-18	29.7374
CKMT1B	-0.0746451	6.96285	-7.75145	9.52595e-15	3.57195e-14	21.265
HNRNPA3	-0.0746236	8.3992	-4.27081	1.95678e-05	4.18075e-05	0.388431
TMEM134	-0.0745584	7.79153	-4.52515	6.07059e-06	1.35312e-05	1.50568
SERTAD4	-0.0745379	7.0429	-6.38264	1.77954e-10	5.44255e-10	11.6184
ANXA11	0.0744997	7.10012	6.23382	4.64475e-10	1.38447e-09	10.6817
SSFA2	-0.0743876	7.22915	-5.29518	1.20181e-07	3.07092e-07	5.28117
EIF3J	-0.0743501	7.39404	-4.93742	7.9815e-07	1.91224e-06	3.45358
MEGF9	-0.0743333	6.96416	-7.67278	1.76152e-14	6.52792e-14	20.6602
DUSP22	-0.0743194	6.9662	-7.67925	1.67508e-14	6.22945e-14	20.7097
SKP1	-0.0743075	8.93906	-4.89558	9.87964e-07	2.35189e-06	3.24818
CTSS	0.0742111	6.80734	13.3571	1.61932e-40	1.29894e-39	80.0587
DBP	0.0741672	7.10339	6.10034	1.07824e-09	3.14876e-09	9.86024
MRPL21	-0.0741623	7.22771	-5.53948	3.07266e-08	8.15045e-08	6.60239
RPL18	-0.0741473	11.8957	-9.71832	2.82798e-22	1.39462e-21	38.3744
RHOT1	-0.0741325	7.00835	-7.10577	1.23754e-12	4.24826e-12	16.483
A1BG	-0.0741231	6.82525	-11.8915	1.69439e-32	1.11193e-31	61.7104
ANAPC7	-0.0740798	6.9142	-8.65617	5.24978e-18	2.22975e-17	28.6601
PRADC1	-0.0739948	6.93183	-8.30018	1.10612e-16	4.47603e-16	25.6536
EIF3B	-0.073941	7.03	-6.83076	8.69391e-12	2.8531e-11	14.5718
UROS	-0.0739374	6.91655	-8.7173	3.07201e-18	1.31536e-17	29.189
SNW1	0.0739233	7.45866	4.82783	1.39069e-06	3.27613e-06	2.91927
ZNF503	0.0738547	7.10406	5.82322	5.86243e-09	1.63729e-08	8.21145
ATP6V1E1	0.0738107	7.37946	5.03588	4.79877e-07	1.16826e-06	3.94386
SCAMP2	-0.0736893	6.95386	-7.78033	7.58998e-15	2.86126e-14	21.4886
DPM1	0.0736324	7.3912	5.03118	4.91764e-07	1.19628e-06	3.92026
CAMK1D	-0.0736107	6.90051	-8.88075	7.20207e-19	3.1483e-18	30.6212
PPARA	-0.0736095	6.92222	-8.18974	2.77667e-16	1.10388e-15	24.7464
GAS7	-0.0735754	6.79164	-16.3925	5.42415e-60	5.97788e-59	124.691
HMGXB4	-0.0735641	7.04324	-6.59286	4.42405e-11	1.39911e-10	12.979
NDUFB1	-0.0735033	7.60612	-4.57492	4.79324e-06	1.07827e-05	1.73182
UBA1	-0.0735025	7.00237	-7.10118	1.27929e-12	4.38921e-12	16.4504
SRD5A1	-0.0734936	7.16304	-5.74636	9.25389e-09	2.54191e-08	7.76763
NDUFA9	-0.0734335	7.23384	-5.54815	2.92444e-08	7.7638e-08	6.65034
RNF141	0.0734287	7.02931	6.72246	1.836e-11	5.91497e-11	13.8397
CARHSP1	-0.0734132	7.15473	-5.75715	8.68206e-09	2.3921e-08	7.82963
PSMB7	-0.0734105	7.98438	-4.44153	8.98116e-06	1.97754e-05	1.13121
ITGAE	-0.0733922	7.09165	-6.24079	4.4429e-10	1.3268e-09	10.725
COMMD3	-0.0733664	7.28224	-5.30574	1.13437e-07	2.90211e-07	5.33705
ANGPTL2	-0.0733345	6.8988	-8.52748	1.60265e-17	6.71694e-17	27.5588
ALKBH5	0.0732969	7.05266	6.41051	1.48338e-10	4.56321e-10	11.7962
PRKAR2A	-0.0732914	7.11777	-5.98172	2.24628e-09	6.4323e-09	9.1451
TSPAN14	-0.073289	6.95122	-7.81637	5.70988e-15	2.1615e-14	21.7687
ANKRD11	-0.073251	7.30364	-5.0369	4.77323e-07	1.16249e-06	3.949
RAB7B	-0.0732285	7.02524	-6.76833	1.33957e-11	4.34881e-11	14.1483
IL1RN	0.0731611	7.35621	4.96957	6.76654e-07	1.63102e-06	3.61264
WWP1	0.0731005	6.92887	8.07355	7.2191e-16	2.83266e-15	23.805
MRPL28	-0.0730633	7.13365	-6.00314	1.96939e-09	5.65475e-09	9.27323
COA1	-0.0729792	6.99615	-7.08748	1.41213e-12	4.82668e-12	16.3535
CTSA	-0.0729415	7.0017	-7.03071	2.12242e-12	7.16937e-12	15.9538
ZCCHC6	-0.0729133	7.065	-6.34127	2.32852e-10	7.0636e-10	11.3557
MDH1	-0.0728818	7.68289	-4.52153	6.17542e-06	1.37552e-05	1.4893
PPP1R7	-0.0727434	7.21733	-5.53608	3.13275e-08	8.30638e-08	6.5836
LLNLR-245B6.1	-0.0726993	6.9213	-8.21942	2.17083e-16	8.6628e-16	24.989
TMEM263	0.0726778	6.88892	8.73531	2.62168e-18	1.12635e-17	29.3455
TGFBR3	0.0726621	6.87478	9.36275	8.58493e-21	4.03581e-20	34.9984
TRAPPC2L	-0.0726381	7.25364	-5.38945	7.14879e-08	1.85208e-07	5.78398
CLPP	-0.0725784	7.0571	-6.51447	7.47182e-11	2.32787e-10	12.4665
MKRN1	0.0725772	7.24322	5.37031	7.94977e-08	2.05456e-07	5.68115
TMEM243	0.0725547	7.01658	6.74868	1.53368e-11	4.96623e-11	14.0158
B3GALNT2	0.0725524	6.93526	7.79049	7.00586e-15	2.64735e-14	21.5674
RP11-521D12.5	-0.0725421	6.81721	-12.879	8.41361e-38	6.39293e-37	73.8427
LONRF1	0.0725314	7.00983	6.75286	1.49014e-11	4.83265e-11	14.044
DGKA	0.0724849	6.90952	8.37797	5.74298e-17	2.35555e-16	26.2999
WDR45B	-0.0724068	7.18294	-5.594	2.24859e-08	6.01999e-08	6.90534
SPATS2	0.0723846	7.16272	5.57467	2.51256e-08	6.70405e-08	6.79762
SLC38A1	-0.0723653	7.1211	-5.91893	3.29436e-09	9.32814e-09	8.77224
CXCR4	-0.0723639	6.81493	-10.4978	1.03449e-25	5.73037e-25	46.2109
AKAP13	-0.0723385	7.07998	-6.11922	9.58165e-10	2.81203e-09	9.97535
COBL	-0.0722698	6.85406	-10.633	2.46762e-26	1.3937e-25	47.6313
EIF2S3	-0.0722543	7.4685	-4.64128	3.48492e-06	7.91538e-06	2.03725
PTPN2	0.0722069	7.1751	5.55588	2.79801e-08	7.44999e-08	6.69322
SQSTM1	0.0721638	7.85765	4.09058	4.32014e-05	8.88855e-05	-0.364243
OLFM2	0.072045	7.01332	6.72313	1.8275e-11	5.89059e-11	13.8442
FAM195B	-0.0720154	6.9243	-8.01782	1.13629e-15	4.43666e-15	23.3581
MANF	-0.0720001	7.14735	-5.72641	1.04079e-08	2.85149e-08	7.65342
FBL	0.0719888	8.27399	4.16217	3.1658e-05	6.61011e-05	-0.0691475
CRIM1	-0.071977	6.91981	-7.81125	5.94603e-15	2.24955e-14	21.7288
RAB5B	-0.0719573	6.99445	-7.09658	1.32243e-12	4.52742e-12	16.4179
PGRMC2	0.0719325	7.30837	5.03497	4.82152e-07	1.17335e-06	3.9393
GAR1	-0.0719066	7.17249	-5.62941	1.83295e-08	4.93853e-08	7.10372
ARL16	-0.071894	7.09273	-6.0775	1.24321e-09	3.6122e-09	9.72147
TUBG1	-0.0718862	6.91234	-8.44577	3.22813e-17	1.33529e-16	26.8681
MT-ND4	0.0718316	11.871	9.57823	1.10114e-21	5.31447e-21	37.0295
TCF4	0.071809	7.05132	6.11688	9.7234e-10	2.85133e-09	9.96103
NUAK1	-0.0717491	6.94622	-7.24853	4.36949e-13	1.5383e-12	17.5047
DPCD	-0.0717212	6.84995	-10.4254	2.21135e-25	1.20805e-24	45.4581
GEM	0.0717116	6.78215	15.661	6.02529e-55	6.24915e-54	113.121
ZNF704	0.0716974	6.82428	11.2283	3.63622e-29	2.21352e-28	54.0968
KMT2A	0.0716938	7.14384	5.58333	2.39084e-08	6.38734e-08	6.84581
RRBP1	-0.0716719	7.29759	-4.9287	8.34524e-07	1.99788e-06	3.41066
CDH13	0.0716679	7.06117	6.1297	8.97233e-10	2.63718e-09	10.0394
CES2	-0.0716452	7.08984	-5.99051	2.12831e-09	6.10551e-09	9.19764
JTB	-0.0716193	7.7752	-4.38739	1.15316e-05	2.51378e-05	0.892528
PAK2	0.0715804	7.33542	4.91236	9.07116e-07	2.16268e-06	3.33036
OAZ1	0.0715763	9.65132	5.24511	1.57808e-07	3.99055e-07	5.01775
ZC3H11A	0.0715499	7.17737	5.48555	4.17288e-08	1.09907e-07	6.3056
TRAK1	0.0715351	6.98494	7.06477	1.66272e-12	5.6406e-12	16.1933
HERPUD1	0.0714605	7.83536	4.07092	4.70124e-05	9.63199e-05	-0.444404
BIRC5	-0.0714377	6.87152	-9.06389	1.37444e-19	6.19477e-19	32.2573
RBM25	0.0713941	8.10598	4.07508	4.61792e-05	9.46434e-05	-0.427451
COQ9	-0.0713263	6.97692	-7.2179	5.4723e-13	1.91379e-12	17.2837
UBE2R2	0.0713234	7.12855	5.8259	5.76945e-09	1.61204e-08	8.227
KLF3	0.0712569	7.3852	4.68066	2.87859e-06	6.57118e-06	2.22056
PPP2R2A	-0.0711521	7.36371	-4.84131	1.29965e-06	3.07079e-06	2.98438
GNAL	-0.0711462	6.81026	-12.4597	1.68863e-35	1.20641e-34	68.5744
PCF11	-0.0711138	7.37229	-4.77114	1.84506e-06	4.297e-06	2.64756
RPS8	-0.0710975	12.6971	-8.93952	4.24771e-19	1.88104e-18	31.1427
FGL2	-0.0710773	6.81427	-11.3551	8.66856e-30	5.3281e-29	55.5193
HNRNPM	-0.0710532	7.94378	-4.10499	4.05974e-05	8.3691e-05	-0.30527
DDR1	0.0710015	7.20642	5.33829	9.48725e-08	2.43798e-07	5.50999
CYB561	-0.070989	6.90725	-8.45679	2.9384e-17	1.21703e-16	26.9608
MIF	-0.0709567	7.72099	-4.23148	2.33208e-05	4.95255e-05	0.221427
RP5-821D11.7	-0.0708993	6.93049	-7.65577	2.01036e-14	7.43706e-14	20.5303
CHMP2A	-0.070865	8.0366	-4.20577	2.61344e-05	5.51679e-05	0.113086
PYDC1	-0.0708364	6.77898	-17.4939	5.24342e-68	6.43945e-67	143.078
MRPL24	-0.0708192	7.08652	-6.05579	1.42277e-09	4.11882e-09	9.58999
CHMP1A	-0.0707063	7.11955	-5.90197	3.65093e-09	1.03056e-08	8.67221
POP5	-0.0705106	7.03761	-6.42734	1.32845e-10	4.09453e-10	11.904
OGFRL1	-0.0704495	7.07364	-5.98295	2.22935e-09	6.38671e-09	9.15246
FLNB	-0.0704322	7.1019	-5.85011	4.99069e-09	1.39938e-08	8.36805
LPCAT3	0.0703727	7.01955	6.54995	5.89852e-11	1.85044e-10	12.6977
POR	-0.0703191	6.91204	-8.32702	8.82794e-17	3.5976e-16	25.876
DAP	0.0703138	7.02984	6.34755	2.23565e-10	6.79489e-10	11.3955
IDH3A	0.0702664	7.02663	6.42103	1.38455e-10	4.26331e-10	11.8636
SERPINB6	-0.0702566	6.8599	-10.0214	1.39917e-23	7.18523e-23	41.3501
PXMP2	-0.0702188	6.91287	-8.16075	3.52856e-16	1.40015e-15	24.5103
LINC00493	0.0702048	7.65197	4.30034	1.7136e-05	3.67979e-05	0.514827
TPGS2	-0.0701893	7.07837	-6.08458	1.18961e-09	3.46282e-09	9.76443
SNX6	-0.0701838	7.35424	-4.78623	1.71182e-06	3.99552e-06	2.71957
NIPSNAP3A	-0.0701402	6.96033	-7.27918	3.48523e-13	1.23316e-12	17.7267
ARHGDIA	0.0701197	7.45328	4.61216	4.01023e-06	9.076e-06	1.90268
AP2M1	-0.070086	7.68803	-4.35052	1.365e-05	2.95626e-05	0.731627
CTDSPL	0.0700829	6.95654	7.2744	3.61053e-13	1.27678e-12	17.692
HBEGF	-0.0700823	7.29023	-4.30791	1.65605e-05	3.56104e-05	0.547374
CDK1	-0.0700208	6.78001	-17.4257	1.69924e-67	2.07878e-66	141.907
HNRNPA1	0.0700037	10.3624	5.78263	7.46577e-09	2.06596e-08	7.97635
ARPP19	0.0699881	7.21322	5.19856	2.02848e-07	5.08887e-07	4.77507
AR	0.0699659	7.00108	6.59561	4.34302e-11	1.37471e-10	12.9971
MVP	0.0698473	7.03073	6.40789	1.50907e-10	4.63772e-10	11.7794
SNRNP70	-0.0695799	7.29537	-4.89542	9.88731e-07	2.35283e-06	3.24743
MT-ND6	-0.0695619	7.01834	-6.35054	2.19265e-10	6.66999e-10	11.4145
FAM83G	0.069478	6.89503	8.46854	2.65754e-17	1.10287e-16	27.0599
LINC01420	-0.0694534	7.22228	-5.22498	1.75952e-07	4.43872e-07	4.91254
FGFR1OP2	0.0694191	7.08408	5.85227	4.92639e-09	1.38196e-08	8.38066
KNOP1	-0.0693578	7.10097	-5.68412	1.33358e-08	3.63949e-08	7.41259
NUDT1	-0.069311	7.11713	-5.7661	8.23475e-09	2.27181e-08	7.88105
HERC2	-0.0692273	6.9789	-6.79389	1.12279e-11	3.66194e-11	14.3212
TM9SF2	-0.0690046	7.07397	-5.94383	2.83142e-09	8.06052e-09	8.91967
PNKD	-0.0689411	7.17065	-5.34395	9.1957e-08	2.36594e-07	5.5402
NBEAL1	0.0688429	7.81746	4.12242	3.76448e-05	7.78319e-05	-0.233613
[truncated: 2,415 more rows]

## Sheet: IFE KRT15 basal
	logFC	AveExpr	t	P.Value	adj.P.Val	B
KRT15	3.11809	10.3775	85.2656	0	0	3081.69
CXCL14	2.44631	10.5661	88.5686	0	0	3288.82
APOE	-1.8989	9.28211	-77.1532	0	0	2589.76
DMKN	-1.82902	10.4899	-77.563	0	0	2613.78
DST	1.81764	9.25784	65.0117	0	0	1904.35
KRT14	1.63268	12.8611	62.3074	0	0	1761.7
KRT10	-1.58771	11.0216	-61.1272	0	0	1700.77
KRT1	-1.55715	10.4248	-59.3521	0	0	1610.6
POSTN	1.51597	7.32956	79.0407	0	0	2702.17
CYR61	1.34749	7.63941	57.0967	0	0	1498.79
CALML3	-1.34543	7.93149	-56.6819	0	0	1478.6
S100A14	-1.334	9.84065	-61.5177	0	0	1721.05
CCL2	1.3201	7.15179	60.9328	0	0	1690.81
FOS	1.26062	10.8686	46.3164	0	0	1008.95
SAT1	1.2534	8.34761	48.0348	0	0	1081.77
COL17A1	1.24717	8.20701	60.2101	0	0	1654.14
CSTB	-1.2254	8.77743	-53.3602	0	0	1320.35
TGFBI	1.22328	7.66062	62.9447	0	0	1795.18
KRTDAP	-1.20348	9.006	-41.4439	0	0	814.414
NFKBIA	1.11973	10.6721	42.3586	0	0	849.567
SBSN	-1.11886	7.82153	-46.1914	0	0	1003.79
JUNB	1.11821	10.9906	52.2574	0	0	1269.31
SLPI	1.06905	7.68917	45.0711	0	0	957.597
EMP2	-1.05037	8.27193	-48.4534	0	0	1099.85
EIF4A3	1.02652	8.07935	43.1101	0	0	878.987
TSC22D3	1.0125	7.34692	55.5673	0	0	1424.73
ZFP36	1.00244	10.1057	37.3957	1.05579e-295	1.06199e-293	666.644
LGALS7B	-0.994073	9.61698	-48.2906	0	0	1092.82
IFITM3	0.992501	8.04666	44.6416	0	0	940.153
TXNIP	0.991523	9.17863	40.9938	0	0	797.387
DBI	-0.984685	8.93976	-45.0939	0	0	958.554
DUSP1	0.974151	10.6848	36.3425	6.41773e-280	5.89408e-278	630.341
CALML5	-0.961571	7.67392	-41.9302	0	0	833.063
NR4A1	0.958895	8.04384	40.0401	0	0	761.746
ZFP36L2	0.948661	8.77624	40.9693	0	0	796.466
KRT5	0.941347	11.5908	36.2913	3.66576e-279	3.31856e-277	628.6
PDLIM1	0.938873	8.15614	45.7334	0	0	984.823
ANXA1	0.930311	9.23909	36.4338	2.78709e-281	2.59732e-279	633.474
LYPD3	-0.926572	8.26957	-40.5242	0	0	779.749
ATP1B3	0.911028	9.41695	45.5763	0	0	978.34
CCDC3	0.90868	7.54122	46.9776	0	0	1036.78
RHOV	-0.900934	7.98202	-46.6725	0	0	1023.94
ADRB2	0.89161	7.78297	39.4391	0	0	739.652
FTH1	0.880381	10.6637	43.575	0	0	897.369
FABP5	-0.86277	8.23714	-27.6171	9.82488e-165	4.23539e-163	365.477
DSP	-0.847522	10.3531	-46.044	0	0	997.688
ATF3	0.819294	8.47105	30.5305	4.86656e-200	2.99411e-198	446.644
NR4A2	0.792737	7.16983	46.7275	0	0	1026.25
SGK1	0.790115	7.8764	32.7178	1.18587e-228	8.73822e-227	512.438
KRT17	-0.785765	8.39397	-22.4765	1.75546e-110	4.39698e-109	240.802
JUN	0.784466	11.2851	30.254	1.50806e-196	9.01562e-195	438.617
S100A8	-0.779274	9.02936	-22.7088	1.044e-112	2.71139e-111	245.915
AREG	0.777129	7.1645	42.7939	0	0	866.571
MYC	0.770064	8.60466	29.2596	3.05191e-184	1.58524e-182	410.324
DEFB1	-0.767267	7.56713	-40.3223	0	0	772.217
IER2	0.765416	10.53	32.7156	1.277e-228	9.30158e-227	512.365
CLDN1	-0.752172	7.54318	-38.4561	0	0	704.125
MT2A	0.733878	8.60232	26.0208	8.91039e-147	3.1722e-145	324.201
PPDPF	-0.728233	8.62036	-37.0885	4.53087e-291	4.48627e-289	655.989
HLA-B	0.719892	10.5262	40.3062	0	0	771.618
IL1R2	0.707481	6.9398	57.1035	0	0	1499.18
ID1	0.695507	8.85967	24.323	9.04562e-129	2.70387e-127	282.82
PTRF	0.685235	8.02016	32.8217	4.66316e-230	3.47652e-228	515.67
PMAIP1	0.684597	8.44662	27.5678	3.61088e-164	1.52548e-162	364.178
EEF1D	0.684453	10.082	48.1208	0	0	1085.5
CRABP2	-0.682833	7.39251	-34.4049	6.26468e-252	5.22359e-250	565.968
WNT3	0.682063	7.12018	50.5491	0	0	1192.03
PHLDA2	-0.663438	7.83504	-26.4972	4.93116e-152	1.86005e-150	336.284
TIMP1	0.662598	7.11788	42.2205	0	0	844.272
TMSB10	-0.661463	9.44692	-32.6135	2.99792e-227	2.15885e-225	509.213
GJA1	-0.661248	7.77135	-32.1	2.1546e-220	1.4841e-218	493.446
ALDH3A2	0.645334	8.59176	30.0483	5.61288e-194	3.23353e-192	432.707
RBP1	-0.63906	7.31697	-37.7025	2.18785e-300	2.2362e-298	677.417
IL18	0.638071	7.46081	36.2131	5.07862e-278	4.53285e-276	625.975
HSPA2	0.637582	7.8499	29.8017	6.56667e-191	3.52652e-189	425.652
HOPX	0.628785	8.84051	28.9197	4.004e-180	1.9518e-178	400.857
KRT6B	-0.624212	7.19821	-29.9912	2.92346e-193	1.63946e-191	431.059
CLEC2B	0.618316	8.11278	28.705	1.52686e-177	7.33007e-176	394.922
GDPD2	0.614561	7.04634	49.3167	0	0	1137.45
GADD45B	0.611374	9.72672	23.5487	6.16005e-121	1.71211e-119	264.821
KLF4	0.610881	8.38415	27.8585	1.53506e-167	6.80257e-166	371.928
LGALS7	-0.606845	7.65583	-33.2193	1.82813e-235	1.39576e-233	528.103
DYNLL1	-0.60307	9.44658	-31.2697	1.63528e-209	1.05743e-207	468.427
GLTSCR2	0.601637	9.7551	36.509	2.11559e-282	2.00097e-280	636.049
SH3BGRL3	-0.599969	8.46151	-27.0134	7.88296e-158	3.12214e-156	349.607
B2M	0.599167	12.2245	44.5595	0	0	936.83
FBXW7	0.598897	7.85824	29.115	1.73753e-182	8.87961e-181	406.288
KRT6A	-0.596828	7.64256	-21.8826	6.86077e-105	1.60431e-103	227.957
LY6D	-0.596411	9.61008	-22.7148	9.12394e-113	2.37936e-111	246.049
MGST1	-0.59553	7.11067	-42.772	0	0	865.724
LIMA1	0.592867	8.04505	27.7494	2.84901e-166	1.25376e-164	369.012
BIRC3	0.588884	7.08338	36.6006	9.1766e-284	8.81093e-282	639.184
GLUL	0.588502	7.77873	27.4601	6.28234e-163	2.61916e-161	361.326
S100A16	-0.586755	9.21682	-29.6343	7.70743e-189	4.07017e-187	420.894
JUP	-0.586252	8.03104	-29.3595	1.82987e-185	9.58338e-184	413.134
ATP2B1	0.583349	7.90773	27.25	1.60324e-160	6.43023e-159	355.794
NUPR1	-0.577838	8.61091	-25.9453	5.91078e-146	2.08092e-144	322.312
PNRC1	0.577598	9.63616	30.0075	1.81479e-193	1.03606e-191	431.535
PKP1	-0.576648	7.68797	-30.3003	3.8893e-197	2.34728e-195	439.97
S100A6	0.576415	9.0396	20.9285	3.32188e-96	6.92459e-95	208.009
CYB5A	-0.571238	7.81474	-29.7444	3.3646e-190	1.79172e-188	424.021
EGR1	0.568104	8.92103	23.86	4.65392e-124	1.34054e-122	271.994
IL20RB	0.565039	7.65412	29.0816	4.42017e-182	2.24085e-180	405.356
FTL	0.56488	9.93668	27.3895	4.06575e-162	1.65158e-160	359.462
EDN1	0.557604	7.34616	27.6055	1.32313e-164	5.66533e-163	365.18
MT1X	0.556492	8.33851	19.2884	3.88184e-82	6.83312e-81	175.708
CALM1	0.556272	9.10585	27.5909	1.95361e-164	8.30875e-163	364.791
GJB2	-0.553269	7.17818	-30.1181	7.53173e-195	4.41931e-193	434.712
TNFSF10	0.54973	7.90869	23.3192	1.16197e-118	3.17389e-117	259.593
GSTP1	-0.544169	9.60769	-28.5714	6.02979e-176	2.87299e-174	391.252
CBR1	0.540468	8.22386	25.4715	7.89829e-141	2.67655e-139	310.532
ALDH3A1	0.539246	7.37487	28.2395	5.22101e-172	2.43276e-170	382.2
MEF2A	0.539182	7.22083	34.8969	6.52154e-259	5.51027e-257	582.027
CCND1	-0.5383	8.34813	-22.6816	1.89575e-112	4.88347e-111	245.32
DSG1	-0.534191	7.94461	-26.9249	7.88259e-157	3.08346e-155	347.308
GSTM3	0.533799	7.20798	33.4048	5.24176e-238	4.06159e-236	533.95
CITED2	0.531938	7.8779	22.6758	2.15925e-112	5.53973e-111	245.19
CTNNAL1	0.531577	7.20904	35.2809	2.0131e-264	1.74754e-262	594.7
NTRK2	0.530991	7.25063	30.8403	5.4914e-204	3.44544e-202	455.721
ISOC1	0.530524	7.32128	31.4	3.33493e-211	2.24824e-209	472.315
ITGB1	0.525557	7.51796	28.8069	9.14166e-179	4.42219e-177	397.733
S100A7	-0.524742	7.73391	-18.4074	4.91926e-75	7.97272e-74	159.405
LGALS1	-0.523146	7.29902	-25.3861	6.50346e-140	2.16908e-138	308.427
TXN	-0.522853	9.42238	-27.444	9.61739e-163	3.98336e-161	360.901
ARL4A	0.521193	8.0587	23.2429	6.55818e-118	1.78366e-116	257.866
HSPB1	-0.520965	11.4517	-24.6991	1.16312e-132	3.578e-131	291.76
SERPINB2	0.519526	7.15324	31.8214	1.03015e-216	7.01939e-215	484.985
PERP	-0.517832	11.8689	-42.0018	0	0	835.829
PPP1R10	0.51408	8.04117	23.8304	9.25031e-124	2.65245e-122	271.308
TPT1	0.512774	12.3859	54.0023	0	0	1350.39
ERRFI1	0.512515	7.14957	33.7219	2.2105e-242	1.75099e-240	544.011
GLTP	-0.512093	7.7464	-27.4325	1.30316e-162	5.32783e-161	360.598
CLDN4	-0.51182	7.16058	-30.6275	2.83064e-201	1.7586e-199	449.485
S100A9	-0.51094	8.94678	-13.9227	7.4657e-44	7.0402e-43	87.9067
SFN	-0.50856	10.8627	-26.8641	3.82277e-156	1.48619e-154	345.732
BGN	0.508332	7.20982	31.2389	4.09744e-209	2.62277e-207	467.51
ARID5B	0.505451	7.68198	24.2619	3.80963e-128	1.12811e-126	281.385
KLF5	0.505088	8.37184	24.9916	9.97537e-136	3.19262e-134	298.808
CSTA	-0.503116	8.32407	-20.9385	2.69862e-96	5.64394e-95	208.216
TGIF1	0.502014	7.54803	25.9038	1.67606e-145	5.86805e-144	321.272
KRT31	0.50049	7.02842	36.9786	2.03962e-289	1.98847e-287	652.186
S100A10	0.499977	9.5986	22.0661	1.32236e-106	3.19839e-105	231.896
BCAP31	0.498129	7.81396	25.6502	9.43914e-143	3.23329e-141	314.95
SLC25A5	-0.49497	9.11353	-25.025	4.43414e-136	1.42635e-134	299.617
ZNF331	0.494023	7.08711	33.4048	5.25565e-238	4.06159e-236	533.948
LAMB4	0.491041	7.00376	40.9525	0	0	795.829
CLIP1	-0.490881	7.68547	-24.7867	1.40803e-133	4.3954e-132	293.868
DCN	0.485185	7.15026	30.0498	5.38162e-194	3.12875e-192	432.749
HLA-A	0.482821	10.0357	26.4118	4.36817e-151	1.6283e-149	334.106
COX7B	-0.482711	8.56074	-23.8843	2.64381e-124	7.65016e-123	272.558
HLA-C	0.479925	9.55403	25.6945	3.13575e-143	1.07996e-141	316.05
EGOT	0.471991	7.00698	34.0626	4.01571e-247	3.30488e-245	554.914
AVPI1	0.470711	7.40334	25.1077	5.9218e-137	1.93435e-135	301.626
COX6C	-0.46999	8.82778	-25.1229	4.09486e-137	1.34452e-135	301.995
IRF1	0.463915	7.62744	21.4194	1.25193e-100	2.79347e-99	218.169
IER3	0.460569	9.1584	17.463	8.93498e-68	1.27525e-66	142.748
TPM1	-0.459893	7.19298	-27.6594	3.15047e-165	1.36744e-163	366.613
S100A11	-0.459456	10.2154	-26.1339	5.09604e-148	1.84535e-146	327.057
SOD1	0.456068	8.70251	23.5624	4.48655e-121	1.25248e-119	265.137
NAP1L1	0.453989	8.93072	23.4999	1.8808e-120	5.20463e-119	263.707
PTN	-0.451613	7.03173	-31.1808	2.30571e-208	1.46113e-206	465.785
IFI27L2	0.45089	7.88532	21.896	5.12829e-105	1.20363e-103	228.247
CST6	-0.449531	7.66163	-20.2766	1.7505e-90	3.40274e-89	194.87
MT-ND2	0.447397	11.9453	45.8383	0	0	989.16
ID2	0.446338	8.35961	17.5124	3.80285e-68	5.48944e-67	143.599
GSTA4	-0.445651	7.42539	-26.1483	3.54485e-148	1.29848e-146	327.419
SPRR1B	-0.444956	7.01206	-29.0732	5.60861e-182	2.82078e-180	405.118
TACSTD2	-0.443152	9.47765	-17.1952	8.76518e-66	1.21013e-64	138.178
NFIC	0.44175	7.95163	22.1761	1.22652e-107	3.00096e-106	234.268
AQP3	0.441163	9.76574	18.0822	1.70735e-72	2.67808e-71	153.575
PLIN2	0.441133	7.67119	20.2912	1.3091e-90	2.56835e-89	195.16
C1orf21	0.440722	7.84628	22.7636	3.08091e-113	8.13488e-112	247.132
HERPUD1	0.439305	7.83536	21.5568	6.94459e-102	1.57171e-100	221.054
GUK1	0.438294	8.97125	23.0425	6.04748e-116	1.62385e-114	253.352
DSC3	-0.436312	8.76207	-21.5582	6.74269e-102	1.53148e-100	221.083
CARD18	-0.435522	7.00582	-34.0209	1.53671e-246	1.24848e-244	553.573
FGFR2	0.434467	7.08705	31.3049	5.72822e-210	3.82103e-208	469.475
KCNK7	-0.432518	7.21388	-29.0101	3.24223e-181	1.60516e-179	403.366
TAX1BP3	0.429494	7.70575	22.2469	2.63521e-108	6.4978e-107	235.802
CLSTN1	0.421361	7.37292	24.2298	8.13111e-128	2.3966e-126	280.628
TUBB	0.421207	9.05685	20.7965	4.92875e-95	1.01407e-93	205.319
SNAI2	0.418635	7.34396	23.4611	4.57489e-120	1.26048e-118	262.82
FAM84A	-0.417616	7.06526	-32.1131	1.44689e-220	1.00757e-218	493.843
COX6A1	-0.416106	8.78603	-21.9406	1.96831e-105	4.65416e-104	229.202
EIF3E	0.412134	9.75914	26.1384	4.54989e-148	1.65705e-146	327.17
EIF4A2	0.412035	8.89702	20.5094	1.65544e-92	3.34093e-91	199.518
CREG1	-0.41198	7.29451	-24.591	1.54001e-131	4.64715e-130	289.182
KRT16	-0.411708	7.69725	-14.5091	1.87089e-47	1.90302e-46	96.1549
GJB6	-0.410763	7.05691	-28.2849	1.52145e-172	7.14182e-171	383.431
DUSP14	0.410735	7.38436	23.6679	3.9658e-122	1.112e-120	267.558
HNRNPA0	0.410474	8.49048	20.8958	6.47261e-96	1.34482e-94	207.344
NFE2L2	0.410345	8.23783	20.3284	6.23324e-91	1.22671e-89	195.9
ARL4D	0.401185	8.25002	16.3885	5.78878e-60	7.4108e-59	124.829
SOCS3	0.400506	7.34189	21.0784	1.51268e-97	3.24944e-96	211.09
TNNT1	0.399834	7.06619	29.9604	7.00492e-193	3.86002e-191	430.186
PPP1R15A	0.397316	9.11246	18.0773	1.86185e-72	2.90605e-71	153.489
C1R	0.397153	7.07504	27.9698	7.70742e-169	3.46397e-167	374.915
GADD45A	0.397026	7.58801	19.5323	3.67845e-84	6.6601e-83	180.353
HSPA1A	-0.396615	10.9417	-13.8346	2.52178e-43	2.35354e-42	86.6961
LAD1	-0.396598	7.51471	-22.5318	5.17716e-111	1.31231e-109	242.02
TECR	-0.395623	7.88193	-20.2851	1.47877e-90	2.89228e-89	195.038
RAB25	-0.395188	7.62122	-21.4767	3.7524e-101	8.43225e-100	219.371
C12orf57	0.39389	8.30421	19.7278	8.44339e-86	1.56908e-84	184.117
ID3	0.392447	8.37458	14.7595	4.9019e-49	5.17723e-48	99.7788
ENO1	-0.39079	9.08811	-19.0804	1.96697e-80	3.38714e-79	171.795
MIPEP	0.390764	7.19669	25.8125	1.6502e-144	5.74576e-143	318.989
KRT2	-0.38981	7.18789	-20.409	1.24559e-91	2.48217e-90	197.505
CKB	0.389735	7.8634	18.0783	1.83115e-72	2.86518e-71	153.505
SPINK5	0.389416	7.60985	15.9108	1.2078e-56	1.4551e-55	117.218
COX5B	-0.386148	8.91317	-20.8892	7.42076e-96	1.53177e-94	207.207
ATP5E	-0.385704	9.14403	-21.4041	1.72548e-100	3.83661e-99	217.849
RSRP1	0.384631	8.44161	17.6859	1.86524e-69	2.74246e-68	146.603
SCEL	-0.384461	7.00398	-31.277	1.314e-209	8.58432e-208	468.646
CCNI	0.38291	8.80261	19.6917	1.69843e-85	3.13789e-84	183.42
UQCRQ	-0.382573	8.27248	-18.9396	2.74396e-79	4.64932e-78	169.168
ZC3H12A	0.382012	7.94595	17.3283	9.04115e-67	1.26198e-65	140.442
REL	0.381995	7.7494	18.8001	3.6689e-78	6.16706e-77	166.583
DKK3	0.380579	7.17576	24.8391	3.98525e-134	1.25023e-132	295.127
NFIB	0.376948	7.87365	18.541	4.31077e-76	7.1139e-75	161.832
NPC2	0.375933	8.11258	18.5756	2.28664e-76	3.79331e-75	162.464
ZFYVE21	0.372221	7.29749	22.7392	5.29459e-113	1.38644e-111	246.592
DSC1	-0.37183	7.14508	-24.9833	1.21885e-135	3.88133e-134	298.608
MYEOV2	-0.37054	7.74892	-19.6065	8.8234e-85	1.61601e-83	181.777
RPS27	0.368024	12.3695	42.4889	0	0	854.682
SDC1	-0.367126	7.91147	-17.7695	4.31172e-70	6.45943e-69	148.062
GATM	-0.364575	7.50925	-19.8738	4.92299e-87	9.28482e-86	186.95
MAL2	-0.364548	7.18909	-24.5883	1.64416e-131	4.93794e-130	289.117
MIB2	0.364022	7.48657	20.0518	1.50171e-88	2.86636e-87	190.43
RND3	0.363343	7.47329	18.645	6.40325e-77	1.07064e-75	163.732
TRIM29	-0.362948	8.20761	-18.0283	4.4617e-72	6.87926e-71	152.618
PGAM1	-0.362687	8.00987	-17.804	2.35454e-70	3.53572e-69	148.665
LAMA3	0.361876	7.02165	28.1497	5.96961e-171	2.76127e-169	379.767
AES	0.361735	7.28612	22.1156	4.54579e-107	1.1037e-105	232.961
CYB5R1	0.361676	7.76237	18.4277	3.39402e-75	5.51484e-74	159.775
HSPA5	0.360349	8.1255	16.5343	5.37584e-61	6.93823e-60	127.197
GPSM2	0.359067	7.08819	26.1979	1.00796e-148	3.71363e-147	328.675
TM4SF1	-0.358654	7.18728	-21.6635	7.2625e-103	1.66748e-101	223.306
CHCHD10	-0.355227	7.40443	-20.4356	7.29185e-92	1.45768e-90	198.039
CLK1	0.354419	7.75508	17.9613	1.46617e-71	2.24423e-70	151.432
CD9	-0.353774	9.55212	-19.0239	5.67059e-80	9.65982e-79	170.739
CASP14	-0.35296	7.12076	-24.2885	2.03685e-128	6.05988e-127	282.01
IFI16	0.352953	7.75005	17.3831	3.53365e-67	4.98725e-66	141.378
CIRBP	0.352534	9.23254	19.4396	2.17467e-83	3.88195e-82	178.582
CCNL1	0.351505	8.69245	16.2009	1.19396e-58	1.48939e-57	121.815
EMP1	0.351006	8.1718	16.9603	4.62046e-64	6.22976e-63	134.228
LUZP1	0.350557	7.74891	17.6352	4.51359e-69	6.59047e-68	145.722
ATP5G1	-0.350391	7.92928	-17.4701	7.90276e-68	1.13303e-66	142.87
BTG1	0.349991	9.67298	15.1577	1.32146e-51	1.4589e-50	105.667
PVRL4	-0.349584	7.02562	-30.1349	4.63858e-195	2.74717e-193	435.196
TPI1	-0.349433	8.79495	-17.1441	2.08587e-65	2.86729e-64	137.315
SERF2	-0.349001	9.52708	-21.0371	3.54952e-97	7.52285e-96	210.24
SLC6A6	0.348494	6.92736	32.4618	3.25217e-225	2.31562e-223	504.532
NDUFS6	-0.347293	7.75698	-18.1981	2.14784e-73	3.40271e-72	155.641
MYLIP	0.34657	7.46859	18.5374	4.59871e-76	7.56936e-75	161.767
CYP1B1	-0.346232	7.00096	-27.3791	5.34345e-162	2.15678e-160	359.189
PLEKHA1	0.346043	7.50245	18.7244	1.48565e-77	2.49062e-76	165.189
ATOX1	-0.344503	7.25983	-21.802	3.82483e-104	8.87838e-103	226.242
SDCBP	0.343241	7.22479	21.7953	4.41254e-104	1.02052e-102	226.1
UQCR10	-0.342429	7.92507	-17.6954	1.5788e-69	2.32671e-68	146.769
SOSTDC1	-0.342325	7.04902	-22.9854	2.17995e-115	5.82884e-114	252.072
SOX4	-0.34199	7.7119	-14.355	1.70624e-46	1.71083e-45	93.9557
COX6B1	-0.341594	8.56902	-17.7044	1.3494e-69	1.99793e-68	146.925
PKM	0.341244	8.74515	16.5847	2.35319e-61	3.04953e-60	128.019
ATP5G3	-0.341087	8.67205	-17.0388	1.23625e-64	1.68115e-63	135.542
TMEM154	-0.340373	7.51108	-19.474	1.12513e-83	2.0141e-82	179.239
NDUFB2	-0.339616	7.86695	-17.292	1.68128e-66	2.34159e-65	139.823
FBL	0.339428	8.27399	16.9042	1.18252e-63	1.58764e-62	133.292
TIMM8B	-0.338645	7.63334	-18.0754	1.92826e-72	3.00231e-71	153.454
EEF1A1	0.337657	13.4292	39.9409	0	0	758.079
EHF	0.336204	7.78229	16.8049	6.19398e-63	8.22877e-62	131.643
ARL5A	-0.334422	7.38561	-19.6812	2.08286e-85	3.83694e-84	183.216
PHYHIP	0.333477	6.95263	29.9748	4.63572e-193	2.57689e-191	430.598
SBDS	0.333228	7.89731	16.6695	5.82954e-62	7.66427e-61	129.409
TMEM40	-0.33226	7.08149	-26.2201	5.74137e-149	2.12766e-147	329.236
IFRD1	0.332237	7.89953	15.1926	7.81491e-52	8.64277e-51	106.19
PFDN5	0.331592	9.6791	22.1875	9.57966e-108	2.35296e-106	234.515
MACF1	-0.331384	7.39035	-18.8445	1.60987e-78	2.72046e-77	167.404
YBX1	0.330985	9.88263	21.0421	3.20082e-97	6.82948e-96	210.343
RSL24D1	0.330593	8.12693	16.7307	2.11892e-62	2.7916e-61	130.417
ABI3BP	0.330463	7.02265	24.1713	3.2245e-127	9.46003e-126	279.253
NRG1	0.330044	6.92601	30.0026	2.08441e-193	1.17937e-191	431.396
CD24	-0.329909	6.89944	-29.9544	8.35095e-193	4.56207e-191	430.011
STXBP6	0.329842	6.98112	28.0123	2.44602e-169	1.10717e-167	376.061
LY6G6C	-0.329818	6.92757	-33.1766	7.01138e-235	5.28942e-233	526.761
TSC22D1	0.329432	7.99194	13.9023	9.89268e-44	9.315e-43	87.6267
HES1	-0.329133	8.56948	-11.7302	1.13943e-31	8.50482e-31	60.0306
BLCAP	0.328837	7.36378	19.3237	1.98046e-82	3.51546e-81	176.379
COX5A	-0.328301	7.96803	-16.9468	5.79375e-64	7.79511e-63	134.003
CNN3	-0.327438	7.01213	-25.706	2.35159e-143	8.14319e-142	316.337
DNAJA1	0.326519	8.81065	14.3851	1.10944e-46	1.11951e-45	94.3839
EIF1B	0.3244	7.65417	16.8529	2.78495e-63	3.72326e-62	132.439
LINC01315	0.324279	7.07354	23.6915	2.29944e-122	6.47625e-121	268.102
TOMM7	0.323977	9.52557	20.4382	6.92965e-92	1.38966e-90	198.09
GADD45G	-0.323476	7.36991	-15.5863	1.91276e-54	2.21593e-53	112.175
FKBP1A	-0.321844	7.93543	-16.5161	7.23579e-61	9.31975e-60	126.901
COX7A2	-0.320943	8.70743	-16.7828	8.93542e-63	1.18212e-61	131.278
MORF4L1	0.320141	8.29558	16.1742	1.83198e-58	2.2808e-57	121.389
LAMTOR4	-0.318069	8.24364	-15.7632	1.22405e-55	1.44716e-54	114.912
SDC4	-0.317759	7.52462	-15.7731	1.04874e-55	1.24222e-54	115.066
HSPA1B	-0.316626	7.88412	-13.7851	4.97176e-43	4.61966e-42	86.021
PHGDH	-0.316468	7.95042	-15.4578	1.38349e-53	1.57683e-52	110.205
CSRNP1	0.315353	7.19906	20.3853	1.99723e-91	3.95513e-90	197.035
PTPRF	-0.314751	7.40868	-18.0343	4.00774e-72	6.1944e-71	152.725
HNRNPA1	0.314647	10.3624	22.3882	1.20844e-109	3.0031e-108	238.877
RPS20	0.314579	12.0015	35.2368	8.68497e-264	7.43738e-262	593.24
APOC1	-0.313608	6.93898	-28.0711	5.01019e-170	2.28414e-168	377.644
CXADR	0.313523	8.26855	14.8123	2.25462e-49	2.39724e-48	100.552
IL20RA	0.31285	7.14703	20.6266	1.55644e-93	3.19196e-92	201.876
CCND2	0.311738	7.07656	22.001	5.38539e-106	1.28298e-104	230.495
AP2S1	-0.311693	7.77757	-16.5352	5.29381e-61	6.84631e-60	127.212
SERP1	0.311509	8.14161	15.7125	2.6996e-55	3.17391e-54	114.124
ATP5D	-0.311351	8.4756	-15.8204	4.99619e-56	5.95129e-55	115.804
CRIP2	-0.310714	7.2301	-19.2143	1.57547e-81	2.74279e-80	174.312
ARPC3	-0.309191	8.173	-15.8631	2.55528e-56	3.05525e-55	116.472
SERPINH1	0.309098	7.17709	19.1474	5.57749e-81	9.65699e-80	173.051
ATP5I	-0.309014	7.98552	-15.2693	2.4499e-52	2.7381e-51	107.344
UBC	0.308569	11.2135	20.217	5.72772e-90	1.1066e-88	193.688
RPL30	0.307996	12.0897	35.602	4.52644e-269	3.98389e-267	605.39
CYP27A1	-0.307945	6.95384	-29.258	3.17045e-184	1.63343e-182	410.286
HSPA6	-0.307699	7.07977	-14.3532	1.75084e-46	1.75277e-45	93.9301
TIPARP	0.307669	7.378	17.6044	7.71694e-69	1.12161e-67	145.188
ZNF750	-0.306782	7.04392	-25.0428	2.87821e-136	9.35345e-135	300.048
C9orf16	-0.306449	7.80238	-14.9436	3.23878e-50	3.49645e-49	102.483
COX7C	-0.30637	9.39272	-18.3423	1.59691e-74	2.56193e-73	158.231
EPB41L4A-AS1	0.306136	7.83934	15.428	2.18595e-53	2.47806e-52	109.75
NPM1	0.305984	10.1703	21.2256	7.15573e-99	1.56906e-97	214.134
RPSA	0.304942	11.25	26.0988	1.23698e-147	4.42866e-146	326.172
ING2	0.302687	7.62223	15.6823	4.31637e-55	5.03735e-54	113.657
RPL5	0.300669	11.7824	29.9126	2.75956e-192	1.49464e-190	428.817
DLK2	0.300086	6.91826	28.4752	8.4342e-175	3.98862e-173	388.618
USMG5	-0.299219	8.07719	-14.8723	9.31526e-50	9.97142e-49	101.431
HNRNPDL	0.29914	8.75456	15.1412	1.69303e-51	1.86587e-50	105.42
SOX15	0.29837	7.72086	14.9636	2.40678e-50	2.60714e-49	102.778
EXPH5	0.297307	7.50307	15.9895	3.47773e-57	4.23002e-56	118.458
ITGA2	0.296808	7.25375	17.8914	5.04684e-71	7.6695e-70	150.2
PPP1CC	0.296564	7.52781	16.2589	4.70129e-59	5.92287e-58	122.743
GAMT	0.296457	7.26085	18.4451	2.47594e-75	4.03342e-74	160.089
RNH1	-0.296287	8.03328	-15.0764	4.47658e-51	4.89105e-50	104.452
REST	0.293008	7.46494	16.0815	8.06196e-58	9.88174e-57	119.913
CHI3L1	-0.2928	6.97988	-21.2229	7.56919e-99	1.654e-97	214.078
RILPL2	0.290427	7.01062	23.0652	3.62466e-116	9.77423e-115	253.862
PDGFC	0.290289	6.82717	39.2881	0	0	734.104
ETS2	0.289641	7.67022	14.9808	1.86466e-50	2.02335e-49	103.032
IFNGR1	0.289602	7.51288	15.2082	6.17503e-52	6.84111e-51	106.424
RPL21	0.289076	12.5431	33.9475	1.62071e-245	1.30006e-243	551.221
FOSB	0.289046	8.41368	12.0025	4.4989e-33	3.47677e-32	63.2389
TPBG	0.289027	7.15201	19.1905	2.47247e-81	4.29261e-80	173.862
ASS1	0.288594	7.18775	19.3033	2.91916e-82	5.16723e-81	175.993
PRELID1	-0.288442	7.9808	-14.7791	3.67297e-49	3.88574e-48	100.066
SERPINB5	-0.288276	8.28252	-13.2127	1.09467e-39	9.48967e-39	78.3683
KTN1	0.287385	8.9577	14.5293	1.39707e-47	1.42335e-46	96.4455
RASD1	-0.287358	7.45418	-14.6955	1.24985e-48	1.30914e-47	98.8474
SEPP1	0.287057	8.02167	13.1305	3.22366e-39	2.77936e-38	77.2947
CEBPB	-0.285897	8.04423	-13.2273	9.0355e-40	7.85432e-39	78.559
IFITM2	0.285362	6.81057	41.2426	0	0	806.756
ACADVL	-0.284678	7.49514	-15.806	6.26113e-56	7.4301e-55	115.579
VAPA	0.283767	8.05567	14.5468	1.08408e-47	1.10625e-46	96.6979
MAP1B	-0.283619	7.1764	-17.6215	5.72692e-69	8.34287e-68	145.485
UQCR11	-0.282556	8.04789	-14.2073	1.38997e-45	1.36351e-44	91.869
EPHX3	-0.282425	6.94578	-27.9558	1.12128e-168	5.00392e-167	374.54
TMSB4X	-0.282307	11.1919	-13.7058	1.47303e-42	1.3548e-41	84.9409
TBCC	0.281706	7.41124	16.1438	2.98088e-58	3.68942e-57	120.904
DDX5	0.281679	9.52253	15.3455	7.70144e-53	8.68399e-52	108.496
HLA-E	0.281393	8.97803	14.2421	8.49445e-46	8.41083e-45	92.3589
TCEAL4	0.28119	7.83514	13.5434	1.33261e-41	1.19783e-40	82.751
NDFIP2	0.280618	7.70295	14.6069	4.53804e-48	4.66087e-47	97.5643
S100A4	0.280293	7.23624	15.2165	5.44489e-52	6.04277e-51	106.549
CYC1	-0.280219	7.7755	-14.7233	8.32466e-49	8.74848e-48	99.2518
SAP18	0.279734	8.7225	14.737	6.81171e-49	7.18233e-48	99.4514
RSL1D1	0.278306	8.44221	13.9921	2.84495e-44	2.71513e-43	88.8662
TMEM147	-0.277968	7.54046	-15.5338	4.30002e-54	4.93646e-53	111.369
OSER1	0.277883	7.28932	16.857	2.60013e-63	3.48351e-62	132.507
COX8A	-0.277369	8.58121	-14.2112	1.31411e-45	1.29108e-44	91.9249
TMEM59	0.27704	8.56539	14.6365	2.95372e-48	3.05845e-47	97.9916
RPL12	0.276884	12.2084	26.8417	6.84557e-156	2.64515e-154	345.15
CHP2	-0.276662	7.12978	-21.2424	5.04688e-99	1.11049e-97	214.482
ATP5C1	-0.275782	8.00618	-14.188	1.82495e-45	1.78468e-44	91.5982
GGCT	-0.275645	7.33282	-16.3271	1.56498e-59	1.98346e-58	123.839
PDZK1IP1	-0.275484	7.19422	-17.8999	4.34662e-71	6.62128e-70	150.349
KLF6	0.275441	8.49009	10.7828	4.94084e-27	3.24793e-26	49.4394
TSTD1	-0.275193	7.66078	-14.3746	1.28851e-46	1.29814e-45	94.2351
NDUFA4	-0.274837	8.6713	-14.0916	7.08348e-45	6.86361e-44	90.2491
TCEB2	-0.274631	8.41314	-13.9498	5.1207e-44	4.83604e-43	88.2816
NASP	0.274281	7.68739	13.8537	1.93446e-43	1.80807e-42	86.9598
CDHR1	0.274027	7.17872	18.2234	1.36215e-73	2.16339e-72	156.095
SSFA2	-0.273204	7.22915	-16.7517	1.49728e-62	1.97672e-61	130.763
AHNAK	-0.273158	8.67656	-13.5698	9.33766e-42	8.44119e-41	83.1046
AMD1	0.273036	7.96109	13.4813	3.07819e-41	2.75126e-40	81.9186
CMTM6	-0.272916	7.21617	-17.5724	1.34457e-68	1.94978e-67	144.635
MT1E	0.272775	7.24522	15.8385	3.76229e-56	4.48995e-55	116.087
CHL1	0.272715	6.85394	32.3582	8.01873e-224	5.64607e-222	501.331
XPC	0.272672	7.13909	18.2639	6.57846e-74	1.04743e-72	156.82
BASP1	0.271967	6.89281	27.4434	9.77251e-163	4.02132e-161	360.885
CEBPD	0.271901	8.2577	11.6552	2.73767e-31	2.01728e-30	59.1606
FAM132A	-0.271758	7.05839	-20.381	2.17965e-91	4.30294e-90	196.947
LAMP1	-0.271125	7.85382	-13.7582	7.19556e-43	6.66641e-42	85.6534
PSME1	0.270885	8.17526	13.2572	6.08805e-40	5.32138e-39	78.9515
JMJD6	0.270292	7.30477	16.2485	5.56091e-59	6.99196e-58	122.576
GTF2I	-0.268516	7.60112	-14.213	1.28208e-45	1.26158e-44	91.9494
VAMP8	-0.268124	8.22197	-13.6904	1.81735e-42	1.66906e-41	84.732
HEXIM1	0.268015	7.66957	13.2076	1.17136e-39	1.01268e-38	78.301
ALDH2	-0.268002	8.3104	-13.0475	9.51917e-39	8.12978e-38	76.2185
NAGK	-0.267891	7.18983	-18.309	2.91491e-74	4.6646e-73	157.632
LGALS3BP	0.267832	7.16646	17.7034	1.37213e-69	2.02685e-68	146.909
NDUFB8	-0.267651	7.82229	-13.892	1.14048e-43	1.07229e-42	87.4852
CTSC	-0.267309	7.0258	-20.1995	8.09613e-90	1.55943e-88	193.343
RDH12	-0.266782	6.94719	-26.4949	5.20297e-152	1.95096e-150	336.23
HEBP2	-0.266366	7.65679	-13.8861	1.23727e-43	1.16157e-42	87.4042
LTF	0.264878	6.90996	16.6286	1.14468e-61	1.49872e-60	128.737
MYCBP2	-0.264631	7.57009	-14.3049	3.48161e-46	3.47448e-45	93.2462
ATP6V0B	-0.264597	7.49967	-14.8973	6.43157e-50	6.90794e-49	101.8
MT-ND1	0.264336	11.5144	25.3236	3.01153e-139	9.93961e-138	306.898
RPL36AL	0.263352	9.33832	15.9343	8.31785e-57	1.00592e-55	117.589
ATP5G2	-0.263084	9.07358	-14.6727	1.74274e-48	1.81342e-47	98.5166
PLP2	-0.262844	9.15864	-13.9741	3.65476e-44	3.47229e-43	88.6171
TSTA3	0.262828	7.62718	14.2261	1.06534e-45	1.05157e-44	92.1336
ANTXR1	0.262543	6.99273	21.9766	9.09161e-106	2.15781e-104	229.973
RPL34	0.262236	12.5916	28.9355	2.58736e-180	1.27102e-178	401.292
NDUFA1	-0.262231	7.82816	-13.4295	6.15774e-41	5.48056e-40	81.2292
EIF6	-0.261976	8.03629	-13.3059	3.19694e-40	2.80596e-39	79.5918
CACNB4	0.261974	6.94553	24.0566	4.74591e-126	1.37958e-124	276.57
CDCA7L	0.261206	7.04633	19.5766	1.56836e-84	2.84777e-83	181.203
TMEM45A	-0.260487	8.27809	-10.6689	1.68139e-26	1.09506e-25	48.2256
ICA1	0.25971	6.92704	24.7799	1.66122e-133	5.16037e-132	293.703
ADM	-0.259393	7.64155	-10.2164	1.92894e-24	1.17536e-23	43.5271
EIF2A	0.258972	7.70806	13.5575	1.10207e-41	9.92021e-41	82.9398
NDUFA4L2	-0.258442	7.91309	-9.54024	1.58701e-21	8.71479e-21	36.8836
DDB2	0.25831	7.33428	15.2509	3.23575e-52	3.60368e-51	107.067
SYPL1	0.258027	7.83652	13.2142	1.07394e-39	9.32268e-39	78.3873
TMEM141	-0.257227	7.38306	-15.1326	1.9261e-51	2.11538e-50	105.292
CA12	0.256931	7.80305	13.2077	1.17006e-39	1.01268e-38	78.3021
CTSB	-0.256009	7.3069	-15.14	1.72376e-51	1.89644e-50	105.402
RPL13	0.255908	13.2848	30.4785	2.1906e-199	1.33479e-197	445.142
ATP5L	-0.255807	9.0746	-14.7286	7.70517e-49	8.1109e-48	99.3288
PARK7	0.255578	8.11983	13.0458	9.72792e-39	8.29688e-38	76.197
CD63	0.25556	8.21708	12.4367	2.24721e-35	1.8164e-34	68.5015
EFNA3	-0.253279	7.25407	-15.8854	1.80085e-56	2.15727e-55	116.82
GNB2L1	0.252939	11.3803	23.3911	2.25712e-119	6.19194e-118	261.228
MT-ND5	-0.25243	9.66315	-14.6948	1.26227e-48	1.3178e-47	98.8376
PTPN14	0.251865	7.11991	17.1887	9.78318e-66	1.34774e-64	138.069
CST3	-0.251836	7.54313	-13.3748	1.27875e-40	1.13177e-39	80.5027
LDHA	0.251577	9.70422	13.3351	2.16938e-40	1.91201e-39	79.9773
TJP1	-0.251515	7.00795	-20.9604	1.72242e-96	3.62623e-95	208.664
MIR22HG	0.251353	7.25564	15.5667	2.5923e-54	2.99225e-53	111.872
FAM134B	0.25043	6.97725	20.3929	1.71746e-91	3.41176e-90	197.185
EEF2	0.250116	9.99692	16.4062	4.3438e-60	5.5722e-59	125.115
GPX1	0.249924	7.8724	12.3338	8.01445e-35	6.40449e-34	67.2386
DHCR24	-0.24986	7.13743	-17.5094	4.00287e-68	5.76504e-67	143.548
CDH1	-0.249785	7.26029	-15.6582	6.28666e-55	7.32327e-54	113.283
ARPC1B	0.24893	7.17435	16.1098	5.13154e-58	6.3389e-57	120.363
ALDH3B2	-0.248353	6.93959	-24.9226	5.31034e-135	1.68258e-133	297.139
SOX9	-0.247468	7.02368	-19.0661	2.57482e-80	4.42185e-79	171.527
ITSN1	0.247453	6.93739	22.4812	1.57463e-110	3.95969e-109	240.91
VIM	-0.247156	7.08049	-14.197	1.60762e-45	1.57458e-44	91.7243
ANXA2	-0.247141	10.3535	-17.01	2.0049e-64	2.71476e-63	135.06
VSNL1	-0.247048	7.12193	-17.2806	2.04453e-66	2.84126e-65	139.629
NEDD9	0.246546	6.90558	23.7449	6.70641e-123	1.91435e-121	269.332
RPL28	-0.246349	11.9544	-25.4225	2.64357e-140	8.86364e-139	309.326
SEPT10	0.24633	7.38251	14.0558	1.1696e-44	1.12812e-43	89.7503
CSNK1A1	-0.2454	8.45346	-12.2801	1.55213e-34	1.23256e-33	66.5821
HES4	-0.244546	6.96029	-22.0252	3.19725e-106	7.70379e-105	231.015
RPS27A	0.244273	12.5863	31.2977	7.08183e-210	4.67475e-208	469.263
ADGRL3	-0.244187	6.92467	-23.7429	7.01874e-123	1.99452e-121	269.286
ZBTB16	0.244097	6.95376	21.2072	1.0502e-98	2.28698e-97	213.751
CAV1	0.244074	8.44966	10.0501	1.04782e-23	6.21724e-23	41.8514
NDRG2	-0.243345	7.10786	-17.2188	5.86611e-66	8.1165e-65	138.578
CD59	-0.243094	7.71471	-12.5537	5.21987e-36	4.27922e-35	69.9516
LDLR	-0.242224	7.34316	-13.9838	3.1922e-44	3.04195e-43	88.7517
TPPP3	-0.241298	7.54855	-10.1725	3.02249e-24	1.82589e-23	43.0823
SQLE	-0.241043	7.04015	-18.4069	4.95301e-75	8.00695e-74	159.398
CTNNBIP1	-0.240798	7.72513	-12.6477	1.59951e-36	1.32498e-35	71.1267
TP63	0.240626	7.42713	13.3663	1.43198e-40	1.26562e-39	80.3902
DRAP1	-0.240491	7.86376	-12.1161	1.14507e-33	8.93637e-33	64.5975
SF3B1	0.239659	7.87045	12.028	3.314e-33	2.5642e-32	63.5424
MINOS1	-0.239623	7.81566	-12.4051	3.32464e-35	2.68044e-34	68.1125
ABLIM1	-0.239312	7.23501	-14.9543	2.7624e-50	2.98725e-49	102.641
WLS	0.238409	7.05169	18.0647	2.33337e-72	3.62415e-71	153.264
TIMM13	-0.238361	7.9286	-12.1875	4.81006e-34	3.7865e-33	65.4588
RPS9	0.238019	11.91	24.8419	3.72399e-134	1.17408e-132	295.195
GIPC1	-0.23798	7.41532	-13.9962	2.68479e-44	2.56614e-43	88.9238
MAP1LC3B	0.237444	7.93906	11.6008	5.157e-31	3.75631e-30	58.5322
COX7A2L	0.237375	7.82846	12.3037	1.1614e-34	9.23439e-34	66.8701
MFSD2A	0.23725	7.2512	14.8286	1.77409e-49	1.89266e-48	100.79
CCM2	0.236779	6.97015	20.5124	1.55954e-92	3.15744e-91	199.578
EIF1	0.236653	11.0754	19.267	5.81504e-82	1.01795e-80	175.305
GRHL1	-0.235807	6.93752	-22.7479	4.36473e-113	1.14769e-111	246.785
UQCRH	-0.235532	8.92994	-12.6955	8.74494e-37	7.28209e-36	71.7266
NCL	0.235446	9.34128	12.0006	4.60272e-33	3.55267e-32	63.2162
FXYD6	-0.234988	6.91154	-23.7307	9.31027e-123	2.63389e-121	269.004
PPP1R18	0.234793	7.0087	19.0612	2.81926e-80	4.82856e-79	171.436
HSD17B10	-0.23429	7.40819	-13.6472	3.26945e-42	2.97253e-41	84.1481
KDSR	0.233743	7.47184	12.8651	1.00484e-37	8.45637e-37	73.8765
RPL35A	0.233278	11.8739	24.675	2.06202e-132	6.31256e-131	291.189
RPL9	0.232803	12.2572	26.0993	1.22205e-147	4.40006e-146	326.184
GAS6	0.23271	7.32564	13.8296	2.69755e-43	2.51388e-42	86.6291
KREMEN2	0.232528	6.86322	24.6232	7.16856e-132	2.17355e-130	289.946
BTG2	0.232268	8.34709	8.86189	8.52587e-19	4.20782e-18	30.6711
MBIP	0.232158	7.16646	15.6218	1.10445e-54	1.28421e-53	112.722
TUBA1B	0.232047	8.89832	10.3063	7.63722e-25	4.70331e-24	44.4447
GPR87	-0.231671	7.05181	-17.902	4.18871e-71	6.3961e-70	150.386
SEPW1	0.231647	8.55918	11.4322	3.59803e-30	2.56476e-29	56.6046
SEC61B	-0.231424	8.17938	-11.8852	1.82708e-32	1.39496e-31	61.8475
RBBP8	0.230816	7.10004	15.9397	7.64099e-57	9.2583e-56	117.674
PRNP	0.23063	7.6878	11.8727	2.1185e-32	1.61357e-31	61.7006
UGDH	0.230518	6.94942	20.2785	1.68403e-90	3.28361e-89	194.908
SPARC	0.230072	7.09852	16.4654	1.65568e-60	2.12821e-59	126.076
ENSA	-0.229812	8.55746	-11.7416	9.9603e-32	7.452e-31	60.1641
RPLP1	0.22972	13.8363	28.1245	1.18084e-170	5.42246e-169	379.086
YWHAQ	-0.22945	8.02738	-11.3337	1.10543e-29	7.75759e-29	55.491
TSHZ2	-0.229143	7.00957	-17.7682	4.41257e-70	6.59492e-69	148.039
SULT2B1	-0.228534	6.87674	-25.9676	3.37995e-146	1.19658e-144	322.87
TTC3	-0.228132	7.55895	-11.9901	5.22279e-33	4.02637e-32	63.0908
CLTB	-0.228083	8.64035	-10.8071	3.80094e-27	2.5038e-26	49.6994
UQCRB	-0.227829	9.25577	-13.0858	5.77722e-39	4.96074e-38	76.7149
BRD2	0.227415	8.25707	10.7228	9.4326e-27	6.16867e-26	48.7985
RARRES3	0.227266	6.92625	21.3867	2.4813e-100	5.4979e-99	217.487
SNHG15	0.227159	7.52912	12.397	3.67633e-35	2.95646e-34	68.0126
TNFRSF1A	0.227153	7.52781	12.3978	3.63959e-35	2.93063e-34	68.0226
ATF4	0.226678	8.56708	11.0909	1.68737e-28	1.14977e-27	52.7876
CHMP2A	-0.226231	8.0366	-11.5653	7.77553e-31	5.64416e-30	58.1247
PSMB6	-0.226037	7.92855	-11.7024	1.57683e-31	1.17144e-30	59.7082
TECRL	0.225684	6.83643	27.6801	1.83455e-165	8.01761e-164	367.153
SAA1	-0.225391	6.90671	-19.3254	1.91931e-82	3.41649e-81	176.411
NME1	-0.223394	7.64875	-11.7409	1.00412e-31	7.50366e-31	60.1561
RPS5	0.222196	11.7823	21.1814	1.79538e-98	3.89634e-97	213.216
ATPIF1	-0.222021	8.07939	-10.9963	4.80611e-28	3.24694e-27	51.7497
SERTAD4	0.221864	7.0429	16.3645	8.53872e-60	1.09092e-58	124.442
ATP5B	-0.221727	8.43323	-11.1847	5.92669e-29	4.08677e-28	53.8253
RPL14	0.221189	11.5474	22.7988	1.40786e-113	3.74858e-112	247.914
CLCA2	-0.220961	7.4033	-12.5843	3.55277e-36	2.9315e-35	70.3339
PRDX2	-0.220305	8.29179	-10.7915	4.49773e-27	2.95972e-26	49.5326
HMGCS1	-0.220152	7.14808	-14.798	2.78453e-49	2.95077e-48	100.342
KLF10	0.220075	8.05235	10.4887	1.138e-25	7.18993e-25	46.3307
PSMD8	-0.220004	7.99956	-11.3373	1.06126e-29	7.45588e-29	55.5315
MXRA5	0.219794	7.06332	15.9702	4.72221e-57	5.73269e-56	118.153
C12orf65	0.21959	7.14014	14.6194	3.78333e-48	3.89837e-47	97.7453
OAT	0.218678	7.66728	11.2998	1.62282e-29	1.13009e-28	55.1102
NDUFS8	-0.218102	7.4415	-12.4708	1.46967e-35	1.19708e-34	68.9233
FIS1	-0.21737	7.73375	-11.4629	2.52987e-30	1.80742e-29	56.9541
ATP5J2	-0.217341	8.09287	-10.9492	8.06766e-28	5.42725e-27	51.2361
SDCBP2	-0.217018	7.01885	-17.5068	4.18904e-68	6.01948e-67	143.502
MTSS1	-0.21698	7.15579	-14.7059	1.07317e-48	1.12594e-47	98.9991
PHF3	0.216938	7.33881	12.6565	1.43236e-36	1.18963e-35	71.2363
CD47	0.216595	7.36453	12.5712	4.19181e-36	3.44533e-35	70.1695
IQGAP1	-0.216255	7.62409	-11.3903	5.80583e-30	4.10162e-29	56.1299
VAV3	0.216163	7.43412	11.9226	1.17068e-32	8.97048e-32	62.2894
ANGPTL4	0.215973	7.12972	14.0137	2.10587e-44	2.02502e-43	89.1654
SRRM1	0.21532	8.25936	10.7627	6.13879e-27	4.02707e-26	49.2242
BNIPL	-0.215079	7.02876	-17.1322	2.55122e-65	3.49937e-64	137.114
TRIM16	-0.214589	7.01383	-17.8374	1.30731e-70	1.97248e-69	149.252
ARHGAP5	0.214454	7.23636	13.3771	1.23959e-40	1.10018e-39	80.5337
ATP1B1	-0.214385	7.12858	-14.4271	6.07855e-47	6.1435e-46	94.9825
NEDD8	-0.213268	8.14109	-10.9692	6.47807e-28	4.36254e-27	51.4537
MGST2	-0.213224	7.54639	-11.752	8.81603e-32	6.62719e-31	60.2853
BARX2	-0.213137	6.99791	-17.744	6.74399e-70	1.00321e-68	147.617
RPS12	0.212602	13.0449	24.1055	1.51224e-126	4.41616e-125	277.711
SPATS2	0.212388	7.16272	14.0895	7.29195e-45	7.05482e-44	90.2203
PRDX1	0.212145	9.22503	11.6662	2.40807e-31	1.78062e-30	59.288
BAZ1A	0.212012	8.04922	10.2711	1.099e-24	6.73535e-24	44.0842
DAAM1	0.211643	7.95817	9.84648	8.0184e-23	4.61933e-22	39.837
NEBL	-0.2116	7.00691	-17.3492	6.32025e-67	8.84137e-66	140.798
CD109	-0.211346	7.03872	-16.23	7.48416e-59	9.37295e-58	122.28
SPRY1	0.211115	6.95373	18.1843	2.74996e-73	4.34575e-72	155.395
PVRL1	-0.211024	7.16361	-14.5789	6.81741e-48	6.97931e-47	97.1594
TRA2B	0.210855	8.24143	10.0702	8.54551e-24	5.08956e-23	42.0532
NDUFA12	-0.21046	7.65954	-11.4294	3.71253e-30	2.6434e-29	56.5735
MAT2A	0.210459	7.44157	11.6015	5.11503e-31	3.73003e-30	58.5403
SLC3A2	0.209862	8.09303	10.1683	3.15288e-24	1.90284e-23	43.0405
KRT80	-0.209434	6.91754	-21.1149	7.11526e-98	1.53365e-96	211.843
GRN	0.209416	7.76411	10.7755	5.34745e-27	3.51158e-26	49.361
CIDEA	-0.20938	6.83746	-26.9824	1.78338e-157	7.01945e-156	348.792
NMU	-0.209291	7.00317	-17.4505	1.10717e-67	1.57666e-66	142.534
RPS26	-0.209117	8.81962	-10.8831	1.66215e-27	1.10991e-26	50.5194
PYCARD	-0.208963	7.70135	-10.2685	1.12819e-24	6.90756e-24	44.0583
SDR16C5	-0.208925	7.25375	-12.9361	4.02962e-38	3.41844e-37	74.7845
DDT	-0.207957	7.66758	-10.9241	1.06207e-27	7.12202e-27	50.9635
TOB1	0.207583	7.54142	10.5422	6.47705e-26	4.14597e-25	46.8891
ATP5H	-0.20758	8.14942	-10.4247	2.2287e-25	1.3942e-24	45.6647
TMEM134	-0.207534	7.79153	-10.8497	2.39221e-27	1.59071e-26	50.1585
HMGA1	-0.207507	7.63536	-10.8251	3.12693e-27	2.06841e-26	49.8929
TUBA1C	-0.207494	8.24107	-9.49423	2.46537e-21	1.34449e-20	36.448
OST4	-0.207487	8.38912	-10.5754	4.55334e-26	2.92642e-25	47.2383
THBD	-0.20748	7.04699	-15.3541	6.75018e-53	7.62494e-52	108.627
ZFAS1	0.207388	9.60266	11.6185	4.19643e-31	3.06722e-30	58.7368
HSPA8	0.206744	9.13227	9.12172	8.09128e-20	4.16866e-19	32.9971
TRPS1	-0.206449	6.8803	-22.7735	2.47067e-113	6.55091e-112	247.353
SRPK2	0.206283	7.40089	11.8086	4.52334e-32	3.41243e-31	60.9476
UBE2B	0.206068	7.6474	10.8494	2.39971e-27	1.59402e-26	50.1554
ST13	0.20578	8.39645	10.4271	2.17218e-25	1.36154e-24	45.6902
KLF9	0.205776	7.0089	16.3268	1.57151e-59	1.98775e-58	123.835
RAB30	0.205728	6.88509	21.8373	1.79899e-104	4.19125e-103	226.995
AK1	-0.205507	6.93923	-19.4869	8.78577e-84	1.58169e-82	179.485
NDUFA6	-0.205465	7.65448	-10.9268	1.03121e-27	6.92243e-27	50.9927
EIF3L	0.205215	8.75349	10.6222	2.76833e-26	1.79192e-25	47.7314
SEC61G	-0.20517	7.4392	-11.7267	1.1858e-31	8.84049e-31	59.991
CEBPA	-0.20517	6.9813	-17.9897	8.85975e-72	1.35942e-70	151.934
DDX24	0.205084	7.90465	10.2665	1.15141e-24	7.04294e-24	44.0381
BBOX1	-0.204891	6.94945	-19.2782	4.69792e-82	8.24673e-81	175.518
C1S	0.204834	6.89424	20.5474	7.70837e-93	1.57574e-91	200.28
PDIA3	0.204393	8.01112	10.1798	2.80473e-24	1.69595e-23	43.1564
SNAPC1	0.204093	7.032	15.8198	5.0441e-56	5.99709e-55	115.795
IGFBP7	-0.20397	6.95269	-16.3552	9.91951e-60	1.26479e-58	124.293
TMEM54	-0.203813	7.05576	-15.888	1.72794e-56	2.07385e-55	116.861
MRPL51	-0.203743	7.8635	-10.5502	5.95204e-26	3.81762e-25	46.9728
PRLR	0.203651	6.8211	29.0484	1.12983e-181	5.63759e-180	404.419
RAB38	-0.203417	7.23827	-13.0831	5.99154e-39	5.13086e-38	76.6787
RPL13A	0.203365	13.3915	25.4798	6.42951e-141	2.19053e-139	310.737
SUCLG1	-0.203064	7.49944	-11.3764	6.80021e-30	4.79343e-29	55.973
MT-ND3	0.202585	10.6285	16.3428	1.2141e-59	1.54183e-58	124.092
MCL1	0.202454	7.9461	9.46992	3.10884e-21	1.69105e-20	36.2186
SSR3	-0.202425	7.3217	-12.1614	6.61116e-34	5.17861e-33	65.143
PPL	-0.202367	7.06927	-15.2206	5.11727e-52	5.68915e-51	106.611
MDH2	-0.202172	7.89094	-10.4254	2.21247e-25	1.38542e-24	45.672
SVIP	-0.20185	6.92363	-19.6033	9.38237e-85	1.71343e-83	181.716
WBP5	-0.201269	7.05106	-15.067	5.15182e-51	5.61912e-50	104.312
NDUFB7	-0.200698	7.97404	-10.273	1.07676e-24	6.60547e-24	44.1045
MUC15	-0.200594	6.92809	-19.9706	7.40949e-88	1.40161e-86	188.839
PGLS	-0.20026	7.49371	-11.2567	2.64027e-29	1.82857e-28	54.6274
HSPA4L	-0.200205	7.00626	-16.1606	2.27722e-58	2.82402e-57	121.172
PPP1R14C	-0.19983	7.32909	-11.8666	2.27688e-32	1.72798e-31	61.6291
LINC01133	0.199819	7.14724	12.9639	2.81545e-38	2.39483e-37	75.1408
SLIRP	-0.19981	7.63921	-10.6838	1.43362e-26	9.34656e-26	48.3836
EGR3	-0.19979	6.95301	-17.8166	1.88749e-70	2.84111e-69	148.886
NBEAL1	0.199715	7.81746	10.3014	8.03436e-25	4.94308e-24	44.3945
NDUFC2	-0.19948	7.86978	-10.4041	2.76331e-25	1.72353e-24	45.4517
RPL3	0.199117	12.713	21.6351	1.32754e-102	3.03704e-101	222.704
MMP28	0.199062	7.03829	15.6995	3.30365e-55	3.86972e-54	113.923
GAS1	0.198861	7.07489	14.1827	1.96621e-45	1.91691e-44	91.524
EIF3K	-0.198671	9.01715	-10.8106	3.65847e-27	2.41749e-26	49.7373
FGFR3	0.198306	7.13862	13.7395	9.29005e-43	8.56929e-42	85.3993
SLC39A13	0.197824	6.90047	19.9745	6.85884e-88	1.30133e-86	188.916
ABCA1	0.19757	6.9046	19.589	1.23636e-84	2.25138e-83	181.441
HNRNPF	0.197106	8.04709	10.059	9.57203e-24	5.69024e-23	41.9409
LMCD1	-0.196876	6.93488	-18.5544	3.37007e-76	5.57601e-75	162.077
PSMB9	0.196723	7.27135	11.8997	1.53732e-32	1.17657e-31	62.019
RPL19	0.196666	12.3492	24.6671	2.49237e-132	7.59333e-131	291
NOTCH3	-0.196508	6.92608	-20.0937	6.56887e-89	1.25761e-87	191.255
PPP1R16A	0.196455	7.52028	10.543	6.42053e-26	4.11394e-25	46.8978
ZFAND5	0.196236	7.40192	11.0015	4.5397e-28	3.07023e-27	51.8062
UQCC2	-0.195394	7.22173	-12.5785	3.82512e-36	3.15212e-35	70.2605
BDKRB1	0.195198	6.87504	20.0946	6.46695e-89	1.24185e-87	191.271
TNFRSF18	0.194909	7.13917	13.3099	3.02962e-40	2.66279e-39	79.6452
NDUFA13	-0.194526	7.48327	-11.1061	1.42635e-28	9.75058e-28	52.9543
SELK	0.194244	7.60159	10.4428	1.84353e-25	1.15898e-24	45.8527
DNAJB2	-0.194238	7.13478	-13.5608	1.05424e-41	9.51671e-41	82.984
CYBRD1	0.193676	6.97157	16.3433	1.20361e-59	1.53158e-58	124.1
RPL24	0.193228	11.1988	19.2174	1.48718e-81	2.59621e-80	174.369
RPL10A	0.193134	12.2158	20.4607	4.41028e-92	8.87236e-91	198.541
C7orf73	-0.193047	7.42792	-11.137	1.01071e-28	6.9392e-28	53.2959
SRSF2	0.192352	8.82762	9.6659	4.71378e-22	2.64347e-21	38.0843
SP100	0.192339	7.14067	13.0852	5.82288e-39	4.99318e-38	76.707
UBL5	-0.192301	8.20859	-9.81326	1.11335e-22	6.38488e-22	39.5122
RPS3A	0.192277	12.72	22.1746	1.26531e-107	3.08395e-106	234.237
SUB1	-0.192069	8.37659	-9.49177	2.52399e-21	1.37528e-20	36.4247
TUBB2A	-0.191696	8.32967	-8.30084	1.10004e-16	4.96862e-16	25.8763
ATP6V1F	-0.191562	7.82058	-9.92739	3.58872e-23	2.09023e-22	40.6327
NOP10	-0.191546	7.74543	-10.1858	2.63847e-24	1.6e-23	43.2169
BCAS2	0.191387	7.43765	10.8476	2.44741e-27	1.624e-26	50.1358
RP11-680F20.6	0.191382	6.89065	19.8637	6.00704e-87	1.12957e-85	186.752
MCUR1	-0.191382	7.1426	-13.3761	1.25653e-40	1.11366e-39	80.5202
NFE2L1	0.191372	7.18867	12.4964	1.06771e-35	8.71913e-35	69.2407
NEAT1	-0.191341	10.1118	-8.69179	3.84362e-18	1.83966e-17	29.1846
CBR3	0.191297	7.26941	11.3407	1.02099e-29	7.18095e-29	55.5699
ETV5	0.19109	6.8535	22.413	7.06406e-110	1.7624e-108	239.413
DAPK2	0.190691	6.98434	15.4185	2.52729e-53	2.8599e-52	109.605
PLPP2	-0.190437	7.29	-11.8672	2.26232e-32	1.71898e-31	61.6354
GJB5	-0.190407	7.04194	-14.8539	1.22091e-49	1.30471e-48	101.162
C6orf132	-0.190218	7.20233	-12.4171	2.86267e-35	2.31093e-34	68.2611
FRZB	-0.190191	6.91782	-20.0062	3.68325e-88	7.00924e-87	189.536
EEF1B2	0.190164	10.7422	13.9627	4.28057e-44	4.05471e-43	88.4599
CLIC3	-0.19002	6.83099	-25.0385	3.21137e-136	1.03829e-134	299.939
CAV2	0.189794	7.64572	9.58876	9.94861e-22	5.51087e-21	37.3455
RPS13	0.189607	11.8328	21.1631	2.62094e-98	5.66856e-97	212.839
EIF5	0.189605	8.54062	9.15686	5.85456e-20	3.03102e-19	33.3168
RBM3	-0.189194	8.69179	-9.78428	1.48119e-22	8.44091e-22	39.2297
PIAS1	0.189062	7.04702	14.3684	1.40922e-46	1.41749e-45	94.146
BBC3	0.189009	7.37443	10.5413	6.53392e-26	4.17815e-25	46.8804
IVL	-0.188934	6.85338	-20.5378	9.38095e-93	1.90535e-91	200.084
TMEM237	0.188776	7.21112	12.1267	1.00728e-33	7.87066e-33	64.7249
CDKN2B	-0.188369	6.88769	-20.9571	1.83997e-96	3.86089e-95	208.598
FAM60A	0.188318	7.3989	10.6426	2.22791e-26	1.44506e-25	47.9466
LDHB	-0.18819	7.28234	-10.8721	1.87445e-27	1.24904e-26	50.4003
RPL32	0.188165	12.5558	22.0202	3.56157e-106	8.51685e-105	230.908
SPPL3	-0.188143	7.10294	-13.8283	2.74661e-43	2.55584e-42	86.6111
ADH5	0.187819	7.24015	11.7905	5.60029e-32	4.21485e-31	60.7357
DLG5	0.18762	6.97212	16.0826	7.92234e-58	9.72943e-57	119.931
PPP1R12B	0.187562	6.91265	18.0981	1.28505e-72	2.02068e-71	153.858
WFDC5	0.187208	7.09717	13.4348	5.74017e-41	5.1161e-40	81.299
VPS28	-0.187129	7.8089	-9.73466	2.41028e-22	1.36619e-21	38.7479
PSMA7	-0.186543	8.38281	-9.17185	5.09791e-20	2.65234e-19	33.4536
CCDC34	-0.186336	6.94042	-16.801	6.61092e-63	8.7643e-62	131.578
CDKN2AIP	0.186242	7.16884	12.1139	1.17642e-33	9.16969e-33	64.5707
CDR1-AS	0.186081	6.8525	22.303	7.79612e-109	1.92984e-107	237.017
ZNF622	0.186017	7.16483	12.5114	8.85398e-36	7.24905e-35	69.4267
VDAC1	-0.185978	7.94554	-9.4625	3.33649e-21	1.81177e-20	36.1487
MRPS21	-0.185945	7.61499	-9.92113	3.81998e-23	2.22288e-22	40.5709
DLX5	0.185387	7.02992	13.6584	2.80658e-42	2.56273e-41	84.2999
IDH2	-0.185256	7.27833	-11.6856	1.9193e-31	1.42087e-30	59.5131
PSMB3	-0.185062	7.8655	-9.6984	3.4351e-22	1.93152e-21	38.3974
FAM13A	-0.184632	7.00743	-14.1176	4.91631e-45	4.771e-44	90.6124
RGS16	0.18436	7.05412	12.2037	3.94987e-34	3.1171e-33	65.6545
FDPS	-0.184304	7.34017	-10.9369	9.23304e-28	6.20464e-27	51.1023
STAP2	-0.183344	7.23601	-11.8105	4.42584e-32	3.34286e-31	60.9693
UAP1	0.183201	6.98232	15.2523	3.17099e-52	3.53778e-51	107.087
SSR4	-0.183088	8.10185	-9.19506	4.11316e-20	2.14881e-19	33.6657
SYTL1	-0.182776	7.42121	-10.4181	2.38788e-25	1.49084e-24	45.5964
ITGB4	0.182714	7.0956	13.1133	4.03645e-39	3.47069e-38	77.0712
RPL10	0.182576	12.9906	21.7405	1.41664e-103	3.26445e-102	224.936
POLR2I	-0.182538	7.48227	-10.2425	1.47473e-24	9.00323e-24	43.793
RPL31	0.18225	11.7095	17.3789	3.79611e-67	5.34577e-66	141.306
RPS25	0.182159	11.8035	20.5466	7.83446e-93	1.59637e-91	200.264
ARL4C	0.181759	6.89725	17.9967	7.82419e-72	1.20344e-70	152.058
TMEM254	-0.181387	6.93304	-17.8848	5.66914e-71	8.59457e-70	150.084
C14orf2	-0.180929	8.38915	-9.19915	3.96025e-20	2.07234e-19	33.7031
ACAA2	-0.180458	6.8892	-19.4772	1.05711e-83	1.89771e-82	179.301
FOXC1	-0.179418	6.8442	-22.6851	1.76149e-112	4.55614e-111	245.393
FJX1	0.178961	6.87195	19.8006	2.05506e-86	3.84156e-85	185.526
ANP32A	0.178305	7.03031	13.9713	3.79866e-44	3.60361e-43	88.5787
SCAND1	-0.178094	7.52583	-9.78087	1.53184e-22	8.72169e-22	39.1964
RPS16	0.177767	11.8306	19.8287	1.18737e-86	2.22615e-85	186.073
FXYD3	-0.176843	9.36877	-9.32108	1.27036e-20	6.78205e-20	34.8269
YTHDF2	0.176763	7.61302	9.4799	2.82666e-21	1.53888e-20	36.3127
DUSP2	-0.176658	7.55769	-7.49287	7.02394e-14	2.80647e-13	19.5185
TMED3	-0.176406	7.43331	-10.215	1.95514e-24	1.19018e-23	43.5137
MSMO1	-0.176405	6.98202	-14.807	2.43757e-49	2.58742e-48	100.474
C4orf3	-0.176286	7.92187	-9.00362	2.37911e-19	1.20322e-18	31.9317
CHMP3	0.176263	7.61346	9.40021	6.02656e-21	3.24471e-20	35.5641
KLK1	-0.176016	6.8888	-19.1274	8.12485e-81	1.40292e-79	172.676
TOMM20	0.17577	8.30683	8.95363	3.74005e-19	1.87357e-18	31.4849
RBM25	0.175525	8.10598	8.6299	6.60166e-18	3.12432e-17	28.6508
ASCL2	0.175366	6.96904	15.0817	4.13505e-51	4.52571e-50	104.531
TNFRSF19	0.175366	7.22241	11.3176	1.32614e-29	9.29616e-29	55.3104
GOLIM4	-0.175318	7.0145	-13.8621	1.72413e-43	1.61386e-42	87.0742
CCDC186	0.175217	7.68004	8.94255	4.13307e-19	2.06719e-18	31.3862
H3F3B	0.174978	11.436	12.9134	5.40432e-38	4.56629e-37	74.4928
SYNGR1	-0.174926	7.07258	-13.0499	9.22607e-39	7.8901e-38	76.2496
RPL37	0.174685	11.7318	18.12	8.69197e-73	1.37017e-71	154.248
TMEM165	-0.174524	7.495	-9.63404	6.42202e-22	3.59191e-21	37.7784
PLD3	-0.174153	7.1244	-12.097	1.4431e-33	1.12346e-32	64.3678
GPR155	0.173723	6.90542	17.0088	2.04819e-64	2.76746e-63	135.039
PRRC2C	0.173671	8.13429	8.48533	2.30171e-17	1.06545e-16	27.4187
FHL2	-0.173625	7.33711	-10.0483	1.06651e-23	6.32224e-23	41.8339
ADGRG1	-0.173613	6.88781	-19.0155	6.63654e-80	1.1275e-78	170.583
DCXR	0.173598	7.29408	10.4347	2.00752e-25	1.25957e-24	45.7683
PDE4DIP	0.173421	6.95956	15.4465	1.64524e-53	1.86844e-52	110.033
FKBP2	-0.173393	7.59793	-9.16067	5.65241e-20	2.9312e-19	33.3516
EFNB2	-0.173327	6.89878	-17.6711	2.41305e-69	3.5397e-68	146.346
RPL36A	-0.173016	9.24903	-9.71686	2.86867e-22	1.6231e-21	38.5757
EIF4B	0.172609	8.2442	8.64281	5.89906e-18	2.79808e-17	28.7619
BTF3	0.172487	10.6646	14.8271	1.8144e-49	1.93241e-48	100.768
GGA2	0.172404	6.94393	15.744	1.65086e-55	1.94814e-54	114.614
MSN	0.172391	7.34337	9.89853	4.78417e-23	2.77377e-22	40.3481
GCHFR	-0.172321	6.99679	-14.0025	2.46188e-44	2.35663e-43	89.01
SEC11A	-0.172215	7.50202	-9.61733	7.54972e-22	4.20409e-21	37.6184
KLF3	0.172124	7.3852	9.739	2.31006e-22	1.31055e-21	38.79
AIM1	-0.172093	7.04818	-13.6772	2.17546e-42	1.99506e-41	84.5532
RNF7	0.171948	7.98636	8.81062	1.34622e-18	6.60294e-18	30.2202
SRPX	0.171941	6.80628	26.6409	1.23647e-153	4.72019e-152	339.963
NSG1	-0.171931	7.63301	-9.58405	1.04114e-21	5.76219e-21	37.3005
CTNND1	-0.171929	7.24082	-11.0957	1.60089e-28	1.09201e-27	52.8398
TMOD3	0.171872	7.47951	9.60189	8.76485e-22	4.87646e-21	37.4708
SSBP2	0.171815	7.12745	11.8871	1.78476e-32	1.3643e-31	61.8708
ELF3	-0.171774	6.88047	-15.616	1.20902e-54	1.40322e-53	112.632
CFLAR	-0.171565	7.10899	-12.1394	8.62932e-34	6.75111e-33	64.8785
HMGB3	-0.171469	6.98891	-14.3582	1.63038e-46	1.63736e-45	94.001
CHMP4B	-0.171389	7.43279	-9.92811	3.56283e-23	2.07706e-22	40.6399
UQCRFS1	-0.171377	7.81774	-8.96751	3.29952e-19	1.65682e-18	31.6086
EID1	0.171213	7.89615	8.61525	7.49891e-18	3.54367e-17	28.5251
CRIP1	0.170948	7.08881	12.0291	3.26995e-33	2.53321e-32	63.5557
ARHGDIB	0.170918	6.88231	18.4727	1.49893e-75	2.46081e-74	160.589
POLR1D	0.170619	8.42506	8.61179	7.72839e-18	3.64939e-17	28.4953
APP	0.170348	7.6334	9.06593	1.34904e-19	6.87759e-19	32.4921
RPL11	0.170215	12.4136	22.5492	3.53511e-111	8.99677e-110	242.401
ORAI1	0.170172	7.11274	12.1753	5.58343e-34	4.37898e-33	65.3108
CCDC64B	-0.170157	6.86005	-21.3286	8.37439e-100	1.84908e-98	216.273
NIPAL1	-0.170054	6.91029	-17.3868	3.31352e-67	4.68701e-66	141.442
ROMO1	-0.169969	7.29924	-10.3371	5.55256e-25	3.42615e-24	44.7605
MEIS2	0.169935	6.96281	14.2295	1.01552e-45	1.00396e-44	92.1813
CXCL2	0.169435	6.86601	14.6017	4.89591e-48	5.02029e-47	97.4888
HMGN2	0.169412	8.47645	8.01272	1.18432e-15	5.14043e-15	23.535
KLK7	-0.169291	6.80129	-27.4969	2.39232e-163	1.00398e-161	362.29
DEGS2	-0.169243	6.84858	-22.501	1.02214e-110	2.5806e-109	241.341
CRTAP	0.169171	7.0354	13.1721	1.86696e-39	1.61184e-38	77.8376
GGH	-0.169166	6.98774	-14.6269	3.39408e-48	3.5087e-47	97.8534
FXYD5	0.169133	7.01105	13.5193	1.84479e-41	1.65352e-40	82.4276
MRPS6	0.169009	7.53536	9.09066	1.07591e-19	5.52514e-19	32.7156
TOR1AIP2	0.168976	7.46577	9.27538	1.94862e-20	1.03334e-19	34.404
XIST	-0.168512	8.00757	-8.57239	1.08762e-17	5.10916e-17	28.1582
CTGF	-0.168223	6.95349	-11.5466	9.65711e-31	6.98597e-30	57.9097
MRPL4	-0.167963	7.3667	-10.0288	1.29857e-23	7.67635e-23	41.6389
COPZ2	0.167856	6.95114	14.8886	7.31287e-50	7.84123e-49	101.672
EIF5A	-0.167777	8.43291	-8.33711	8.10925e-17	3.67848e-16	26.1769
NGFRAP1	-0.16761	7.20312	-10.8082	3.75407e-27	2.47808e-26	49.7117
ACTN1	-0.167312	7.20558	-10.3934	3.08835e-25	1.9206e-24	45.3416
CAMLG	0.167209	7.69197	8.73664	2.5911e-18	1.25342e-17	29.5738
TRIP6	0.167177	7.47171	9.27168	2.0172e-20	1.06792e-19	34.3698
MRPL27	-0.166847	7.38411	-9.96171	2.54683e-23	1.49161e-22	40.9721
COMTD1	-0.166809	7.13816	-11.4682	2.38216e-30	1.70381e-29	57.0138
EIF4G2	-0.16678	8.30873	-8.20855	2.37578e-16	1.06023e-15	25.1175
KRT23	-0.166672	6.81744	-25.3354	2.26914e-139	7.52855e-138	307.18
SET	0.166568	8.34071	7.90708	2.7736e-15	1.18759e-14	22.6971
ARF5	-0.166152	7.35597	-10.0938	6.73209e-24	4.01707e-23	42.2894
TMEM79	-0.165742	7.17618	-11.3103	1.44093e-29	1.00674e-28	55.2281
DYNLT3	-0.165736	6.93199	-15.4814	9.6381e-54	1.10247e-52	110.565
SLURP1	-0.165476	6.81539	-21.5071	1.98784e-101	4.4829e-100	220.005
PKP3	-0.165379	7.68924	-8.68411	4.11123e-18	1.96625e-17	29.1182
RPL38	0.16501	10.6522	13.7116	1.35974e-42	1.25242e-41	85.0205
MYH9	-0.164961	7.24782	-10.1845	2.67311e-24	1.61946e-23	43.204
PNLIPRP3	-0.164776	6.81578	-24.7501	3.42293e-133	1.0581e-131	292.981
ELOVL4	-0.164675	6.84174	-21.9188	3.15236e-105	7.42622e-104	228.732
PPP1R14B	-0.164606	7.36168	-9.78747	1.43547e-22	8.19511e-22	39.2607
SPTSSB	-0.164563	6.88373	-17.8772	6.48946e-71	9.81473e-70	149.95
CD40	0.164548	6.95921	14.6655	1.9342e-48	2.00935e-47	98.4129
CLIC4	-0.164488	6.91172	-16.1691	1.98827e-58	2.47052e-57	121.307
H1F0	-0.1644	7.23456	-9.5893	9.897e-22	5.48708e-21	37.3506
ISCU	0.164284	7.51392	9.08036	1.18224e-19	6.05159e-19	32.6225
BNIP3L	-0.164083	7.29922	-10.0237	1.36625e-23	8.0614e-23	41.5886
TSPAN5	-0.163732	6.90357	-17.3768	3.93424e-67	5.52799e-66	141.271
TALDO1	-0.163621	7.61626	-8.91256	5.41402e-19	2.69299e-18	31.1196
TMEM159	0.163614	7.51591	8.88508	6.92762e-19	3.4324e-18	30.8761
IFITM1	0.163499	6.79713	27.1465	2.4504e-159	9.76616e-158	353.072
HES2	-0.163345	6.91862	-16.6346	1.03698e-61	1.36053e-60	128.836
LSM3	0.163185	7.98292	8.31291	9.93998e-17	4.5057e-16	25.9763
ITGA3	0.163155	6.99245	13.6079	5.57534e-42	5.0545e-41	83.6174
RP4-737E23.2	-0.16314	6.93351	-15.7087	2.86274e-55	3.35948e-54	114.066
RHOB	0.163126	8.0064	6.83971	8.16914e-12	2.9297e-11	14.8516
CSDE1	0.162936	7.81343	8.30752	1.04e-16	4.70414e-16	25.9317
RAB4A	0.1624	7.4967	9.04285	1.66521e-19	8.46905e-19	32.2841
TERF2IP	0.162171	7.61986	8.59167	9.20313e-18	4.32964e-17	28.323
FMO1	0.162104	6.82077	22.5796	1.81701e-111	4.64291e-110	243.065
ANP32B	0.161924	8.26572	8.12536	4.72239e-16	2.08542e-15	24.4406
TMEM43	0.161705	7.23402	10.2832	9.69772e-25	5.96066e-24	44.2081
OCIAD2	-0.161588	7.42647	-9.25451	2.36743e-20	1.2502e-19	34.2116
RRAS	0.161268	6.91224	15.9013	1.40172e-56	1.68552e-55	117.07
DDIT3	0.161215	7.55743	7.9194	2.513e-15	1.07746e-14	22.7943
ATP5J	-0.160879	8.22353	-8.23392	1.92424e-16	8.59936e-16	25.3252
TUBB6	-0.16078	7.3358	-9.43949	4.15289e-21	2.2493e-20	35.9323
BICD2	-0.160729	7.09847	-11.6901	1.82145e-31	1.35e-30	59.5651
MYADM	0.160687	7.05562	11.6216	4.04971e-31	2.9634e-30	58.7721
ETFB	-0.160399	7.47618	-9.02966	1.87765e-19	9.53419e-19	32.1655
CDCP1	0.160325	7.11636	11.4021	5.07432e-30	3.59284e-29	56.2635
GTF3C6	-0.160254	7.31677	-9.81211	1.12614e-22	6.45238e-22	39.5009
MATN2	0.160156	6.99741	13.1292	3.27715e-39	2.82164e-38	77.2784
NDUFB3	-0.160153	7.46421	-9.12871	7.58779e-20	3.91562e-19	33.0606
RPL22	0.159948	11.0924	15.5413	3.83335e-54	4.4087e-53	111.483
FERMT1	0.159937	7.3106	9.3905	6.60672e-21	3.55104e-20	35.4733
RPL23	0.159883	11.4209	15.452	1.51341e-53	1.7218e-52	110.116
PTPRZ1	0.159785	7.00889	12.5661	4.46542e-36	3.66546e-35	70.1067
RPL37A	-0.159702	11.7994	-17.0711	7.1593e-65	9.77769e-64	136.086
GMDS	-0.159661	6.87087	-18.3945	6.20173e-75	1.00001e-73	159.174
DCTN2	-0.159462	7.45668	-9.06896	1.31221e-19	6.69523e-19	32.5194
CYCS	-0.15945	8.33095	-7.64659	2.15862e-14	8.79689e-14	20.6783
SCPEP1	-0.159022	7.12821	-11.0274	3.41235e-28	2.31521e-27	52.0893
PLS3	-0.158563	7.40054	-8.97917	2.96904e-19	1.49442e-18	31.7129
SYNGR2	-0.1583	7.51852	-8.53749	1.47022e-17	6.86572e-17	27.8609
NDUFB4	-0.158246	8.24218	-8.01619	1.15145e-15	5.00461e-15	23.5627
IGBP1	0.158178	7.57794	8.47646	2.48342e-17	1.14704e-16	27.3438
UCHL3	-0.158161	7.25606	-10.0784	7.8674e-24	4.6901e-23	42.1351
DUSP6	0.157844	6.93213	14.0069	2.31547e-44	2.21984e-43	89.071
PABPC1	0.157739	9.3781	9.00294	2.3937e-19	1.20867e-18	31.9256
SLC38A2	0.157605	8.11943	7.47403	8.10415e-14	3.22183e-13	19.3779
EFEMP1	0.157528	6.96448	13.2823	4.36814e-40	3.82861e-39	79.2815
MRPL14	-0.157455	7.58345	-8.67364	4.5059e-18	2.15339e-17	29.0277
TOLLIP	-0.157181	7.14661	-10.9872	5.31261e-28	3.58149e-27	51.6503
AURKAIP1	-0.157121	7.71433	-8.46404	2.76185e-17	1.27379e-16	27.239
C9orf3	0.156869	7.95208	7.53773	4.98999e-14	2.0039e-13	19.8545
COL7A1	0.156687	7.05697	11.6511	2.87138e-31	2.11335e-30	59.1133
SNRPN	0.156416	7.05663	11.6925	1.77109e-31	1.31422e-30	59.5929
COX17	-0.156332	7.12986	-10.8596	2.14802e-27	1.42983e-26	50.2652
UBE2G1	0.156286	7.27347	9.6986	3.42845e-22	1.92949e-21	38.3993
YME1L1	0.156159	7.58502	8.14697	3.95329e-16	1.74822e-15	24.6157
ATXN10	0.156154	7.21118	10.1099	5.71537e-24	3.42328e-23	42.4515
HNRNPA3	-0.156122	8.3992	-7.69647	1.46483e-14	6.02767e-14	21.0596
RAC3	0.155969	6.93167	14.0749	8.95399e-45	8.64961e-44	90.016
SOWAHC	0.155898	7.17184	10.397	2.97518e-25	1.85385e-24	45.3785
AJUBA	0.15563	7.02283	12.28	1.55427e-34	1.23272e-33	66.5807
MICA	0.15561	6.94306	14.1577	2.79801e-45	2.71948e-44	91.1731
MT-ND4L	-0.155596	7.66794	-8.13851	4.23822e-16	1.87292e-15	24.5471
IRX3	-0.155469	7.17719	-10.3429	5.2256e-25	3.2307e-24	44.8206
PPIC	-0.155387	7.05917	-11.7923	5.48469e-32	4.13276e-31	60.7564
PNRC2	0.155375	7.51044	8.38509	5.40707e-17	2.46331e-16	26.5765
FAM63B	0.155347	7.13447	10.5016	9.9405e-26	6.29929e-25	46.4647
CKS1B	0.155308	7.58716	8.24677	1.72882e-16	7.75337e-16	25.4307
P4HB	-0.155221	8.17623	-7.78779	7.1569e-15	2.98181e-14	21.7642
ESD	0.154976	7.92477	7.868	3.78957e-15	1.60955e-14	22.3899
RER1	-0.154948	7.42337	-8.96679	3.32091e-19	1.66624e-18	31.6022
AP2B1	0.154732	6.98904	12.8839	7.89283e-38	6.65118e-37	74.1164
TIAM1	-0.154394	6.9077	-15.5019	7.03066e-54	8.05666e-53	110.879
ANXA11	0.154302	7.10012	11.1215	1.20106e-28	8.23717e-28	53.1248
SLK	-0.154284	7.11081	-10.9012	1.36419e-27	9.11904e-27	50.7153
ELOVL1	-0.154271	7.01076	-12.7815	2.93054e-37	2.45646e-36	72.8129
GLRX3	-0.154248	7.34366	-9.36339	8.53305e-21	4.57478e-20	35.2203
LMNA	-0.154024	9.69906	-7.95145	1.94257e-15	8.35713e-15	23.0477
GGT6	-0.153923	6.84307	-20.9978	7.99005e-97	1.68777e-95	209.43
UXT	0.153781	7.965	7.81125	5.94623e-15	2.49545e-14	21.9466
FRMD6	-0.153514	6.96407	-13.6651	2.56534e-42	2.34582e-41	84.3893
ACTN4	-0.153457	7.65492	-7.90365	2.85071e-15	1.21896e-14	22.6701
TRAPPC1	-0.15332	7.47804	-8.66149	5.01116e-18	2.38585e-17	28.9228
CFL1	-0.152915	9.33973	-8.49757	2.07244e-17	9.62129e-17	27.5222
TMEM258	-0.15264	7.73306	-8.02776	1.04824e-15	4.56543e-15	23.6552
SOX6	0.15255	6.87778	16.8378	3.57988e-63	4.7659e-62	132.189
IGFBP5	0.152332	6.92665	12.1807	5.22552e-34	4.10336e-33	65.3766
IGFL2	-0.152277	6.82913	-17.1152	3.40376e-65	4.65867e-64	136.827
MRPL52	-0.152262	7.4104	-8.80404	1.42727e-18	6.98633e-18	30.1625
PIM1	-0.152222	7.09469	-11.0017	4.53184e-28	3.06819e-27	51.8079
THSD4	0.152125	6.81532	22.0231	3.35652e-106	8.05692e-105	230.967
LAMP2	-0.152001	7.43456	-8.57143	1.09667e-17	5.14785e-17	28.1501
SMIM14	0.151742	7.19382	9.8317	9.28022e-23	5.33171e-22	39.6924
PTP4A1	0.151739	7.28595	9.27855	1.89174e-20	1.00402e-19	34.4333
LFNG	0.151651	6.85647	17.7501	6.07303e-70	9.05524e-69	147.721
RPL4	0.151496	11.0533	13.9567	4.65084e-44	4.39886e-43	88.3774
C5orf46	-0.151342	6.79461	-26.5538	1.15972e-152	4.40067e-151	337.728
SEC62	0.151036	7.80273	7.70766	1.34228e-14	5.53057e-14	21.1456
PDLIM4	-0.150983	7.0388	-11.3493	9.25945e-30	6.51968e-29	55.6668
RANBP1	-0.150899	7.72035	-7.86686	3.82408e-15	1.62312e-14	22.381
DNAJB9	0.150871	7.04544	11.4891	1.87248e-30	1.34381e-29	57.2526
NCOA7	0.150597	7.26174	8.67149	4.59163e-18	2.1894e-17	29.0091
PRSS3	-0.15032	6.95015	-14.2569	6.88797e-46	6.84154e-45	92.5674
MT-CO1	-0.150309	12.8261	-17.4071	2.33793e-67	3.31442e-66	141.789
RBMX	0.150026	7.72414	7.67904	1.67777e-14	6.87714e-14	20.9261
TAPBP	0.149888	7.26046	9.18057	4.70332e-20	2.45106e-19	33.5332
BSG	-0.14978	7.56419	-8.1096	5.37473e-16	2.37019e-15	24.3131
COL18A1	0.149763	6.96112	12.9555	3.13713e-38	2.66488e-37	75.0333
SCCPDH	-0.149747	6.95132	-14.0183	1.97381e-44	1.90092e-43	89.2298
SMAGP	-0.149644	6.90612	-15.7288	2.09492e-55	2.46757e-54	114.377
PLIN3	-0.149293	7.40348	-8.72483	2.87497e-18	1.38756e-17	29.4712
ANAPC11	-0.149058	7.7776	-7.64189	2.2387e-14	9.10566e-14	20.6425
GAPDH	-0.149032	10.5067	-8.50333	1.97256e-17	9.17102e-17	27.571
PGK1	-0.148683	8.03002	-7.32117	2.55319e-13	9.91394e-13	18.2506
WSB1	0.14846	7.83834	7.04491	1.91723e-12	7.13838e-12	16.2722
LAMTOR2	-0.148249	7.3429	-9.00666	2.31433e-19	1.17233e-18	31.9589
PCDH7	0.148248	7.04807	11.1409	9.67881e-29	6.65235e-28	53.3389
RAPGEFL1	-0.147833	7.02477	-12.2125	3.5478e-34	2.8033e-33	65.7611
FAM83A	-0.147794	6.86373	-17.6604	2.91002e-69	4.25885e-68	146.16
DLL1	0.14771	6.8287	19.496	7.39657e-84	1.33539e-82	179.657
GOLGB1	0.147593	7.68248	7.3829	1.61068e-13	6.30833e-13	18.7031
FXR1	0.147584	7.29826	8.8786	7.34144e-19	3.62892e-18	30.8188
MYL6	-0.14752	10.1888	-9.20931	3.60398e-20	1.89216e-19	33.7963
RSBN1L	0.147436	7.31934	8.77507	1.8453e-18	8.9813e-18	29.9089
RPL41	0.147166	12.6001	18.446	2.43614e-75	3.97882e-74	160.105
RBX1	-0.147124	8.12606	-7.60726	2.92587e-14	1.18323e-13	20.3793
NDUFS7	-0.146857	7.44202	-8.43035	3.68135e-17	1.69049e-16	26.9556
ZKSCAN1	-0.146794	7.1545	-9.88851	5.28521e-23	3.06146e-22	40.2495
HSP90AB1	0.146648	10.6776	9.64913	5.54761e-22	3.10833e-21	37.9232
MRPL57	-0.146612	7.59916	-7.88666	3.26556e-15	1.38978e-14	22.5364
OPTN	0.1465	7.51843	7.97748	1.57495e-15	6.79406e-15	23.2543
EI24	-0.146302	7.68961	-7.80134	6.43081e-15	2.69168e-14	21.8695
GBP2	-0.146053	7.63101	-7.41643	1.25216e-13	4.9439e-13	18.9504
TUBB4B	-0.146044	8.94099	-6.63682	3.28905e-11	1.13708e-10	13.4881
MAFB	0.145893	8.2762	6.24855	4.22823e-10	1.3615e-09	10.9928
RDX	0.145747	7.24901	8.93711	4.341e-19	2.16605e-18	31.3377
CENPC	0.145614	7.09701	10.1915	2.48765e-24	1.51144e-23	43.2752
KCNJ2	0.145596	6.82254	19.744	6.18387e-86	1.15256e-84	184.427
HMGN3	-0.145254	7.61948	-7.58002	3.60846e-14	1.45648e-13	20.1731
RCAN1	-0.145229	7.03061	-9.86684	6.55397e-23	3.78946e-22	40.0366
ARPC2	0.144614	9.252	8.18247	2.94895e-16	1.3114e-15	24.9045
SRM	-0.144396	7.04021	-11.2592	2.56769e-29	1.78025e-28	54.655
ERF	0.144329	6.94915	12.9351	4.08503e-38	3.46081e-37	74.7709
FOXP1	0.144262	7.06872	10.2363	1.57206e-24	9.58821e-24	43.7297
KIAA0101	-0.144054	6.82533	-19.0598	2.90015e-80	4.9537e-79	171.408
ERBB3	-0.144006	7.00465	-11.9507	8.36687e-33	6.42677e-32	62.6229
C1orf68	-0.143844	6.80751	-19.7173	1.03842e-85	1.92411e-84	183.91
KDM5B	-0.14374	7.1428	-9.90671	4.41001e-23	2.56153e-22	40.4287
SNHG7	-0.143704	7.67849	-7.30132	2.95845e-13	1.14455e-12	18.106
PLPP1	-0.14362	6.86291	-16.6034	1.73304e-61	2.25972e-60	128.324
SUMO2	0.143555	9.26197	8.77309	1.87786e-18	9.13276e-18	29.8916
HNRNPC	0.143544	8.74758	7.38705	1.56134e-13	6.12264e-13	18.7336
ACTB	-0.143404	10.1869	-7.17254	7.62361e-13	2.90504e-12	17.1769
RPS19	0.143316	12.8145	16.2168	9.25665e-59	1.15699e-57	122.069
TMEM261	-0.143297	7.25601	-8.93906	4.26541e-19	2.13001e-18	31.355
PEF1	-0.143075	7.35287	-8.6557	5.2711e-18	2.50209e-17	28.8729
PLEKHN1	-0.142472	6.86473	-17.4694	7.99587e-68	1.14379e-66	142.858
TFAP2C	0.14246	7.40103	7.9863	1.46664e-15	6.33114e-15	23.3244
LPCAT3	0.142381	7.01955	11.415	4.37691e-30	3.11296e-29	56.4102
MYL12A	0.142363	8.46965	6.90511	5.16986e-12	1.87852e-11	15.2998
TK1	-0.142351	6.83598	-18.2984	3.53917e-74	5.64929e-73	157.438
SHMT1	0.14211	6.92809	13.5903	7.07782e-42	6.40745e-41	83.3801
GAN	-0.142097	6.98972	-11.7446	9.61055e-32	7.20734e-31	60.1996
RABAC1	-0.141961	7.55726	-7.64887	2.1208e-14	8.65389e-14	20.6957
CDH13	0.141767	7.06117	10.4444	1.81321e-25	1.14104e-24	45.8691
RPL15	0.141675	12.2561	17.0559	9.26233e-65	1.26227e-63	135.829
GJB3	-0.141611	7.43104	-8.08485	6.58237e-16	2.89268e-15	24.1135
TM7SF2	-0.141424	6.81773	-21.4351	9.02156e-101	2.02013e-99	218.496
CD2AP	-0.141312	7.02314	-11.2322	3.47763e-29	2.40324e-28	54.3541
ATP5F1	-0.141028	7.92163	-7.24828	4.37751e-13	1.68123e-12	17.7213
MAP4	-0.140933	7.38497	-8.08222	6.7255e-16	2.95354e-15	24.0923
GABARAPL1	0.140774	7.04469	10.5244	7.8184e-26	4.97442e-25	46.7026
MRPL12	-0.140756	7.29325	-8.80944	1.36046e-18	6.66762e-18	30.2098
RASSF6	0.140736	6.84802	16.8406	3.42259e-63	4.5661e-62	132.233
ARHGAP29	0.140662	6.9366	12.3212	9.35902e-35	7.46014e-34	67.0845
TM2D3	0.140631	7.14225	9.70998	3.0681e-22	1.73131e-21	38.5092
RAB10	-0.140553	7.5701	-7.79141	6.95528e-15	2.89971e-14	21.7923
CCL27	0.140439	8.11883	5.37223	7.86541e-08	2.15864e-07	5.91164
S100A2	0.140284	9.67105	4.4969	6.93477e-06	1.60679e-05	1.59916
REV1	0.140235	7.08111	10.1474	3.90339e-24	2.34462e-23	42.8291
POMP	-0.140197	8.05552	-7.1654	8.03084e-13	3.05654e-12	17.1258
RSRC2	0.139987	8.01995	6.76131	1.40594e-11	4.97735e-11	14.3199
CCNG1	0.139588	7.08227	10.1303	4.6478e-24	2.78648e-23	42.6562
KREMEN1	-0.139529	6.98669	-11.8714	2.15215e-32	1.63723e-31	61.685
C19orf70	-0.13949	7.56598	-7.6295	2.46401e-14	9.99642e-14	20.5482
ZNF770	-0.139375	7.19755	-9.19169	4.2432e-20	2.2131e-19	33.6349
PSMD7	-0.139326	7.60318	-7.48683	7.35389e-14	2.93461e-13	19.4733
PTGS1	-0.139242	6.87547	-16.5897	2.16845e-61	2.81587e-60	128.101
MOB3B	0.139158	6.86242	15.9263	9.44633e-57	1.14022e-55	117.463
SYNPO2	0.139104	6.83844	17.031	1.41145e-64	1.91528e-63	135.41
CHCHD2	-0.139064	9.15245	-8.23452	1.91455e-16	8.56212e-16	25.3302
MIF	-0.138887	7.72099	-7.13434	1.00639e-12	3.80975e-12	16.9044
RPS3	0.138863	12.3376	14.5682	7.95449e-48	8.13025e-47	97.0059
NXT1	0.138777	7.3913	8.11825	5.00659e-16	2.20939e-15	24.383
CAPG	-0.138768	7.84831	-7.08011	1.48908e-12	5.5869e-12	16.5201
RAB11A	-0.138591	7.95479	-7.10899	1.20911e-12	4.5581e-12	16.7244
LSM2	-0.138577	7.32177	-8.47685	2.47524e-17	1.1441e-16	27.3471
H2AFY	-0.138439	7.61273	-7.53326	5.16328e-14	2.06855e-13	19.8209
ARL6IP1	0.138174	7.40713	7.67968	1.66949e-14	6.84761e-14	20.931
MPST	-0.138042	7.24177	-8.86627	8.19772e-19	4.04902e-18	30.7099
FLNB	-0.138028	7.1019	-9.87538	6.02155e-23	3.4848e-22	40.1204
CA2	-0.137945	7.09617	-9.17593	4.90921e-20	2.55626e-19	33.4909
TOB2	0.13793	7.39176	7.89621	3.0257e-15	1.29117e-14	22.6115
ARPC4	-0.137913	7.39771	-8.07211	7.30492e-16	3.20133e-15	24.0109
JAG2	0.137528	6.87487	15.05	6.64452e-51	7.22236e-50	104.059
PON2	-0.137521	6.95978	-12.5037	9.75314e-36	7.97492e-35	69.3307
MTCH1	-0.137408	7.44554	-7.84569	4.52547e-15	1.91059e-14	22.2153
INTS6	0.137395	7.55682	7.0461	1.90105e-12	7.08227e-12	16.2805
PARP1	0.137226	7.23465	8.60763	8.01253e-18	3.77793e-17	28.4597
DHCR7	-0.137196	6.80572	-21.0382	3.48562e-97	7.4122e-96	210.258
REEP5	-0.137196	7.62763	-7.403	1.38515e-13	5.452e-13	18.8513
MDH1	-0.136805	7.68289	-7.31074	2.7588e-13	1.06861e-12	18.1746
CDK2AP2	0.136803	7.12749	9.36772	8.19139e-21	4.39533e-20	35.2607
YTHDC1	0.136711	7.36242	7.85895	4.07263e-15	1.72515e-14	22.319
RTF1	0.136698	7.79609	7.01555	2.36507e-12	8.75434e-12	16.0664
SSBP1	-0.136624	7.8909	-7.00202	2.60461e-12	9.61294e-12	15.9718
SUMO3	0.136373	7.37222	7.89741	2.99678e-15	1.27969e-14	22.621
EIF3A	-0.136266	8.19058	-6.65367	2.93424e-11	1.01831e-10	13.5998
PTTG1	-0.135833	7.06258	-9.68346	3.97363e-22	2.23235e-21	38.2533
TLK1	0.135819	7.10593	9.54515	1.51372e-21	8.31958e-21	36.9303
SF3B5	-0.13571	8.20246	-7.02015	2.28868e-12	8.47655e-12	16.0986
WNT16	0.135585	6.86772	15.1194	2.35173e-51	2.57836e-50	105.093
HSD17B12	0.135431	7.22077	8.70301	3.48323e-18	1.67221e-17	29.2818
NET1	-0.135381	7.13136	-9.11921	8.27963e-20	4.25877e-19	32.9744
EFNA5	-0.135152	6.8513	-16.0351	1.68834e-57	2.06146e-56	119.177
RPL36	0.135131	11.5196	12.9199	4.96725e-38	4.2026e-37	74.5766
SS18L2	0.135035	7.42124	7.79668	6.67165e-15	2.78696e-14	21.8333
DBP	0.135009	7.10339	9.56531	1.24703e-21	6.88366e-21	37.122
FILIP1L	-0.134995	7.09117	-8.78056	1.75774e-18	8.57491e-18	29.9569
RNF5	0.134973	7.22245	8.70226	3.50602e-18	1.68188e-17	29.2753
NIT2	-0.134905	7.13656	-9.43686	4.25799e-21	2.30229e-20	35.9076
LRRFIP2	-0.134883	7.22942	-8.50116	2.00964e-17	9.33659e-17	27.5526
GGNBP2	0.13486	7.67747	7.03876	2.00356e-12	7.45102e-12	16.229
TBCA	-0.134843	8.02665	-6.88731	5.85773e-12	2.12359e-11	15.1774
GALT	0.134828	7.07851	9.72316	2.69732e-22	1.52752e-21	38.6366
CAPZB	-0.134815	7.84051	-6.98583	2.92256e-12	1.07614e-11	15.8589
TXNL4A	-0.134774	7.13459	-9.50367	2.25259e-21	1.23163e-20	36.5372
EIF4EBP1	-0.134763	7.01773	-10.9913	5.08239e-28	3.42993e-27	51.6943
PHB	-0.134288	7.48831	-7.63073	2.44072e-14	9.91466e-14	20.5575
PHLDA1	0.13414	6.863	13.4382	5.48554e-41	4.89603e-40	81.3442
NUDT14	0.13369	7.07072	9.91404	4.09938e-23	2.38328e-22	40.501
GNAQ	0.133687	6.8778	14.4422	4.89766e-47	4.95791e-46	95.1975
AHR	-0.133638	7.03954	-10.3456	5.07901e-25	3.14313e-24	44.8488
IL11RA	0.133338	6.90357	12.9014	6.30148e-38	5.31724e-37	74.3402
LMO4	0.133236	7.81045	6.33316	2.4541e-10	8.06621e-10	11.5238
DUOXA1	-0.133164	6.93117	-12.8066	2.12774e-37	1.78589e-36	73.131
IL6ST	0.133129	7.06426	9.79536	1.32815e-22	7.58928e-22	39.3376
NUSAP1	0.1331	7.05928	9.55008	1.44378e-21	7.94202e-21	36.9771
KRT6C	-0.133074	6.88455	-11.2628	2.46497e-29	1.7109e-28	54.6955
MRPS16	-0.132846	7.22473	-8.66077	5.04278e-18	2.39731e-17	28.9166
DNAJB4	0.132838	7.01992	10.0009	1.71897e-23	1.01143e-22	41.3613
SYF2	0.132322	7.78527	6.765	1.37067e-11	4.86064e-11	14.3448
NDRG1	-0.132293	7.5976	-6.55954	5.53191e-11	1.89184e-10	12.9796
TNS4	0.132211	7.0994	9.1949	4.11924e-20	2.15021e-19	33.6642
TATDN1	0.132209	7.33755	7.82636	5.27568e-15	2.22139e-14	22.0643
ORMDL2	-0.132147	7.116	-9.42289	4.86151e-21	2.62191e-20	35.7765
PDHA1	-0.132062	7.07166	-10.0004	1.72818e-23	1.01591e-22	41.356
CD44	-0.131984	8.1883	-6.44743	1.16415e-10	3.90537e-10	12.2522
TULP4	-0.131705	6.96368	-11.8821	1.89403e-32	1.44434e-31	61.8118
SNAPC2	0.13168	7.07458	9.62696	6.87771e-22	3.84e-21	37.7106
ADIPOR1	0.13159	7.27467	8.26933	1.43215e-16	6.43653e-16	25.6163
CRNDE	-0.131566	7.4521	-7.29483	3.10416e-13	1.19945e-12	18.0588
ATP5A1	-0.131432	8.4973	-6.70581	2.05749e-11	7.20748e-11	13.9472
ERAP1	0.131108	6.89348	13.6381	3.6995e-42	3.3587e-41	84.0252
RUFY3	-0.130907	6.97608	-11.3933	5.61226e-30	3.9693e-29	56.1635
SNRPB	-0.130753	8.16129	-6.55851	5.57031e-11	1.90394e-10	12.9728
MKKS	-0.130672	7.22798	-8.39649	4.90915e-17	2.2413e-16	26.6718
CHI3L2	-0.130631	6.83662	-14.6728	1.74092e-48	1.81342e-47	98.5177
RPL23A	0.130627	12.1537	15.6898	3.84574e-55	4.4964e-54	113.772
NUDT5	-0.130442	7.2293	-8.48432	2.32179e-17	1.07396e-16	27.4102
RTCB	-0.130432	7.35921	-7.818	5.6367e-15	2.37025e-14	21.9992
SRPK1	-0.130408	7.10705	-9.35287	9.42201e-21	5.03859e-20	35.1223
VASP	0.130346	7.20733	8.41604	4.15822e-17	1.90257e-16	26.8355
KRT77	-0.130256	6.7941	-21.5626	6.1654e-102	1.4054e-100	221.172
HR	-0.130225	7.02223	-10.2772	1.0314e-24	6.3333e-24	44.1471
RAP1A	0.130001	7.13141	9.07575	1.23322e-19	6.30235e-19	32.5808
LASP1	0.129968	6.98851	10.841	2.63057e-27	1.74372e-26	50.0643
HBEGF	-0.129918	7.29023	-6.87892	6.21255e-12	2.25094e-11	15.1198
FKBP9	0.12987	6.90722	12.8221	1.74362e-37	1.46542e-36	73.3288
POF1B	-0.129295	6.86293	-15.2951	1.65781e-52	1.86268e-51	107.733
PIM3	-0.129224	7.3702	-7.3449	2.13973e-13	8.33916e-13	18.4241
DGAT2	-0.12919	6.78747	-25.4324	2.08657e-140	7.03331e-139	309.562
CNFN	-0.128869	6.79862	-20.8925	6.95842e-96	1.44103e-94	207.272
TSPAN4	0.128784	6.90808	12.6439	1.6774e-36	1.38769e-35	71.0794
WDR1	-0.128758	7.20752	-8.28579	1.2479e-16	5.62443e-16	25.752
EEA1	-0.128695	7.26081	-7.90059	2.92149e-15	1.24838e-14	22.646
CALM2	0.128684	9.21814	6.80859	1.01411e-11	3.62254e-11	14.6398
POLR1C	0.128644	7.05529	9.83454	9.02378e-23	5.18909e-22	39.7201
PPIF	-0.128478	6.95578	-11.5969	5.39383e-31	3.92431e-30	58.4876
PDLIM2	-0.128434	7.21972	-7.92923	2.32237e-15	9.96401e-15	22.8719
ZDHHC12	-0.12843	7.11572	-9.25773	2.29752e-20	1.21429e-19	34.2412
SERPINB7	0.128343	6.79753	20.249	3.04232e-90	5.89577e-89	194.319
TMEM256	-0.12819	7.25535	-8.09897	5.86403e-16	2.58058e-15	24.2273
ELF2	0.128069	7.1305	8.84361	1.00363e-18	4.94557e-18	30.5101
APRT	-0.127958	8.60908	-6.54047	6.28388e-11	2.13861e-10	12.8549
GCLM	-0.127686	6.91601	-12.3135	1.02948e-34	8.19574e-34	66.9899
ARF4	0.127624	7.537	6.98398	2.9612e-12	1.08973e-11	15.846
ZNF706	-0.127566	8.44227	-6.29068	3.22753e-10	1.05156e-09	11.2563
THEM5	-0.127408	6.86556	-16.0855	7.5621e-58	9.30506e-57	119.977
SHFM1	-0.127375	8.21027	-6.54538	6.08139e-11	2.07192e-10	12.887
COPE	-0.127308	7.72382	-6.75014	1.51826e-11	5.36301e-11	14.2447
RNF145	0.127306	7.08755	9.3616	8.67778e-21	4.64452e-20	35.2037
TPD52L1	-0.127296	7.05078	-9.8103	1.1464e-22	6.56257e-22	39.4833
ZBTB43	-0.127273	7.0379	-9.90542	4.46694e-23	2.59222e-22	40.416
PLK2	0.126908	7.82199	5.61145	2.03349e-08	5.81509e-08	7.2229
SERTAD3	0.126886	6.95727	11.4144	4.40816e-30	3.13167e-29	56.4031
NSRP1	0.126741	7.40236	6.93814	4.0967e-12	1.4963e-11	15.5278
RDH11	-0.126733	6.96171	-11.2482	2.90639e-29	2.01068e-28	54.5321
DIO2	-0.126716	6.9035	-12.4607	1.66676e-35	1.35587e-34	68.7983
ASH1L	0.12623	7.47797	6.90993	4.9978e-12	1.81913e-11	15.333
RALA	-0.126163	7.2165	-8.17996	3.01077e-16	1.33702e-15	24.8841
PEBP1	0.126103	8.89486	6.80673	1.02723e-11	3.66737e-11	14.6272
HN1	-0.126067	7.44571	-6.95999	3.5103e-12	1.28731e-11	15.6793
NDUFB9	-0.126039	8.03404	-6.40411	1.54679e-10	5.15624e-10	11.9746
HNMT	0.126026	6.91174	12.1827	5.10172e-34	4.01112e-33	65.4004
PDHB	-0.126005	7.17484	-8.53349	1.52184e-17	7.10154e-17	27.8268
CENPU	-0.12568	6.92531	-12.3285	8.56003e-35	6.83186e-34	67.1731
KLC3	-0.125576	7.43491	-7.15969	8.3719e-13	3.18253e-12	17.085
RALGPS2	-0.125546	6.99654	-10.6662	1.73149e-26	1.12538e-25	48.1965
NDUFV2	-0.125538	7.82715	-6.57272	5.06452e-11	1.73387e-10	13.0659
C2orf54	-0.125305	6.84371	-16.6227	1.26098e-61	1.64759e-60	128.641
CYBA	-0.125178	7.01543	-9.99107	1.89741e-23	1.11435e-22	41.2635
POLR2E	-0.125164	7.3509	-7.4977	6.77066e-14	2.70869e-13	19.5546
ANO1	-0.124779	6.89354	-13.758	7.21448e-43	6.67419e-42	85.6508
ANKH	-0.124778	6.96335	-10.7605	6.28556e-27	4.11909e-26	49.2008
ABRACL	-0.124739	7.4872	-6.66257	2.76226e-11	9.60198e-11	13.6589
LAMA5	0.1247	6.94583	11.18	6.25156e-29	4.3061e-28	53.7724
IMP3	0.124663	7.99352	6.28097	3.43546e-10	1.11644e-09	11.1954
COX4I1	-0.12461	10.0944	-8.91651	5.22528e-19	2.60115e-18	31.1546
NAP1L4	-0.124605	7.31872	-7.44232	1.03011e-13	4.07734e-13	19.1422
RPS14	0.124409	12.6137	14.3239	2.65765e-46	2.65639e-45	93.5148
LAPTM4B	0.124316	7.18504	8.15468	3.7097e-16	1.64279e-15	24.6784
SPINT1	-0.124295	7.36211	-7.33345	2.33026e-13	9.06497e-13	18.3404
PAPOLA	0.124217	7.69308	6.5846	4.67652e-11	1.60711e-10	13.1438
TXNDC17	0.124194	7.77952	6.24577	4.30387e-10	1.38445e-09	10.9755
PPP1CB	-0.124105	7.42558	-6.76101	1.40886e-11	4.9849e-11	14.3179
NDUFAB1	-0.124064	7.68564	-6.7116	1.97759e-11	6.93142e-11	13.9859
DHRS1	-0.124032	7.03809	-9.77133	1.6824e-22	9.57035e-22	39.1037
COMMD7	-0.123995	7.12399	-8.89254	6.47968e-19	3.21548e-18	30.9421
FOXO3	0.123756	7.1207	8.47584	2.49672e-17	1.15235e-16	27.3385
CKAP4	-0.123754	7.055	-9.42665	4.69118e-21	2.53436e-20	35.8118
WDR47	0.123667	7.04103	9.62384	7.08843e-22	3.95417e-21	37.6808
MRPL15	-0.123635	7.17167	-8.46058	2.84482e-17	1.3111e-16	27.2098
NAA10	-0.123585	7.20671	-8.18366	2.91992e-16	1.29941e-15	24.9142
ANKRD35	-0.123548	6.84603	-16.6023	1.76416e-61	2.29558e-60	128.306
SLC1A5	0.123385	6.97052	10.5389	6.70226e-26	4.28147e-25	46.8552
DCTN3	-0.123371	7.61451	-6.77824	1.25107e-11	4.44147e-11	14.4342
ARGLU1	-0.123281	7.81061	-6.09201	1.13577e-09	3.55602e-09	10.0291
OAZ2	0.12321	7.32078	7.41393	1.27595e-13	5.03155e-13	18.9319
CLCN3	-0.122993	6.97102	-10.8079	3.76788e-27	2.48461e-26	49.7081
ACAD9	-0.122974	6.93723	-11.8526	2.68936e-32	2.03614e-31	61.4638
EFHD2	-0.122939	6.96227	-11.0972	1.57481e-28	1.07539e-27	52.8561
EPHB6	-0.122877	7.90551	-5.82283	5.87634e-09	1.75239e-08	8.42894
DBNL	-0.122861	7.0976	-9.00319	2.38842e-19	1.20697e-18	31.9278
CFAP20	0.122772	7.32834	7.30385	2.90353e-13	1.12399e-12	18.1244
RANGAP1	-0.122728	7.00105	-10.3858	3.34478e-25	2.07599e-24	45.2625
SFRP1	0.122518	7.18414	8.2925	1.1797e-16	5.3246e-16	25.8074
LRRFIP1	0.122395	7.82832	5.96645	2.46639e-09	7.52866e-09	9.27374
FKBP5	0.122263	7.06291	9.20534	3.73938e-20	1.96163e-19	33.7598
RP11-365O16.6	-0.122101	6.88349	-13.7741	5.78023e-43	5.363e-42	85.8712
NFKBID	0.121988	6.94423	11.0722	2.07691e-28	1.41065e-27	52.5817
CCDC85B	0.1219	7.61381	6.39088	1.68642e-10	5.6099e-10	11.8902
NUCKS1	0.121647	8.47721	6.07613	1.25391e-09	3.91429e-09	9.9327
COPS4	0.121585	7.14506	8.39654	4.90684e-17	2.2413e-16	26.6722
ANXA8L1	-0.121358	7.09825	-8.9535	3.74448e-19	1.87431e-18	31.4837
PPP3CA	0.12135	7.3039	6.94507	3.90119e-12	1.42571e-11	15.5758
FAM114A1	-0.121283	6.97374	-10.5256	7.71778e-26	4.91533e-25	46.7154
CD99	0.121127	7.55303	6.62604	3.53755e-11	1.22232e-10	13.4169
EPPK1	-0.121018	6.83968	-15.2714	2.37566e-52	2.65982e-51	107.375
TOPORS	0.120989	7.18511	7.85772	4.11258e-15	1.74091e-14	22.3094
LYPD6B	-0.120982	7.11471	-8.58792	9.50741e-18	4.46947e-17	28.2909
PLAU	-0.120953	6.96707	-10.1553	3.60277e-24	2.16611e-23	42.9084
SLC38A5	0.120864	6.90161	12.232	2.79587e-34	2.21191e-33	65.9976
OGFRL1	-0.120861	7.07364	-8.8413	1.02458e-18	5.04489e-18	30.4897
PDXK	-0.120824	6.88638	-13.2417	7.47021e-40	6.51152e-39	78.7481
OVOL1	-0.120709	7.32138	-6.88899	5.78909e-12	2.09991e-11	15.189
ACSL1	-0.120684	6.91947	-11.9836	5.64312e-33	4.34513e-32	63.0139
CHD3	0.120566	7.03773	9.08851	1.09728e-19	5.63035e-19	32.6961
UFD1L	0.120566	7.20174	7.85052	4.35507e-15	1.8411e-14	22.253
KMT2E	0.120557	7.81299	6.10323	1.05901e-09	3.32224e-09	10.0973
NCCRP1	-0.120349	6.77505	-26.781	3.32503e-155	1.27701e-153	343.573
FAM129B	-0.12017	6.88405	-13.2517	6.54844e-40	5.7159e-39	78.879
SH3BP5	-0.120116	6.84569	-14.9053	5.72126e-50	6.15545e-49	101.916
POLR2J3	-0.119964	7.07895	-8.60144	8.45536e-18	3.9808e-17	28.4066
HDAC2	-0.119881	7.27061	-7.38899	1.53873e-13	6.03774e-13	18.748
WDR66	-0.119262	7.01971	-9.52069	1.91393e-21	1.04828e-20	36.6983
NOTCH2	-0.119059	6.90663	-12.4592	1.69881e-35	1.38018e-34	68.7794
ADGRF4	-0.119007	6.83156	-17.2395	4.12614e-66	5.72152e-65	138.929
OLA1	-0.118691	7.47356	-6.67773	2.49178e-11	8.68081e-11	13.7597
LBH	-0.118608	6.90572	-11.4435	3.15947e-30	2.25468e-29	56.7336
LSM4	-0.118489	7.34235	-7.08657	1.4214e-12	5.34249e-12	16.5657
FKBP3	-0.118402	7.32183	-7.05754	1.75128e-12	6.55127e-12	16.361
LPP	0.118274	7.07974	8.42457	3.867e-17	1.77188e-16	26.9071
FDXR	-0.118197	6.93724	-11.4729	2.25627e-30	1.61559e-29	57.0676
RAB18	-0.117902	7.43306	-6.75152	1.50396e-11	5.31543e-11	14.2539
ARID4A	0.117878	7.26887	7.15315	8.77935e-13	3.33342e-12	17.0384
PDK4	-0.117844	6.78956	-17.4471	1.17696e-67	1.67229e-66	142.473
MPDU1	-0.117696	7.00732	-9.74936	2.08714e-22	1.18514e-21	38.8904
BLOC1S1	-0.117691	7.55911	-6.33787	2.38039e-10	7.84018e-10	11.5536
C1GALT1	0.117683	6.94762	10.6117	3.09756e-26	1.9989e-25	47.6201
PET100	-0.11767	7.16985	-7.94449	2.05456e-15	8.82695e-15	22.9925
NRARP	-0.117653	6.92013	-11.7436	9.72792e-32	7.28674e-31	60.1876
PTPN12	-0.117593	6.99747	-9.70552	3.20464e-22	1.80675e-21	38.4661
UBXN6	0.117562	7.14582	8.05486	8.40813e-16	3.67464e-15	23.8723
CYB5R3	0.117424	7.32492	7.12511	1.07601e-12	4.06842e-12	16.8388
SMAD3	0.117307	6.91968	11.2848	1.92302e-29	1.3362e-28	54.9418
LYNX1	-0.117297	6.77789	-23.1903	2.17075e-117	5.87865e-116	256.672
POLR2F	-0.117273	7.40559	-6.85205	7.49566e-12	2.6958e-11	14.9359
ZNHIT1	-0.117162	7.5377	-6.50653	7.87671e-11	2.67209e-10	12.6341
KIF21A	-0.117067	6.90607	-11.6306	3.6477e-31	2.67231e-30	58.8758
WNT10A	0.11705	6.91887	11.1103	1.36053e-28	9.31067e-28	53.0012
MKI67	-0.116865	6.79282	-19.3024	2.97531e-82	5.25196e-81	175.974
FGFR1	-0.116857	6.84485	-14.2545	7.13015e-46	7.07101e-45	92.5331
SRP9	-0.116549	7.78529	-6.08069	1.2188e-09	3.80656e-09	9.96038
PLK3	-0.116414	7.10414	-8.04865	8.84432e-16	3.86261e-15	23.8225
PCBD1	0.116278	7.11806	8.15978	3.55708e-16	1.57631e-15	24.7198
WDFY2	-0.116207	7.04527	-8.85445	9.11117e-19	4.49319e-18	30.6056
RPL22L1	-0.116158	8.3091	-5.38014	7.52795e-08	2.06872e-07	5.95409
APLP2	0.116134	7.48522	6.38236	1.78281e-10	5.91811e-10	11.8359
GNB2	-0.115926	7.5798	-6.34994	2.2012e-10	7.25756e-10	11.63
SH3GLB2	-0.115883	6.91931	-11.8542	2.63871e-32	2.00018e-31	61.4826
FST	-0.115742	6.83599	-13.656	2.90177e-42	2.64583e-41	84.2667
THUMPD3-AS1	-0.115616	7.18119	-7.26737	3.80293e-13	1.46417e-12	17.8595
ZRANB2	-0.115567	7.1316	-7.80249	6.37222e-15	2.67068e-14	21.8785
PJA2	0.1155	7.12371	7.97028	1.66913e-15	7.19542e-15	23.1971
MRPS25	-0.115418	7.04513	-9.02473	1.96383e-19	9.95584e-19	32.1211
RPS28	0.115366	11.7157	12.386	4.20985e-35	3.38122e-34	67.878
ENDOD1	-0.115341	6.90818	-11.6578	2.65676e-31	1.95994e-30	59.1904
H2AFZ	0.115332	8.68351	5.03852	4.73315e-07	1.22026e-06	4.17755
HMGN1	-0.115143	8.57411	-5.966	2.47317e-09	7.54209e-09	9.27106
C6orf1	-0.114908	7.0594	-8.83252	1.10793e-18	5.45107e-18	30.4125
RPL27A	0.114851	12.0843	13.3148	2.84154e-40	2.50095e-39	79.709
BHLHE40	-0.114567	7.14769	-7.65419	2.0351e-14	8.31492e-14	20.7363
PRDM2	0.114558	7.1501	7.73214	1.10836e-14	4.5757e-14	21.3339
FAM46C	0.114535	6.85659	13.5075	2.16507e-41	1.93786e-40	82.2685
AKAP13	-0.114461	7.07998	-8.3402	7.9011e-17	3.58663e-16	26.2026
MRPL47	-0.114454	7.23055	-7.40942	1.31996e-13	5.19864e-13	18.8986
CERS3	-0.114324	6.94376	-11.0255	3.48513e-28	2.36206e-27	52.0684
KCTD1	-0.114301	7.32426	-6.74011	1.62661e-11	5.73614e-11	14.1772
UQCRC2	-0.114271	7.69407	-6.11849	9.62573e-10	3.03022e-09	10.1904
CWH43	-0.114233	6.81914	-17.7129	1.16392e-69	1.72735e-68	147.073
SLC25A39	-0.114134	7.18561	-7.69281	1.50719e-14	6.19797e-14	21.0316
SH3GLB1	-0.113992	7.43655	-6.48269	9.22454e-11	3.11267e-10	12.4797
CAMTA1	0.113981	7.58332	6.23696	4.55291e-10	1.46085e-09	10.9206
ARPC5L	-0.113956	7.69377	-6.10353	1.05697e-09	3.31755e-09	10.0992
SEC11C	-0.113823	7.05964	-8.7415	2.48236e-18	1.20266e-17	29.6161
G3BP2	0.113715	7.36627	6.57528	4.97847e-11	1.70616e-10	13.0826
WDR43	0.113611	7.34838	6.65557	2.89655e-11	1.00578e-10	13.6124
MT-ND6	-0.113301	7.01834	-8.90977	5.55134e-19	2.75912e-18	31.0948
FDFT1	-0.113262	7.25138	-7.12568	1.07157e-12	4.05404e-12	16.8428
PPP1R7	-0.112911	7.21733	-7.40179	1.39783e-13	5.49164e-13	18.8423
HSD17B4	-0.112889	7.03215	-8.9979	2.5057e-19	1.26422e-18	31.8804
GNAS	-0.112791	7.61273	-5.98116	2.25402e-09	6.92713e-09	9.36141
ZNF503	0.112784	7.10406	7.65998	1.94575e-14	7.955e-14	20.7804
CYB5B	0.112751	7.16089	7.60346	3.01274e-14	1.21759e-13	20.3505
HCAR2	-0.112746	7.08449	-7.78139	7.52721e-15	3.12992e-14	21.7146
MYH14	-0.112605	6.81431	-17.5689	1.4319e-68	2.07168e-67	144.572
SNRPD2	0.112573	8.74362	6.0358	1.61016e-09	4.98464e-09	9.68904
RPS11	0.112509	11.552	11.6626	2.50999e-31	1.85382e-30	59.2468
SNX3	0.112373	8.08331	5.74505	9.32532e-09	2.7384e-08	7.98002
HLA-F	0.112253	7.22764	7.11766	1.13562e-12	4.28613e-12	16.7859
ABCA12	-0.112226	6.82889	-16.2726	3.77139e-59	4.76081e-58	122.963
NDUFA11	-0.112224	7.86546	-5.79103	7.10239e-09	2.09729e-08	8.24469
JMJD1C	0.112093	7.32844	6.50311	8.05735e-11	2.73045e-10	12.6119
EVA1C	0.112073	6.95807	9.80163	1.24866e-22	7.14147e-22	39.3987
C7orf50	-0.112056	6.95557	-10.1863	2.62327e-24	1.59231e-23	43.2226
CKS2	0.112004	7.48415	6.09413	1.12089e-09	3.51116e-09	10.042
NINJ1	0.111994	7.39506	6.239	4.49403e-10	1.44342e-09	10.9333
ARL8B	-0.11199	7.02839	-8.97889	2.97669e-19	1.49708e-18	31.7103
NUFIP2	0.111977	7.32933	6.60963	3.95184e-11	1.36324e-10	13.3085
HMGCR	-0.111972	6.91625	-11.2913	1.78549e-29	1.242e-28	55.0154
TMEM263	0.111803	6.88892	11.575	6.95278e-31	5.05272e-30	58.2357
THUMPD1	0.111665	7.23315	7.03001	2.13306e-12	7.9187e-12	16.1676
MALAT1	-0.111583	15.2866	-7.48024	7.73128e-14	3.07939e-13	19.4242
AFMID	0.111544	7.11264	7.68609	1.58825e-14	6.52282e-14	20.9801
TRIM2	-0.111425	6.84341	-13.8632	1.69857e-43	1.59228e-42	87.0891
NDUFB1	-0.111417	7.60612	-5.97341	2.36349e-09	7.23548e-09	9.31523
ANKRD12	0.111265	7.83591	5.47508	4.42681e-08	1.23853e-07	6.46841
SSNA1	-0.1112	7.45072	-6.37801	1.83406e-10	6.07867e-10	11.8082
SLC6A8	0.111178	6.86762	12.6582	1.40203e-36	1.16597e-35	71.2576
CASZ1	-0.111161	6.9172	-10.9229	1.07686e-27	7.21362e-27	50.9498
LINC00657	-0.111102	7.29197	-6.76009	1.41786e-11	5.01392e-11	14.3117
NOL3	-0.111049	6.98691	-9.42633	4.70537e-21	2.53986e-20	35.8088
SULT1E1	0.111022	6.82577	14.2621	6.40208e-46	6.36891e-45	92.6402
DIAPH2	-0.110996	6.89561	-11.5393	1.05015e-30	7.58811e-30	57.8265
AADACL2	-0.110974	6.83191	-16.0772	8.63976e-58	1.05695e-56	119.844
RRP1	-0.110973	7.05457	-8.56869	1.123e-17	5.26755e-17	28.1267
CYP4B1	-0.110881	6.84049	-14.4768	2.98005e-47	3.02153e-46	95.6918
NFAT5	0.110827	7.10477	7.81415	5.81106e-15	2.44195e-14	21.9692
HACD3	0.110791	7.26673	6.80661	1.02812e-11	3.66847e-11	14.6264
TSPYL2	0.110774	7.04754	8.23693	1.8765e-16	8.39787e-16	25.35
IL34	-0.110693	6.92425	-10.8735	1.84721e-27	1.23219e-26	50.4148
RPL39	0.110656	12.0182	11.4116	4.55179e-30	3.23009e-29	56.3713
C15orf48	-0.110652	6.78478	-18.8313	2.06089e-78	3.47337e-77	167.158
DUSP22	-0.110594	6.9662	-9.8433	8.27523e-23	4.76295e-22	39.8058
HDLBP	-0.110558	7.2939	-6.7722	1.30431e-11	4.62789e-11	14.3934
TANK	-0.110455	7.06893	-8.30835	1.03284e-16	4.6784e-16	25.9385
AGPAT2	-0.11036	7.06079	-8.43799	3.44951e-17	1.58632e-16	27.0197
ATP6V1B2	-0.110206	7.0095	-9.15677	5.85925e-20	3.03102e-19	33.316
NR3C1	0.110085	7.20914	6.9879	2.87987e-12	1.06103e-11	15.8733
CLK4	0.110079	7.03055	8.61907	7.25427e-18	3.43062e-17	28.5578
EMC7	0.110048	7.46557	6.29584	3.12232e-10	1.01781e-09	11.2887
RHOC	0.110018	7.59393	5.81391	6.19774e-09	1.84044e-08	8.37716
SUMO1	0.109991	7.96741	5.81795	6.04992e-09	1.79908e-08	8.40063
PYGL	0.109926	7.00743	9.0825	1.15933e-19	5.9391e-19	32.6418
PGM2	-0.109907	6.97626	-9.82607	9.81152e-23	5.63185e-22	39.6373
FAM96B	-0.10982	7.37783	-6.53263	6.6212e-11	2.2522e-10	12.8038
ORAI3	0.109769	6.8453	13.6479	3.2414e-42	2.95126e-41	84.1567
PSMB7	-0.109664	7.98438	-5.71517	1.11186e-08	3.23948e-08	7.80912
ERBB2	-0.109607	6.91626	-10.8293	2.98522e-27	1.97673e-26	49.9389
LMO7	-0.109582	6.83955	-14.0085	2.26527e-44	2.17501e-43	89.0928
NFIX	0.109537	7.27835	6.64978	3.01263e-11	1.04323e-10	13.574
CHMP1A	-0.109527	7.11955	-7.87504	3.58265e-15	1.52371e-14	22.4452
RAB7B	-0.109464	7.02524	-8.71496	3.13588e-18	1.51004e-17	29.3855
WDR83OS	-0.109459	7.87161	-5.69422	1.25706e-08	3.65078e-08	7.68989
DUT	-0.109399	7.62994	-5.60465	2.11477e-08	6.04208e-08	7.18486
PIK3IP1	0.109276	7.15213	7.16799	7.88102e-13	3.00132e-12	17.1443
CENPF	-0.109255	6.8139	-13.3398	2.03927e-40	1.79984e-39	80.0388
SRSF9	-0.109168	7.4792	-6.15579	7.61551e-10	2.41177e-09	10.4188
KIF5B	-0.109028	7.86868	-5.45367	4.99371e-08	1.39099e-07	6.35164
CLTC	-0.108981	7.05412	-8.41402	4.23008e-17	1.93406e-16	26.8186
PTK6	-0.108868	6.85932	-13.559	1.08104e-41	9.74477e-41	82.959
ERAP2	0.108847	6.83824	14.185	1.90524e-45	1.86033e-44	91.5554
EPHX2	-0.108782	6.93149	-10.5042	9.67379e-26	6.13642e-25	46.4916
RIN1	0.108682	7.02312	8.66973	4.66265e-18	2.2216e-17	28.994
CDC42	-0.108472	8.3595	-5.44408	5.26997e-08	1.46537e-07	6.29947
NAMPT	0.108429	7.36914	6.19921	5.78812e-10	1.84041e-09	10.6864
FAM133B	0.108423	7.38944	6.08506	1.18611e-09	3.70997e-09	9.98687
TMED9	-0.108238	7.7233	-5.71736	1.09761e-08	3.19942e-08	7.82166
LAGE3	-0.108235	7.21457	-6.95809	3.55798e-12	1.30404e-11	15.666
ALDH1A1	-0.108087	6.88894	-11.0821	1.86224e-28	1.26621e-27	52.6899
ABHD5	-0.108063	7.35548	-6.22657	4.86444e-10	1.55295e-09	10.856
DAPL1	-0.108041	8.11235	-4.64259	3.46302e-06	8.23148e-06	2.26398
RNF139	0.10804	7.04716	8.38569	5.37958e-17	2.45255e-16	26.5815
BLOC1S2	-0.107957	7.49818	-6.01074	1.87938e-09	5.79825e-09	9.53844
FAM102A	-0.107829	6.96465	-9.71478	2.92742e-22	1.65487e-21	38.5556
HIST1H4C	-0.107729	7.52604	-5.42285	5.9351e-08	1.64311e-07	6.18432
MMP24-AS1	-0.107706	7.01362	-8.81255	1.32342e-18	6.49615e-18	30.237
C1orf122	-0.1076	6.96236	-9.50337	2.2591e-21	1.23413e-20	36.5344
TMEM167A	-0.107591	7.08559	-7.95552	1.87998e-15	8.09337e-15	23.08
MMAB	-0.107561	6.98118	-9.2629	2.18929e-20	1.15806e-19	34.2889
LIMCH1	0.107428	6.87235	11.9338	1.02447e-32	7.85967e-32	62.4219
GSN	-0.107418	7.14431	-7.26724	3.80661e-13	1.46463e-12	17.8585
SH3PXD2A	0.107366	7.06821	7.82724	5.23883e-15	2.20735e-14	22.0712
SERINC2	0.10731	6.91388	10.7465	7.30857e-27	4.78455e-26	49.0514
NDUFS5	-0.107304	8.93141	-5.85816	4.75496e-09	1.42739e-08	8.63489
ATL2	-0.107289	6.97249	-9.41117	5.43279e-21	2.92752e-20	35.6667
UACA	-0.107149	6.97601	-8.9927	2.62663e-19	1.32418e-18	31.8339
MAPKAPK3	-0.107059	6.92231	-10.6906	1.33385e-26	8.70505e-26	48.4551
PSMB8	0.106974	7.5607	5.84259	5.22086e-09	1.56281e-08	8.54396
RAD23B	-0.106832	7.45238	-6.06203	1.36872e-09	4.26011e-09	9.84732
RAN	-0.106795	8.76678	-5.43992	5.39407e-08	1.49856e-07	6.27692
CHD7	-0.106778	6.95475	-9.7038	3.25893e-22	1.83572e-21	38.4495
MZT2B	-0.106759	8.08184	-5.38023	7.5242e-08	2.06858e-07	5.95458
FLOT1	0.106574	6.91067	10.459	1.55595e-25	9.811e-25	46.0207
PWWP2A	0.106566	7.09535	7.6924	1.51204e-14	6.2139e-14	21.0284
PDCD6IP	-0.106547	7.13583	-7.41427	1.27266e-13	5.02169e-13	18.9345
MAP3K8	0.106534	7.06079	7.86123	3.99936e-15	1.69638e-14	22.3369
NMRK1	0.106522	7.10306	7.59721	3.16131e-14	1.27682e-13	20.3032
NHP2	-0.10649	7.82927	-5.46693	4.63487e-08	1.29388e-07	6.4239
TMEM173	0.106471	6.85592	12.4424	2.09312e-35	1.69618e-34	68.5721
EBP	-0.106395	7.26437	-6.66586	2.70108e-11	9.39447e-11	13.6808
PAK2	0.10637	7.33542	6.28792	3.28545e-10	1.06988e-09	11.239
ARAP2	-0.106329	6.98139	-9.24919	2.48783e-20	1.3116e-19	34.1626
OSTC	-0.106229	7.50839	-5.97666	2.31693e-09	7.09981e-09	9.3346
VAT1	-0.106149	6.88638	-11.6439	3.12112e-31	2.29184e-30	59.0306
TOP2B	-0.106129	7.07165	-7.90973	2.71546e-15	1.16348e-14	22.718
STOM	0.106062	7.20702	6.54436	6.12291e-11	2.08495e-10	12.8803
CTDSP2	0.106006	7.08804	7.73287	1.10205e-14	4.5526e-14	21.3395
TRMT10C	0.10599	7.41995	6.0711	1.29375e-09	4.03073e-09	9.90221
SEMA3C	-0.105902	6.81819	-16.0108	2.4816e-57	3.02421e-56	118.794
CCDC47	0.105832	7.59957	5.67006	1.44752e-08	4.19237e-08	7.55288
CAPZA1	-0.105768	7.34434	-6.35645	2.11012e-10	6.96451e-10	11.6713
VDAC3	-0.105647	7.35404	-6.36046	2.05593e-10	6.78918e-10	11.6967
PPT1	0.105522	7.11184	7.53324	5.16402e-14	2.06855e-13	19.8208
CHMP4C	-0.105464	6.86556	-12.7418	4.85564e-37	4.05939e-36	72.3111
SNHG8	0.105444	9.11778	5.30806	1.12002e-07	3.03573e-07	5.56958
ADI1	0.105427	7.44347	5.88127	4.13731e-09	1.24611e-08	8.77025
CREBRF	0.105427	7.00764	8.44757	3.17903e-17	1.46406e-16	27.1003
CCDC59	0.105332	7.34844	6.20882	5.44555e-10	1.73409e-09	10.7459
DNAJB1	0.105311	10.1435	4.1553	3.26235e-05	7.06303e-05	0.123319
C2orf40	-0.105217	6.86084	-11.6132	4.46623e-31	3.26065e-30	58.6749
DDX39A	-0.105203	7.19559	-6.93265	4.25871e-12	1.55458e-11	15.4898
RAB40B	-0.105044	7.02954	-8.30291	1.08104e-16	4.88627e-16	25.8935
ANGPTL2	-0.104842	6.8988	-10.5012	9.97575e-26	6.31532e-25	46.4611
DNMT1	-0.104816	7.01369	-8.35836	6.77842e-17	3.08362e-16	26.3537
C19orf43	0.104691	8.21683	5.37347	7.81157e-08	2.1448e-07	5.91829
CCNG2	0.104675	6.93873	9.56797	1.2155e-21	6.71547e-21	37.1474
DSG3	-0.104641	7.3335	-6.03684	1.59984e-09	4.95756e-09	9.6953
PCMTD1	-0.104561	7.19764	-6.73655	1.66694e-11	5.87181e-11	14.1532
IVNS1ABP	0.104558	7.25376	6.48499	9.08548e-11	3.07065e-10	12.4945
PDCD5	-0.104536	7.59938	-5.6042	2.12029e-08	6.0551e-08	7.18233
TLN1	0.104461	7.1051	7.37453	1.71488e-13	6.71228e-13	18.6415
CREB5	-0.10443	6.89819	-10.0947	6.67015e-24	3.98386e-23	42.2985
CYSRT1	-0.104392	6.79436	-18.6136	1.14297e-76	1.90605e-75	163.155
FAM50A	-0.104244	6.92918	-9.9487	2.90073e-23	1.69419e-22	40.8434
U2SURP	-0.104224	7.4548	-5.73561	9.85914e-09	2.8818e-08	7.92593
ASNA1	-0.104177	7.23164	-6.82801	8.86186e-12	3.17096e-11	14.7719
PRSS8	-0.104004	7.05238	-7.95694	1.85862e-15	8.00687e-15	23.0912
PCNP	0.103934	7.59202	5.62296	1.90269e-08	5.45581e-08	7.28743
FKBPL	0.103892	7.2049	6.78676	1.17958e-11	4.19472e-11	14.4918
BOD1	0.103863	7.17148	7.02181	2.26179e-12	8.38184e-12	16.1102
ABCD3	-0.103775	6.93916	-9.78627	1.45247e-22	8.28471e-22	39.2491
PMVK	-0.103761	7.52843	-5.72989	1.0197e-08	2.97918e-08	7.89319
SLC25A36	0.103693	7.22804	6.52514	6.95969e-11	2.36607e-10	12.7551
HIST1H2AC	-0.103627	7.00801	-8.04182	9.35027e-16	4.08076e-15	23.7677
MAPK6	-0.103443	7.16068	-6.98297	2.98246e-12	1.09692e-11	15.839
REXO2	-0.103422	7.449	-5.92568	3.16203e-09	9.58286e-09	9.03186
F11R	-0.103398	7.0555	-7.89323	3.09846e-15	1.32133e-14	22.5881
HSBP1L1	-0.103265	7.08393	-7.54865	4.59009e-14	1.84565e-13	19.9366
YWHAB	-0.103258	8.56312	-5.21921	1.81521e-07	4.83725e-07	5.1027
GCSH	-0.103192	7.11129	-7.34751	2.09841e-13	8.18317e-13	18.4433
NDUFS4	-0.103123	7.71495	-5.4386	5.43434e-08	1.50909e-07	6.26971
KLF11	0.103094	6.98442	8.66102	5.03171e-18	2.39384e-17	28.9188
ARF6	-0.103028	7.57089	-5.59994	2.17303e-08	6.20014e-08	7.15849
LRG1	0.103025	6.87067	11.5316	1.14798e-30	8.27615e-30	57.7381
MRPL28	-0.103017	7.13365	-7.2909	3.19594e-13	1.23417e-12	18.0302
TMEM189	-0.103015	6.96124	-9.27196	2.01185e-20	1.06598e-19	34.3725
SMC4	-0.102898	7.12345	-7.04371	1.9339e-12	7.19621e-12	16.2637
PTGES2	-0.102868	6.9883	-8.81255	1.32338e-18	6.49615e-18	30.2371
NCKAP1	-0.102855	7.03496	-8.06374	7.82121e-16	3.42286e-15	23.9436
TMA7	-0.102835	8.89944	-5.62372	1.89432e-08	5.43674e-08	7.29171
NUDT8	-0.102753	6.94325	-9.71052	3.05201e-22	1.72376e-21	38.5144
MTPN	-0.102715	7.40059	-5.97222	2.38086e-09	7.28163e-09	9.3081
BBX	0.102713	7.23861	6.2851	3.34548e-10	1.08887e-09	11.2213
EIF3J	-0.102668	7.39404	-5.87278	4.3545e-09	1.30966e-08	8.72047
ECHDC1	-0.102664	7.11644	-7.34072	2.20749e-13	8.59794e-13	18.3935
ACSL4	0.102512	6.86213	11.6344	3.48833e-31	2.55851e-30	58.9202
TCHP	-0.102423	6.97482	-8.93615	4.37849e-19	2.18304e-18	31.3292
STAU1	0.102423	7.39461	5.88047	4.15744e-09	1.25158e-08	8.76553
NFIA	0.102414	7.14939	6.85509	7.33857e-12	2.6423e-11	14.9566
SLC39A6	-0.102411	7.26174	-6.30747	2.89687e-10	9.48217e-10	11.3619
GOT1	-0.102375	6.91864	-10.1994	2.29388e-24	1.39504e-23	43.3555
LTA4H	-0.102348	7.20194	-6.79763	1.09412e-11	3.8952e-11	14.5655
RFC1	0.102324	7.35793	5.94069	2.88618e-09	8.76364e-09	9.12071
FHL1	0.102258	6.92084	9.60122	8.8214e-22	4.90362e-21	37.4644
CTSF	0.102075	7.04944	7.7314	1.11487e-14	4.59956e-14	21.3282
LONRF1	0.102019	7.00983	8.18153	2.97195e-16	1.3207e-15	24.8968
ILVBL	-0.102003	6.9444	-9.49828	2.3717e-21	1.29453e-20	36.4863
SNRPG	-0.101984	7.91144	-5.21792	1.82779e-07	4.86874e-07	5.09603
TGFBR3	0.101943	6.87478	11.3148	1.36925e-29	9.57719e-29	55.2787
IL33	-0.101869	7.01186	-7.76587	8.50527e-15	3.52504e-14	21.5944
CAP1	-0.101806	7.42565	-5.84498	5.14659e-09	1.5413e-08	8.5579
NDUFA10	-0.101642	7.57698	-5.57609	2.49231e-08	7.07924e-08	7.02547
AR	0.101465	7.00108	8.23908	1.84327e-16	8.25498e-16	25.3676
CCDC6	0.101412	7.22485	6.34114	2.33056e-10	7.68007e-10	11.5742
MRPL20	-0.101373	7.69442	-5.35224	8.78465e-08	2.39846e-07	5.80464
FAU	0.101188	11.2078	10.5129	8.82626e-26	5.61003e-25	46.5824
RSBN1	0.101145	7.14364	6.85918	7.13184e-12	2.56933e-11	14.9846
KCNQ1OT1	-0.101109	7.05997	-6.94794	3.82274e-12	1.39946e-11	15.5957
UBE2D3	0.101068	8.27339	5.13433	2.85856e-07	7.50092e-07	4.66407
HMGXB4	-0.101058	7.04324	-7.80135	6.43019e-15	2.69168e-14	21.8696
MDK	-0.100805	6.83858	-11.7207	1.27382e-31	9.48554e-31	59.92
C12orf75	-0.100774	7.39333	-5.53136	3.21811e-08	9.07573e-08	6.77756
MTRNR2L12	-0.100757	7.20991	-6.48319	9.19428e-11	3.10576e-10	12.4829
ASAH1	-0.100726	7.21518	-6.55363	5.75524e-11	1.96397e-10	12.9409
CDKN1B	0.100587	7.14249	6.84121	8.0839e-12	2.90077e-11	14.8619
MCTS1	-0.10056	7.13702	-7.04744	1.88288e-12	7.0187e-12	16.2899
BANF1	-0.1005	7.65786	-5.34045	9.37489e-08	2.55521e-07	5.74171
SNX2	0.100416	7.18178	6.73972	1.63096e-11	5.74829e-11	14.1746
SLC43A3	0.100402	6.90064	10.0086	1.59051e-23	9.36718e-23	41.4382
MGEA5	-0.100363	7.26636	-6.2365	4.56619e-10	1.46437e-09	10.9177
C6orf48	0.100258	8.19224	4.87841	1.07783e-06	2.69011e-06	3.38493
NT5C	-0.100249	7.17018	-6.66735	2.67398e-11	9.30534e-11	13.6907
C17orf89	-0.100221	7.38157	-5.89472	3.81465e-09	1.15111e-08	8.84926
ZNF281	0.100205	6.90246	10.0299	1.28441e-23	7.59971e-23	41.6498
PFDN6	-0.10014	7.13909	-6.96929	3.28658e-12	1.20736e-11	15.7438
COMMD3	-0.100093	7.28224	-6.23515	4.60565e-10	1.47553e-09	10.9093
SERPINE2	-0.100093	6.827	-12.6516	1.52345e-36	1.26363e-35	71.1751
TGS1	0.0999404	7.0963	7.08441	1.44366e-12	5.42292e-12	16.5504
MRPL36	-0.0999271	7.29426	-6.16031	7.40156e-10	2.34636e-09	10.4466
COQ4	-0.0998415	7.16431	-6.8499	7.60935e-12	2.73514e-11	14.9211
GSDMD	0.0998162	6.96419	8.71357	3.17449e-18	1.52747e-17	29.3734
SREBF1	-0.0997571	6.85388	-12.2009	4.08629e-34	3.22075e-33	65.6208
ACTR3	-0.0995893	7.67624	-5.28174	1.29331e-07	3.48753e-07	5.43043
AC013461.1	-0.0995555	7.02229	-7.79999	6.49946e-15	2.71683e-14	21.859
MTCH2	-0.0995025	7.25608	-6.31346	2.78724e-10	9.12803e-10	11.3995
TFAP2B	0.0994755	6.90723	9.38953	6.66741e-21	3.58063e-20	35.4642
ZCCHC6	-0.0994278	7.065	-7.44852	9.8296e-14	3.89314e-13	19.1882
NDUFA3	-0.0993652	7.09429	-7.2289	5.04786e-13	1.93634e-12	17.5815
UBE2L3	-0.0993436	7.71428	-5.29069	1.23164e-07	3.32547e-07	5.47769
HOOK2	-0.099336	7.37986	-5.66306	1.50776e-08	4.35291e-08	7.51329
KCNK6	-0.0992963	7.17108	-6.60018	4.21161e-11	1.4497e-10	13.2462
PLEK2	0.0992218	7.02244	7.85039	4.35945e-15	1.84172e-14	22.252
TARSL2	0.0992202	6.91587	9.59536	9.33476e-22	5.17989e-21	37.4085
C15orf61	0.0991532	7.15786	6.66031	2.80496e-11	9.74507e-11	13.6439
LHX2	-0.0990954	6.8333	-13.2758	4.76684e-40	4.1723e-39	79.1947
CNDP2	-0.09903	6.96864	-8.6988	3.61414e-18	1.73243e-17	29.2454
C1orf43	-0.0990238	7.45746	-5.66732	1.47087e-08	4.25224e-08	7.53734
EIF4G1	-0.0988767	7.33406	-5.95108	2.70913e-09	8.23395e-09	9.18234
SNHG19	-0.0988145	7.02194	-7.79449	6.78824e-15	2.8338e-14	21.8163
CHST2	-0.0988081	6.8363	-12.7357	5.24729e-37	4.38103e-36	72.2341
PTGES3	0.0987848	8.44732	5.09862	3.4532e-07	9.00902e-07	4.48167
DYNC1H1	-0.0986662	7.285	-6.03693	1.59897e-09	4.95728e-09	9.69583
ARF1	-0.0986601	7.93413	-5.09889	3.44821e-07	8.99972e-07	4.48306
RPS6KA5	0.0986021	6.93032	9.16825	5.27047e-20	2.73762e-19	33.4207
CELSR2	-0.0985691	6.89727	-10.3873	3.2929e-25	2.04579e-24	45.278
GM2A	-0.0985375	6.98768	-8.565	1.15945e-17	5.43046e-17	28.0952
PSMB2	-0.0983303	7.55623	-5.42544	5.84949e-08	1.62082e-07	6.1984
AK3	-0.0982897	7.20013	-6.45088	1.13801e-10	3.82171e-10	12.2744
PER2	0.0982858	6.96357	8.4226	3.93246e-17	1.80058e-16	26.8905
TYMS	-0.0982177	6.80272	-16.0924	6.78101e-58	8.36017e-57	120.086
ALDH7A1	0.0981934	7.21853	6.22694	4.85289e-10	1.55004e-09	10.8583
SAMM50	-0.098118	7.07831	-7.37104	1.76018e-13	6.88534e-13	18.6159
EPRS	-0.0980624	7.18079	-6.50387	8.017e-11	2.71823e-10	12.6168
POLR2L	-0.0980132	8.10132	-4.7971	1.62158e-06	3.96296e-06	2.9922
BTN3A2	0.0979624	6.93465	9.20216	3.85122e-20	2.01862e-19	33.7307
RALB	-0.0977448	6.96583	-8.69427	3.7607e-18	1.80133e-17	29.2061
RAC1	0.0975609	9.29713	5.66494	1.49138e-08	4.30759e-08	7.52389
DNAJA4	-0.0973454	6.91969	-9.29893	1.56346e-20	8.3118e-20	34.6217
FNBP1L	-0.0972826	6.94763	-8.6569	5.21638e-18	2.47798e-17	28.8832
PPP4C	-0.0972632	7.53537	-5.4793	4.32254e-08	1.20989e-07	6.49152
DNAJC19	-0.0972631	7.22358	-6.27248	3.62764e-10	1.17528e-09	11.1423
ING1	0.0972395	7.13554	6.68182	2.42323e-11	8.44666e-11	13.787
PNN	0.0971983	7.9246	4.79196	1.66367e-06	4.06112e-06	2.96758
PDGFA	0.0971964	6.87963	10.1467	3.93272e-24	2.36e-23	42.8216
BOC	0.0971602	6.94182	8.63026	6.58075e-18	3.11676e-17	28.654
KRTCAP3	0.0971198	7.02391	7.55673	4.31444e-14	1.73701e-13	19.9975
MACROD1	-0.0971008	7.04958	-7.62154	2.62051e-14	1.06246e-13	20.4876
HTATIP2	-0.0970336	7.0795	-7.28143	3.42788e-13	1.32293e-12	17.9614
DDRGK1	-0.0970269	7.10267	-7.02929	2.14409e-12	7.95496e-12	16.1626
RP11-295G20.2	-0.0969589	7.22412	-5.88739	3.98743e-09	1.20211e-08	8.80615
MYO6	-0.0969449	6.97836	-8.37491	5.89396e-17	2.68319e-16	26.4915
HSPH1	-0.0968925	7.46083	-4.98391	6.28424e-07	1.60263e-06	3.90434
TRAPPC6A	-0.0968792	7.36988	-5.70751	1.16297e-08	3.38372e-08	7.76546
KPNA2	0.0967757	7.32999	5.66741	1.47007e-08	4.25188e-08	7.53787
SKIDA1	0.0967329	6.84493	11.6499	2.91207e-31	2.14081e-30	59.0994
GALNT1	-0.0967061	6.95455	-8.79122	1.59927e-18	7.81388e-18	30.0501
TMEM243	0.0966598	7.01658	7.74446	1.00632e-14	4.15986e-14	21.4289
ALDOA	0.0965904	9.23609	5.0207	5.19332e-07	1.33455e-06	4.0881
NPR3	0.0965246	6.80979	14.6952	1.2561e-48	1.31352e-47	98.8425
RNF114	0.0965201	7.13536	6.68685	2.34171e-11	8.17147e-11	13.8205
MKRN1	0.0965038	7.24322	6.15086	7.85543e-10	2.48279e-09	10.3886
ATF1	0.0964505	7.00273	7.80961	6.02357e-15	2.52623e-14	21.9339
CNIH4	-0.0963697	7.34737	-5.73802	9.72027e-09	2.84646e-08	7.93971
GPX2	-0.0962706	6.87776	-10.3953	3.029e-25	1.88553e-24	45.3608
CDC42SE1	-0.096251	6.9812	-7.99077	1.41459e-15	6.11476e-15	23.36
MOB2	0.096233	7.14116	6.72959	1.74846e-11	6.15212e-11	14.1065
EZR	-0.0960214	8.25318	-4.58001	4.67813e-06	1.09879e-05	1.97583
SDHC	-0.0960041	7.58124	-5.27558	1.33741e-07	3.60339e-07	5.398
STIM2	-0.0959746	6.94177	-8.77757	1.8049e-18	8.79142e-18	29.9307
OSBPL8	0.0957971	7.57965	5.05273	4.39455e-07	1.13481e-06	4.24912
SMURF2	0.0957481	6.9304	9.06471	1.36415e-19	6.94904e-19	32.4811
RAB3D	-0.095675	6.94011	-9.16114	5.62809e-20	2.92098e-19	33.3558
HNRNPD	0.0956718	7.65751	4.98856	6.13504e-07	1.56765e-06	3.92749
SPPL2A	0.0956594	7.16697	6.38388	1.76527e-10	5.86297e-10	11.8455
ST6GALNAC2	-0.0956567	7.08256	-7.04914	1.86007e-12	6.94187e-12	16.3019
HMG20B	-0.0956524	7.21537	-6.18285	6.4199e-10	2.03822e-09	10.5854
DCP1A	0.0954712	7.01675	7.64064	2.26057e-14	9.18874e-14	20.6329
PHF20	0.0953706	7.15185	6.37605	1.85771e-10	6.15063e-10	11.7957
TCEAL1	0.0952399	6.96781	8.15183	3.79783e-16	1.68065e-15	24.6552
GNB4	0.0952255	7.23079	5.98079	2.25902e-09	6.93914e-09	9.35925
TUBA1A	-0.0951162	7.95302	-4.04589	5.23242e-05	0.000110711	-0.324793
ZFAND1	0.0950723	7.11379	6.71298	1.95897e-11	6.86994e-11	13.9952
SPAG9	0.0949852	7.4825	5.18591	2.17095e-07	5.7562e-07	4.92979
NIPAL4	-0.0948304	6.84584	-12.5866	3.45422e-36	2.8539e-35	70.3618
ENDOU	-0.0947575	6.78874	-18.6032	1.38205e-76	2.2987e-75	162.966
PBDC1	-0.0947322	7.28895	-5.78593	7.32094e-09	2.16082e-08	8.21523
EDN2	0.0946564	6.83301	11.4054	4.89067e-30	3.46668e-29	56.3001
CTSA	-0.0945735	7.0017	-7.8521	4.30053e-15	1.81926e-14	22.2654
GID8	-0.0945138	7.03521	-7.47847	7.83582e-14	3.11907e-13	19.411
JOSD2	-0.0944835	7.02773	-7.56595	4.01999e-14	1.62053e-13	20.0669
RBM39	0.0944715	8.48181	4.77749	1.78781e-06	4.3541e-06	2.89844
SLC31A1	-0.0944259	6.84371	-12.2793	1.56659e-34	1.24094e-33	66.5729
ZNF704	0.0944017	6.82428	12.7345	5.33084e-37	4.44493e-36	72.2184
ANKRD10	0.0943182	7.01047	7.50664	6.32551e-14	2.5322e-13	19.6214
XG	-0.0943118	6.85384	-11.5013	1.62879e-30	1.17158e-29	57.391
ALKBH5	0.094267	7.05266	7.10165	1.27496e-12	4.80059e-12	16.6723
SMG1	-0.0942502	7.25676	-5.96951	2.42058e-09	7.39953e-09	9.29199
PLGRKT	-0.0941467	7.05552	-7.22814	5.07631e-13	1.94607e-12	17.576
SARAF	0.0940965	8.05163	4.79481	1.6402e-06	4.00536e-06	2.98123
MPC1	-0.0940722	7.21722	-6.15429	7.68779e-10	2.43223e-09	10.4096
RPL18	0.094034	11.8957	10.6163	2.94914e-26	1.90506e-25	47.6687
CTDSP1	0.0939096	7.01438	7.53711	5.01354e-14	2.01208e-13	19.8498
BEX4	-0.0937645	7.0234	-7.40195	1.39619e-13	5.48865e-13	18.8435
FAM83B	-0.0937555	7.10499	-6.8172	9.55299e-12	3.41632e-11	14.6983
SMDT1	-0.0935766	7.79624	-4.85978	1.18425e-06	2.93952e-06	3.29435
SMC2	-0.0935415	6.95773	-8.28436	1.26288e-16	5.68788e-16	25.7403
NCK1	0.0934828	7.13708	6.38535	1.74837e-10	5.80986e-10	11.8549
SMCO4	0.0934539	6.91982	9.17132	5.12287e-20	2.66314e-19	33.4488
GPI	-0.0933632	7.03821	-7.33073	2.37791e-13	9.24466e-13	18.3205
TOP2A	-0.0931546	6.79558	-15.2846	1.94498e-52	2.18148e-51	107.574
CMYA5	-0.0931214	6.81081	-13.5301	1.59608e-41	1.43263e-40	82.5716
PGD	-0.093098	6.92682	-9.06931	1.30802e-19	6.67921e-19	32.5226
GRHL3	-0.0930479	6.81441	-14.6201	3.75076e-48	3.8711e-47	97.7539
OSBPL2	-0.0930088	6.99406	-7.89125	3.148e-15	1.34155e-14	22.5725
MT-CYB	0.0929721	11.7409	10.5902	3.89233e-26	2.50923e-25	47.3937
P3H2	0.0928686	6.89451	9.55851	1.33142e-21	7.33673e-21	37.0573
CSTF3	-0.0927952	6.93475	-8.67352	4.51088e-18	2.15414e-17	29.0266
TYW3	0.0927657	7.09074	6.63692	3.28681e-11	1.13693e-10	13.4888
CTBS	0.0927316	7.07632	6.83907	8.20545e-12	2.94106e-11	14.8473
ZG16B	0.0926959	7.0279	7.36742	1.80851e-13	7.07004e-13	18.5893
BRD7	-0.0926761	7.03764	-7.27106	3.70076e-13	1.4265e-12	17.8862
C21orf91	0.0925258	7.04099	7.08852	1.40152e-12	5.27087e-12	16.5795
GAR1	-0.0924229	7.17249	-6.23257	4.68213e-10	1.49852e-09	10.8933
FLRT3	-0.0924126	6.83898	-11.116	1.2772e-28	8.74987e-28	53.0638
IL1RN	-0.0924059	7.35621	-5.40669	6.49511e-08	1.79266e-07	6.09699
VDAC2	-0.0923808	8.43213	-4.70463	2.56059e-06	6.14638e-06	2.55353
AKAP9	0.0923517	7.94107	4.38919	1.14365e-05	2.59948e-05	1.12128
CSNK2B	-0.0923008	7.55158	-5.07777	3.8538e-07	9.99245e-07	4.37577
EVPL	-0.0922611	6.91491	-9.30217	1.51671e-20	8.07678e-20	34.6517
TM7SF3	0.0922295	7.06178	6.87006	6.61003e-12	2.38949e-11	15.0591
CYLD	-0.092185	7.07122	-6.77862	1.24776e-11	4.4322e-11	14.4368
SLC1A3	0.0921083	6.82965	12.4376	2.22149e-35	1.79791e-34	68.513
SUN2	-0.0920968	6.8374	-12.0841	1.68644e-33	1.31128e-32	64.2131
ESRP1	-0.092061	7.10565	-6.70381	2.08572e-11	7.29831e-11	13.9338
HSP90AA1	-0.0920096	11.1203	-4.46475	8.0608e-06	1.85413e-05	1.45533
TOMM40	-0.0919773	7.23541	-5.92616	3.1528e-09	9.55946e-09	9.03471
POLR2J	-0.0919616	7.38469	-5.43768	5.46249e-08	1.51558e-07	6.26471
ZNF22	0.0919603	6.99486	7.46296	8.81265e-14	3.49911e-13	19.2955
UBE2I	-0.0919156	7.56428	-5.06526	4.11534e-07	1.06445e-06	4.31243
COMMD4	-0.0918695	7.07876	-6.86618	6.79171e-12	2.45237e-11	15.0325
PPP1CA	-0.0918374	7.58008	-5.07884	3.83225e-07	9.94064e-07	4.38118
SMIM5	-0.091836	6.78759	-18.369	9.86643e-75	1.58689e-73	158.711
HIST3H2A	-0.0917641	6.98034	-7.80049	6.47408e-15	2.708e-14	21.8629
BRK1	-0.0917607	8.02526	-4.74851	2.06372e-06	4.99916e-06	2.7606
MLLT4	-0.0917157	6.92598	-8.6718	4.57909e-18	2.18507e-17	29.0118
RSF1	0.0915977	7.36906	5.20868	1.92115e-07	5.11098e-07	5.04789
APMAP	-0.0915855	7.05322	-6.96711	3.33782e-12	1.22548e-11	15.7286
COX20	-0.0915355	7.16366	-6.10353	1.05699e-09	3.31755e-09	10.0992
DUSP23	0.0914293	7.36882	5.36232	8.30907e-08	2.27351e-07	5.85852
MORC3	0.0913597	7.12269	6.35186	2.17406e-10	7.17179e-10	11.6421
GADD45GIP1	-0.0912627	7.78601	-4.7871	1.70442e-06	4.15579e-06	2.94433
NDUFS3	-0.0911637	7.39389	-5.40175	6.67636e-08	1.84108e-07	6.07034
RPS6	0.0911378	13.05	10.4398	1.9015e-25	1.19424e-24	45.822
CAPN2	-0.0910635	6.89922	-9.46374	3.29753e-21	1.79215e-20	36.1604
ARF3	-0.0909271	7.15367	-6.28259	3.39994e-10	1.10603e-09	11.2055
ULK3	-0.0909084	6.89452	-9.8473	7.954e-23	4.5864e-22	39.845
PTBP1	-0.0908682	7.31613	-5.46623	4.65316e-08	1.29842e-07	6.42009
CNBP	0.0908298	8.60113	4.82008	1.44578e-06	3.547e-06	3.10249
C11orf73	-0.0908245	7.1775	-6.12461	9.26349e-10	2.92053e-09	10.2278
HP1BP3	-0.0907693	7.56559	-4.86356	1.16185e-06	2.88618e-06	3.31272
GSTA3	-0.0907653	6.85452	-11.4732	2.24859e-30	1.61191e-29	57.071
SPCS1	-0.0907548	8.01125	-4.70719	2.52875e-06	6.07457e-06	2.56553
RBM17	0.0907227	7.49886	5.03306	4.86973e-07	1.25343e-06	4.15012
BID	-0.0906227	6.90177	-9.24758	2.52551e-20	1.33035e-19	34.1477
ATXN7L3B	-0.0906038	7.12032	-6.33475	2.42895e-10	7.98768e-10	11.5339
DICER1	-0.0905826	7.04162	-6.97502	3.15553e-12	1.15989e-11	15.7837
HIGD2A	0.0905727	8.09329	4.54692	5.47619e-06	1.27912e-05	1.82505
EPAS1	0.0905408	6.92223	8.72454	2.8825e-18	1.39014e-17	29.4686
NOB1	0.0904889	7.40982	5.26282	1.43358e-07	3.84941e-07	5.33086
NDUFB5	-0.0904635	7.61818	-4.88952	1.01881e-06	2.55085e-06	3.43911
DSC2	-0.0903619	7.12846	-6.04223	1.54746e-09	4.80227e-09	9.72774
MEGF9	-0.0903535	6.96416	-8.03353	1.00018e-15	4.36211e-15	23.7014
PAIP2	-0.0902976	7.38651	-5.26927	1.38413e-07	3.72452e-07	5.3648
ZNF185	-0.0901508	6.88032	-10.1682	3.15634e-24	1.90312e-23	43.0394
RNF168	0.0900173	7.14604	6.02427	1.72899e-09	5.34729e-09	9.61968
OS9	0.090007	7.40677	5.1959	2.05774e-07	5.46747e-07	4.98153
CDC27	0.0900017	7.01845	7.19044	6.69048e-13	2.55561e-12	17.305
ACOT7	-0.0899029	6.80884	-14.6179	3.87026e-48	3.98147e-47	97.7227
ARHGAP10	0.0899011	6.91889	8.71613	3.10392e-18	1.49578e-17	29.3956
PSMD1	-0.0898816	7.09737	-6.46677	1.02481e-10	3.4507e-10	12.3768
S100A13	0.0898041	7.19339	5.74601	9.27293e-09	2.72553e-08	7.9855
NCBP2-AS2	-0.0896883	7.24935	-5.80586	6.50251e-09	1.92643e-08	8.33048
ETF1	-0.0895121	7.50737	-4.9839	6.28458e-07	1.60263e-06	3.90429
DPYSL2	-0.0894993	6.85701	-10.4659	1.44724e-25	9.13461e-25	46.0925
UPF3A	0.0894941	7.32915	5.22976	1.71471e-07	4.581e-07	5.15775
AK2	-0.0894583	7.26778	-5.64201	1.70391e-08	4.90358e-08	7.39454
CRB3	-0.0894361	6.94942	-8.28952	1.20948e-16	5.45516e-16	25.7828
TUSC1	0.0894195	6.93684	8.25664	1.59219e-16	7.14569e-16	25.5119
RAP2B	0.0893048	7.26161	5.23576	1.66e-07	4.44045e-07	5.18909
AUTS2	0.0892479	6.87445	9.97445	2.24176e-23	1.31538e-22	41.0984
SMARCA4	-0.0892092	7.08553	-6.59516	4.35635e-11	1.49871e-10	13.2132
SON	0.0892068	8.26451	4.33292	1.47873e-05	3.32413e-05	0.87621
NOC2L	-0.0891775	7.16077	-6.11122	1.0074e-09	3.16662e-09	10.146
CLDND1	-0.0890354	7.04463	-6.93048	4.32441e-12	1.57765e-11	15.4748
ASCC3	-0.0889693	7.03056	-7.00898	2.47862e-12	9.16931e-12	16.0204
ADAM15	-0.0889413	7.11046	-6.37452	1.87624e-10	6.20875e-10	11.786
DNAJC7	-0.0889036	7.36306	-5.22384	1.77041e-07	4.72581e-07	5.12685
C14orf1	-0.0888988	7.13199	-6.24256	4.39311e-10	1.41172e-09	10.9554
GBP1	0.0887873	7.05124	6.12429	9.28231e-10	2.92501e-09	10.2258
RBM7	0.0887553	7.08336	6.5487	5.94789e-11	2.02862e-10	12.9087
KRT18	-0.0886661	6.84751	-9.9513	2.82687e-23	1.65257e-22	40.8689
UROS	-0.0886578	6.91655	-9.00383	2.37446e-19	1.20183e-18	31.9336
DTD1	-0.0886314	7.05812	-6.86059	7.06191e-12	2.54558e-11	14.9943
FLG	-0.0886196	6.76549	-18.4632	1.78566e-75	2.92396e-74	160.415
SOD2	-0.0885698	7.55951	-3.90817	9.33086e-05	0.000192292	-0.87186
NAPA	-0.0885528	7.15383	-6.10579	1.04214e-09	3.27418e-09	10.113
ANXA3	-0.0885204	6.88498	-8.73499	2.62906e-18	1.27081e-17	29.5595
LPGAT1	0.0885176	6.85764	10.4218	2.297e-25	1.43551e-24	45.6348
PPIA	0.0885121	10.1041	6.27146	3.6516e-10	1.18243e-09	11.1359
POLR2G	-0.0883468	7.26588	-5.55682	2.78303e-08	7.86621e-08	6.91844
TAF9	-0.0883324	7.25776	-5.58065	2.42786e-08	6.90235e-08	7.05089
FGFBP1	-0.0882824	7.49972	-3.77747	0.0001589	0.000320175	-1.37359
TMEM205	-0.0882608	7.18988	-5.79118	7.09624e-09	2.09645e-08	8.24553
ACP5	-0.088241	6.85268	-10.5286	7.4795e-26	4.77317e-25	46.7465
NGDN	0.0881225	7.16501	5.97363	2.36029e-09	7.22918e-09	9.31655
PSMD14	-0.0881174	7.19821	-5.83831	5.35649e-09	1.60189e-08	8.51902
MXI1	0.0880818	7.15219	5.98304	2.22816e-09	6.85098e-09	9.37264
CRBN	0.0880753	7.18163	5.81742	6.06907e-09	1.80393e-08	8.39756
SF3B3	-0.0879796	6.92688	-8.54694	1.35514e-17	6.33763e-17	27.9413
HTRA1	0.0879157	6.88674	9.12718	7.69506e-20	3.96774e-19	33.0467
MPC2	0.087909	7.72791	4.65181	3.31179e-06	7.8809e-06	2.30679
MED30	0.0878938	7.01368	7.12232	1.09795e-12	4.14891e-12	16.819
KCNK1	-0.0878587	6.87318	-10.0991	6.38138e-24	3.81498e-23	42.3423
PSMB1	-0.0878568	8.33985	-4.58671	4.53061e-06	1.06532e-05	2.00652
SNRK	0.0878508	6.96287	7.76031	8.8857e-15	3.6779e-14	21.5514
TMEM160	-0.0877733	7.2515	-5.63815	1.74253e-08	5.00791e-08	7.37278
IFT57	0.0877623	7.1105	6.25439	4.07312e-10	1.31355e-09	11.0292
KLHL21	-0.087741	6.95968	-7.76891	8.3044e-15	3.44404e-14	21.6179
PGP	-0.0877229	6.86691	-10.3634	4.2252e-25	2.61987e-24	45.0311
ACTR1A	-0.0877013	6.99948	-7.35302	2.01386e-13	7.85828e-13	18.4837
TNRC6B	0.0876547	7.29147	5.15997	2.49389e-07	6.57395e-07	4.79584
UBE2C	-0.0876233	6.80215	-13.7539	7.63565e-43	7.05352e-42	85.5943
ILF3	0.0875708	7.46788	4.86526	1.15192e-06	2.86264e-06	3.32097
CEP68	0.0874987	6.93137	8.09343	6.13638e-16	2.69856e-15	24.1826
RP11-411K7.1	-0.087449	6.82637	-12.4477	1.95883e-35	1.58938e-34	68.638
GOLGA2	-0.0874316	7.14052	-5.95453	2.65262e-09	8.07043e-09	9.20286
IDI1	-0.0874184	7.29009	-5.19503	2.06729e-07	5.48824e-07	4.97705
MAX	0.0873825	7.17312	5.86288	4.62213e-09	1.38817e-08	8.66245
DYNC1LI1	-0.0873312	7.25358	-5.54113	3.04388e-08	8.59584e-08	6.83154
GNAI2	0.0873262	7.14751	5.90532	3.57757e-09	1.08215e-08	8.9117
SEPT11	-0.0872366	6.82613	-11.5053	1.55589e-30	1.12042e-29	57.4364
ETV3	0.0872266	6.99216	7.32597	2.46367e-13	9.57222e-13	18.2857
C1orf52	0.0871459	7.15373	5.95452	2.65279e-09	8.07043e-09	9.2028
TBCB	-0.0871373	7.20307	-5.71331	1.12405e-08	3.27348e-08	7.79853
LEPROTL1	-0.0870724	6.95284	-7.99546	1.36201e-15	5.89555e-15	23.3973
RAB13	-0.0870303	7.74775	-4.48345	7.38623e-06	1.70702e-05	1.53886
SRP72	0.0869795	7.68977	4.59785	4.29535e-06	1.01301e-05	2.05759
PHLDB2	0.0869497	6.95818	7.48364	7.53405e-14	3.00461e-13	19.4496
MGME1	0.0869348	7.18248	5.70412	1.1863e-08	3.44844e-08	7.74617
ZNF524	-0.0869148	7.0046	-7.24343	4.53679e-13	1.74135e-12	17.6862
PSMA5	-0.0868233	7.38827	-5.11829	3.11225e-07	8.14971e-07	4.582
TCEB1	0.0868218	7.73414	4.53966	5.66798e-06	1.321e-05	1.79211
FAM46A	0.0867253	7.27909	5.0951	3.51792e-07	9.16278e-07	4.46375
NOTCH1	-0.0865751	6.8648	-10.0635	9.14815e-24	5.44336e-23	41.9858
HIST1H1C	-0.0865581	7.02834	-6.26078	3.91003e-10	1.26289e-09	11.0691
TMEM208	-0.0864964	7.256	-5.50615	3.71368e-08	1.04362e-07	6.63868
NEU1	0.0864539	7.18464	5.51628	3.50628e-08	9.88403e-08	6.6944
MED21	0.0864035	7.17469	5.79671	6.86655e-09	2.03105e-08	8.27752
DARS	-0.0864029	7.41096	-4.94275	7.76639e-07	1.96784e-06	3.70037
DGCR6L	-0.086378	7.20034	-5.75878	8.59908e-09	2.53335e-08	8.05881
OXCT1	-0.0863611	6.93424	-8.30809	1.0351e-16	4.68532e-16	25.9363
EZH2	-0.0863507	6.89848	-9.07853	1.20226e-19	6.14907e-19	32.6059
EFNA4	-0.08634	7.09769	-6.20521	5.5719e-10	1.77255e-09	10.7235
PAWR	-0.0862667	7.1464	-5.92928	3.09356e-09	9.38434e-09	9.05317
POLR2K	-0.0862158	7.42902	-4.99635	5.89279e-07	1.51001e-06	3.96631
TIMM10	-0.086178	7.21099	-5.58381	2.38423e-08	6.78135e-08	7.06849
RP11-1391J7.1	0.0861472	6.83198	11.3166	1.34221e-29	9.39846e-29	55.2985
C16orf74	-0.0861359	6.82723	-11.7097	1.44871e-31	1.07752e-30	59.7923
CDA	-0.0861319	6.77707	-19.6781	2.21602e-85	4.07041e-84	183.155
KPNB1	-0.0859825	7.42768	-4.88045	1.06676e-06	2.66812e-06	3.39486
SLC25A3	-0.085915	9.09029	-4.77665	1.79529e-06	4.37063e-06	2.89443
VEZF1	0.0858938	6.93409	7.93438	2.22846e-15	9.5676e-15	22.9126
VPS36	-0.0858792	7.28881	-5.16911	2.37512e-07	6.28178e-07	4.84297
DSTN	-0.0857624	9.30002	-4.91671	8.87221e-07	2.23285e-06	3.57221
MET	0.0856693	6.87675	9.36228	8.62282e-21	4.61901e-20	35.21
SPRR2D	-0.0856112	6.78752	-13.9788	3.42559e-44	3.25945e-43	88.6815
SAT2	0.0855966	7.39069	4.92442	8.5299e-07	2.15097e-06	3.61008
PTPN2	0.0855927	7.1751	5.67288	1.42395e-08	4.12602e-08	7.56882
ZBTB38	0.0855284	7.09423	5.98429	2.21112e-09	6.80519e-09	9.38012
CIAPIN1	-0.0855062	7.00938	-7.15685	8.54643e-13	3.24693e-12	17.0647
TMEM230	0.0854553	7.19524	5.57464	2.5131e-08	7.13508e-08	7.01741
EPHA4	-0.0854548	6.94291	-7.78437	7.3524e-15	3.06125e-14	21.7377
BCAM	-0.0853677	7.06677	-6.31611	2.73996e-10	8.98246e-10	11.4162
PSMA1	-0.0853317	7.76381	-4.47506	7.682e-06	1.7715e-05	1.50133
RPS4X	0.0852381	12.8421	10.0506	1.0416e-23	6.18612e-23	41.8573
CDC26	0.0851613	7.20539	5.55209	2.85928e-08	8.07813e-08	6.89222
STX11	-0.0850979	6.85874	-10.5686	4.89741e-26	3.14437e-25	47.1661
CCDC124	-0.0850185	7.03794	-6.71575	1.92224e-11	6.74861e-11	14.0137
SLC25A33	0.0849428	7.00514	6.90657	5.11693e-12	1.86142e-11	15.3099
SRD5A3	-0.0848429	6.94901	-8.07269	7.27005e-16	3.18826e-15	24.0156
MAGOH	0.0848138	7.41092	4.95303	7.36745e-07	1.869e-06	3.75115
VPS25	-0.0848093	7.09278	-6.27518	3.56541e-10	1.15689e-09	11.1592
SLC20A1	0.0847843	7.06116	6.11832	9.6359e-10	3.03191e-09	10.1894
WWTR1	0.0846837	6.96519	7.22121	5.34122e-13	2.04515e-12	17.526
KRT79	-0.084618	6.77482	-14.4788	2.8945e-47	2.93949e-46	95.7208
RPS27L	-0.0845597	8.02024	-4.24485	2.19745e-05	4.86217e-05	0.498955
JARID2	-0.0845356	7.00095	-7.02195	2.25949e-12	8.37823e-12	16.1112
RNF144B	-0.0844778	6.92646	-7.99691	1.34606e-15	5.83046e-15	23.4089
ATRAID	0.0844144	7.68524	4.48708	7.2615e-06	1.67942e-05	1.55514
TCF12	-0.0843036	6.93241	-7.78198	7.49241e-15	3.11749e-14	21.7192
KRT75	-0.0842937	6.79344	-10.6216	2.78903e-26	1.80348e-25	47.724
PTPRE	-0.0842934	6.88953	-8.89961	6.08179e-19	3.0204e-18	31.0047
MAPK13	-0.0842644	7.18581	-5.71051	1.1427e-08	3.32627e-08	7.78254
APPL1	0.0842566	7.38364	4.84751	1.25978e-06	3.11966e-06	3.23489
ARPC5	-0.0842336	7.80289	-4.35031	1.36633e-05	3.08349e-05	0.95158
EIF3G	0.0841723	8.08245	4.27109	1.95437e-05	4.341e-05	0.610531
NDUFA2	-0.0841442	7.57929	-4.58172	4.64009e-06	1.09026e-05	1.98365
SNRPD3	-0.0841058	7.70695	-4.45814	8.31336e-06	1.90945e-05	1.42585
C4orf27	0.0840734	7.16345	5.63592	1.76518e-08	5.07069e-08	7.36025
MRPS36	-0.084053	7.22093	-5.42024	6.022e-08	1.66498e-07	6.17024
C14orf119	0.0840411	7.21194	5.49607	3.93195e-08	1.10349e-07	6.58332
OGFR	0.0838328	6.9433	7.72976	1.12924e-14	4.6558e-14	21.3156
PSAP	0.0837627	7.8562	4.23477	2.29824e-05	5.07455e-05	0.456287
SYNCRIP	-0.0837514	7.69515	-4.33852	1.44159e-05	3.24525e-05	0.900456
ACSBG1	-0.0836914	6.7989	-14.2186	1.18544e-45	1.1683e-44	92.0274
CTTN	-0.0836275	7.13535	-5.59815	2.19549e-08	6.25858e-08	7.14851
MRPS18A	-0.083541	6.97538	-7.38334	1.60532e-13	6.29123e-13	18.7064
NAA20	-0.0835195	7.5195	-4.69203	2.72333e-06	6.52467e-06	2.49441
ARHGAP32	-0.0832589	6.90846	-8.49714	2.08014e-17	9.64996e-17	27.5186
ADAMTS1	0.0831496	6.90245	7.69987	1.42642e-14	5.87342e-14	21.0858
CEBPZ	0.0831186	7.31336	4.93702	7.99775e-07	2.02322e-06	3.6721
FBXO9	-0.083094	7.0693	-6.15541	7.63352e-10	2.41626e-09	10.4165
CLIP4	-0.0830538	6.94045	-7.67831	1.6874e-14	6.91211e-14	20.9205
SLCO3A1	-0.0830367	6.8983	-8.54303	1.4017e-17	6.55058e-17	27.908
UBA1	-0.0829887	7.00237	-6.90621	5.1299e-12	1.86507e-11	15.3074
PAPSS1	-0.0828833	7.06457	-6.27394	3.59385e-10	1.16492e-09	11.1514
ABHD3	0.0828194	6.8979	8.49534	2.11255e-17	9.79314e-17	27.5033
PBRM1	-0.0827226	7.14437	-5.61545	1.98701e-08	5.68729e-08	7.24534
XAF1	0.0826981	6.85624	9.52703	1.80139e-21	9.8749e-21	36.7583
TPD52L2	-0.0826727	7.06175	-6.3362	2.40626e-10	7.91719e-10	11.543
ATP6V1A	-0.0825634	6.95764	-7.46651	8.5794e-14	3.40863e-13	19.3219
ST5	0.0825188	6.87405	8.88294	7.0626e-19	3.49381e-18	30.8571
SMC5	0.0824855	7.23823	5.08581	3.6943e-07	9.60246e-07	4.41655
N4BP2L2	-0.0824431	7.94251	-4.10256	4.10259e-05	8.77129e-05	-0.0941979
MORF4L2	0.0823707	7.60754	4.34278	1.41397e-05	3.1876e-05	0.9189
FIBP	-0.0823003	7.10519	-6.01578	1.82197e-09	5.62661e-09	9.56865
ANAPC16	0.0822496	7.83647	4.20748	2.59383e-05	5.67971e-05	0.341219
MAP7	-0.0821729	6.98473	-6.95175	3.72106e-12	1.36303e-11	15.6221
BCAP29	-0.0821614	7.08735	-5.97701	2.31204e-09	7.09169e-09	9.33666
ASPH	-0.0821266	7.08561	-5.96487	2.49031e-09	7.59072e-09	9.26434
FNIP1	-0.0820808	7.1971	-5.33157	9.84433e-08	2.67741e-07	5.69442
ATP6V0E1	-0.0820709	8.04479	-4.27192	1.94708e-05	4.32631e-05	0.614093
EIF2S2	-0.0820369	7.75841	-4.158	3.22405e-05	6.98795e-05	0.134532
SSR1	-0.0820296	7.21424	-5.2985	1.18016e-07	3.19328e-07	5.51898
FRMD4B	0.0819194	7.07927	5.81947	5.9953e-09	1.78451e-08	8.40945
PPIL4	0.081754	7.13141	5.65543	1.57622e-08	4.54229e-08	7.47017
HSPE1	-0.0816171	8.36648	-4.03651	5.44589e-05	0.000114844	-0.36267
EIF3H	0.081553	8.74839	4.36916	1.25368e-05	2.83937e-05	1.03365
MRPL43	-0.0815523	7.40706	-4.74799	2.06898e-06	5.01e-06	2.75815
MAST4	-0.0815185	7.27628	-4.92856	8.35122e-07	2.10843e-06	3.63046
NFATC3	-0.0815085	7.36579	-4.83085	1.36979e-06	3.37626e-06	3.15439
COBL	-0.081468	6.85406	-10.3248	6.3076e-25	3.88826e-24	44.6342
LRP10	-0.0813588	7.13612	-5.62317	1.90036e-08	5.45158e-08	7.28862
PLD1	-0.0813505	6.87049	-9.64055	6.02901e-22	3.37508e-21	37.8409
TMEM19	-0.0813393	6.99391	-6.84292	7.98851e-12	2.86817e-11	14.8735
SMARCAD1	0.0812939	6.98878	6.65357	2.93612e-11	1.0184e-10	13.5992
KITLG	0.0812404	6.80294	12.755	4.10941e-37	3.44007e-36	72.4769
CTD-3252C9.4	0.0811686	7.44109	4.13963	3.49325e-05	7.5449e-05	0.0583825
IRX4	0.0811296	7.02727	6.30603	2.92401e-10	9.5562e-10	11.3527
NSA2	0.0811154	7.8902	4.08853	4.35845e-05	9.30262e-05	-0.151575
FAM84B	0.0811133	6.94423	7.24995	4.32421e-13	1.6625e-12	17.7334
LAMB3	0.0810784	7.09502	5.6666	1.47701e-08	4.26804e-08	7.5333
SRP14	-0.0810776	9.16119	-4.92899	8.33318e-07	2.10472e-06	3.63255
POLR1E	0.0810217	6.95536	7.18772	6.82486e-13	2.60223e-12	17.2855
RCAN3	-0.0809986	6.93609	-7.61441	2.76875e-14	1.12112e-13	20.4335
TRIAP1	-0.0809818	7.23614	-5.26869	1.38855e-07	3.73323e-07	5.36172
CARHSP1	-0.0809499	7.15473	-5.46818	4.60228e-08	1.28535e-07	6.43074
AGTRAP	-0.080926	6.94083	-7.55505	4.37047e-14	1.75845e-13	19.9848
OLFM1	0.0808731	6.80591	12.5765	3.91998e-36	3.22609e-35	70.2362
GLO1	-0.0807203	7.30526	-4.92533	8.49047e-07	2.14188e-06	3.61454
HOMER1	-0.0806824	6.86746	-9.31949	1.28955e-20	6.87866e-20	34.8121
TMEM87A	-0.0806199	7.34441	-4.75865	1.96284e-06	4.76207e-06	2.80873
TCF4	0.0805668	7.05132	5.91152	3.44583e-09	1.0428e-08	8.94821
C1QBP	-0.0805279	8.0812	-4.06143	4.89634e-05	0.000103982	-0.261893
EIF3B	-0.080525	7.03	-6.40777	1.5102e-10	5.03692e-10	11.998
PACSIN3	0.0803868	7.05341	6.1652	7.1767e-10	2.27621e-09	10.4767
PGRMC1	-0.08037	7.33645	-4.80385	1.5679e-06	3.83324e-06	3.02455
CHD4	-0.0803664	7.39251	-4.5859	4.54835e-06	1.0691e-05	2.00278
ATP5O	-0.0803333	8.56939	-4.21833	2.47218e-05	5.42835e-05	0.386894
C16orf13	-0.0803034	7.27607	-4.97064	6.72949e-07	1.71195e-06	3.83839
RYBP	0.0802647	7.01325	6.45536	1.10493e-10	3.71257e-10	12.3033
FAM136A	-0.0802473	7.0339	-6.39959	1.59323e-10	5.30548e-10	11.9457
FAM207A	-0.0802125	6.9633	-7.16317	8.16218e-13	3.10467e-12	17.1099
APEX1	0.0801933	7.69881	4.17955	2.93351e-05	6.386e-05	0.224247
HIGD1A	-0.0801518	7.11678	-5.7684	8.12334e-09	2.39654e-08	8.11413
CPA4	-0.0801284	6.9053	-8.17266	3.19821e-16	1.41926e-15	24.8245
TM9SF3	-0.0801079	7.14222	-5.50325	3.77515e-08	1.06042e-07	6.62277
RAB34	0.080028	7.12349	5.58035	2.43204e-08	6.91114e-08	7.04922
SAR1B	-0.0798269	7.00488	-6.60242	4.14861e-11	1.42879e-10	13.261
PCYT1A	-0.0797928	6.96546	-7.05509	1.78241e-12	6.65987e-12	16.3437
CNKSR3	-0.0797619	6.83388	-10.667	1.71627e-26	1.11663e-25	48.2052
ATP6V1D	-0.0797517	7.21824	-5.16257	2.45963e-07	6.48905e-07	4.8092
FBXO32	0.0797328	7.10545	5.30441	1.14265e-07	3.09575e-07	5.55023
TRAP1	-0.0797255	7.08385	-5.966	2.47307e-09	7.54209e-09	9.2711
MAP2K2	-0.0796896	6.86931	-9.29597	1.60743e-20	8.53837e-20	34.5943
PSMG3	-0.0796845	7.15118	-5.49344	3.99086e-08	1.11953e-07	6.5689
MT-CO2	-0.0796517	11.8917	-8.81803	1.26044e-18	6.19659e-18	30.2852
MRPS34	-0.0795764	7.68417	-4.28574	1.82997e-05	4.07324e-05	0.673158
SMS	0.0795748	7.02148	6.23128	4.72058e-10	1.5093e-09	10.8853
RFX2	0.0795403	6.91554	7.76541	8.53606e-15	3.53549e-14	21.5908
NAA38	-0.0794565	7.44318	-4.48868	7.20733e-06	1.6675e-05	1.5623
RNASEH2C	-0.0794286	6.97251	-6.90998	4.9959e-12	1.81913e-11	15.3334
BNIP2	0.0794137	7.07575	5.86921	4.44918e-09	1.3375e-08	8.69955
GPBP1	0.0793831	7.78818	4.05247	5.08758e-05	0.000107897	-0.298197
COMMD2	-0.0793563	6.98658	-6.76288	1.39088e-11	4.92678e-11	14.3305
HLA-DRB1	0.0793525	6.83916	9.53071	1.73902e-21	9.54125e-21	36.7931
LAMTOR1	0.0793094	7.68976	4.24347	2.21101e-05	4.89046e-05	0.493103
CLNS1A	0.0792831	7.41989	4.59787	4.29495e-06	1.01301e-05	2.05768
C9orf142	-0.0792676	7.14885	-5.4175	6.11493e-08	1.68994e-07	6.15541
TAOK3	0.0791893	7.15618	5.26239	1.4369e-07	3.85668e-07	5.32862
ICMT	-0.0791659	6.87607	-9.0294	1.88212e-19	9.54926e-19	32.1631
ZNF830	0.0791594	7.12806	5.53763	3.1053e-08	8.76539e-08	6.81217
LTBP4	0.0791521	7.00938	6.29765	3.0861e-10	1.00652e-09	11.3001
HSBP1	-0.0791428	7.68336	-4.21658	2.49149e-05	5.46885e-05	0.379496
SF3B2	0.0790484	7.75406	4.10487	4.06178e-05	8.69402e-05	-0.084715
GMNN	-0.0789812	7.07049	-5.90206	3.64905e-09	1.10272e-08	8.89245
ANKRD22	-0.0789422	7.01736	-6.41844	1.40833e-10	4.70211e-10	12.0662
MARCH5	0.0789198	7.01436	6.38172	1.79026e-10	5.93973e-10	11.8318
PTPN11	-0.0787742	7.0035	-6.42562	1.34353e-10	4.49521e-10	12.1122
METRNL	-0.0787682	6.79674	-14.6498	2.43584e-48	2.52634e-47	98.1835
SOX7	-0.0787281	7.18512	-5.01677	5.30062e-07	1.36157e-06	4.06838
PPIG	0.0787233	7.83134	4.01605	5.94009e-05	0.000124685	-0.444919
DNAJC8	0.0787185	7.62	4.15818	3.22159e-05	6.98673e-05	0.135257
GALK1	-0.0786909	6.85223	-9.94704	2.94955e-23	1.72111e-22	40.8268
RMDN1	-0.0786508	6.94216	-7.35807	1.93942e-13	7.57713e-13	18.5207
SRD5A1	-0.0786299	7.16304	-5.2957	1.1984e-07	3.23987e-07	5.50415
IL6R	0.0786231	6.84329	9.86049	6.98066e-23	4.03249e-22	39.9742
CALM3	-0.0786212	7.22806	-5.02108	5.18333e-07	1.33253e-06	4.08995
HADHB	-0.0785693	7.52551	-4.35037	1.36595e-05	3.08349e-05	0.951847
ALCAM	-0.0785549	6.80885	-11.5638	7.91332e-31	5.73761e-30	58.1073
ZNF791	0.0785528	7.02796	6.06517	1.34228e-09	4.17987e-09	9.86633
ANKLE2	-0.0785329	7.08469	-5.72396	1.05591e-08	3.08355e-08	7.85929
RRBP1	-0.0785329	7.29759	-4.65187	3.31079e-06	7.8809e-06	2.30708
CIR1	0.0785296	7.34645	4.55689	5.22296e-06	1.22223e-05	1.87036
NAB2	0.0785109	7.01087	6.30315	2.97877e-10	9.72513e-10	11.3346
MRPL41	-0.0784942	7.59829	-4.20789	2.58912e-05	5.67332e-05	0.342947
FAM118A	0.0784759	7.03629	6.09891	1.08793e-09	3.4096e-09	10.0711
UGP2	0.0784606	7.23797	4.91524	8.93893e-07	2.24781e-06	3.56499
NDUFV1	-0.0784486	7.2908	-4.87983	1.07011e-06	2.67401e-06	3.39184
ACTR1B	-0.078432	7.05968	-5.99252	2.10227e-09	6.48277e-09	9.42928
BAX	-0.0783564	7.02359	-6.30459	2.95122e-10	9.64016e-10	11.3437
C19orf24	-0.0783135	7.16881	-5.27871	1.31484e-07	3.54408e-07	5.41446
CHMP1B	0.0782839	7.48501	4.24506	2.19538e-05	4.85928e-05	0.499853
COA3	-0.0782442	7.28438	-4.86952	1.1274e-06	2.80499e-06	3.34167
POLR2H	0.0782139	7.14227	5.36914	8.00127e-08	2.19403e-07	5.89506
PRKDC	-0.0781644	7.24167	-4.87596	1.09125e-06	2.7204e-06	3.37302
DEGS1	0.0781641	8.68219	3.76178	0.000169197	0.000339413	-1.43265
PSMB5	-0.0781152	7.85786	-4.12941	3.65197e-05	7.86894e-05	0.0162032
CCSER2	-0.0780484	7.15425	-5.33753	9.52696e-08	2.59554e-07	5.72614
ASPN	0.0780274	7.0059	5.82215	5.90003e-09	1.75863e-08	8.42503
HECTD1	-0.0779963	7.20053	-5.08374	3.73479e-07	9.70371e-07	4.40603
RPL18A	0.0779227	12.3116	8.50454	1.95207e-17	9.08241e-17	27.5813
LINC00681	0.0777621	6.77017	18.049	3.09233e-72	4.79122e-71	152.983
TRIM28	-0.0777431	6.99095	-6.55585	5.67023e-11	1.93705e-10	12.9554
TMEM14C	-0.0777425	7.62182	-4.19662	2.72118e-05	5.94829e-05	0.295654
PDAP1	-0.0777145	7.59182	-4.19588	2.73008e-05	5.96363e-05	0.29255
CARS	-0.0775138	6.92989	-7.26737	3.80311e-13	1.46417e-12	17.8594
PPME1	-0.0774372	6.98756	-6.60355	4.11698e-11	1.41867e-10	13.2685
TFDP2	0.0774102	7.11412	5.34491	9.14741e-08	2.49428e-07	5.76548
PFKP	-0.077356	6.89726	-8.21912	2.17626e-16	9.71877e-16	25.2039
STAG2	0.077274	7.19248	4.99054	6.07271e-07	1.5536e-06	3.93733
ARL6IP4	0.0772673	7.97566	3.92389	8.74271e-05	0.000180641	-0.81038
RNASET2	0.0772383	7.07352	5.70298	1.19422e-08	3.46986e-08	7.73971
MAFF	0.0772024	7.07621	5.56621	2.6374e-08	7.46791e-08	6.97058
RLF	0.0770398	7.03578	5.98692	2.17579e-09	6.69971e-09	9.3958
ETFA	0.0769492	7.32268	4.67402	2.97317e-06	7.10444e-06	2.41022
CACYBP	0.0769092	7.53525	4.19848	2.69894e-05	5.90173e-05	0.303453
MRPS15	-0.0768675	7.25325	-4.91517	8.94228e-07	2.24781e-06	3.56463
NENF	0.0767855	7.74729	4.02144	5.80608e-05	0.000122115	-0.423316
GSKIP	-0.0767673	6.96009	-7.08119	1.47753e-12	5.54685e-12	16.5277
CLEC11A	-0.076767	6.88642	-8.24098	1.81431e-16	8.13105e-16	25.3832
CCL20	-0.0767637	6.85299	-6.3645	2.00266e-10	6.62018e-10	11.7223
HDDC2	0.0767511	7.27514	4.75351	2.01336e-06	4.87903e-06	2.78432
POLE3	0.076745	7.21393	4.97635	6.53445e-07	1.66434e-06	3.86673
CXCL3	0.0767059	6.80215	10.2599	1.23331e-24	7.53663e-24	43.97
PER1	0.0767048	7.00683	6.28009	3.45496e-10	1.1222e-09	11.1899
LMAN1	0.0765406	7.33405	4.52743	6.00558e-06	1.39814e-05	1.73675
GPC1	-0.0764771	7.156	-5.14068	2.7637e-07	7.26705e-07	4.69665
RCN1	0.0763524	7.01866	6.02879	1.68146e-09	5.20284e-09	9.64683
SMIM19	0.0763189	7.31173	4.60352	4.18019e-06	9.87322e-06	2.08362
MAT2B	0.0762697	6.95942	6.78085	1.22872e-11	4.36704e-11	14.4518
USP1	0.0761965	7.46981	4.24509	2.19507e-05	4.85928e-05	0.499986
MRPS7	-0.0761429	7.27805	-4.77632	1.79826e-06	4.37618e-06	2.89284
JTB	-0.0761405	7.7752	-4.01777	5.89703e-05	0.000123854	-0.438032
ZBTB11	0.0761059	7.06896	5.68636	1.31618e-08	3.82073e-08	7.64525
SNX21	-0.0760569	6.92683	-7.49513	6.90452e-14	2.7605e-13	19.5353
INSR	0.0760432	6.89581	7.63062	2.44274e-14	9.9165e-14	20.5567
CTNNA1	-0.0760018	7.28537	-4.68521	2.81542e-06	6.73512e-06	2.46251
AAED1	0.0759149	6.92027	7.31671	2.6392e-13	1.02354e-12	18.2181
LSM1	-0.0758967	7.21333	-5.03561	4.80563e-07	1.23844e-06	4.1629
USP47	-0.0757955	7.21808	-4.87871	1.07619e-06	2.68709e-06	3.38639
SCOC	0.0757861	7.18407	4.98508	6.24632e-07	1.59416e-06	3.91017
TCEA1	0.0757696	7.69078	3.97572	7.04171e-05	0.000146691	-0.60589
EFHC1	0.0757165	6.9228	7.15189	8.86047e-13	3.36019e-12	17.0293
LTBP1	-0.0756754	6.81975	-10.1579	3.50772e-24	2.11096e-23	42.9349
NIPSNAP3A	-0.0756689	6.96033	-6.76435	1.37684e-11	4.87979e-11	14.3404
METTL8	-0.0756515	6.99774	-6.25371	4.0909e-10	1.31795e-09	11.025
ORMDL3	0.0756374	6.94864	6.79806	1.09084e-11	3.88569e-11	14.5684
PNKD	-0.0756247	7.17065	-5.04941	4.47144e-07	1.1542e-06	4.23239
STRA13	-0.0756223	7.25604	-4.76597	1.89295e-06	4.59955e-06	2.84355
PFDN4	-0.0756148	7.1778	-5.05615	4.31652e-07	1.11557e-06	4.2664
CSAD	-0.0755826	6.94986	-6.71476	1.93538e-11	6.79099e-11	14.007
HSD17B11	0.0755299	6.81258	11.3002	1.61573e-29	1.12639e-28	55.1145
SNF8	-0.0754771	7.20937	-5.01021	5.48435e-07	1.40763e-06	4.03554
HOTAIRM1	0.075462	7.04477	5.67688	1.39113e-08	4.03275e-08	7.59147
ATP2B4	-0.0754094	7.12022	-5.35533	8.63592e-08	2.35989e-07	5.82117
USP31	0.075332	6.91765	7.2243	5.22143e-13	2.00049e-12	17.5483
SLC20A2	0.0753158	6.9641	6.44246	1.20286e-10	4.03308e-10	12.2203
CD83	0.0752486	6.85492	8.7325	2.68747e-18	1.29805e-17	29.5378
TKT	-0.0752081	7.63814	-3.903	9.53245e-05	0.000196254	-0.892039
PHF23	0.0751988	7.07542	5.59381	2.251e-08	6.4053e-08	7.12428
SORD	-0.0751604	6.90237	-7.81333	5.84905e-15	2.45629e-14	21.9628
[truncated: 2,346 more rows]

## Sheet: IFE channel 
	logFC	AveExpr	t	P.Value	adj.P.Val	B
KRT15	-2.37142	10.3775	-32.9886	2.60715e-232	4.13038e-230	520.924
SAT1	2.08943	8.34761	40.7346	0	0	787.642
DEFB1	2.07723	7.56713	55.5331	0	0	1423.02
ATP1B3	2.00461	9.41695	51.016	0	0	1212.95
CRABP2	1.99352	7.39251	51.0971	0	0	1216.6
APOE	-1.93277	9.28211	-39.9485	0	0	758.395
CXCL14	-1.79877	10.5661	-33.1295	3.14539e-234	5.11085e-232	525.335
GJB2	1.78226	7.17818	49.3552	0	0	1139.11
S100A6	-1.70801	9.0396	-31.5474	4.05899e-213	5.71597e-211	476.798
GJB6	1.63295	7.05691	57.2012	0	0	1503.88
ATP1A1	1.47899	8.11262	35.5754	1.09968e-268	2.11172e-266	604.565
SLC25A5	1.4558	9.11353	37.4427	1.98675e-296	4.34139e-294	668.364
S100A9	-1.34484	8.94678	-18.642	6.79005e-77	3.11801e-75	163.801
ATP1B1	1.34152	7.12858	45.9253	0	0	992.763
KRT23	1.31559	6.81744	101.732	0	0	4143.65
ALDH1A1	1.27935	6.88894	66.7277	0	0	1996.9
TM4SF1	1.27103	7.18728	39.0552	0	0	725.726
DEGS1	-1.26783	8.68219	-31.0397	1.52097e-206	2.05072e-204	461.685
CHCHD10	1.22442	7.40443	35.8329	1.94756e-272	3.85678e-270	613.193
CYSTM1	1.21128	7.10226	42.2156	0	0	844.104
S100A10	-1.19566	9.5986	-26.8443	6.39165e-156	6.86506e-154	345.319
S100A8	-1.18768	9.02936	-17.6064	7.45876e-69	2.99153e-67	145.352
FXYD3	1.16964	9.36877	31.3617	1.04789e-210	1.44358e-208	471.253
CALML5	1.13155	7.67392	25.1009	6.9938e-137	6.81841e-135	301.567
GAPDH	1.10223	10.5067	31.9928	5.65793e-219	8.33821e-217	490.261
FAM84A	1.08509	7.06526	42.4463	0	0	853.048
C19orf33	1.07242	7.48102	28.3508	2.52392e-173	2.85609e-171	385.319
SOX4	1.07115	7.7119	22.8721	2.74917e-114	2.1508e-112	249.658
SPINK5	-1.04525	7.60985	-21.7254	1.95947e-103	1.36452e-101	224.731
DST	-1.03604	9.25784	-18.8508	1.43381e-78	6.78063e-77	167.646
MGST1	1.02524	7.11067	37.4586	1.13899e-296	2.57777e-294	668.92
B2M	-1.02469	12.2245	-38.7663	0	0	715.297
HES1	1.00995	8.56948	18.3106	2.83806e-74	1.26653e-72	157.786
TPD52L1	1.00081	7.05078	39.2363	0	0	732.3
CCL27	-0.984656	8.11883	-19.1611	4.31178e-81	2.13467e-79	173.434
SCPEP1	0.976037	7.12821	34.431	2.68649e-252	4.86408e-250	566.881
CALML3	-0.975421	7.93149	-20.9048	5.3856e-96	3.25034e-94	207.648
IFI27	-0.97072	8.0336	-16.9565	4.93654e-64	1.84017e-62	134.294
PDLIM4	0.968941	7.0388	37.0515	1.63174e-290	3.3356e-288	654.763
KRT6A	0.939773	7.64256	17.5284	2.88917e-68	1.14429e-66	144.003
SOSTDC1	0.925879	7.04902	31.6254	3.83349e-214	5.52109e-212	479.154
CTSD	0.885799	7.72664	22.9853	2.18139e-115	1.74981e-113	252.186
ZFP36L2	-0.883896	8.77624	-19.4186	3.2442e-83	1.65794e-81	178.308
LMO4	0.880658	7.81045	21.295	1.68893e-99	1.10338e-97	215.693
GPX4	0.878097	8.38784	21.5627	6.13115e-102	4.17775e-100	221.297
EHF	-0.876574	7.78229	-22.289	1.05517e-108	7.77513e-107	236.832
ATP5B	0.873422	8.43323	22.4131	7.01967e-110	5.35947e-108	239.535
PCMTD1	0.865853	7.19764	28.3779	1.20671e-173	1.39035e-171	386.056
VDAC2	0.864608	8.43213	22.3992	9.51022e-110	7.09015e-108	239.232
GATA3	-0.861395	7.99273	-20.8519	1.58993e-95	9.5051e-94	206.568
TFCP2L1	0.856252	6.81546	66.3862	0	0	1978.1
CLCA2	0.85093	7.4033	24.6534	3.4572e-132	3.17511e-130	290.782
PDLIM1	-0.847358	8.15614	-20.9973	8.05695e-97	4.90931e-95	209.543
NDUFA4	0.842326	8.6713	21.9702	1.04244e-105	7.33993e-104	229.954
KTN1	-0.837557	8.9577	-21.5408	9.72422e-102	6.48657e-100	220.837
CLEC2B	-0.833108	8.11278	-19.6751	2.34305e-85	1.23733e-83	183.223
CDA	0.826685	6.77707	96.0791	0	0	3771.23
SEMA3C	0.822631	6.81819	63.268	0	0	1811.78
SBSN	-0.821846	7.82153	-17.2602	2.89486e-66	1.11858e-64	139.413
BAG1	0.816057	8.12465	20.7343	1.74915e-94	1.01691e-92	204.177
CKB	0.815402	7.8634	19.2411	9.50119e-82	4.74087e-80	174.942
UQCRB	0.813624	9.25577	23.7731	3.48729e-123	2.94653e-121	270.096
COX4I1	0.806065	10.0944	29.3414	3.04568e-185	3.86009e-183	412.715
TMSB4X	-0.804577	11.1919	-19.871	5.21631e-87	2.84963e-85	187.017
SESN3	0.795079	6.93344	37.0609	1.17784e-290	2.48799e-288	655.088
LGALS7B	-0.786304	9.61698	-19.4314	2.54187e-83	1.30958e-81	178.551
GCHFR	0.786021	6.99679	32.4914	1.30438e-225	2.01607e-223	505.521
LBH	0.777729	6.90572	38.1718	1.35508e-307	3.18042e-305	694.044
ATP2B1	-0.772455	7.90773	-18.3561	1.24318e-74	5.62715e-73	158.609
FTH1	0.769174	10.6637	19.3669	8.7047e-83	4.41293e-81	177.324
PLIN2	-0.766405	7.67119	-17.9335	2.39848e-71	1.00657e-69	151.071
ID1	-0.763001	8.85967	-13.5741	8.81578e-42	2.01681e-40	83.3008
COX7A2	0.757732	8.70743	20.1568	1.88576e-89	1.05753e-87	192.622
CAV1	-0.75594	8.44966	-15.8345	4.00807e-56	1.26996e-54	116.158
SEPP1	-0.746354	8.02167	-17.3671	4.64983e-67	1.83019e-65	141.235
LYPD3	0.741746	8.26957	16.5029	8.98383e-61	3.02822e-59	126.818
PMAIP1	-0.741339	8.44662	-15.1863	8.58498e-52	2.4396e-50	106.232
CLTB	0.740959	8.64035	17.8598	8.81146e-71	3.67357e-69	149.774
LDHB	0.733545	7.28234	21.5582	6.73902e-102	4.5431e-100	221.203
UQCRH	0.729462	8.92994	20.0019	4.008e-88	2.22795e-86	189.575
COX6C	0.726839	8.82778	19.7646	4.13376e-86	2.21997e-84	184.953
NUPR1	0.726743	8.61091	16.5998	1.83622e-61	6.32398e-60	128.399
ATP5G3	0.720053	8.67205	18.2981	3.54595e-74	1.56047e-72	157.564
NDUFS6	0.713774	7.75698	19.0265	5.40292e-80	2.59381e-78	170.914
CIB1	0.702515	7.12886	24.9111	7.00682e-135	6.62719e-133	296.97
C1orf21	-0.697004	7.84628	-18.3139	2.66883e-74	1.19946e-72	157.848
ATP5A1	0.696366	8.4973	18.0741	1.97181e-72	8.44282e-71	153.56
CD44	-0.689061	8.1883	-17.1235	2.95436e-65	1.13465e-63	137.099
CALD1	-0.679201	7.88435	-14.6201	3.74945e-48	1.00254e-46	97.8911
IER3	0.67778	9.1584	13.0732	6.81442e-39	1.47887e-37	76.6907
SOX9	0.677143	7.02368	26.5394	1.66471e-152	1.75821e-150	337.469
GSTP1	0.676722	9.60769	18.0749	1.94329e-72	8.3773e-71	153.575
COX6A1	0.675583	8.78603	18.1215	8.47102e-73	3.67677e-71	154.402
SERTAD4	0.674918	7.0429	25.3242	2.96647e-139	2.93726e-137	307.019
CCDC3	-0.671982	7.54122	-17.6729	2.34015e-69	9.44555e-68	146.507
HOPX	0.671401	8.84051	15.7088	2.85921e-55	8.83844e-54	114.202
GLUL	-0.669854	7.77873	-15.9002	1.4247e-56	4.5829e-55	117.188
PPDPF	0.666593	8.62036	17.2702	2.4394e-66	9.48372e-65	139.583
TMEM45A	-0.66599	8.27809	-13.8763	1.41773e-43	3.40309e-42	87.4072
PRDX5	0.66538	8.18147	17.0536	9.61926e-65	3.67212e-63	135.923
TACSTD2	0.659393	9.47765	13.0157	1.43923e-38	3.09165e-37	75.9477
CEBPB	0.659365	8.04423	15.5188	5.42457e-54	1.64476e-52	111.272
PDCD4	0.653164	7.68734	16.8782	1.82689e-63	6.69192e-62	132.991
AQP3	0.651025	9.76574	13.5744	8.77584e-42	2.01495e-40	83.3053
SLC25A6	0.64782	9.68508	19.5284	3.96396e-84	2.05898e-82	180.404
ZNF706	-0.646083	8.44227	-16.2077	1.07027e-58	3.49604e-57	122.058
ANXA1	0.645519	9.23909	12.8604	1.06777e-37	2.24055e-36	73.9564
RBP1	0.643031	7.31697	19.2988	3.17906e-82	1.59886e-80	176.033
PNLIPRP3	0.641762	6.81578	49.0372	0	0	1125.11
HLA-B	-0.640236	10.5262	-18.2353	1.0995e-73	4.8052e-72	156.437
PKM	0.636297	8.74515	15.7316	2.00577e-55	6.26136e-54	114.555
SNCA	0.628887	6.82092	44.9249	0	0	951.601
SVIL	-0.628097	7.56037	-16.6527	7.69622e-62	2.67972e-60	129.265
APP	0.626349	7.6334	16.9574	4.85049e-64	1.81879e-62	134.311
NDUFS4	0.622679	7.71495	16.7057	3.20562e-62	1.13486e-60	130.137
KRT16	0.620591	7.69725	11.1256	1.14718e-28	1.89315e-27	53.3136
TBX3	0.613289	6.78391	64.9476	0	0	1900.74
PLP2	-0.611245	9.15864	-16.5314	5.63676e-61	1.92044e-59	127.282
NDUFB5	0.611229	7.61818	16.8061	6.07182e-63	2.19869e-61	131.794
COX5B	0.605698	8.91317	16.6684	5.94086e-62	2.07996e-60	129.523
COX7B	0.604605	8.56074	15.2183	5.29971e-52	1.52656e-50	106.712
NEAT1	0.603474	10.1118	13.9454	5.44569e-44	1.31715e-42	88.3587
P4HB	0.60239	8.17623	15.3749	4.9216e-53	1.4439e-51	109.077
FGF7	0.597044	6.79781	52.1102	0	0	1262.49
GJA1	-0.597025	7.77135	-14.7436	6.18514e-49	1.6822e-47	99.684
FBXO32	0.59576	7.10545	20.1623	1.69183e-89	9.57241e-88	192.731
COX8A	0.593077	8.58121	15.4581	1.37781e-53	4.11848e-52	110.344
DAPL1	0.592182	8.11235	12.9449	3.60052e-38	7.63094e-37	75.0365
ALDOA	0.589214	9.23609	15.5802	2.10311e-54	6.43837e-53	112.215
KLK11	-0.58899	7.52273	-15.886	1.78256e-56	5.7051e-55	116.964
KRT18	0.586456	6.84751	33.4832	4.4799e-239	7.67273e-237	536.479
FBXW7	-0.586157	7.85824	-14.496	2.25731e-47	5.93551e-46	96.1052
GPX2	0.584385	6.87776	32.1005	2.13267e-220	3.21779e-218	493.534
ATP5J	0.583872	8.22353	15.2017	6.80446e-52	1.95112e-50	106.463
TUBA1A	-0.581237	7.95302	-12.5772	3.88834e-36	7.84727e-35	70.385
APCDD1	0.578647	7.14079	19.73	8.09636e-86	4.31148e-84	184.283
COX5A	0.567992	7.96803	14.9152	4.93969e-50	1.36693e-48	102.199
AC006262.5	0.567283	6.76856	72.9316	0	0	2343.27
ATP5O	0.559911	8.56939	14.9566	2.6704e-50	7.42208e-49	102.811
GATM	-0.559419	7.50925	-15.5132	5.90845e-54	1.78295e-52	111.187
S100A7	-0.555988	7.73391	-9.9216	3.80254e-23	5.24982e-22	40.7205
EIF3K	0.553905	9.01715	15.3327	9.35196e-53	2.73103e-51	108.438
ALKBH7	0.553157	7.59288	15.2231	4.92589e-52	1.42536e-50	106.785
ATP5D	0.54978	8.4756	14.211	1.31833e-45	3.31518e-44	92.0594
COX7C	0.548621	9.39272	16.709	3.03875e-62	1.08183e-60	130.19
AK1	0.547293	6.93923	26.4001	5.88984e-151	6.11868e-149	333.91
NDUFA1	0.546404	7.82816	14.2351	9.38105e-46	2.38746e-44	92.3978
PLAC9	0.543875	6.79752	48.1076	0	0	1084.84
NDUFB9	0.540636	8.03404	13.9743	3.64564e-44	8.88555e-43	88.7577
CD9	0.540063	9.55212	14.7737	3.9785e-49	1.08671e-47	100.123
ABRACL	-0.538076	7.4872	-14.6202	3.74394e-48	1.00254e-46	97.8926
MT1X	0.535042	8.33851	9.43397	4.37694e-21	5.49241e-20	36.0262
PPP1R14C	-0.528551	7.32909	-15.967	4.96743e-57	1.61429e-55	118.237
RPL37A	0.528125	11.7994	28.7183	1.0585e-177	1.2656e-175	395.381
RASSF10	0.525626	6.89454	28.0032	3.12813e-169	3.41775e-167	375.911
ADM	0.524855	7.64155	10.5159	8.54916e-26	1.27774e-24	46.7583
UQCR11	0.519649	8.04789	13.2919	3.85006e-40	8.62115e-39	79.5465
YWHAZ	-0.519267	8.66005	-12.9715	2.55358e-38	5.43021e-37	75.3779
UQCRC2	0.518701	7.69407	14.1285	4.22073e-45	1.04889e-43	90.902
HLA-C	-0.518067	9.55403	-14.1098	5.48433e-45	1.3523e-43	90.6415
HIST1H4C	0.516877	7.52604	13.2358	8.07631e-40	1.77707e-38	78.8102
MPST	0.515363	7.24177	16.8389	3.51721e-63	1.28095e-61	132.338
DDAH2	0.514951	7.22405	16.444	2.34669e-60	7.86823e-59	125.862
ALDH3A2	-0.514389	8.59176	-12.1842	5.01053e-34	9.62174e-33	65.5598
CST6	-0.513943	7.66163	-11.7929	5.44711e-32	9.89063e-31	60.9054
CYR61	-0.512843	7.63941	-11.0545	2.52858e-28	4.11917e-27	52.53
TXN	-0.512681	9.42238	-13.6894	1.84117e-42	4.33735e-41	84.8578
C6orf48	0.51061	8.19224	12.6392	1.78132e-36	3.64135e-35	71.1605
RPL3	0.506978	12.713	28.0225	1.85768e-169	2.06528e-167	376.431
IL1RN	-0.505608	7.35621	-15.0492	6.71835e-51	1.87552e-49	104.184
EEF2	0.500422	9.99692	16.6982	3.62876e-62	1.27752e-60	130.014
TGFBI	-0.4973	7.66062	-13.0173	1.41034e-38	3.0399e-37	75.9679
HSPA1A	-0.497221	10.9417	-8.82297	1.20643e-18	1.33891e-17	30.475
FGFBP1	-0.496569	7.49972	-10.8087	3.73256e-27	5.79737e-26	49.8612
GADD45G	0.495237	7.36991	12.1391	8.66847e-34	1.65458e-32	65.0156
IFI27L2	-0.495118	7.88532	-12.2313	2.82069e-34	5.44962e-33	66.1303
GNB4	-0.495006	7.23079	-15.8156	5.39105e-56	1.69966e-54	115.863
SLC1A5	0.489629	6.97052	21.275	2.55936e-99	1.65497e-97	215.279
KRT17	-0.488626	8.39397	-7.1102	1.19866e-12	9.3087e-12	16.8814
RTN4	0.487586	9.30256	13.3617	1.52259e-40	3.44595e-39	80.4686
ID3	-0.485329	8.37458	-9.28531	1.77618e-20	2.15213e-19	34.6416
EEF1A1	0.485233	13.4292	29.1986	1.67564e-183	2.04202e-181	408.714
RPL27A	0.485094	12.0843	28.6084	2.18186e-176	2.56045e-174	392.36
LGALS7	-0.48396	7.65583	-13.477	3.26059e-41	7.40587e-40	82.0005
DBI	0.4835	8.93976	11.2638	2.43576e-29	4.10516e-28	54.8504
LY6E	0.482878	7.35541	14.2278	1.03953e-45	2.635e-44	92.2957
ARID5B	-0.479675	7.68198	-11.7129	1.39526e-31	2.51187e-30	59.9719
MGST3	0.479673	8.10565	12.4476	1.96236e-35	3.88609e-34	68.7772
STMN1	0.479295	7.54425	11.8247	3.74029e-32	6.83062e-31	61.2785
LAMP1	0.476443	7.85382	12.299	1.22981e-34	2.40535e-33	66.9546
COX6B1	0.475148	8.56902	12.5276	7.23174e-36	1.45024e-34	69.7687
PALLD	-0.4751	7.47289	-12.0754	1.87151e-33	3.54022e-32	64.2515
ATP5L	0.472635	9.0746	13.8435	2.22908e-43	5.31041e-42	86.9572
NDRG2	0.470824	7.10786	16.9476	5.72283e-64	2.12079e-62	134.147
ATF3	-0.470697	8.47105	-8.92287	4.93513e-19	5.56475e-18	31.3575
CTSB	0.469925	7.3069	14.1374	3.72275e-45	9.28782e-44	91.0269
LITAF	0.46963	7.29824	14.128	4.24757e-45	1.05144e-43	90.8957
KLF4	0.469426	8.38415	10.8902	1.53835e-27	2.44324e-26	50.7398
IVNS1ABP	0.469342	7.25376	14.8084	2.3876e-49	6.54989e-48	100.631
ENSA	-0.468461	8.55746	-12.1758	5.54676e-34	1.06193e-32	65.4589
PRDX1	0.467502	9.22503	13.0782	6.37895e-39	1.38912e-37	76.7563
LGALS1	-0.466706	7.29902	-11.5209	1.29941e-30	2.23761e-29	57.7578
FAM213A	-0.464573	7.88141	-10.9728	6.2299e-28	9.96941e-27	51.6359
TRMT112	-0.461494	8.2043	-11.9035	1.46951e-32	2.70706e-31	62.2058
ETS2	-0.460857	7.67022	-12.1258	1.01815e-33	1.93175e-32	64.8558
IDH2	0.455809	7.27833	14.6262	3.42821e-48	9.24449e-47	97.9802
BLVRB	0.454589	7.58728	12.5883	3.38079e-36	6.84474e-35	70.524
CYB5A	-0.453636	7.81474	-12.0161	3.8213e-33	7.16437e-32	63.5428
ABLIM1	-0.452664	7.23501	-14.3895	1.04093e-46	2.72578e-45	94.5847
EGLN3	-0.45208	7.22844	-13.7048	1.49227e-42	3.52855e-41	85.0667
DNAJB1	-0.451047	10.1435	-9.05357	1.51029e-19	1.7433e-18	32.5268
ENO1	0.450633	9.08811	11.1928	5.41691e-29	8.98612e-28	54.0577
HLA-A	-0.449903	10.0357	-12.5199	7.96938e-36	1.58811e-34	69.6722
CITED2	0.448851	7.8779	9.73358	2.43597e-22	3.2227e-21	38.8828
KRT14	0.448537	12.8611	8.70774	3.34167e-18	3.57705e-17	29.4695
PTN	-0.446094	7.03173	-15.6681	5.3859e-55	1.65682e-53	113.571
IL18	-0.445146	7.46081	-12.8519	1.19041e-37	2.48964e-36	73.8484
RPL10A	0.444239	12.2158	23.9413	7.01462e-125	6.17384e-123	273.993
SLC29A1	0.442581	6.84314	29.3197	5.65278e-185	7.02386e-183	412.098
GOLIM4	0.442172	7.0145	17.7854	3.26575e-70	1.34384e-68	148.469
RPS5	0.441923	11.7823	21.4305	9.90021e-101	6.53517e-99	218.522
RPS2	0.439478	12.8778	23.2474	5.92739e-118	4.81563e-116	258.08
POSTN	-0.438144	7.32956	-11.6211	4.07327e-31	7.17009e-30	58.9088
SPRR1B	-0.437774	7.01206	-14.5511	1.01929e-47	2.71397e-46	96.8962
CALM1	-0.43758	9.10585	-11.0409	2.93809e-28	4.76181e-27	52.3811
LAMB3	0.437269	7.09502	15.5466	3.53136e-54	1.07588e-52	111.699
UQCRQ	0.436951	8.27248	11.0042	4.40697e-28	7.1061e-27	51.9791
EEF1B2	0.436395	10.7422	16.3001	2.41753e-59	8.02087e-58	123.539
ATP5G2	0.434903	9.07358	12.3389	7.5262e-35	1.48117e-33	67.4422
VSNL1	0.432928	7.12193	15.405	3.10482e-53	9.15128e-52	109.536
CYC1	0.432606	7.7755	11.563	7.98966e-31	1.39095e-29	58.2404
HIF1A	0.432391	7.09255	15.7605	1.27619e-55	4.00356e-54	115.005
PGM1	0.430975	7.06385	16.5213	6.64417e-61	2.25156e-59	127.118
PFN2	0.430122	6.8565	25.8177	1.45849e-144	1.49072e-142	319.217
PLLP	0.426147	6.97611	19.5735	1.6654e-84	8.72199e-83	181.268
C2orf40	0.425978	6.86084	23.9178	1.21872e-124	1.05795e-122	273.442
MT-ATP6	-0.425377	12.1196	-25.6206	1.96795e-142	1.97951e-140	314.322
SPRY1	0.425132	6.95373	18.6282	8.73272e-77	3.98124e-75	163.55
PYCARD	0.423777	7.70135	10.5936	3.75299e-26	5.66255e-25	47.574
SDR16C5	-0.423611	7.25375	-13.3429	1.95438e-40	4.40744e-39	80.2204
EXPH5	-0.423336	7.50307	-11.582	6.40922e-31	1.11888e-29	58.459
DEK	-0.422869	7.95583	-10.589	3.94425e-26	5.93699e-25	47.5247
EGFR	0.4221	7.49514	11.6575	2.66389e-31	4.75522e-30	59.3302
CES2	0.421548	7.08984	15.4449	1.68607e-53	5.01626e-52	110.143
CLIP1	0.420911	7.68547	10.8119	3.60616e-27	5.62863e-26	49.8954
SPINT1	0.420811	7.36211	12.6302	1.99382e-36	4.06265e-35	71.0485
NDFIP1	0.420313	7.23317	13.6782	2.14518e-42	5.01624e-41	84.7059
TOB1	0.420156	7.54142	10.8547	2.26618e-27	3.55465e-26	50.3558
NDUFB2	0.420021	7.86695	10.8792	1.73521e-27	2.74215e-26	50.6205
GLUD1	0.419755	7.22222	13.6465	3.30147e-42	7.66352e-41	84.2772
COL17A1	-0.418506	8.20701	-10.2781	1.02143e-24	1.49143e-23	44.3013
PEBP1	0.417094	8.89486	11.4529	2.83791e-30	4.87367e-29	56.9828
CYB5R1	-0.414733	7.76237	-10.7495	7.07574e-27	1.09097e-25	49.2273
CCNI	0.41454	8.80261	10.8449	2.522e-27	3.94615e-26	50.2498
HSP90AA1	-0.412985	11.1203	-10.1945	2.41236e-24	3.45082e-23	43.4503
RPS4X	0.412093	12.8421	24.7186	7.23989e-133	6.74694e-131	292.342
ASPH	0.411243	7.08561	15.1944	7.59572e-52	2.1682e-50	106.353
DKK3	-0.410944	7.17576	-13.6441	3.41231e-42	7.89189e-41	84.2444
CD63	0.408098	8.21708	10.1029	6.1402e-24	8.66602e-23	42.5254
IFITM3	-0.407161	8.04666	-9.3163	1.32854e-20	1.62215e-19	34.9286
SOD2	-0.406992	7.55951	-9.13575	7.11193e-20	8.377e-19	33.2708
RPL4	0.406345	11.0533	19.0435	3.9328e-80	1.91709e-78	171.23
[truncated: 2,837 more rows]

## Sheet: IFE basal-spinous 
	logFC	AveExpr	t	P.Value	adj.P.Val	B
[truncated: 3,889 more rows]

[truncated: 10 more sheets: IFE spinous 1 , IFE spinous 2, IFE spinous S100 , KRT15 GPX4 , KRT17 basal , APOE , Sebaceous , KRT17 KRT6B, HR-WNTI, UHF Diff]
