# Supplementary material for: Transcriptional Programming of Normal and Inflamed Human Epidermis at Single-Cell Resolution
Source: Cell Rep. Author manuscript; Available in PMC 2019 Feb 7. (PMC6367716; doi:10.1016/j.celrep.2018.09.006)
Supplement: 7 [file NIHMS1516330-supplement-7.xlsx]

## Sheet: foreskin_basal1
	logFC	AveExpr	t	P.Value	adj.P.Val	B
RPS4Y1	1.98279	7.3785	287.708	0	0	14737.1
FABP7	1.04914	7.25751	99.2739	0	0	3849.01
IGFBP5	0.908806	7.5832	43.1489	0	0	872.96
FABP5	0.885843	7.52146	52.1879	0	0	1250.93
NEAT1	0.858445	10.3712	36.0092	2.40656e-273	3.46599e-271	615.228
DCN	0.830631	8.05189	34.5926	3.68646e-253	4.76756e-251	568.804
KRT15	0.81857	11.6954	21.9543	2.60905e-105	1.12473e-103	228.923
GSTM3	0.800357	7.86594	36.8177	3.37091e-285	5.08607e-283	642.491
TKT	0.788433	7.76944	39.0411	0	0	719.991
RND3	0.783064	8.43242	29.6253	6.04963e-188	4.91493e-186	418.841
S100A14	0.772679	9.48227	30.4368	5.47615e-198	5.02933e-196	441.933
SERPINB2	0.748353	8.17028	29.3167	3.4476e-184	2.7655e-182	410.206
EDN1	0.748029	7.86818	29.9334	1.00372e-191	8.36916e-190	427.532
NCL	0.710125	9.13138	30.2447	1.37463e-195	1.20987e-193	436.415
EMP1	0.70452	8.80361	28.4954	2.28749e-174	1.64726e-172	387.626
DNAJB1	0.695727	9.66604	26.8051	6.06955e-155	3.56136e-153	342.975
ERRFI1	0.684699	8.43195	26.863	1.35393e-155	8.09418e-154	344.473
FAM213A	0.678456	8.58841	25.7865	9.04149e-144	5.07044e-142	317.294
FOS	0.64931	11.2055	22.2051	1.19233e-107	5.2109e-106	234.298
HSP90AB1	0.643591	10.3446	33.8334	1.27607e-242	1.58558e-240	544.566
EIF4A2	0.62958	9.03538	26.9082	4.21915e-156	2.54636e-154	345.637
HSPD1	0.627603	8.07065	27.6176	3.79581e-164	2.55894e-162	364.132
ADAMTS1	0.621616	7.63133	29.0962	1.58389e-181	1.23915e-179	404.086
LY6D	0.602048	9.37196	19.7534	7.50165e-86	2.42541e-84	184.236
NPM1	0.581883	10.2693	33.4561	1.85176e-237	2.17308e-235	532.696
SYNE2	0.577969	8.7863	23.5765	6.81545e-121	3.27193e-119	264.722
NUFIP2	0.574195	7.60353	31.0096	3.18698e-205	3.2057e-203	458.568
KRT13	0.563785	7.18331	81.5028	0	0	2779.13
AMD1	0.55354	8.34442	22.5248	1.12386e-110	5.01542e-109	241.249
ETFA	0.551674	7.74966	27.1051	2.5734e-158	1.61462e-156	350.727
GPNMB	0.551265	8.98194	22.232	6.57607e-108	2.89393e-106	234.892
CYR61	0.54613	9.02536	16.7886	9.90753e-63	2.21852e-61	131.175
TBX3	0.540439	7.24929	50.3101	0	0	1168.01
HSPB1	0.528226	10.9198	22.9487	9.77288e-115	4.48774e-113	250.578
DNAJA1	0.527151	9.01391	19.9829	8.56805e-88	2.85767e-86	188.695
HNRNPA2B1	0.523953	9.09941	23.2452	1.25755e-117	5.9471e-116	257.218
ANXA1	0.521639	10.1924	23.0361	1.37227e-115	6.34749e-114	252.536
PITX2	0.517185	7.16229	87.3032	0	0	3120.25
KRT18	0.51619	7.18021	67.7194	0	0	2012.7
HERPUD1	0.510046	8.36003	20.414	1.71621e-91	6.07578e-90	197.187
CCND2	0.502803	7.69601	24.4375	1.39977e-129	7.15349e-128	284.684
VMP1	0.499326	7.64908	25.0502	6.15514e-136	3.30552e-134	299.292
TIMP3	0.486344	7.3365	34.9982	7.15933e-259	9.45181e-257	581.94
SERBP1	0.483862	8.98111	21.1648	4.11609e-98	1.59047e-96	212.39
SPTSSA	0.481891	8.31015	20.0321	3.2722e-88	1.10297e-86	189.655
CALD1	0.480728	7.93297	19.7519	7.6578e-86	2.46332e-84	184.215
RORA	0.480526	7.9605	21.2966	2.68745e-99	1.04481e-97	215.112
RAC3	0.475703	7.29185	39.0403	0	0	719.962
SERPINB5	0.475339	8.51521	19.5557	3.34858e-84	1.05572e-82	180.448
DMKN	0.47484	9.22932	19.1603	6.07477e-81	1.83313e-79	172.967
NCOA7	0.471855	7.431	30.1415	2.6385e-194	2.22935e-192	433.465
EHF	0.468206	7.60358	27.253	5.47108e-160	3.57425e-158	354.572
KLK11	0.465551	7.88697	21.0678	3.03632e-97	1.15911e-95	210.397
NUPR1	0.465105	8.26067	18.5537	4.55958e-76	1.25626e-74	161.776
RPS2	0.461083	12.8758	45.2692	0	0	956.685
FOSB	0.460778	8.90155	17.6267	6.63451e-69	1.63591e-67	145.339
LPAR6	0.456202	7.39569	29.7773	8.29774e-190	6.82894e-188	423.124
LY6E	0.455288	7.79753	21.495	4.27979e-101	1.73853e-99	219.241
GSTP1	0.451666	9.1975	19.4221	4.29509e-83	1.34079e-81	177.904
TYRP1	0.450501	7.2261	44.6148	0	0	930.509
DSP	0.448437	9.90558	20.7471	2.11565e-94	7.79469e-93	203.867
HNRNPU	0.447995	8.26804	19.0436	5.40448e-80	1.59294e-78	170.788
KRT6A	0.444872	7.34292	33.423	5.22409e-237	6.0191e-235	531.66
HMGN3	0.444469	7.8844	20.5186	2.11779e-92	7.58215e-91	199.274
HSP90B1	0.444353	8.14842	18.371	1.25533e-74	3.39958e-73	158.472
DDX3Y	0.436485	7.16613	73.4907	0	0	2325.01
SPAG9	0.430043	7.73805	20.7891	9.02477e-95	3.34444e-93	204.717
ARGLU1	0.429854	7.89857	19.6432	6.24456e-85	1.97859e-83	182.123
FTL	0.427024	10.3308	20.4293	1.26276e-91	4.49556e-90	197.493
FAM60A	0.426076	7.73007	20.8599	2.13965e-95	8.02307e-94	206.153
PDCD4	0.425736	7.96701	18.9758	1.91409e-79	5.53863e-78	169.528
TACSTD2	0.425391	9.51376	14.4825	3.06387e-47	4.94039e-46	95.6639
DST	0.421314	10.7745	18.5423	5.6335e-76	1.54543e-74	161.566
SOX4	0.421197	7.72284	18.2142	2.10341e-73	5.62418e-72	155.662
EIF3E	0.418018	9.90686	21.7703	1.29165e-103	5.42067e-102	225.03
GTF2I	0.415963	7.6757	21.5066	3.3551e-101	1.3717e-99	219.484
DSC3	0.414311	8.72289	17.422	2.26773e-67	5.42288e-66	141.82
IGF2	0.411625	7.15009	60.2609	0	0	1630.49
RPS3	0.408203	12.2177	38.6433	0	0	705.845
SYT8	0.405079	8.6577	17.466	1.06561e-67	2.55788e-66	142.572
ITGA6	0.40116	7.71857	19.648	5.69316e-85	1.81294e-83	182.215
LDHB	0.397597	7.37158	27.8373	1.11744e-166	7.86805e-165	369.95
DBI	0.396331	8.29548	16.1329	4.19559e-58	8.83304e-57	120.564
LIMA1	0.39548	8.63204	15.7598	1.50363e-55	3.00584e-54	114.707
HADHA	0.39519	7.92477	18.0409	4.62328e-72	1.20567e-70	152.583
ASS1	0.394681	8.03775	16.5694	3.64302e-61	7.90609e-60	127.584
GNAS	0.393631	7.8647	18.4104	6.16047e-75	1.67549e-73	159.181
DDX17	0.393257	7.95272	17.7163	1.39562e-69	3.48189e-68	146.892
SF3B1	0.391329	8.13919	17.0549	1.15846e-64	2.65025e-63	135.607
ACSL3	0.39055	7.37542	26.9882	5.33383e-157	3.2816e-155	347.701
TIPARP	0.389411	8.07433	16.7122	3.48769e-62	7.67413e-61	129.921
IL1R2	0.388692	7.29113	28.9247	1.8047e-179	1.37787e-177	399.357
SLC38A2	0.387805	8.77115	15.771	1.26276e-55	2.54036e-54	114.881
RPL7	0.387134	12.7719	42.5731	0	0	850.774
SPON2	0.387104	7.41565	24.6779	4.66462e-132	2.44295e-130	290.377
ITGB1	0.385086	8.29902	16.1228	4.92537e-58	1.03351e-56	120.404
PMEL	0.38235	7.20282	42.6065	0	0	852.053
GPBP1	0.381354	8.03959	17.0184	2.1413e-64	4.86359e-63	134.995
HNRNPC	0.3811	8.76103	16.3243	1.94765e-59	4.19804e-58	123.621
LAD1	0.379779	7.61023	20.3412	7.31736e-91	2.53389e-89	195.741
DDX5	0.377501	9.76619	17.5479	2.59614e-68	6.32759e-67	143.979
MT-ND4	0.376078	12.0385	38.5766	0	0	703.488
HNRNPA3	0.373691	8.45864	15.7819	1.06447e-55	2.14827e-54	115.051
HSPH1	0.373207	7.63639	19.0937	2.11945e-80	6.27615e-79	171.721
ZNF217	0.371914	7.49019	20.912	7.38249e-96	2.80137e-94	207.214
PHGDH	0.371139	7.61261	20.3888	2.8352e-91	9.92633e-90	196.686
CANX	0.370865	7.70892	18.6511	7.69433e-77	2.15748e-75	163.55
HSPA5	0.370825	8.43142	14.2473	8.74109e-46	1.34774e-44	92.33
RPL10	0.369726	12.9991	40.5741	0	0	775.621
RAN	0.368677	8.66303	15.7691	1.30057e-55	2.60814e-54	114.852
BTF3	0.365468	10.8775	26.8337	2.88048e-155	1.70595e-153	343.719
TXNRD1	0.364232	7.27876	31.1447	6.0179e-207	6.25171e-205	462.532
EIF4B	0.362747	8.43739	15.3179	1.34151e-52	2.50771e-51	107.944
EIF3A	0.360747	8.24917	15.3132	1.44087e-52	2.68552e-51	107.872
RSL1D1	0.359551	8.74908	15.4554	1.65256e-53	3.15429e-52	110.028
HNRNPA1	0.35851	10.5538	22.512	1.48867e-110	6.597e-109	240.968
YWHAZ	0.358428	8.74253	14.9305	4.44782e-50	7.70105e-49	102.167
UBB	0.357908	10.0049	16.1013	6.93674e-58	1.44599e-56	120.063
YBX1	0.353502	10.2686	20.7216	3.54266e-94	1.29022e-92	203.353
EIF2A	0.352301	8.00657	15.8222	5.66821e-56	1.15126e-54	115.678
RSL24D1	0.349478	8.55139	15.1088	3.13298e-51	5.54573e-50	104.807
TBCC	0.347939	7.6977	17.4693	1.00671e-67	2.42567e-66	142.629
MARCH7	0.347671	7.55974	19.1671	5.34129e-81	1.61951e-79	173.095
NGFRAP1	0.347334	7.6217	17.9905	1.12757e-71	2.88121e-70	151.694
SLC3A2	0.347204	8.34252	14.4551	4.53246e-47	7.21663e-46	95.2742
OSTC	0.34685	7.67097	18.1379	8.22735e-73	2.15441e-71	154.303
EIF4G2	0.346511	8.45967	14.5726	8.34893e-48	1.37421e-46	96.9574
EIF1AY	0.342602	7.15676	62.366	0	0	1736.07
HES1	0.341932	8.29688	11.7592	8.50216e-32	9.13189e-31	60.3204
SLC25A5	0.341879	8.76217	13.9334	7.06064e-44	1.04785e-42	87.9617
ZFAND5	0.341461	7.89013	15.4086	3.37914e-53	6.39211e-52	109.316
YWHAQ	0.341019	8.06729	15.1528	1.621e-51	2.91825e-50	105.463
SOD1	0.337874	8.97384	15.0032	1.51345e-50	2.65671e-49	103.24
ATP1A1	0.335992	8.30348	14.0272	1.91929e-44	2.90969e-43	89.2572
KRT19	0.335924	7.15237	44.9764	0	0	944.707
DCT	0.334607	7.21396	33.3974	1.17057e-236	1.32462e-234	530.854
HSP90AA1	0.333135	10.2216	14.6322	3.51882e-48	5.85269e-47	97.8171
N4BP2L2	0.332019	8.10521	14.3266	2.83984e-46	4.44347e-45	93.4485
DEGS1	0.33141	8.87563	13.7727	6.44853e-43	9.35111e-42	85.7619
VSNL1	0.330811	7.22914	33.9571	2.52255e-244	3.19709e-242	548.485
PTPN13	0.329534	7.52973	18.5716	3.29254e-76	9.15124e-75	162.101
CCDC6	0.329372	7.51991	19.1036	1.75893e-80	5.23301e-79	171.907
RPLP0	0.328638	11.8163	27.8292	1.38824e-166	9.66735e-165	369.733
ATRX	0.325936	7.85013	14.9592	2.90985e-50	5.05199e-49	102.589
IGFBP3	0.325489	7.77493	11.4876	1.99318e-30	2.02093e-29	57.1897
RPL3	0.323346	12.9649	35.3127	2.42874e-263	3.27467e-261	592.219
MT-ATP6	0.323271	11.8317	30.3943	1.86625e-197	1.66569e-195	440.708
CLCA2	0.321843	7.49602	19.0265	7.44728e-80	2.17481e-78	170.469
TOR1AIP2	0.321403	7.84257	14.693	1.45442e-48	2.43851e-47	98.6963
CD164	0.320353	7.84989	15.1491	1.71328e-51	3.06697e-50	105.408
VAV3	0.319776	7.59762	17.3678	5.74505e-67	1.36354e-65	140.894
DSG1	0.318301	7.93125	14.3362	2.47758e-46	3.88625e-45	93.5843
MPST	0.318281	7.49137	18.6006	1.93819e-76	5.4107e-75	162.629
SLC25A6	0.31821	9.69773	15.7279	2.46987e-55	4.90645e-54	114.213
TMEM165	0.317607	7.63322	16.6476	1.0111e-61	2.20942e-60	128.861
DNAJB4	0.316022	7.64552	15.6509	8.15356e-55	1.60463e-53	113.024
HNRNPDL	0.315261	9.08839	13.8793	1.48966e-43	2.19535e-42	87.2191
SULT1E1	0.312023	7.18383	38.9468	0	0	716.624
MCL1	0.31186	8.46135	12.7438	5.0561e-37	6.38257e-36	72.2702
PNN	0.311237	8.01319	13.7641	7.24996e-43	1.04893e-41	85.6454
SPARC	0.309579	7.7809	14.5601	9.99193e-48	1.63615e-46	96.7787
G3BP2	0.308813	7.7844	14.6988	1.33688e-48	2.25313e-47	98.7802
ARHGAP5	0.308793	7.63237	16.1401	3.73738e-58	7.89459e-57	120.679
JMJD1C	0.308181	7.66418	15.5375	4.69336e-54	9.04008e-53	111.281
HDLBP	0.307722	7.53897	17.4817	8.13227e-68	1.96695e-66	142.842
UQCRB	0.306891	9.07228	13.7125	1.46675e-42	2.09342e-41	84.9447
SERP1	0.306543	8.2294	13.3866	1.18378e-40	1.63079e-39	80.5789
RSRP1	0.30644	8.919	12.1819	5.43931e-34	6.30145e-33	65.3359
SLC7A5	0.302159	7.23988	28.6426	4.15207e-176	3.02433e-174	391.628
PLK2	0.300912	8.05775	11.6738	2.30929e-31	2.45125e-30	59.3286
DCXR	0.300318	7.49586	17.6778	2.72688e-69	6.75009e-68	146.225
HIST1H1E	0.299789	7.34431	21.4577	9.34289e-101	3.72364e-99	218.463
STMN1	0.299683	7.95136	12.4833	1.33656e-35	1.6288e-34	69.0169
EEF2	0.298592	10.4304	18.6605	6.47971e-77	1.82497e-75	163.721
PDIA6	0.298454	7.79195	14.406	9.15637e-47	1.4506e-45	94.5746
KLF3	0.297119	7.84366	13.4527	4.8958e-41	6.80366e-40	81.4567
KITLG	0.296598	7.22276	30.7566	5.17308e-202	5.04336e-200	451.187
MAP4	0.294151	7.61115	15.5284	5.39855e-54	1.03668e-52	111.142
SLC38A1	0.292299	7.38648	19.5507	3.68271e-84	1.15531e-82	180.353
ITGA2	0.290382	7.84473	13.3072	3.39624e-40	4.62838e-39	79.5311
PHF3	0.28908	7.76277	13.9473	5.82101e-44	8.7205e-43	88.1537
DENND2C	0.288732	7.51747	16.3085	2.51289e-59	5.39802e-58	123.367
RAB10	0.288729	7.88085	13.4352	6.19216e-41	8.56763e-40	81.2231
LARS	0.288296	7.45526	17.7975	3.37327e-70	8.44917e-69	148.307
IFRD1	0.288151	8.13047	11.6315	3.77554e-31	3.96776e-30	58.8407
RIOK3	0.286392	7.75772	13.8653	1.80777e-43	2.65181e-42	87.0266
MT-ND4L	0.285716	8.04659	12.6392	1.89699e-36	2.36638e-35	70.9565
CXADR	0.285264	8.61155	11.6065	5.04852e-31	5.27928e-30	58.5524
EIF3M	0.284345	8.16513	12.5075	9.88837e-36	1.2097e-34	69.3162
RPS9	0.284248	12.0616	27.1949	2.49245e-159	1.59542e-157	353.058
WSB1	0.283757	8.07811	11.8538	2.78655e-32	3.07102e-31	61.4277
ETFB	0.283699	7.62576	15.2797	2.39385e-52	4.40983e-51	107.367
CALML3	0.282578	7.50084	15.3184	1.33293e-52	2.49905e-51	107.95
BZW1	0.282247	7.8257	13.3473	1.99501e-40	2.73645e-39	80.06
HNRNPM	0.281776	8.15923	12.2364	2.80132e-34	3.26323e-33	65.9949
SPEN	0.281291	7.548	15.4276	2.52827e-53	4.81131e-52	109.605
HADHB	0.281281	7.6299	15.0303	1.01135e-50	1.78026e-49	103.641
EBPL	0.28052	7.74268	14.0387	1.63602e-44	2.49218e-43	89.4161
TNFAIP8	0.280297	7.62382	14.544	1.26082e-47	2.04343e-46	96.5473
ANXA4	0.280102	7.67111	14.4658	3.88554e-47	6.20219e-46	95.4274
BEX4	0.27915	7.32421	20.7397	2.45531e-94	8.99381e-93	203.719
ABCC5	0.278819	7.19914	32.862	1.96302e-229	2.1824e-227	514.24
FNBP4	0.278483	7.56012	15.6194	1.32826e-54	2.5979e-53	112.538
RAP2B	0.278218	7.587	14.4819	3.08309e-47	4.95876e-46	95.6576
EZR	0.278185	8.84533	11.3854	6.39961e-30	6.42699e-29	56.0323
ZC3H11A	0.278096	7.55209	15.5056	7.65727e-54	1.46599e-52	110.794
MSH6	0.27762	7.41522	17.8913	6.50111e-71	1.65452e-69	149.948
GOLGB1	0.277165	7.95701	12.2614	2.06472e-34	2.43199e-33	66.2979
IPO7	0.274527	7.35218	19.758	6.80814e-86	2.21247e-84	184.332
ZBTB11	0.274406	7.43163	17.2222	6.86864e-66	1.59438e-64	138.422
HMGCS2	0.274009	7.163	41.759	0	0	819.756
SNHG7	0.273374	7.78992	13.0123	1.61527e-38	2.11487e-37	75.6923
PAPOLA	0.272422	7.93874	12.5021	1.05689e-35	1.29047e-34	69.2501
REXO2	0.271834	7.5723	15.2251	5.4584e-52	9.99708e-51	106.547
ANXA7	0.271079	7.91079	12.4552	1.89617e-35	2.29752e-34	68.6695
SMC5	0.270802	7.56996	14.6182	4.31341e-48	7.15552e-47	97.6146
MEIS2	0.270702	7.33318	19.8276	1.76909e-86	5.77874e-85	185.676
LUC7L3	0.269835	7.94233	11.9758	6.5242e-33	7.3175e-32	62.869
BGN	0.269246	7.70106	13.2597	6.36003e-40	8.6303e-39	78.9074
SLC25A33	0.268785	7.34238	19.6666	3.97929e-85	1.27357e-83	182.572
XPO1	0.268555	7.4482	16.6925	4.82335e-62	1.05763e-60	129.598
CHD1	0.268405	7.68533	13.3381	2.25598e-40	3.08772e-39	79.9378
GNB2L1	0.268251	11.4229	21.4437	1.25321e-100	4.9635e-99	218.17
CCT3	0.266664	7.91663	12.2515	2.32954e-34	2.72368e-33	66.178
BAG3	0.263433	7.68526	13.0433	1.08067e-38	1.42969e-37	76.0918
EMP2	0.263338	7.81121	12.1493	8.08036e-34	9.31004e-33	64.9429
LAPTM4A	0.262879	8.82474	11.629	3.89021e-31	4.0815e-30	58.811
PPP1R15A	0.262707	9.16343	10.8885	1.6236e-27	1.47403e-26	50.5416
UQCRH	0.262644	8.64529	11.2374	3.41534e-29	3.32457e-28	54.3711
NREP	0.261153	7.24259	25.3973	1.32807e-139	7.25517e-138	307.718
GJA1	0.260703	7.67653	12.9391	4.16132e-38	5.40375e-37	74.7519
OAT	0.259098	7.92701	11.8181	4.24744e-32	4.65675e-31	61.0092
CCDC85B	0.257443	7.89804	11.7815	6.53844e-32	7.04661e-31	60.581
RPS5	0.257007	11.8386	22.5717	4.02091e-111	1.80713e-109	242.274
ESD	0.256636	8.11217	11.3887	6.17043e-30	6.20667e-29	56.0685
PPA1	0.2559	8.17706	11.1503	9.05574e-29	8.60363e-28	53.4039
TP53AIP1	0.255212	7.59446	13.5717	9.90162e-42	1.40373e-40	83.0458
SETD2	0.254286	7.50077	14.693	1.45456e-48	2.43851e-47	98.6962
TXNDC17	0.253043	7.94028	11.5394	1.09629e-30	1.12596e-29	57.7829
THOC2	0.251194	7.50278	14.4712	3.59631e-47	5.76958e-46	95.5044
PRPF4B	0.251102	7.65887	12.8718	9.88286e-38	1.27034e-36	73.8923
YBX3	0.250866	9.18054	11.1551	8.58643e-29	8.18229e-28	53.4566
CHD2	0.250714	7.45082	15.1512	1.65987e-51	2.97978e-50	105.44
ECH1	0.250378	7.90266	11.6792	2.16616e-31	2.30318e-30	59.3921
BCLAF1	0.249198	7.86108	11.5071	1.59189e-30	1.62444e-29	57.4128
RLF	0.248853	7.49066	14.4664	3.85528e-47	6.16943e-46	95.4352
LMO4	0.248091	8.07402	10.4564	1.64778e-25	1.36854e-24	45.9628
SESN3	0.248014	7.29236	20.0943	9.6459e-89	3.26877e-87	190.873
P3H2	0.247995	7.33044	18.7852	6.54514e-78	1.86831e-76	166.007
XRCC5	0.247894	7.97999	11.2696	2.37595e-29	2.32711e-28	54.731
PABPC1	0.247807	9.79054	13.0213	1.43774e-38	1.88633e-37	75.8081
SH3BGRL	0.24762	8.02958	11.0589	2.49857e-28	2.33188e-27	52.3973
RCN2	0.247484	7.64064	13.1186	4.05208e-39	5.39454e-38	77.0668
MORF4L2	0.247433	8.1192	10.6646	1.81876e-26	1.58317e-25	48.1466
CD9	0.246793	9.87146	12.0785	1.90306e-33	2.16511e-32	64.0923
CAND1	0.244071	7.46536	14.7887	3.59378e-49	6.15507e-48	100.087
WDR47	0.243932	7.5045	13.9917	3.14708e-44	4.74835e-43	88.7654
SMG1	0.243677	7.57228	13.2229	1.03355e-39	1.39354e-38	78.4248
GDI2	0.24352	8.02606	10.8613	2.18314e-27	1.97354e-26	50.2481
ABI1	0.243162	7.63811	12.6107	2.71643e-36	3.38192e-35	70.5998
PIK3C2G	0.242717	7.35146	17.4176	2.44516e-67	5.82519e-66	141.745
HMGB2	0.242584	8.11871	10.2004	2.33511e-24	1.83365e-23	43.3367
PSMA3	0.241503	7.74835	12.013	4.18075e-33	4.72254e-32	63.3109
BAZ2B	0.241179	7.59459	12.8291	1.70673e-37	2.17179e-36	73.3494
IMPDH2	0.240937	8.01408	10.5498	6.16334e-26	5.23554e-25	46.9372
NOLC1	0.240443	7.51198	13.8643	1.8331e-43	2.68275e-42	87.0128
ATF3	0.240131	8.89565	8.24266	1.81046e-16	9.52105e-16	25.3838
HOXA9	0.239967	7.55907	12.9734	2.6717e-38	3.49084e-37	75.1922
RPS18	0.239498	13.5119	27.2841	2.42561e-160	1.60116e-158	355.384
GADD45A	0.239177	8.4467	9.03575	1.80681e-19	1.11379e-18	32.2021
RTN3	0.23889	8.04058	10.6334	2.53908e-26	2.18914e-25	47.816
TPM4	0.238585	8.01264	9.78091	1.56699e-22	1.14665e-21	39.1728
CDH1	0.238484	7.42678	15.2079	7.08071e-52	1.28938e-50	106.288
MLANA	0.237923	7.20115	26.0108	3.3861e-146	1.91587e-144	322.871
ARL5B	0.237588	7.40602	15.3099	1.51474e-52	2.81493e-51	107.823
EIF2S3	0.237579	7.70101	11.8103	4.65837e-32	5.08092e-31	60.9176
FGD6	0.237527	7.35239	16.7901	9.62272e-63	2.16238e-61	131.204
GSTA4	0.237478	7.30768	18.8593	1.66535e-78	4.77526e-77	167.371
GGCT	0.237288	7.44713	14.7445	6.85783e-49	1.1651e-47	99.4444
MEG3	0.23715	7.14033	40.4587	0	0	771.241
COMT	0.237085	7.87891	11.0723	2.15516e-28	2.02031e-27	52.544
ATXN7L3B	0.236838	7.40198	15.7059	3.47796e-55	6.88745e-54	113.872
COL4A5	0.235549	7.26632	20.8436	2.97656e-95	1.10956e-93	205.823
TCEAL8	0.234478	7.55803	12.9238	5.0647e-38	6.56339e-37	74.5566
LINC00998	0.234382	7.41606	15.3746	5.67546e-53	1.0704e-51	108.8
EGR1	0.234372	9.03167	8.95425	3.78045e-19	2.29032e-18	31.4729
ATP5C1	0.233232	8.02396	10.6759	1.61231e-26	1.40539e-25	48.2661
ZNF770	0.232416	7.40459	15.3338	1.05428e-52	1.98249e-51	108.183
KCNQ1OT1	0.232224	7.40851	13.9132	9.33191e-44	1.37847e-42	87.6843
IGFBP7	0.232005	7.17074	30.6499	1.17427e-200	1.12747e-198	448.069
SPCS2	0.231733	8.04645	10.5183	8.59027e-26	7.22929e-25	46.6082
RAB11A	0.231666	8.07308	10.3646	4.29345e-25	3.48816e-24	45.0141
MIR222HG	0.231364	7.28832	18.0343	5.19514e-72	1.34925e-70	152.466
ZNF706	0.23124	8.56375	9.71577	2.96534e-22	2.13781e-21	38.5416
PSMA4	0.229757	8.20494	10.1316	4.70904e-24	3.65253e-23	42.6421
SMCHD1	0.229469	7.3288	17.2334	5.67272e-66	1.32162e-64	138.612
PSMA2	0.229317	7.8381	11.0133	4.13791e-28	3.83923e-27	51.8971
IMP3	0.22896	8.09048	10.1082	5.96889e-24	4.60717e-23	42.4073
AREG	0.228525	7.67642	9.54295	1.57918e-21	1.10091e-20	36.8872
RBBP8	0.228498	7.54496	12.5502	5.8027e-36	7.15403e-35	69.8457
C11orf58	0.228329	8.30374	10.0198	1.45766e-23	1.10891e-22	41.5233
SRSF4	0.22737	7.63458	11.9405	9.94631e-33	1.10773e-31	62.4504
HP1BP3	0.227049	7.72109	11.3662	7.96649e-30	7.95018e-29	55.815
CHD9	0.22599	7.64874	11.6474	3.13867e-31	3.30944e-30	59.0241
MPZL2	0.22523	7.39169	15.1993	8.05846e-52	1.46322e-50	106.159
TNNT1	0.225202	7.73	11.103	1.53304e-28	1.44442e-27	52.8818
FXR1	0.225147	7.65844	11.6316	3.77176e-31	3.96776e-30	58.8417
RPL10A	0.2249	12.2232	21.7399	2.46178e-103	1.02633e-101	224.387
DYNLT1	0.22477	7.61928	12.2645	1.98877e-34	2.3469e-33	66.3351
TMEM123	0.224538	7.86096	10.512	9.18925e-26	7.70268e-25	46.5414
CCNL1	0.22417	8.76776	9.04851	1.60862e-19	9.98417e-19	32.3169
ATF7IP	0.223997	7.37479	15.2931	1.95313e-52	3.61901e-51	107.57
CSNK1A1	0.223901	8.41859	9.36024	8.9625e-21	6.01646e-20	35.1705
C1QBP	0.2237	8.0298	10.0744	8.40787e-24	6.43487e-23	42.0681
OLA1	0.223372	7.60987	12.0848	1.76316e-33	2.00956e-32	64.1681
TBC1D4	0.223314	7.32772	17.0374	1.55542e-64	3.54559e-63	135.313
TSC22D2	0.222871	7.35209	15.7016	3.7149e-55	7.33374e-54	113.807
DSG3	0.222794	7.59778	11.954	8.46761e-33	9.44705e-32	62.6102
ZRANB2	0.222313	7.37446	15.1485	1.72816e-51	3.08489e-50	105.399
NONO	0.221964	7.68445	11.2254	3.90538e-29	3.77262e-28	54.2381
ENO1	0.221583	8.63133	9.22895	3.05904e-20	1.98618e-19	33.957
RAD50	0.221489	7.49258	12.9055	6.41029e-38	8.27332e-37	74.3225
HSPE1	0.221098	8.27774	9.67276	4.50814e-22	3.21713e-21	38.1272
PAFAH1B1	0.220844	7.55564	12.2588	2.13209e-34	2.50205e-33	66.266
SMDT1	0.220084	7.88948	10.3402	5.52944e-25	4.4694e-24	44.7634
NAA50	0.219365	7.62243	11.5167	1.42433e-30	1.45581e-29	57.5231
PPP4R3B	0.218986	7.48383	13.0366	1.17825e-38	1.54909e-37	76.0059
ERC1	0.218969	7.33528	16.1704	2.30586e-58	4.88704e-57	121.16
SEPP1	0.21895	8.05128	9.53479	1.70731e-21	1.18762e-20	36.81
PPFIBP1	0.218701	7.57351	11.7879	6.06384e-32	6.55743e-31	60.6558
WBP5	0.21853	7.42306	13.5656	1.07507e-41	1.5207e-40	82.964
ACADVL	0.218254	7.6766	11.143	9.81873e-29	9.30064e-28	53.3236
IGFBP6	0.217814	7.17422	27.6969	4.72087e-165	3.25176e-163	366.213
VPS29	0.217496	7.79822	10.6498	2.13051e-26	1.8444e-25	47.9899
THUMPD1	0.217395	7.54042	12.1121	1.26877e-33	1.4513e-32	64.4949
ELL2	0.217233	7.33718	16.0749	1.05459e-57	2.19113e-56	119.646
CRABP2	0.216632	7.25076	19.8645	8.6354e-87	2.83536e-85	186.391
NDN	0.216557	7.13987	46.0407	0	0	987.923
P2RY1	0.216393	7.35319	15.179	1.09261e-51	1.97262e-50	105.856
TTC37	0.216255	7.37007	14.8804	9.33275e-50	1.61149e-48	101.429
KMT2C	0.216215	7.48135	12.69	9.99107e-37	1.25622e-35	71.5935
HNRNPR	0.215586	7.95387	9.7532	2.05654e-22	1.49111e-21	38.9037
BPTF	0.215018	7.63082	11.1163	1.32218e-28	1.24869e-27	53.0285
HSDL2	0.214609	7.28125	18.0161	7.17119e-72	1.84731e-70	152.145
SEPT10	0.214488	7.79582	10.2335	1.66219e-24	1.32328e-23	43.6733
NUDT4	0.213951	7.38712	14.1815	2.2125e-45	3.40307e-44	91.4062
ATP5D	0.213647	8.33501	9.31392	1.38468e-20	9.15941e-20	34.7404
SCAF11	0.213123	7.87233	9.77561	1.65071e-22	1.20514e-21	39.1213
LINC00657	0.212749	7.60387	11.3408	1.06226e-29	1.05345e-28	55.5296
CCT8	0.212258	7.8291	10.1205	5.27037e-24	4.08292e-23	42.5306
MACF1	0.21125	7.67083	10.6212	2.88963e-26	2.48798e-25	47.6878
PYCARD	0.21119	7.76161	10.0851	7.54304e-24	5.79395e-23	42.1756
DSC2	0.211112	7.42882	13.2104	1.21859e-39	1.63607e-38	78.2611
SEPT2	0.210565	7.52003	12.0642	2.25855e-33	2.56495e-32	63.9223
MUC15	0.210519	7.15707	33.6489	4.44791e-240	5.31819e-238	538.72
SH3PXD2A	0.210311	7.64996	10.8171	3.52896e-27	3.14972e-26	49.772
CCDC47	0.209791	7.77628	10.1745	3.04192e-24	2.3769e-23	43.0748
BDP1	0.209649	7.54549	11.5999	5.44736e-31	5.66829e-30	58.4769
CDKN2AIP	0.209521	7.5333	11.5335	1.17451e-30	1.20434e-29	57.7145
MRPL14	0.20909	7.58582	11.6537	2.91764e-31	3.08151e-30	59.0965
ARL6IP5	0.209081	7.79554	10.0317	1.294e-23	9.85583e-23	41.6412
H2AFZ	0.209064	9.38741	8.18724	2.86756e-16	1.48826e-15	24.9306
ANKRD11	0.20779	7.60059	10.8147	3.62291e-27	3.22449e-26	49.7459
FMO1	0.207446	7.22172	21.7803	1.04563e-103	4.41745e-102	225.241
ETF1	0.207143	7.67749	10.6021	3.53933e-26	3.03912e-25	47.4868
SENP6	0.206819	7.47914	12.3156	1.06214e-34	1.26044e-33	66.9581
SDCBP	0.206703	7.94163	9.4294	4.66281e-21	3.18408e-20	35.8165
ARHGEF12	0.206356	7.58783	11.0651	2.33497e-28	2.18563e-27	52.4645
PPP1CC	0.206347	7.91972	9.49784	2.4313e-21	1.68201e-20	36.4604
EDN3	0.205661	7.12835	53.8895	0	0	1327.94
SLC25A36	0.205641	7.66217	10.499	1.05321e-25	8.78185e-25	46.4063
CCT5	0.205373	7.6359	10.9409	9.16348e-28	8.39147e-27	51.1088
SOX7	0.205317	7.36086	14.4081	8.88298e-47	1.41081e-45	94.6048
DUSP23	0.205281	7.6585	10.5955	3.7963e-26	3.25536e-25	47.4174
PNISR	0.205235	7.97856	9.06589	1.37278e-19	8.56229e-19	32.4735
RPL14	0.20516	11.6151	17.8581	1.16488e-70	2.94097e-69	149.367
UBR5	0.205018	7.38481	13.7206	1.31271e-42	1.8778e-41	85.055
SMARCA5	0.20501	7.44221	12.6675	1.32771e-36	1.66278e-35	71.311
ANKRD36	0.204835	7.27915	17.2704	3.02401e-66	7.09745e-65	139.239
COX4I1	0.204247	9.98511	11.5959	5.70693e-31	5.91895e-30	58.4307
CD46	0.203932	7.46692	12.4569	1.85578e-35	2.25289e-34	68.6909
PFDN2	0.203827	7.87425	9.53518	1.70101e-21	1.18454e-20	36.8137
SRP9	0.203343	7.9528	9.44889	3.87519e-21	2.6577e-20	35.9995
ZFC3H1	0.203139	7.39163	13.513	2.18164e-41	3.05864e-40	82.2603
ARPC5	0.203022	8.0048	9.1827	4.69543e-20	3.03004e-19	33.5335
COPS2	0.20295	7.48693	12.0459	2.81637e-33	3.18702e-32	63.7031
ILF3	0.20276	7.68334	10.3892	3.3243e-25	2.72172e-24	45.2675
MPLKIP	0.202742	7.54071	11.4903	1.92881e-30	1.96193e-29	57.2223
VEGFA	0.202736	7.24653	19.2697	7.72983e-82	2.36637e-80	175.023
GNL3	0.202533	7.7033	10.1373	4.4422e-24	3.44978e-23	42.6998
DNTTIP2	0.202477	7.58185	10.9847	5.66414e-28	5.23231e-27	51.5858
MRPL42	0.201871	7.4206	13.199	1.415e-39	1.89575e-38	78.1125
C20orf24	0.201168	7.70681	10.0849	7.56008e-24	5.79395e-23	42.1733
CTA-29F11.1	0.201144	7.49156	11.5695	7.75137e-31	7.98706e-30	58.1269
ARAP2	0.200904	7.29576	16.1017	6.88873e-58	1.44072e-56	120.07
PCMTD1	0.199704	7.46731	12.054	2.55514e-33	2.89659e-32	63.7997
TIMM13	0.199432	7.74476	10.0849	7.5613e-24	5.79395e-23	42.1732
NSD1	0.199192	7.37107	13.7402	1.00492e-42	1.45061e-41	85.3207
RASSF9	0.198775	7.17503	26.5517	3.98623e-152	2.3175e-150	336.499
APRT	0.19857	8.50611	8.43815	3.48953e-17	1.90303e-16	27.0069
SNX6	0.198521	7.51961	11.5197	1.37633e-30	1.40901e-29	57.5571
HCAR2	0.198146	7.28064	15.6087	1.56573e-54	3.05294e-53	112.374
MAPRE1	0.197387	7.55086	11.0936	1.70246e-28	1.60067e-27	52.7778
CAV1	0.19691	9.0607	7.77281	8.12891e-15	3.86443e-14	21.6374
ZCCHC11	0.196481	7.52078	11.1513	8.9565e-29	8.52212e-28	53.4148
PPA2	0.195991	7.63374	10.3785	3.71541e-25	3.03018e-24	45.1573
BCHE	0.195599	7.15786	31.2687	1.59055e-208	1.67988e-206	466.161
C2orf40	0.195387	7.23531	18.6732	5.13104e-77	1.45158e-75	163.954
ZBED6	0.195229	7.3817	13.2177	1.106e-39	1.48806e-38	78.3574
G3BP1	0.195188	7.64147	10.1735	3.07356e-24	2.39867e-23	43.0646
LINC00511	0.194755	7.26594	16.7829	1.08425e-62	2.41932e-61	131.085
FSCN1	0.194284	7.78572	9.04621	1.64264e-19	1.01854e-18	32.2962
DNAJB6	0.193957	8.53181	8.1631	3.50026e-16	1.80775e-15	24.7342
MT-ND6	0.193867	7.28608	16.2476	6.69433e-59	1.42835e-57	122.392
BZW2	0.193801	7.56996	10.7319	8.84321e-27	7.76169e-26	48.8614
PSMA1	0.193615	7.87991	9.1118	9.01903e-20	5.71536e-19	32.8885
UBE2N	0.193024	7.74855	9.57955	1.11065e-21	7.82023e-21	37.2353
LRPPRC	0.192409	7.30169	15.2856	2.19015e-52	4.04634e-51	107.456
ABLIM1	0.192386	7.36247	13.6764	2.39772e-42	3.41446e-41	84.4559
PARP1	0.191509	7.53018	10.8292	3.09398e-27	2.77713e-26	49.9024
RRAGA	0.191488	7.60822	10.2577	1.29734e-24	1.03803e-23	43.9187
CCT6A	0.191039	7.83519	9.13652	7.18729e-20	4.59132e-19	33.1128
IGFBP2	0.190863	7.17231	25.6009	9.01164e-142	5.00936e-140	312.701
OSER1	0.190307	7.78665	8.95616	3.71581e-19	2.25547e-18	31.4899
MBNL2	0.190246	7.50649	10.9266	1.0717e-27	9.7858e-27	50.9535
RPS14	0.189958	12.6431	20.8848	1.28654e-95	4.85284e-94	206.66
AP2S1	0.189937	7.7837	9.36429	8.62681e-21	5.8034e-20	35.2082
NCOA3	0.189336	7.31007	14.6634	2.23881e-48	3.73351e-47	98.2671
ETV3	0.189094	7.3964	12.3931	4.0879e-35	4.90626e-34	67.9064
SMARCAD1	0.189088	7.43274	11.7655	7.88646e-32	8.48497e-31	60.395
ACAT1	0.188694	7.40072	12.4267	2.69768e-35	3.25003e-34	68.3193
IFI16	0.188694	7.88233	8.75265	2.28362e-18	1.32886e-17	29.6971
HNRNPD	0.188551	7.97426	8.47528	2.54193e-17	1.39707e-16	27.3194
NDUFB5	0.187952	7.73695	9.37958	7.46923e-21	5.0569e-20	35.3506
ATP6V1F	0.187561	7.88471	8.90694	5.78585e-19	3.47864e-18	31.0526
KLK8	0.187278	7.2233	19.3422	1.95878e-82	6.08469e-81	176.391
CAMLG	0.187126	7.94322	8.47276	2.59721e-17	1.42622e-16	27.2982
RHEB	0.18684	7.94794	8.57952	1.03672e-17	5.82939e-17	28.2041
DHX9	0.186814	7.49738	10.9108	1.27403e-27	1.15833e-26	50.782
RPS23	0.186286	12.1651	18.0163	7.14903e-72	1.84731e-70	152.148
ZKSCAN1	0.186074	7.37557	12.7945	2.65262e-37	3.36867e-36	72.9112
EID1	0.186054	8.21309	8.04059	9.5455e-16	4.82375e-15	23.7459
SLC1A3	0.185552	7.19583	21.8898	1.01941e-104	4.33558e-103	227.563
MORF4L1	0.185377	8.70004	7.98512	1.49623e-15	7.45996e-15	23.3033
ACIN1	0.185306	7.39581	12.4602	1.78146e-35	2.16682e-34	68.7315
IVNS1ABP	0.185288	7.67979	9.25424	2.41788e-20	1.58123e-19	34.1894
GNAI3	0.184688	7.71719	9.23632	2.85658e-20	1.86045e-19	34.0247
RNF43	0.184332	7.25053	16.9446	7.37048e-64	1.6681e-62	133.763
CLK1	0.1843	8.04886	8.05048	8.80766e-16	4.46156e-15	23.8251
LGALS7	0.184279	7.66738	9.97325	2.32605e-23	1.74854e-22	41.0607
NRDC	0.184133	7.46919	11.0811	1.95392e-28	1.83437e-27	52.6412
FAM83B	0.183733	7.3419	13.5036	2.47448e-41	3.46153e-40	82.1351
LBR	0.18335	7.24119	17.2519	4.14688e-66	9.69698e-65	138.924
EPN2	0.183091	7.36861	12.9089	6.13473e-38	7.93384e-37	74.3661
ZMYM2	0.182734	7.35266	12.9404	4.09008e-38	5.32214e-37	74.769
CSDE1	0.182688	8.28735	7.78501	7.38474e-15	3.52919e-14	21.7319
RPS6	0.182589	13.1098	20.2442	5.00926e-90	1.70665e-88	193.823
PLEKHB2	0.182256	7.44197	11.1755	6.83664e-29	6.55428e-28	53.6827
C16orf87	0.182094	7.30958	14.0661	1.11566e-44	1.70359e-43	89.7969
TARS	0.181476	7.29118	14.9986	1.62074e-50	2.82938e-49	103.172
ATP5G2	0.180478	8.87964	7.88722	3.28325e-15	1.60664e-14	22.5296
KLK10	0.180316	7.31321	13.9155	9.03998e-44	1.33847e-42	87.7159
CLNS1A	0.180069	7.72418	9.06514	1.38231e-19	8.61327e-19	32.4667
NEDD9	0.179938	7.3579	12.2489	2.40501e-34	2.80673e-33	66.1464
AP2B1	0.17968	7.38003	12.3801	4.79928e-35	5.74916e-34	67.7471
CHURC1	0.179542	7.67601	9.07835	1.22509e-19	7.67895e-19	32.5859
ARL5A	0.179126	7.57325	9.79628	1.3472e-22	9.89248e-22	39.3223
CHD3	0.179034	7.44921	11.0044	4.56073e-28	4.22535e-27	51.8006
PDIA3	0.178598	8.24476	7.61988	2.67732e-14	1.23751e-13	20.465
LAMP2	0.178433	7.56703	9.84442	8.38026e-23	6.20393e-22	39.7921
KRT1	0.178031	8.93351	7.51001	6.21554e-14	2.81141e-13	19.6371
SLC20A1	0.177791	7.48282	10.2044	2.2414e-24	1.76664e-23	43.3772
SEPT7	0.177653	8.32457	7.55816	4.30344e-14	1.96618e-13	19.9984
DDX3X	0.177428	7.95085	7.86287	3.98618e-15	1.94311e-14	22.3386
CCDC109B	0.176327	7.22261	18.354	1.70467e-74	4.59682e-73	158.167
BLVRB	0.176314	7.75393	8.78483	1.71823e-18	1.00726e-17	29.9779
IP6K2	0.176205	7.76517	8.48836	2.27256e-17	1.25119e-16	27.4299
MAP1LC3B	0.176184	8.31081	7.30712	2.85468e-13	1.23566e-12	18.1395
ZNF638	0.176104	7.43974	10.9612	7.33118e-28	6.74277e-27	51.33
RB1CC1	0.176091	7.62267	9.08861	1.11541e-19	7.02622e-19	32.6786
PRRG4	0.175885	7.54571	9.72089	2.82089e-22	2.03599e-21	38.5911
GOLGA4	0.175692	8.30835	7.23941	4.706e-13	2.00686e-12	17.6487
CYB5A	0.17564	7.59639	9.5589	1.35469e-21	9.46493e-21	37.0388
ASH1L	0.175419	7.77722	8.35837	6.86279e-17	3.68868e-16	26.34
KLF9	0.175253	7.55079	9.62782	6.97069e-22	4.94108e-21	37.6961
VPS26A	0.175221	7.63726	9.17064	5.24877e-20	3.36995e-19	33.4234
TMTC3	0.174494	7.38861	11.6156	4.54181e-31	4.75727e-30	58.6573
ACTR3	0.174456	7.83544	8.28239	1.29942e-16	6.86777e-16	25.7107
PTGES3	0.174355	8.46088	7.52511	5.5401e-14	2.51127e-13	19.7501
PTTG1	0.174317	7.4169	10.8461	2.5773e-27	2.32323e-26	50.0835
PNPLA8	0.174193	7.46154	10.3909	3.2651e-25	2.67671e-24	45.2853
LPP	0.174056	7.46213	10.4452	1.8529e-25	1.52889e-24	45.8466
CTNNA1	0.173998	7.59162	9.41193	5.50186e-21	3.74896e-20	35.6529
WNK1	0.173905	7.80917	8.23843	1.87521e-16	9.8534e-16	25.3492
CNIH1	0.173805	7.50598	10.1919	2.54599e-24	1.99431e-23	43.251
ADM	0.173711	8.13293	5.68605	1.32229e-08	3.99968e-08	7.63901
ST13	0.173652	8.65262	7.36982	1.78983e-13	7.86012e-13	18.5979
ENSA	0.173618	8.4058	7.44636	1.00707e-13	4.49425e-13	19.1629
INTS6	0.173416	7.92881	7.53121	5.28807e-14	2.40219e-13	19.7959
PBRM1	0.173195	7.40751	11.2449	3.13696e-29	3.05829e-28	54.4554
TRPM7	0.1729	7.31057	13.4716	3.80374e-41	5.30932e-40	81.7076
SNX2	0.172567	7.57679	9.48657	2.70725e-21	1.86679e-20	36.3541
CEP350	0.172562	7.44599	10.5754	4.70063e-26	4.00914e-25	47.2056
RPL15	0.172262	12.3526	18.1727	4.4233e-73	1.17282e-71	154.922
AC004556.1	0.171822	7.14462	35.6377	5.37487e-268	7.56901e-266	602.925
PRDX3	0.171236	7.52737	9.87991	5.89687e-23	4.38597e-22	40.1399
SH3GLB1	0.170519	7.60913	9.10197	9.86996e-20	6.24211e-19	32.7995
RANBP2	0.170488	7.33647	12.5201	8.45064e-36	1.03582e-34	69.4723
SUMO1	0.170481	8.36597	7.55575	4.38359e-14	1.99992e-13	19.9803
OXSR1	0.16987	7.35461	12.118	1.18148e-33	1.3539e-32	64.5656
TPD52	0.169799	7.55688	9.446	3.98327e-21	2.72887e-20	35.9723
SF3B6	0.169553	8.40406	7.47017	8.41121e-14	3.76691e-13	19.3398
GLTP	0.169533	7.51677	9.75887	1.94538e-22	1.41375e-21	38.9587
TOP2B	0.169177	7.32651	12.6774	1.17233e-36	1.4711e-35	71.4347
NAP1L1	0.169059	8.98698	7.19795	6.37704e-13	2.7031e-12	17.3505
CD2AP	0.168884	7.30504	13.2485	7.3727e-40	9.98308e-39	78.7606
SPATS2	0.168793	7.74382	8.15422	3.76622e-16	1.93909e-15	24.662
COMTD1	0.168638	7.35472	11.9851	5.84061e-33	6.58576e-32	62.9789
RALGAPA1	0.168393	7.29292	13.5728	9.75082e-42	1.38545e-40	83.061
MORC3	0.168228	7.4073	10.9566	7.71681e-28	7.08716e-27	51.2791
JUN	0.167966	11.0693	6.55177	5.85563e-11	2.13751e-10	12.9223
TPM1	0.167921	7.2892	13.7769	6.08272e-43	8.84087e-42	85.82
CERS6	0.167848	7.47159	10.0079	1.64365e-23	1.24591e-22	41.4045
NARS	0.167653	7.50695	9.71518	2.98259e-22	2.14781e-21	38.5359
ADD3	0.167512	7.33269	12.3791	4.86116e-35	5.8123e-34	67.7344
MTX2	0.16746	7.33728	12.4234	2.8096e-35	3.37845e-34	68.2789
ABCE1	0.167297	7.42199	10.8236	3.28905e-27	2.94389e-26	49.8418
WWTR1	0.167254	7.33015	12.4468	2.10227e-35	2.54238e-34	68.567
PCM1	0.167239	7.66121	8.52785	1.61914e-17	9.0321e-17	27.7643
ANP32A	0.167116	7.51284	9.68792	3.89014e-22	2.78237e-21	38.2731
CALML5	0.166863	7.41626	11.1029	1.53399e-28	1.44442e-27	52.8811
PHACTR4	0.166655	7.35559	11.8685	2.34019e-32	2.58359e-31	61.601
DDX1	0.166653	7.59559	8.96018	3.58339e-19	2.17926e-18	31.5258
TAF1D	0.166619	8.08665	7.1416	9.61233e-13	4.00746e-12	16.9478
SRRM2	0.166059	8.08205	7.24315	4.5783e-13	1.95635e-12	17.6757
POLR1D	0.166	8.62618	7.07909	1.50982e-12	6.20475e-12	16.5049
MTSS1	0.165888	7.39786	10.9136	1.23489e-27	1.12436e-26	50.813
NUDCD2	0.165886	7.50896	9.79695	1.33841e-22	9.83933e-22	39.3288
DYNC1H1	0.165851	7.47828	9.90838	4.44431e-23	3.31726e-22	40.4198
PRDX5	0.165715	8.69101	7.01288	2.42567e-12	9.85981e-12	16.04
HECA	0.165649	7.37501	11.2351	3.50553e-29	3.40192e-28	54.3452
DNPH1	0.165223	7.51482	9.69821	3.51911e-22	2.52555e-21	38.3723
ZNF292	0.165146	7.55745	8.95597	3.72229e-19	2.25724e-18	31.4882
GABPB1-AS1	0.165062	7.41815	10.1954	2.45735e-24	1.92726e-23	43.2861
TFRC	0.164929	7.26058	14.5912	6.37543e-48	1.05486e-46	97.2258
CYCS	0.164601	8.20778	6.96045	3.52021e-12	1.41366e-11	15.6749
PABPC4	0.164547	7.42301	10.6043	3.45988e-26	2.97493e-25	47.5093
MOB1A	0.164523	7.46379	9.94563	3.06584e-23	2.2992e-22	40.7873
PSMB5	0.164401	7.95038	7.67881	1.69583e-14	7.91929e-14	20.9141
MRPL20	0.16436	7.77483	8.03431	1.00452e-15	5.06011e-15	23.6956
TOB2	0.164045	7.8089	7.64992	2.1223e-14	9.85277e-14	20.6935
MRE11A	0.163687	7.2763	13.7332	1.10578e-42	1.58897e-41	85.2256
MEF2A	0.163601	8.02442	7.07495	1.55541e-12	6.37969e-12	16.4757
CBX3	0.163288	7.58859	8.93481	4.50409e-19	2.72351e-18	31.2999
KCTD9	0.162892	7.45567	9.83705	9.01331e-23	6.65704e-22	39.72
ZNF644	0.162633	7.44834	9.97431	2.30164e-23	1.73224e-22	41.0711
USP47	0.162609	7.46011	9.8233	1.03236e-22	7.59822e-22	39.5857
STAG1	0.162363	7.34041	11.8136	4.47678e-32	4.89127e-31	60.957
CALCOCO2	0.162057	7.45125	10.0145	1.53817e-23	1.16875e-22	41.4701
NUSAP1	0.161419	7.32403	11.8968	1.67208e-32	1.85244e-31	61.9347
USP34	0.160924	7.40581	10.5469	6.35547e-26	5.38822e-25	46.9068
RPL18A	0.160922	12.34	16.5154	8.79897e-61	1.90304e-59	126.706
TMEM230	0.160298	7.4803	9.70522	3.28676e-22	2.36147e-21	38.4398
PRDM2	0.160259	7.49836	9.27675	1.96027e-20	1.28861e-19	34.3968
CCDC186	0.160071	8.10312	6.77708	1.26803e-11	4.8912e-11	14.4194
EIF6	0.160013	7.95312	7.39387	1.49497e-13	6.59722e-13	18.7747
ABRACL	0.159971	7.91071	6.89017	5.77495e-12	2.27869e-11	15.1898
TAF15	0.159758	7.55698	8.81246	1.34486e-18	7.93518e-18	30.2198
MBNL1	0.159722	7.62484	8.35576	7.01606e-17	3.76467e-16	26.3182
RPL13A	0.159371	13.3127	18.5317	6.80747e-76	1.85944e-74	161.377
NAE1	0.159218	7.46663	9.75334	2.05358e-22	1.49067e-21	38.9052
NET1	0.158793	7.46735	9.45246	3.74607e-21	2.57192e-20	36.033
TPD52L1	0.158783	7.25296	14.7172	1.02186e-48	1.73143e-47	99.0476
PYURF	0.15854	7.952	7.32585	2.48419e-13	1.07898e-12	18.276
ATP5G3	0.158287	8.46715	6.81995	9.42497e-12	3.66417e-11	14.7099
IGBP1	0.158207	7.9198	7.2606	4.02662e-13	1.72995e-12	17.8018
CFD	0.158086	7.25361	14.1187	5.33927e-45	8.17269e-44	90.5299
UFM1	0.157984	7.45797	9.5994	9.17303e-22	6.48043e-21	37.4245
BCL10	0.157476	7.44734	9.47516	3.01825e-21	2.07673e-20	36.2466
PUM1	0.157474	7.44512	9.78765	1.4665e-22	1.0756e-21	39.2383
TEX9	0.157407	7.18949	19.1178	1.34961e-80	4.05332e-79	172.171
DARS	0.157382	7.59769	8.4833	2.37324e-17	1.30549e-16	27.3871
MGST2	0.15728	7.56781	8.70868	3.36257e-18	1.94067e-17	29.3152
RPS6KB1	0.156677	7.27021	13.5192	2.00748e-41	2.8207e-40	82.343
KNOP1	0.156668	7.29351	12.738	5.44131e-37	6.85518e-36	72.1973
QSER1	0.156559	7.29897	12.44	2.2883e-35	2.76209e-34	68.4828
PLA2G12A	0.156232	7.3453	11.3309	1.18834e-29	1.17664e-28	55.4183
BRWD1	0.156226	7.386	10.4473	1.81242e-25	1.50135e-24	45.8684
ZNF326	0.156101	7.40912	10.1153	5.55626e-24	4.29915e-23	42.4783
RPL5	0.155958	11.793	13.8339	2.7845e-43	4.06576e-42	86.597
MED21	0.155751	7.52701	8.85569	9.15294e-19	5.45133e-18	30.5997
HACD3	0.155363	7.55191	8.74349	2.47561e-18	1.43662e-17	29.6174
C19orf33	0.155224	7.9278	6.88181	6.12338e-12	2.41168e-11	15.1324
USP48	0.155001	7.32497	11.7579	8.62431e-32	9.24742e-31	60.3062
C6orf141	0.154858	7.17415	20.3607	4.98403e-91	1.73537e-89	196.124
NOM1	0.154555	7.31026	12.1553	7.5154e-34	8.67488e-33	65.0149
KIAA1109	0.154501	7.27785	12.9502	3.60695e-38	4.70314e-37	74.8939
RPL6	0.154049	11.8789	14.8183	2.32582e-49	3.99424e-48	100.52
RBMX	0.153954	8.01226	6.84763	7.77441e-12	3.03926e-11	14.8985
RPSA	0.153913	11.1135	10.9531	8.01993e-28	7.35489e-27	51.2409
ERBB2IP	0.153821	7.38236	10.3308	6.09896e-25	4.91719e-24	44.6663
BMP2	0.153734	7.31091	11.5993	5.48972e-31	5.70301e-30	58.4692
TBL1XR1	0.15299	7.45675	9.28654	1.78908e-20	1.1773e-19	34.4871
PFDN4	0.152861	7.50364	8.84933	9.68725e-19	5.75334e-18	30.5437
CLTA	0.152508	8.21642	6.6693	2.65238e-11	9.93974e-11	13.697
YWHAE	0.152497	8.56205	6.55838	5.60212e-11	2.04969e-10	12.9656
VPS36	0.152389	7.48464	9.06188	1.42398e-19	8.86421e-19	32.4373
CLINT1	0.152359	7.48628	9.03971	1.74286e-19	1.07541e-18	32.2377
LSM14A	0.152343	7.74124	7.53933	4.97038e-14	2.26111e-13	19.8568
ANKRD50	0.152218	7.30846	11.672	2.35808e-31	2.49885e-30	59.3079
MKRN1	0.152061	7.63735	7.96745	1.72536e-15	8.58212e-15	23.163
DDT	0.151963	7.70881	7.67738	1.71483e-14	8.00212e-14	20.9031
PELI1	0.151937	7.4308	9.39199	6.64361e-21	4.51239e-20	35.4665
SYNCRIP	0.151929	7.773	7.35976	1.92955e-13	8.44446e-13	18.5241
ADRB2	0.151907	8.50291	5.3597	8.4489e-08	2.38064e-07	5.84059
MRPL13	0.151851	7.4607	9.4909	2.59784e-21	1.7933e-20	36.3949
LAMA3	0.151801	7.60542	7.9656	1.7513e-15	8.70429e-15	23.1483
NAP1L4	0.151723	7.53791	8.54027	1.45498e-17	8.13068e-17	27.8697
ZHX1	0.151641	7.44875	9.30715	1.47537e-20	9.739e-20	34.6777
PRKDC	0.151574	7.45636	9.34349	1.04917e-20	7.00592e-20	35.0147
MANF	0.151477	7.46113	9.14115	6.88733e-20	4.40414e-19	33.155
PAICS	0.151267	7.4911	8.93644	4.43856e-19	2.68645e-18	31.3144
CROT	0.151141	7.31243	11.8065	4.86876e-32	5.30125e-31	60.8737
MARCH5	0.150656	7.36578	10.5146	8.93983e-26	7.51349e-25	46.5687
YY1	0.150526	8.08569	6.5928	4.44785e-11	1.63492e-10	13.1912
SS18L2	0.150447	7.69902	7.59459	3.25337e-14	1.49504e-13	20.2734
IL20RB	0.150429	8.01627	6.67671	2.52202e-11	9.47927e-11	13.7463
COPB1	0.15041	7.38342	10.2076	2.16872e-24	1.7179e-23	43.4099
CA2	0.150346	7.47069	8.59986	8.69191e-18	4.91353e-17	28.378
ING2	0.150176	8.18143	6.3293	2.52659e-10	8.74439e-10	11.4937
BCL11B	0.15001	7.45324	9.1268	7.85882e-20	5.0102e-19	33.0246
WAPL	0.149954	7.50351	8.68066	4.29905e-18	2.46767e-17	29.0727
BAZ1B	0.149853	7.42928	9.58257	1.0788e-21	7.60443e-21	37.2641
MT-CO1	0.149701	12.9452	16.7614	1.5493e-62	3.44489e-61	130.729
MRPS33	0.149689	7.4669	9.11713	8.58847e-20	5.45655e-19	32.9369
S100A16	0.149622	8.80566	6.26156	3.90622e-10	1.33156e-09	11.0684
HIBCH	0.149614	7.43004	9.62891	6.89729e-22	4.89453e-21	37.7065
TSHZ2	0.149477	7.35376	10.2068	2.18633e-24	1.72753e-23	43.4019
MYL6	0.149382	9.95872	7.71779	1.25144e-14	5.90056e-14	21.213
POMP	0.149367	8.1043	6.73209	1.7278e-11	6.59185e-11	14.1165
PGLS	0.149266	7.58845	8.20596	2.45568e-16	1.27869e-15	25.0834
UBE2G1	0.149213	7.76612	7.23184	4.97501e-13	2.1173e-12	17.5941
KCNK6	0.14919	7.4598	8.85063	9.57526e-19	5.69216e-18	30.5552
TMEM79	0.149137	7.36355	10.3788	3.70527e-25	3.02581e-24	45.16
TNNI2	0.149037	7.30383	11.3709	7.55068e-30	7.55903e-29	55.8682
PTPRZ1	0.148867	7.43669	9.10892	9.26056e-20	5.86256e-19	32.8624
APEX1	0.14885	7.87565	6.89259	5.67808e-12	2.24607e-11	15.2063
TRIP12	0.148716	7.29938	11.9644	7.47376e-33	8.36771e-32	62.7341
EMB	0.148642	7.26515	12.8366	1.55088e-37	1.98144e-36	73.4445
RANBP6	0.148395	7.23614	14.2475	8.71059e-46	1.34632e-44	92.3335
UFC1	0.148364	7.81083	7.11534	1.16254e-12	4.8245e-12	16.7613
TSC22D1	0.147969	8.34548	5.41729	6.13634e-08	1.74769e-07	6.15025
RBMS1	0.147929	7.43334	9.20037	3.98726e-20	2.5783e-19	33.6951
RNF7	0.14771	8.16814	6.54968	5.93746e-11	2.16489e-10	12.9087
AKAP9	0.14771	8.14838	6.15989	7.44927e-10	2.47931e-09	10.4386
ARMCX3	0.147689	7.22691	14.5904	6.44973e-48	1.06437e-46	97.2142
KIDINS220	0.147471	7.31677	11.1902	5.80097e-29	5.57826e-28	53.8456
NT5C	0.147308	7.39989	9.73977	2.3455e-22	1.69674e-21	38.7737
MYC	0.14727	9.21157	4.90051	9.65044e-07	2.45799e-06	3.48947
PIK3R1	0.147099	7.52033	8.03751	9.78733e-16	4.94202e-15	23.7213
HMGCS1	0.146771	7.36809	10.0908	7.12587e-24	5.48018e-23	42.2319
KIAA1217	0.146718	7.45349	8.96718	3.36394e-19	2.04974e-18	31.5882
YES1	0.146012	7.35128	10.3939	3.16548e-25	2.5984e-24	45.316
CHCHD2	0.145737	9.18274	6.93618	4.17884e-12	1.66027e-11	15.5068
YWHAG	0.145569	7.5545	8.0349	9.99741e-16	5.04408e-15	23.7003
KRAS	0.145391	7.55979	7.996	1.37029e-15	6.84822e-15	23.3899
SFPQ	0.145366	8.11779	6.27355	3.6174e-10	1.23911e-09	11.1433
C3orf58	0.145268	7.33635	10.431	2.14889e-25	1.77081e-24	45.6997
SMC3	0.145121	7.73256	7.19718	6.41316e-13	2.71659e-12	17.3449
UBXN4	0.145015	8.22948	6.23917	4.50692e-10	1.52729e-09	10.9288
ESRP1	0.144765	7.41754	9.25394	2.42487e-20	1.58416e-19	34.1866
ARL4C	0.144741	7.47601	8.44208	3.37467e-17	1.84356e-16	27.0399
GRB2	0.144678	7.47132	8.68926	3.98725e-18	2.29285e-17	29.147
INADL	0.144608	7.36985	9.8911	5.27663e-23	3.93389e-22	40.2499
HSPA2	0.144479	8.40369	5.7149	1.11672e-08	3.3957e-08	7.80314
TCP1	0.144288	7.8506	6.83978	8.21151e-12	3.20421e-11	14.8449
DUT	0.144273	7.84514	6.71087	1.998e-11	7.59073e-11	13.9742
TET2	0.144235	7.25827	12.7774	3.29973e-37	4.18207e-36	72.6943
NDFIP1	0.144056	7.5289	8.2755	1.37651e-16	7.26304e-16	25.6539
RPL7L1	0.143991	7.58191	7.92874	2.35533e-15	1.16063e-14	22.8566
TTC3	0.143966	7.59543	7.67884	1.69546e-14	7.91929e-14	20.9143
MPZL1	0.143555	7.33353	10.8619	2.16995e-27	1.96442e-26	50.2541
VPS13C	0.143448	7.28354	11.794	5.64236e-32	6.11207e-31	60.7273
HELZ	0.14338	7.33245	10.5887	4.08154e-26	3.48933e-25	47.3456
RPS24	0.143354	12.0806	14.5711	8.52451e-48	1.39948e-46	96.9367
FKBP4	0.143328	7.40915	9.45562	3.63527e-21	2.49856e-20	36.0627
EPRS	0.143153	7.3614	10.2174	1.96095e-24	1.55721e-23	43.5096
CHMP1B	0.143035	7.93378	6.3546	2.14477e-10	7.4925e-10	11.6537
CLDN4	0.143012	7.2316	13.2317	9.1971e-40	1.24269e-38	78.5408
PRRC2C	0.142584	8.16017	6.16414	7.25249e-10	2.41635e-09	10.4647
CADM1	0.142562	7.20294	15.8144	6.41109e-56	1.29799e-54	115.556
CD109	0.142485	7.26667	12.359	6.22716e-35	7.43154e-34	67.4884
GSPT1	0.14213	7.64467	7.33088	2.39288e-13	1.04003e-12	18.3127
ZNF655	0.142068	7.41951	9.07213	1.29674e-19	8.12003e-19	32.5298
MDH1	0.141851	7.82533	6.8152	9.74094e-12	3.78469e-11	14.6776
GLS	0.141792	7.3128	10.8213	3.37278e-27	3.01457e-26	49.8168
RNF13	0.141591	7.5765	7.71268	1.30248e-14	6.13667e-14	21.1736
C19orf48	0.141544	7.40265	9.37329	7.92566e-21	5.34308e-20	35.292
HMGCR	0.141507	7.21293	14.9951	1.70828e-50	2.974e-49	103.119
ARFGEF1	0.141071	7.29706	11.2589	2.68074e-29	2.61754e-28	54.6113
RPL26	0.140995	12.027	13.4573	4.60663e-41	6.41587e-40	81.5172
RNASEH2C	0.140843	7.25339	13.1299	3.49982e-39	4.66913e-38	77.2124
DSE	0.140788	7.33697	10.221	1.8894e-24	1.50227e-23	43.5464
H2AFJ	0.140578	7.78723	6.67222	2.60024e-11	9.7559e-11	13.7164
CUTA	0.14056	8.12135	6.18895	6.20031e-10	2.07891e-09	10.6176
PER3	0.140341	7.26901	11.9779	6.36568e-33	7.15236e-32	62.8934
TMPO	0.140286	7.27074	12.1449	8.52306e-34	9.80229e-33	64.8899
USP14	0.140237	7.38934	9.38972	6.78731e-21	4.60505e-20	35.4453
FGD5-AS1	0.140222	7.42455	8.91979	5.15537e-19	3.11139e-18	31.1665
TMED10	0.14018	7.80671	6.7771	1.26782e-11	4.8912e-11	14.4195
ELF1	0.140158	7.64658	7.22213	5.3426e-13	2.27222e-12	17.5242
SMAD5	0.139806	7.48945	8.13839	4.29039e-16	2.20504e-15	24.5336
ADH5	0.139633	7.68927	7.06734	1.64281e-12	6.72079e-12	16.4221
RANBP1	0.139598	7.85291	6.63496	3.34741e-11	1.24341e-10	13.4693
GSTO1	0.13942	7.68944	7.14812	9.16785e-13	3.8373e-12	16.9943
IRX2	0.139328	7.51163	7.98705	1.47303e-15	7.35588e-15	23.3187
KLF4	0.139202	9.71336	6.10187	1.0719e-09	3.52865e-09	10.0838
B3GNT5	0.139059	7.32217	10.4079	2.73511e-25	2.25096e-24	45.4608
OGFRL1	0.13902	7.3864	9.22327	3.2248e-20	2.08739e-19	33.9048
LGALS3BP	0.138907	7.39766	9.51197	2.12412e-21	1.47271e-20	36.594
GTF2F1	0.138864	7.40133	9.15506	6.05966e-20	3.88271e-19	33.2815
VIM	0.138748	7.26807	11.4882	1.97603e-30	2.00675e-29	57.1983
FRMD4A	0.13848	7.42721	8.61771	7.44426e-18	4.21575e-17	28.5309
UBE3A	0.138431	7.5833	7.50633	6.3924e-14	2.88934e-13	19.6095
COL7A1	0.138267	7.63284	7.12665	1.07116e-12	4.45113e-12	16.8416
CLOCK	0.138193	7.22604	13.8786	1.50492e-43	2.21269e-42	87.209
MAOA	0.138168	7.29374	11.1965	5.40067e-29	5.20122e-28	53.9165
SRSF1	0.138098	7.53932	7.73549	1.08963e-14	5.15684e-14	21.3492
TMX1	0.138054	7.49013	8.18754	2.86027e-16	1.4857e-15	24.9331
TFB2M	0.137567	7.32736	10.2605	1.26028e-24	1.00965e-23	43.9474
DDRGK1	0.137252	7.32325	10.5142	8.97851e-26	7.536e-25	46.5644
ZBTB1	0.137245	7.31689	10.3984	3.01912e-25	2.48148e-24	45.3629
RIF1	0.137229	7.41094	8.81563	1.30749e-18	7.72189e-18	30.2476
GCSH	0.136856	7.34541	9.99002	1.96629e-23	1.48338e-22	41.227
ESR1	0.13665	7.12925	35.5639	6.18956e-267	8.52679e-265	600.485
PLS3	0.136593	7.67344	6.89219	5.69408e-12	2.24959e-11	15.2036
ABCF1	0.136547	7.54125	7.78667	7.28863e-15	3.48589e-14	21.7448
NDUFB2	0.136211	7.73846	6.95711	3.60451e-12	1.44203e-11	15.6517
CTTNBP2NL	0.136118	7.32505	10.2671	1.1768e-24	9.4397e-24	44.0153
HCAR3	0.136091	7.29683	10.0731	8.5222e-24	6.5145e-23	42.0547
BIRC6	0.136059	7.33305	10.0367	1.23042e-23	9.38287e-23	41.6911
SPTY2D1	0.136038	7.43766	8.3988	4.87526e-17	2.63605e-16	26.6772
DYNLL1	0.135971	9.19087	5.71568	1.11164e-08	3.38351e-08	7.80757
ATL2	0.135849	7.27236	11.5875	6.29228e-31	6.49417e-30	58.3338
BAZ1A	0.135698	8.33328	5.50865	3.67042e-08	1.06695e-07	6.64828
EIF2AK1	0.135339	7.43434	8.51568	1.79783e-17	9.97624e-17	27.661
PSMG2	0.135146	7.6463	7.16479	8.12144e-13	3.40606e-12	17.1132
C1D	0.135041	7.5301	7.73412	1.10141e-14	5.20869e-14	21.3386
RAD21	0.134897	7.56464	7.42794	1.1572e-13	5.1425e-13	19.0263
AKIRIN2	0.134831	7.38863	8.91678	5.297e-19	3.19382e-18	31.1398
MT-CO3	0.134572	12.8697	15.1347	2.12671e-51	3.78566e-50	105.193
DCP2	0.134565	7.35468	9.37143	8.06596e-21	5.43188e-20	35.2747
RPL39	0.134565	11.6045	11.1346	1.07809e-28	1.01968e-27	53.2309
CPA4	0.134437	7.18273	17.1721	1.60583e-65	3.71392e-64	137.575
ZNF33A	0.134379	7.31564	10.2942	8.9016e-25	7.14949e-24	44.2918
NUP50	0.134317	7.27942	11.2355	3.48825e-29	3.39034e-28	54.3501
SMIM15	0.13427	7.46557	8.21052	2.3646e-16	1.23329e-15	25.1206
TPRKB	0.134101	7.55209	7.51746	5.87283e-14	2.6602e-13	19.6928
ARL4A	0.133948	8.5312	4.97681	6.52949e-07	1.69094e-06	3.86564
RBM7	0.133918	7.44343	8.33784	8.15985e-17	4.36362e-16	26.1694
CPNE3	0.133849	7.84266	6.29467	3.15882e-10	1.0879e-09	11.2757
BRIX1	0.133833	7.54405	7.55193	4.5137e-14	2.05631e-13	19.9515
MYOF	0.13367	7.37335	9.17207	5.1796e-20	3.3323e-19	33.4365
HNRNPF	0.133561	8.33217	5.74035	9.61504e-09	2.94635e-08	7.94854
ANAPC5	0.133551	7.49717	7.85757	4.15802e-15	2.02376e-14	22.2971
BRK1	0.133489	8.11658	5.99619	2.06232e-09	6.66442e-09	9.44624
RAD23B	0.13347	7.72561	6.6572	2.87935e-11	1.07712e-10	13.6166
EIF4E2	0.133415	7.41914	8.58007	1.03182e-17	5.8121e-17	28.2088
IPO5	0.133384	7.32079	10.1619	3.45727e-24	2.69149e-23	42.9481
SLC39A10	0.133354	7.23166	12.8934	7.48395e-38	9.63939e-37	74.1686
MT-ND5	0.132933	9.88787	6.60968	3.97007e-11	1.46525e-10	13.3024
ZNF622	0.1329	7.62356	6.8999	5.39406e-12	2.13638e-11	15.2566
DYNC1I2	0.132858	7.58351	7.15135	8.95549e-13	3.75337e-12	17.0173
KDM3A	0.132553	7.35553	9.27053	2.07751e-20	1.36285e-19	34.3394
PITPNB	0.132539	7.5025	7.7055	1.37753e-14	6.47103e-14	21.1185
SLCO3A1	0.132501	7.30552	10.2018	2.30109e-24	1.80918e-23	43.3512
STIP1	0.132332	7.36142	9.39201	6.64248e-21	4.51239e-20	35.4666
YIPF4	0.132314	7.3295	9.90877	4.42685e-23	3.30813e-22	40.4237
XRN1	0.132198	7.35619	9.35421	9.48586e-21	6.35432e-20	35.1144
CRYBG3	0.132193	7.31581	10.0956	6.78803e-24	5.23306e-23	42.28
SET	0.132113	8.55408	5.34655	9.08451e-08	2.55519e-07	5.77038
RAB38	0.131863	7.39805	8.66115	5.09838e-18	2.90805e-17	28.9044
SF3B5	0.131862	8.19025	5.81864	6.04349e-09	1.87733e-08	8.39993
PPIC	0.131695	7.30229	10.4464	1.8296e-25	1.51163e-24	45.8591
ERH	0.131532	8.11272	5.9442	2.83431e-09	9.05293e-09	9.13664
SCFD1	0.131459	7.36774	9.27612	1.97185e-20	1.29488e-19	34.391
CTDSPL2	0.131362	7.28538	10.8341	2.93461e-27	2.64156e-26	49.9548
FKBP14	0.131311	7.26121	11.5901	6.10535e-31	6.31151e-30	58.3638
PDCD10	0.131272	7.57601	7.20806	5.92247e-13	2.51378e-12	17.423
OSBPL1A	0.13117	7.25233	11.7953	5.55926e-32	6.03237e-31	60.7421
KPNA4	0.131125	7.36544	9.1136	8.87148e-20	5.62749e-19	32.9048
IQGAP1	0.131082	7.74835	6.38633	1.74482e-10	6.15642e-10	11.8552
CYBRD1	0.130934	7.56473	7.25386	4.23141e-13	1.81424e-12	17.7531
DDX39B	0.130848	7.36252	9.08361	1.16759e-19	7.34028e-19	32.6334
BICD2	0.130739	7.39588	8.57978	1.0344e-17	5.82148e-17	28.2063
PARK7	0.130689	8.35458	5.69908	1.22526e-08	3.71684e-08	7.71303
CREBZF	0.130329	7.23638	12.59	3.52473e-36	4.37108e-35	70.341
KRT8	0.130277	7.15965	19.0154	9.19042e-80	2.67155e-78	170.259
CSTA	0.130187	7.84925	6.05538	1.43142e-09	4.6709e-09	9.80197
SNRNP70	0.129957	7.61083	6.86234	7.01664e-12	2.75322e-11	14.999
SH3YL1	0.129755	7.8997	6.05202	1.46154e-09	4.76673e-09	9.78168
SRRT	0.129638	7.34951	9.34466	1.03768e-20	6.93647e-20	35.0256
LEPROT	0.129302	7.60604	6.95743	3.59623e-12	1.44054e-11	15.6539
EHMT1	0.129236	7.27106	11.1865	6.0421e-29	5.80133e-28	53.8052
STAG2	0.129218	7.51139	7.48622	7.44803e-14	3.34739e-13	19.4593
UTRN	0.129203	7.32497	9.57525	1.15761e-21	8.12379e-21	37.1943
DCK	0.128978	7.30592	10.1085	5.95491e-24	4.60198e-23	42.4096
SMC4	0.128976	7.406	8.22814	2.04273e-16	1.06893e-15	25.2648
HTATIP2	0.12885	7.32412	9.88421	5.65059e-23	4.20773e-22	40.1822
RAB11FIP1	0.12882	7.24945	11.658	2.77602e-31	2.93684e-30	59.1459
TMEM106B	0.128675	7.3103	9.97821	2.21338e-23	1.6678e-22	41.1099
NMI	0.128666	7.35235	9.29165	1.70556e-20	1.12351e-19	34.5344
ZMYND11	0.128665	7.30027	10.2075	2.17156e-24	1.718e-23	43.4086
C1orf52	0.128604	7.57363	6.96022	3.52601e-12	1.41509e-11	15.6733
ANP32E	0.128557	7.54607	7.05442	1.80245e-12	7.36911e-12	16.3311
CD3EAP	0.128368	7.32836	9.57752	1.13261e-21	7.966e-21	37.2159
EIF2AK2	0.128254	7.32583	9.37891	7.51674e-21	5.08363e-20	35.3444
UBE2V2	0.128234	7.54102	7.28776	3.29489e-13	1.42135e-12	17.9987
ZZZ3	0.128143	7.27121	11.0255	3.61608e-28	3.36492e-27	52.0308
FAM83A	0.128029	7.13273	30.5936	5.88209e-200	5.56341e-198	446.46
TMF1	0.127759	7.43788	7.90306	2.89312e-15	1.42121e-14	22.6541
CKS2	0.127618	7.88316	5.56512	2.66065e-08	7.81665e-08	6.9603
IMMT	0.127524	7.372	8.8545	9.25034e-19	5.50417e-18	30.5892
NDUFB9	0.127435	7.99802	5.84424	5.18521e-09	1.61945e-08	8.54889
HDAC2	0.127287	7.51168	7.36853	1.80726e-13	7.93116e-13	18.5884
EIF3J	0.127232	7.49067	7.47492	8.11425e-14	3.63907e-13	19.3751
SKA2	0.127188	7.34991	9.08476	1.15537e-19	7.27069e-19	32.6438
TCEA1	0.127036	7.93402	5.80087	6.7186e-09	2.07991e-08	8.29696
DIS3	0.126994	7.34231	9.13621	7.20764e-20	4.59968e-19	33.1101
ASPH	0.126977	7.40494	8.18521	2.91596e-16	1.51215e-15	24.9141
ZNF57	0.126904	7.4003	8.23257	1.96881e-16	1.0311e-15	25.3012
COPS8	0.126838	7.48407	7.53244	5.23883e-14	2.38153e-13	19.8051
CCNL2	0.126675	7.45677	7.76438	8.68657e-15	4.12645e-14	21.5721
DICER1	0.126417	7.29465	10.2402	1.55181e-24	1.23695e-23	43.7414
CDCA7	0.126334	7.19829	14.3656	1.62927e-46	2.56832e-45	94.0013
FGFR1OP2	0.12631	7.54636	7.00931	2.48817e-12	1.00944e-11	16.015
SSB	0.125997	7.74483	6.18404	6.39609e-10	2.14229e-09	10.5873
PRDX2	0.125977	8.15807	5.50902	3.66274e-08	1.0652e-07	6.65031
SFN	0.125856	10.7464	6.29192	3.2152e-10	1.10494e-09	11.2584
RPL21	0.125828	12.6329	12.5232	8.13238e-36	9.98738e-35	69.5104
PPP2R2A	0.125784	7.56611	6.91328	4.91026e-12	1.9472e-11	15.3487
ARID4B	0.125733	7.69869	6.2642	3.8408e-10	1.31067e-09	11.0849
LPGAT1	0.125706	7.22876	12.5531	5.59478e-36	6.91114e-35	69.882
FNBP1L	0.125653	7.24694	11.5409	1.07853e-30	1.10952e-29	57.7991
BDH2	0.125622	7.33069	9.37782	7.59414e-21	5.1305e-20	35.3342
GAS6	0.12561	8.11678	5.44754	5.18077e-08	1.48487e-07	6.31424
CCT4	0.125592	7.91959	5.84131	5.27722e-09	1.64576e-08	8.53179
COX5A	0.125492	7.86374	6.03238	1.6503e-09	5.35756e-09	9.66333
PRC1	0.125475	7.20325	13.9598	4.89647e-44	7.35283e-43	88.3257
EIF4E	0.125307	7.61133	6.61871	3.73559e-11	1.38435e-10	13.3619
POLR2B	0.125175	7.42338	8.01429	1.18167e-15	5.93363e-15	23.5357
ZFAND1	0.125143	7.52208	7.17465	7.559e-13	3.17438e-12	17.1836
FYTTD1	0.12508	7.44539	7.77432	8.0329e-15	3.82166e-14	21.6491
ACADM	0.125056	7.33737	9.12451	8.02589e-20	5.11156e-19	33.0038
NELFCD	0.124909	7.34236	9.17398	5.08918e-20	3.27746e-19	33.4539
KAT6B	0.124785	7.38123	8.35314	7.17281e-17	3.84227e-16	26.2965
HSBP1L1	0.124732	7.34975	8.97364	3.17327e-19	1.93728e-18	31.6458
ANKRD36C	0.124568	7.24963	11.2281	3.79085e-29	3.66757e-28	54.2676
HAT1	0.124377	7.48094	7.49306	7.07071e-14	3.18685e-13	19.5104
CASP3	0.124304	7.36327	8.50969	1.89279e-17	1.04848e-16	27.6103
ROCK1	0.124131	7.41983	7.91781	2.57098e-15	1.26395e-14	22.7703
ZNF721	0.124129	7.35078	8.81198	1.35065e-18	7.9619e-18	30.2155
EIF2AK4	0.124091	7.2511	11.4005	5.38916e-30	5.44675e-29	56.2028
BBX	0.124005	7.56303	6.68155	2.44025e-11	9.19921e-11	13.7785
MRPL27	0.123965	7.50935	7.33222	2.36921e-13	1.03045e-12	18.3225
PUM2	0.123828	7.35532	8.71076	3.3018e-18	1.90734e-17	29.3332
SLAIN2	0.12378	7.65322	6.33284	2.46952e-10	8.56093e-10	11.516
TAX1BP1	0.123753	8.21375	5.26475	1.42151e-07	3.92168e-07	5.33725
GTF2H1	0.123669	7.39226	8.22551	2.08794e-16	1.09079e-15	25.2433
UBC	0.123547	11.1462	7.19546	6.49434e-13	2.74731e-12	17.3326
TMSB10	0.123491	8.67732	5.00635	5.60457e-07	1.467e-06	4.01283
DNMT1	0.123473	7.27554	10.5057	9.81012e-26	8.19061e-25	46.4766
NDUFS7	0.123391	7.55263	6.99563	2.7427e-12	1.10916e-11	15.9195
SOX6	0.123263	7.43928	7.56059	4.2242e-14	1.93137e-13	20.0167
CDC42	0.122975	8.38666	5.19073	2.11975e-07	5.75528e-07	4.95105
SMARCA1	0.12297	7.23375	11.8173	4.2881e-32	4.69322e-31	60.9998
CCT2	0.122952	7.78829	5.95825	2.60173e-09	8.33949e-09	9.22
DDX6	0.122867	7.42252	7.81608	5.77798e-15	2.7823e-14	21.9733
KRIT1	0.122863	7.33886	9.02126	2.06127e-19	1.26695e-18	32.072
GABPB1	0.12284	7.37988	8.29718	1.14808e-16	6.09331e-16	25.8327
TMOD3	0.12252	7.82711	5.71842	1.09392e-08	3.33277e-08	7.82318
UPF2	0.122504	7.42941	7.76232	8.82781e-15	4.1904e-14	21.5563
BNC2	0.122278	7.1846	15.072	5.43383e-51	9.59169e-50	104.259
KIF1B	0.122079	7.40969	7.78452	7.41315e-15	3.5401e-14	21.7281
TMED5	0.121968	7.31944	9.22363	3.21401e-20	2.08254e-19	33.9081
CGGBP1	0.121809	7.33766	8.90025	6.14391e-19	3.68693e-18	30.9933
USP33	0.121761	7.30324	9.56089	1.32908e-21	9.30652e-21	37.0577
EXOC6B	0.121584	7.23962	11.6015	5.35156e-31	5.58695e-30	58.4945
IFNGR1	0.121229	7.75643	5.80309	6.63045e-09	2.05463e-08	8.3098
LAMB4	0.121108	7.72466	5.95963	2.57979e-09	8.27333e-09	9.22824
PPAT	0.121073	7.26781	10.4539	1.69025e-25	1.40198e-24	45.9376
TMEM41B	0.121003	7.32912	9.07883	1.21976e-19	7.66069e-19	32.5903
LOR	0.120973	7.19977	13.2989	3.7889e-40	5.15241e-39	79.4223
PAIP1	0.120957	7.50102	7.0883	1.41293e-12	5.82166e-12	16.5699
RAPGEF5	0.120956	7.25044	10.9254	1.08559e-27	9.89835e-27	50.9407
APPL1	0.120928	7.58456	6.57288	5.08386e-11	1.86438e-10	13.0605
GHITM	0.120863	7.9738	5.51976	3.44613e-08	1.00498e-07	6.70941
DOCK1	0.120849	7.30838	9.37611	7.71749e-21	5.20828e-20	35.3183
MEGF9	0.120661	7.30662	9.34011	1.08304e-20	7.22446e-20	34.9833
CMPK1	0.120649	7.73309	5.96194	2.54378e-09	8.17439e-09	9.24193
VDAC3	0.120626	7.51483	7.069	1.62342e-12	6.64576e-12	16.4337
SUN1	0.12062	7.57918	6.51031	7.71721e-11	2.78814e-10	12.6524
SLMAP	0.120413	7.48608	7.09883	1.30969e-12	5.40684e-12	16.6444
MED30	0.120169	7.62276	6.47172	9.96397e-11	3.56531e-10	12.4026
DKC1	0.120124	7.51287	6.95344	3.69918e-12	1.47804e-11	15.6263
SNW1	0.119986	7.6963	6.03439	1.62994e-09	5.29959e-09	9.67543
RBBP7	0.119969	7.50774	6.97477	3.18058e-12	1.28052e-11	15.7743
RABAC1	0.119947	7.66532	6.18167	6.49264e-10	2.17347e-09	10.5727
PDS5A	0.119842	7.294	9.78573	1.49454e-22	1.0949e-21	39.2196
EIF3H	0.11972	8.90943	5.30815	1.12186e-07	3.13044e-07	5.5662
SNHG15	0.119508	7.64052	6.30844	2.8908e-10	9.98856e-10	11.3622
ZCCHC6	0.119468	7.31987	9.0428	1.69448e-19	1.04658e-18	32.2655
NDUFB10	0.119342	8.0983	5.3624	8.32364e-08	2.34639e-07	5.85504
KLC3	0.119319	7.65984	6.16503	7.21195e-10	2.40411e-09	10.4702
MAP3K2	0.119168	7.488	6.95289	3.71371e-12	1.48291e-11	15.6224
IFNAR1	0.118892	7.36984	8.21787	2.22466e-16	1.16126e-15	25.1808
ANKLE2	0.118823	7.3796	8.07983	6.93344e-16	3.52343e-15	24.0608
SEMA4A	0.11881	7.37354	8.01056	1.21794e-15	6.1109e-15	23.5059
FBXO9	0.118747	7.31546	9.1717	5.19728e-20	3.34028e-19	33.4332
SERPINH1	0.118662	7.58653	6.2701	3.69847e-10	1.26346e-09	11.1217
ZBED2	0.118572	7.15375	19.3007	4.31763e-82	1.3282e-80	175.603
CASP1	0.118561	7.34137	8.6944	3.81144e-18	2.19574e-17	29.1915
EPB41L4A-AS1	0.118498	8.07996	5.19281	2.09621e-07	5.69381e-07	4.96184
CKMT1A	0.118449	7.26958	10.3093	7.61291e-25	6.12221e-24	44.4467
BAG5	0.118417	7.49715	6.88961	5.79786e-12	2.28631e-11	15.1859
TIAM1	0.118352	7.2179	12.2612	2.07058e-34	2.43437e-33	66.2951
ARL6IP6	0.118327	7.57594	6.49673	8.44472e-11	3.04231e-10	12.5643
HNRNPH3	0.11825	7.91453	5.36461	8.22255e-08	2.31893e-07	5.86687
NDFIP2	0.118187	8.1798	5.10284	3.3832e-07	9.03852e-07	4.49963
PMPCB	0.118184	7.48991	6.94524	3.92004e-12	1.56136e-11	15.5694
RAB1A	0.118025	7.96107	5.36728	8.10174e-08	2.28893e-07	5.8812
GMCL1	0.117996	7.25522	10.5634	5.33635e-26	4.53912e-25	47.0799
ARHGEF28	0.117953	7.31398	8.9771	3.07557e-19	1.88126e-18	31.6767
AHCTF1	0.117913	7.28364	9.68891	3.8528e-22	2.75878e-21	38.2826
LTA4H	0.117904	7.37276	8.17164	3.26214e-16	1.6883e-15	24.8036
CLSTN1	0.117894	8.02373	5.25804	1.47425e-07	4.06189e-07	5.30202
USP10	0.117882	7.37261	8.04776	9.00487e-16	4.55418e-15	23.8033
CLDND1	0.117765	7.3614	8.16419	3.46907e-16	1.79311e-15	24.743
EPM2AIP1	0.117559	7.28531	9.61554	7.8492e-22	5.55759e-21	37.5787
USP12	0.117343	7.42184	7.39365	1.49741e-13	6.60339e-13	18.7731
VBP1	0.117312	7.41345	7.79177	7.00146e-15	3.35615e-14	21.7843
CAT	0.116843	7.4605	7.19159	6.68045e-13	2.81851e-12	17.3049
SRP14	0.116791	9.23558	5.68976	1.29385e-08	3.91741e-08	7.66012
NDUFB11	0.116703	8.14753	5.2018	1.99736e-07	5.4323e-07	5.00851
FGFR2	0.116695	7.59305	6.23676	4.57667e-10	1.54927e-09	10.9138
RDX	0.116582	7.56211	6.37489	1.87988e-10	6.6072e-10	11.7824
SNRPE	0.116559	8.09465	5.21743	1.8363e-07	5.01579e-07	5.08975
RERG	0.116545	7.13363	26.9455	1.6116e-156	9.81991e-155	346.597
PKN2	0.116529	7.43456	7.30442	2.9125e-13	1.25983e-12	18.1198
WDR43	0.11645	7.61442	6.12412	9.32645e-10	3.08142e-09	10.2195
FRMD4B	0.11641	7.43996	7.13811	9.85836e-13	4.10733e-12	16.923
USP53	0.116058	7.31529	8.80018	1.49979e-18	8.82467e-18	30.1121
IRF2BP2	0.115609	7.74204	5.60471	2.11961e-08	6.29428e-08	7.18089
SCAMP1	0.115562	7.27699	9.72089	2.82078e-22	2.03599e-21	38.5911
MYCBP2	0.115555	7.5571	6.34045	2.35075e-10	8.1805e-10	11.5641
CHMP5	0.11552	7.74839	5.72935	1.02585e-08	3.13141e-08	7.8856
COL14A1	0.115461	7.13226	27.0051	3.44603e-157	2.14093e-155	348.137
VDAC2	0.11543	8.53615	5.01574	5.33804e-07	1.39897e-06	4.05979
THRAP3	0.11539	7.78965	5.64477	1.68135e-08	5.04963e-08	7.40573
CASP6	0.115204	7.26817	9.92405	3.80225e-23	2.84809e-22	40.5743
QPCT	0.115033	7.18592	13.9398	6.46364e-44	9.63767e-43	88.0495
TAOK1	0.115028	7.32797	8.49506	2.14586e-17	1.18349e-16	27.4865
SVIL	0.114591	7.66842	5.8644	4.59413e-09	1.44195e-08	8.66663
CTNND1	0.114584	7.41417	7.42964	1.14248e-13	5.08064e-13	19.0389
NIPBL	0.114554	7.55471	6.3048	2.95938e-10	1.02144e-09	11.3393
UBXN1	0.114547	8.15356	5.03056	4.94224e-07	1.299e-06	4.13406
SPRTN	0.114359	7.31344	8.79414	1.58219e-18	9.30089e-18	30.0593
PURB	0.114247	7.35385	8.12241	4.8924e-16	2.50834e-15	24.4043
ZNF280D	0.114194	7.26573	9.96004	2.65483e-23	1.99333e-22	40.9298
ATP5I	0.114152	7.84198	5.44525	5.24764e-08	1.502e-07	6.30181
CACYBP	0.114149	7.75446	5.628	1.85286e-08	5.53588e-08	7.31143
MT-CYB	0.114069	12.0922	12.1243	1.09418e-33	1.25612e-32	64.6419
TFDP1	0.11401	7.33938	8.3143	9.94538e-17	5.30504e-16	25.9743
EIF4G1	0.113893	7.54846	6.37238	1.91075e-10	6.70086e-10	11.7665
FAM208A	0.11372	7.26411	9.9191	3.99422e-23	2.98836e-22	40.5255
FAM133B	0.113638	7.63865	5.78036	7.58932e-09	2.33804e-08	8.17849
ORMDL1	0.113596	7.39565	7.56441	4.10218e-14	1.87693e-13	20.0455
PDCD6IP	0.113503	7.43534	7.09891	1.30893e-12	5.40684e-12	16.6449
FXYD3	0.113445	9.34896	5.01374	5.39379e-07	1.41242e-06	4.04978
C9orf3	0.113311	8.26602	4.71975	2.38078e-06	5.87729e-06	2.62157
DDX42	0.113311	7.36932	7.83996	4.78204e-15	2.31858e-14	22.1595
NR3C1	0.113147	7.55892	6.20195	5.71042e-10	1.9177e-09	10.6979
IDH2	0.11307	7.37524	7.84201	4.70496e-15	2.28295e-14	22.1755
FAM134B	0.113048	7.80254	5.07213	3.9768e-07	1.05355e-06	4.34366
PRRC2B	0.112932	7.44332	6.99734	2.70942e-12	1.0964e-11	15.9315
AFF4	0.11291	7.55052	6.25645	4.03604e-10	1.3736e-09	11.0365
GLRX3	0.112811	7.47496	6.8812	6.1495e-12	2.42046e-11	15.1282
NFAT5	0.11257	7.52577	6.33832	2.38338e-10	8.28419e-10	11.5507
SMC1A	0.11244	7.40484	7.35953	1.93294e-13	8.45346e-13	18.5224
DNAJC7	0.112338	7.52059	6.46256	1.0585e-10	3.78541e-10	12.3435
STX6	0.112263	7.28821	9.09695	1.03342e-19	6.52921e-19	32.754
RPL12	0.112251	12.2436	10.2019	2.29824e-24	1.80918e-23	43.3524
SUMO2	0.112247	9.39857	5.67812	1.3849e-08	4.17911e-08	7.59407
HSPA4L	0.112238	7.22376	11.1726	7.05722e-29	6.74534e-28	53.6512
DNAJB11	0.112191	7.51408	6.50767	7.85337e-11	2.8341e-10	12.6353
TRIM56	0.112164	7.26368	9.71409	3.01451e-22	2.16833e-21	38.5254
RP11-372M18.2	0.111978	7.13386	26.2127	2.12974e-148	1.21587e-146	327.931
KATNBL1	0.111953	7.50354	6.52826	6.84901e-11	2.48723e-10	12.7691
ATP6V0A1	0.111702	7.24395	10.3703	4.04875e-25	3.29357e-24	45.0722
SSX2IP	0.111619	7.24188	10.2564	1.31466e-24	1.05057e-23	43.9056
TMEM167A	0.11146	7.32621	8.44694	3.23768e-17	1.77025e-16	27.0808
GALNT1	0.11144	7.24332	10.3741	3.89042e-25	3.16884e-24	45.1117
ZNF428	0.111425	7.28318	9.35279	9.61329e-21	6.43289e-20	35.1012
PPIP5K2	0.111221	7.23932	10.5068	9.70544e-26	8.1139e-25	46.4872
PPP2R5E	0.111218	7.40612	7.26287	3.95957e-13	1.70229e-12	17.8182
PIGP	0.11121	7.2923	9.00102	2.47671e-19	1.51789e-18	31.8906
KCTD20	0.111179	7.23485	10.808	3.89313e-27	3.45529e-26	49.6746
C6orf106	0.110888	7.25372	9.99901	1.7968e-23	1.35875e-22	41.3163
C4orf27	0.110774	7.47049	6.67995	2.46706e-11	9.28923e-11	13.7678
PJA2	0.110454	7.486	6.48249	9.27937e-11	3.33163e-10	12.4722
BTF3L4	0.110403	7.55725	6.21175	5.36606e-10	1.80684e-09	10.7586
HNRNPU-AS1	0.110365	7.28501	9.0924	1.07743e-19	6.80049e-19	32.7128
UBR2	0.11023	7.27851	9.32474	1.25118e-20	8.29367e-20	34.8406
PNPT1	0.110215	7.22088	11.3278	1.23187e-29	1.21784e-28	55.3826
TPM2	0.110132	7.15639	17.569	1.80641e-68	4.41978e-67	144.341
MLLT10	0.110066	7.47314	6.54357	6.18445e-11	2.25105e-10	12.8689
ACP1	0.109928	7.55532	6.1774	6.6703e-10	2.23059e-09	10.5463
ENY2	0.109927	7.86176	5.17652	2.28729e-07	6.19427e-07	4.87756
AKAP17A	0.109476	7.33309	7.98587	1.48722e-15	7.42088e-15	23.3092
CCNK	0.109415	7.33746	8.09222	6.26576e-16	3.19695e-15	24.1605
VCL	0.109302	7.35534	7.68426	1.62551e-14	7.60772e-14	20.9557
CREBRF	0.109224	7.42475	6.81341	9.86253e-12	3.82959e-11	14.6655
CASP7	0.109131	7.28941	8.95674	3.69649e-19	2.24589e-18	31.4951
COL4A3BP	0.109076	7.31527	8.33132	8.61943e-17	4.60551e-16	26.1153
PTPN1	0.109029	7.50888	6.25415	4.09586e-10	1.39321e-09	11.0221
HECTD1	0.108982	7.41147	7.1121	1.19009e-12	4.92592e-12	16.7383
MCM3	0.108948	7.27391	9.33483	1.13815e-20	7.56818e-20	34.9342
NMD3	0.108937	7.30049	8.68017	4.31754e-18	2.47604e-17	29.0685
SUZ12	0.108854	7.31709	8.23356	1.95279e-16	1.02356e-15	25.3092
FRYL	0.108753	7.30419	8.49832	2.08672e-17	1.15188e-16	27.514
KPNA2	0.108536	7.58784	5.60244	2.14747e-08	6.374e-08	7.16822
LSM4	0.108452	7.52504	6.27789	3.51823e-10	1.20775e-09	11.1705
NIT2	0.108444	7.33748	8.03049	1.03619e-15	5.21553e-15	23.6651
HOOK1	0.10839	7.28977	8.76867	1.98233e-18	1.15779e-17	29.8368
C4orf3	0.108273	8.09106	4.79694	1.62525e-06	4.07889e-06	2.9882
MORC4	0.108258	7.32448	8.06253	7.98425e-16	4.0477e-15	23.9218
HINT1	0.108237	10.0578	6.04133	1.56154e-09	5.08243e-09	9.71719
AKR1A1	0.108105	7.57533	5.95554	2.64501e-09	8.46965e-09	9.20393
CD44	0.107869	8.392	4.44623	8.79653e-06	2.04489e-05	1.37002
ANXA5	0.10786	7.61039	5.69621	1.24598e-08	3.77609e-08	7.69674
TP53BP2	0.107802	7.21517	11.2672	2.44183e-29	2.38794e-28	54.7039
PNRC2	0.107708	7.85489	4.9357	8.06493e-07	2.07081e-06	3.66223
SRI	0.107657	7.59972	5.89453	3.83108e-09	1.20964e-08	8.84334
DLG1	0.107638	7.2623	9.39621	6.38371e-21	4.34517e-20	35.5059
DEFB1	0.10752	7.29152	8.64474	5.88373e-18	3.34396e-17	28.763
PIK3C2A	0.107513	7.26532	9.36326	8.71091e-21	5.85377e-20	35.1986
XRN2	0.107503	7.58366	5.8162	6.13189e-09	1.90293e-08	8.38581
TRMT10C	0.107484	7.63369	5.62771	1.85608e-08	5.54288e-08	7.30975
ZBED5	0.107412	7.35989	7.47385	8.18006e-14	3.66598e-13	19.3672
CLIC4	0.107345	7.18331	13.5198	1.99122e-41	2.80409e-40	82.3511
RNF149	0.107259	7.33639	7.91863	2.55413e-15	1.25664e-14	22.7768
MAP3K13	0.107221	7.58821	5.68114	1.36068e-08	4.1119e-08	7.61121
RYK	0.107116	7.29939	8.58282	1.00752e-17	5.68027e-17	28.2323
ARF6	0.107	8.10345	4.76575	1.89762e-06	4.73619e-06	2.83935
CCL2	0.106927	7.73482	3.59239	0.000328615	0.000640355	-2.05722
HSPA9	0.106902	7.72005	5.32121	1.04432e-07	2.92307e-07	5.6355
DCUN1D1	0.106684	7.26375	9.32955	1.19594e-20	7.94408e-20	34.8853
MED13	0.10664	7.30287	8.31732	9.69661e-17	5.1767e-16	25.9992
SNX1	0.106637	7.38311	7.26515	3.89379e-13	1.67629e-12	17.8347
PCNT	0.106448	7.22322	10.8267	3.18098e-27	2.85118e-26	49.8749
TMEM261	0.106336	7.4467	6.66994	2.64078e-11	9.90213e-11	13.7013
PCNP	0.10632	7.96604	4.88225	1.0587e-06	2.69112e-06	3.40034
FAM63B	0.106299	7.54496	5.78642	7.32108e-09	2.2587e-08	8.21347
STOM	0.106285	7.41396	6.75541	1.47218e-11	5.66093e-11	14.2732
SRSF8	0.106256	7.45187	6.55563	5.70596e-11	2.08648e-10	12.9476
BHLHE41	0.10625	7.19193	12.3528	6.72321e-35	8.00846e-34	67.4123
SOCS2	0.106238	7.15772	17.0952	5.89283e-65	1.35792e-63	136.28
ATP6V1G1	0.106218	8.68041	4.75141	2.0371e-06	5.05843e-06	2.77123
YTHDC1	0.106178	7.61815	5.59168	2.28467e-08	6.76225e-08	7.10811
AASDHPPT	0.106071	7.31003	8.30188	1.10371e-16	5.86272e-16	25.8716
SLK	0.106028	7.33022	7.84366	4.64357e-15	2.25489e-14	22.1884
TMEM183A	0.105913	7.49494	6.21762	5.16971e-10	1.74165e-09	10.7949
UBTF	0.10583	7.43604	6.64316	3.16686e-11	1.1798e-10	13.5235
SDHD	0.105774	7.68831	5.39685	6.87628e-08	1.94792e-07	6.03999
METTL9	0.105729	7.60236	5.72593	1.04668e-08	3.19346e-08	7.86607
GOLIM4	0.10572	7.24959	9.67435	4.43906e-22	3.1714e-21	38.1425
HSPA4	0.105456	7.34113	7.78069	7.64017e-15	3.64302e-14	21.6984
TMEM154	0.10542	7.37272	7.28068	3.47198e-13	1.49673e-12	17.9473
SCP2	0.105416	7.98576	4.84984	1.24694e-06	3.15445e-06	3.24291
ZNF148	0.105354	7.48037	6.2294	4.79649e-10	1.61764e-09	10.868
BROX	0.105333	7.38698	6.9623	3.47456e-12	1.39621e-11	15.6877
EPS15	0.105306	7.23016	10.3585	4.57657e-25	3.71341e-24	44.9508
SIKE1	0.105212	7.29143	8.55528	1.27829e-17	7.14964e-17	27.9975
KLK5	0.105187	7.371	6.96008	3.52954e-12	1.41561e-11	15.6723
MMADHC	0.105155	7.78523	5.10227	3.39355e-07	9.05852e-07	4.49668
SKIV2L2	0.105107	7.23429	10.1667	3.29265e-24	2.56649e-23	42.9964
MRPL36	0.104817	7.44187	6.6518	2.9867e-11	1.1153e-10	13.5808
CAPRIN1	0.104697	7.41231	6.8329	8.61427e-12	3.35723e-11	14.798
ZMYM4	0.104679	7.26655	9.02854	1.92928e-19	1.18697e-18	32.1373
NPIPB5	0.104646	7.20148	11.7285	1.21811e-31	1.30172e-30	59.9635
VPS35	0.104599	7.60529	5.59705	2.21515e-08	6.56567e-08	7.1381
NMU	0.104562	7.16881	14.7782	4.19074e-49	7.15814e-48	99.9346
NOB1	0.104374	7.57561	5.79526	6.94661e-09	2.1463e-08	8.26451
PPP1R15B	0.104162	7.30051	8.30503	1.07494e-16	5.71468e-16	25.8976
DDX52	0.104135	7.31898	7.83046	5.15611e-15	2.48662e-14	22.0854
PAXBP1	0.104131	7.26237	9.16683	5.43633e-20	3.48685e-19	33.3887
MAT2B	0.104081	7.36098	7.32567	2.48748e-13	1.07967e-12	18.2747
LAMTOR5	0.103888	7.95113	4.86766	1.1398e-06	2.89147e-06	3.32933
ARFIP1	0.10378	7.28371	8.52529	1.65519e-17	9.22512e-17	27.7426
TCHP	0.103658	7.21042	11.1966	5.39501e-29	5.20122e-28	53.9176
PDHA1	0.103612	7.29472	8.45557	3.00803e-17	1.65038e-16	27.1534
TBCA	0.10361	8.09655	4.59472	4.36553e-06	1.04631e-05	2.04023
PGAP1	0.103601	7.28724	8.43124	3.70114e-17	2.01496e-16	26.9489
ARCN1	0.103475	7.281	8.64599	5.8195e-18	3.31043e-17	28.7739
AFF1	0.103406	7.27278	8.89226	6.60022e-19	3.95701e-18	30.9226
HBS1L	0.103369	7.30743	8.03467	1.00157e-15	5.04927e-15	23.6985
NT5C3A	0.103359	7.35734	7.29978	3.01433e-13	1.30299e-12	18.086
GBP1	0.1033	7.30431	7.95339	1.93227e-15	9.55877e-15	23.0515
PSME4	0.103241	7.28321	8.55588	1.27175e-17	7.12562e-17	28.0025
FZD6	0.103175	7.27572	8.7124	3.2547e-18	1.88185e-17	29.3474
C7orf73	0.103072	7.6036	5.56219	2.70564e-08	7.94516e-08	6.94404
BCAP29	0.103006	7.33599	7.60065	3.10515e-14	1.429e-13	20.3193
SYNPO2	0.102964	7.19887	11.9058	1.50396e-32	1.66911e-31	62.0399
SPG20	0.10279	7.34602	7.37013	1.78572e-13	7.84749e-13	18.6002
MGEA5	0.10275	7.52549	5.79952	6.77292e-09	2.0957e-08	8.28913
ZNF451	0.102735	7.33491	7.52579	5.51155e-14	2.50012e-13	19.7552
CDK13	0.102624	7.28443	8.4269	3.84032e-17	2.08715e-16	26.9125
GSK3B	0.102549	7.30475	8.1108	5.38118e-16	2.75449e-15	24.3105
CDK12	0.102411	7.46289	6.26061	3.92999e-10	1.33894e-09	11.0625
FBXO21	0.10235	7.40664	6.61402	3.85585e-11	1.42642e-10	13.3309
ZNF33B	0.102305	7.2432	9.52211	1.92782e-21	1.33807e-20	36.6899
PPID	0.102269	7.22793	10.3578	4.60829e-25	3.73436e-24	44.944
UBA3	0.102259	7.31462	7.83704	4.89409e-15	2.36747e-14	22.1367
C21orf91	0.102074	7.3862	6.82621	9.02383e-12	3.51038e-11	14.7525
AZIN1	0.10205	7.48362	5.98683	2.1843e-09	7.04423e-09	9.39028
KDM5B	0.101999	7.39035	6.71801	1.90274e-11	7.2462e-11	14.0221
SMARCC1	0.101761	7.4467	6.27144	3.66667e-10	1.25463e-09	11.1301
EIF3D	0.101695	8.38262	4.32586	1.52839e-05	3.45907e-05	0.842866
ARMCX1	0.101665	7.27219	8.65411	5.42187e-18	3.08701e-17	28.8437
LARP4	0.101644	7.28985	8.24825	1.7279e-16	9.10202e-16	25.4298
CTR9	0.101642	7.37281	6.94771	3.852e-12	1.53619e-11	15.5866
PCF11	0.101625	7.68206	5.08765	3.66525e-07	9.75502e-07	4.42236
ZFR	0.101528	7.36399	7.0243	2.23589e-12	9.11177e-12	16.1198
TRIM44	0.101364	7.3337	7.44353	1.02884e-13	4.58491e-13	19.1418
SGMS1	0.10118	7.33535	7.42703	1.16514e-13	5.17415e-13	19.0196
SENP5	0.101049	7.24837	9.07151	1.30414e-19	8.15828e-19	32.5242
PHF14	0.101	7.57317	5.58651	2.35353e-08	6.95307e-08	7.0793
PDCD5	0.100971	7.66747	5.29828	1.18411e-07	3.29688e-07	5.51396
SUB1	0.100913	8.40235	4.35516	1.33777e-05	3.05383e-05	0.969866
HSBP1	0.100871	7.82252	4.85884	1.19165e-06	3.01576e-06	3.28654
SPPL2A	0.100836	7.50006	5.84997	5.01013e-09	1.56631e-08	8.5823
SETX	0.100797	7.34042	7.344	2.17037e-13	9.46566e-13	18.4086
TTC19	0.100786	7.43093	6.37894	1.8309e-10	6.44577e-10	11.8082
CNOT6L	0.100754	7.39282	6.67861	2.4896e-11	9.36295e-11	13.7589
ZNF146	0.100655	7.29982	7.96033	1.82725e-15	9.06755e-15	23.1065
HUWE1	0.100623	7.29277	8.20118	2.55487e-16	1.32925e-15	25.0444
HNRNPA0	0.100556	8.93152	4.42242	9.82297e-06	2.27349e-05	1.26461
EEF1E1	0.100509	7.36215	7.11364	1.17689e-12	4.87765e-12	16.7492
ADI1	0.100109	7.70388	4.97126	6.71911e-07	1.73863e-06	3.83807
TPR	0.100028	7.98219	4.43297	9.35459e-06	2.16825e-05	1.31127
LRRC58	0.0999618	7.29883	7.91886	2.5494e-15	1.25529e-14	22.7786
PSMA3-AS1	0.0998827	7.35969	6.98191	3.02352e-12	1.21883e-11	15.824
TCF12	0.099801	7.22135	10.2497	1.40865e-24	1.12426e-23	43.8372
PDCL3	0.0997808	7.5185	5.73825	9.73453e-09	2.98152e-08	7.93654
USP1	0.0997761	7.71588	4.91532	8.94947e-07	2.28496e-06	3.56204
PBX1	0.0997256	7.2346	9.75906	1.9417e-22	1.41269e-21	38.9606
RP11-680F20.6	0.0996881	7.21334	10.7171	1.03668e-26	9.08636e-26	48.7038
RNF138	0.0995887	7.33792	7.23514	4.8559e-13	2.06939e-12	17.6179
PEX13	0.0993142	7.29541	8.01531	1.17199e-15	5.88969e-15	23.5438
AHR	0.0992818	7.31485	7.50381	6.51626e-14	2.94323e-13	19.5906
EPB41	0.0992023	7.20454	10.974	6.37577e-28	5.87257e-27	51.4684
TRIP11	0.0991912	7.4361	6.12931	9.02772e-10	2.98584e-09	10.2512
SNRK	0.0991508	7.42565	6.27606	3.55986e-10	1.22138e-09	11.159
HSPB11	0.0990928	7.56648	5.44922	5.132e-08	1.47223e-07	6.3234
RRM1	0.0990912	7.4114	6.41908	1.40863e-10	5.00363e-10	12.0643
NPEPPS	0.0990884	7.42762	6.2328	4.69372e-10	1.58382e-09	10.8892
NOP10	0.0989523	7.77716	4.87552	1.09537e-06	2.7821e-06	3.36758
CUX1	0.0988516	7.27715	8.30968	1.03383e-16	5.50999e-16	25.9361
CERS3	0.0987718	7.20717	10.9302	1.03002e-27	9.41882e-27	50.9928
MIA3	0.0987176	7.35631	6.95168	3.74555e-12	1.49468e-11	15.6141
N4BP2	0.0986434	7.25477	8.68934	3.98443e-18	2.29285e-17	29.1477
RABGGTB	0.098582	7.39941	6.49997	8.26522e-11	2.97933e-10	12.5853
TSPAN13	0.0985566	7.345	6.97739	3.12202e-12	1.25774e-11	15.7925
PNKD	0.0984707	7.5404	5.52459	3.35284e-08	9.79149e-08	6.73603
EIF4G3	0.0984479	7.23048	9.76995	1.74496e-22	1.27247e-21	39.0663
TMBIM6	0.0982888	8.4187	4.18878	2.81927e-05	6.20553e-05	0.260122
TCF7	0.0982859	7.20913	10.4855	1.21394e-25	1.01088e-24	46.2655
MRPS21	0.0982801	7.66996	5.10193	3.39959e-07	9.07082e-07	4.49497
MSH2	0.0982575	7.20819	10.6627	1.85734e-26	1.61453e-25	48.1258
TUSC3	0.098247	7.15433	15.9635	6.16575e-57	1.26448e-55	117.887
ADSS	0.0981546	7.54784	5.49916	3.87299e-08	1.12377e-07	6.5962
NR1D2	0.0981472	7.30748	7.55264	4.48908e-14	2.04657e-13	19.9569
TLN1	0.0981449	7.41153	6.39011	1.70233e-10	6.00985e-10	11.8793
TNRC6B	0.0981028	7.5754	5.23405	1.67882e-07	4.59953e-07	5.1764
SRSF5	0.0979858	8.68905	4.12752	3.6851e-05	8.0139e-05	0.00575536
HIST1H1D	0.0978897	7.19678	10.5946	3.83471e-26	3.28386e-25	47.4074
ATG5	0.0978634	7.31837	7.49141	7.16013e-14	3.22486e-13	19.498
ACTR6	0.0976949	7.2934	7.88819	3.25786e-15	1.59545e-14	22.5372
ELP2	0.0976756	7.35882	6.89125	5.73167e-12	2.26303e-11	15.1971
KLHL24	0.0976573	7.33328	7.1277	1.06309e-12	4.42339e-12	16.849
SPG21	0.0976431	7.4656	5.94128	2.88523e-09	9.20167e-09	9.11931
FKBP2	0.0974517	7.76922	4.68279	2.85261e-06	6.98764e-06	2.44808
MRPS15	0.0974235	7.43494	6.27154	3.66437e-10	1.25452e-09	11.1308
FNDC3A	0.0972785	7.22629	9.83601	9.10646e-23	6.71801e-22	39.7099
RBM6	0.0972677	7.3196	7.32485	2.50274e-13	1.08555e-12	18.2687
STRA13	0.0971479	7.47025	5.92394	3.20594e-09	1.01835e-08	9.01671
EMC2	0.0970216	7.38884	6.52826	6.84882e-11	2.48723e-10	12.7691
REEP5	0.0970082	7.77144	4.79358	1.65263e-06	4.14434e-06	2.97214
TPM3	0.0970016	7.97432	4.34298	1.41407e-05	3.21526e-05	0.916975
SLC39A4	0.096888	7.2545	8.82658	1.18627e-18	7.01904e-18	30.3437
PHAX	0.0968468	7.4618	5.88874	3.96758e-09	1.25212e-08	8.80928
MGME1	0.0967202	7.52792	5.43211	5.64858e-08	1.61384e-07	6.23048
ZNF277	0.0967144	7.29174	7.89417	3.1061e-15	1.52348e-14	22.5842
CKMT1B	0.0966172	7.26489	8.50843	1.91337e-17	1.05896e-16	27.5996
WHSC1L1	0.0965356	7.7252	4.77504	1.81225e-06	4.5249e-06	2.88357
CEBPZ	0.0964796	7.51123	5.6184	1.95859e-08	5.84074e-08	7.25757
FAM111A	0.0964592	7.23867	9.23112	2.99809e-20	1.9506e-19	33.9769
ATP5G1	0.0963872	7.90066	4.51398	6.40639e-06	1.51652e-05	1.6731
C11orf31	0.096386	7.92788	4.45101	8.60319e-06	2.00215e-05	1.39125
SNRNP48	0.0962352	7.24071	9.05196	1.55881e-19	9.68449e-19	32.348
U2SURP	0.0960073	7.59024	5.13203	2.89898e-07	7.78424e-07	4.64872
LYRM4	0.0959995	7.39119	6.39629	1.63505e-10	5.78521e-10	11.9187
SP3	0.0959987	7.36104	6.69501	2.22648e-11	8.4234e-11	13.8683
BUB3	0.0959766	7.58342	5.23299	1.68841e-07	4.62379e-07	5.1709
OARD1	0.0959463	7.39627	6.37851	1.83602e-10	6.46022e-10	11.8055
TOM1L1	0.0959192	7.23543	9.26224	2.24445e-20	1.47084e-19	34.263
KMT5B	0.0958885	7.37173	6.52917	6.80749e-11	2.47499e-10	12.775
PTPN11	0.0958277	7.29062	7.79093	7.04772e-15	3.37577e-14	21.7778
KPNB1	0.0958053	7.61589	5.04776	4.51808e-07	1.19098e-06	4.22058
CKAP2	0.09579	7.35743	6.63653	3.31201e-11	1.23098e-10	13.4797
SBNO1	0.095751	7.49944	5.52923	3.26547e-08	9.54929e-08	6.76163
GNAI1	0.0956274	7.68228	4.80496	1.56152e-06	3.92207e-06	3.02664
TPGS2	0.0955316	7.34007	7.01512	2.38719e-12	9.70964e-12	16.0556
ACAP2	0.0955307	7.34747	6.86394	6.93828e-12	2.72415e-11	15.01
PDIA4	0.0955244	7.37836	6.47349	9.84802e-11	3.52581e-10	12.4141
APLP2	0.0955032	7.66211	4.95497	7.30617e-07	1.88631e-06	3.75738
STAU1	0.0953037	7.72924	4.68361	2.84124e-06	6.96712e-06	2.45191
REV3L	0.0952154	7.34	6.82804	8.90985e-12	3.46817e-11	14.765
SERPINF1	0.0952134	7.25142	8.41412	4.2809e-17	2.3246e-16	26.8054
UBE2L3	0.0952131	7.82193	4.6329	3.63355e-06	8.80191e-06	2.21607
CETN3	0.0951833	7.26923	8.12245	4.89091e-16	2.50834e-15	24.4046
MRPS25	0.0951654	7.26602	8.42759	3.81765e-17	2.0766e-16	26.9183
DLK1	0.095098	7.14229	16.7363	2.35241e-62	5.21231e-61	130.314
DPY30	0.0950925	7.69528	4.86879	1.13327e-06	2.87606e-06	3.33485
ARL8B	0.0949743	7.31859	7.17519	7.52908e-13	3.16391e-12	17.1875
TRIB1	0.0948379	7.48305	5.47784	4.36884e-08	1.26072e-07	6.47942
FAM49B	0.0948333	7.49338	5.57176	2.56136e-08	7.53544e-08	6.9972
SOS1	0.0947989	7.22911	9.35521	9.39687e-21	6.30137e-20	35.1237
TUG1	0.0947315	7.29703	7.52881	5.38606e-14	2.44495e-13	19.7778
RAB6A	0.0946198	7.43222	5.95174	2.70704e-09	8.65951e-09	9.18137
LYST	0.0945834	7.39706	6.18033	6.54799e-10	2.19085e-09	10.5644
MOB4	0.0945051	7.4996	5.57293	2.54434e-08	7.49233e-08	7.00367
ARL2	0.0943406	7.46629	5.7955	6.93652e-09	2.14423e-08	8.26592
ZNF106	0.0942632	7.46188	5.7601	8.55698e-09	2.63103e-08	8.06184
UPF3B	0.0942307	7.30739	7.33851	2.26081e-13	9.84657e-13	18.3685
PTCD3	0.0941836	7.26702	8.23629	1.90894e-16	1.00223e-15	25.3316
UTP11L	0.0941829	7.45872	5.73166	1.01199e-08	3.09059e-08	7.89882
PHF20L1	0.0941348	7.38286	6.35611	2.12388e-10	7.42771e-10	11.6632
WRN	0.0940414	7.20153	10.5886	4.08566e-26	3.48933e-25	47.3446
CD55	0.0940323	7.74273	4.33923	1.43839e-05	3.26822e-05	0.900717
PSMG1	0.0939985	7.50844	5.44633	5.21593e-08	1.4936e-07	6.30768
EXOSC8	0.0939895	7.41151	6.1134	9.97345e-10	3.28662e-09	10.1541
ACTB	0.0939371	10.4996	4.7807	1.76202e-06	4.40469e-06	2.91057
MAPK13	0.0939258	7.48555	5.56091	2.72561e-08	8.0001e-08	6.9369
CDC73	0.0937122	7.37544	6.41597	1.43757e-10	5.10072e-10	12.0444
NME1	0.0937112	7.67195	4.79075	1.67612e-06	4.19992e-06	2.95858
SSR2	0.0937106	8.24536	4.05352	5.06855e-05	0.000108292	-0.296528
BEX2	0.0936392	7.30504	7.14973	9.06131e-13	3.79521e-12	17.0057
DLX2	0.0935809	7.21095	9.31785	1.33479e-20	8.83866e-20	34.7767
NSMCE4A	0.0935314	7.28345	7.77729	7.84748e-15	3.73625e-14	21.6721
AP3S1	0.0935072	7.81826	4.5261	6.05056e-06	1.43604e-05	1.72776
DDX10	0.0934862	7.25295	8.57098	1.11625e-17	6.26541e-17	28.1312
CREG1	0.0934371	7.46897	5.61629	1.9826e-08	5.90955e-08	7.24574
NCK1	0.0934163	7.42214	5.96066	2.56373e-09	8.23435e-09	9.23432
RPL13	0.0932795	13.3384	10.8024	4.13715e-27	3.66673e-26	49.6143
ACTR10	0.0932505	7.54202	5.28593	1.2667e-07	3.51602e-07	5.44875
TM9SF3	0.0932331	7.41577	6.00552	1.94743e-09	6.30279e-09	9.50207
PSMD12	0.0932049	7.59422	4.98752	6.17837e-07	1.6046e-06	3.9189
GGNBP2	0.0931922	8.04191	4.07925	4.53939e-05	9.76778e-05	-0.192023
EXOC5	0.0930339	7.29146	7.54372	4.80638e-14	2.18808e-13	19.8898
CENPU	0.0929474	7.22469	9.19817	4.06934e-20	2.62869e-19	33.6749
DCTN6	0.0928611	7.50289	5.47129	4.53303e-08	1.30453e-07	6.44366
DNAAF2	0.0928231	7.24817	8.52393	1.67479e-17	9.32616e-17	27.731
FKBP1A	0.0926988	7.93654	4.29995	1.71822e-05	3.8666e-05	0.73131
ATP2C1	0.0925571	7.26189	8.17158	3.26363e-16	1.6883e-15	24.8031
PSMB2	0.0925492	7.69943	4.74202	2.13374e-06	5.29218e-06	2.72673
LTBP1	0.0923404	7.13128	22.6837	3.42678e-112	1.55111e-110	244.731
PCYOX1	0.0923056	7.43757	5.80738	6.46319e-09	2.00378e-08	8.33464
PGRMC1	0.0922514	7.52264	5.30027	1.1713e-07	3.26264e-07	5.52449
AIM1	0.092087	7.26844	7.95757	1.86835e-15	9.25702e-15	23.0846
METTL8	0.0920434	7.29139	7.38553	1.59137e-13	7.00313e-13	18.7134
SMARCA2	0.092026	7.49966	5.29116	1.23104e-07	3.42154e-07	5.47637
COX7B	0.091868	8.13227	4.08684	4.39369e-05	9.46068e-05	-0.16109
MTERF2	0.0918649	7.21268	9.77636	1.63854e-22	1.19763e-21	39.1286
RPL8	0.0918397	12.051	8.84176	1.03631e-18	6.14322e-18	30.4771
R3HDM2	0.0917861	7.33198	6.68837	2.32961e-11	8.79783e-11	13.8239
TAF1B	0.0917735	7.28283	7.65082	2.1075e-14	9.79124e-14	20.7003
C16orf74	0.0917558	7.21517	9.5477	1.50854e-21	1.05282e-20	36.9325
ZNF518A	0.0917258	7.24117	8.62213	7.16386e-18	4.06059e-17	28.5688
ATXN2	0.0917244	7.31395	6.99781	2.70054e-12	1.0935e-11	15.9347
OXR1	0.0915409	7.46455	5.47766	4.37322e-08	1.26141e-07	6.47845
BTG3	0.091473	7.98716	3.98081	6.8976e-05	0.000145078	-0.58822
PPP2CA	0.0914647	7.83088	4.30882	1.65083e-05	3.72288e-05	0.769429
SMIM14	0.0914392	7.50644	5.31799	1.06296e-07	2.97132e-07	5.61838
CMAS	0.0914336	7.33662	6.716	1.92916e-11	7.34238e-11	14.0086
SMC6	0.0913901	7.35173	6.49258	8.68016e-11	3.12358e-10	12.5374
PSMC6	0.0913501	7.60695	4.93874	7.94025e-07	2.04127e-06	3.67723
SAMD9	0.0913201	7.16433	13.1838	1.72738e-39	2.30937e-38	77.9143
TBC1D15	0.091136	7.33567	6.71428	1.952e-11	7.42488e-11	13.997
GRPEL1	0.0911214	7.56315	5.03514	4.82569e-07	1.26942e-06	4.15707
UBXN7	0.0911207	7.28906	7.41487	1.27678e-13	5.65009e-13	18.9297
HOXA7	0.090991	7.35043	6.42641	1.34256e-10	4.77698e-10	12.1112
NME3	0.0909785	7.59694	4.92143	8.67464e-07	2.22016e-06	3.59207
NBN	0.090954	7.26942	7.81367	5.88934e-15	2.83377e-14	21.9545
NOP56	0.0908152	7.64572	4.76143	1.93869e-06	4.82541e-06	2.81878
DNAJB14	0.0908096	7.37888	6.11515	9.865e-10	3.25427e-09	10.1648
RBPJ	0.090795	7.61745	4.78082	1.76097e-06	4.40381e-06	2.91114
NAB1	0.0907625	7.57161	4.9097	9.20924e-07	2.34939e-06	3.5345
CBX1	0.0906891	7.45806	5.50484	3.75036e-08	1.08869e-07	6.62739
GCLM	0.0906721	7.16865	12.8575	1.1866e-37	1.52217e-36	73.7106
SDHAF3	0.0906153	7.30875	7.10427	1.25928e-12	5.2089e-12	16.6829
SRSF9	0.0906102	7.74463	4.49055	7.15234e-06	1.68117e-05	1.56777
SKP1	0.0906021	8.98627	4.09704	4.20478e-05	9.0848e-05	-0.119414
TNPO1	0.090473	7.29854	7.19955	6.30285e-13	2.67344e-12	17.362
GAN	0.0904546	7.32159	6.57338	5.06685e-11	1.85922e-10	13.0638
RBM26	0.0904493	7.36879	6.25032	4.19739e-10	1.42545e-09	10.9982
EXOC4	0.0904408	7.23177	8.88641	6.95504e-19	4.16186e-18	30.8709
MED28	0.0904236	7.5289	5.17243	2.3379e-07	6.3232e-07	4.85643
PPP2R3A	0.0903709	7.48899	5.24915	1.54706e-07	4.25139e-07	5.25541
RBM25	0.0901498	8.20675	3.84715	0.000119954	0.000245605	-1.11072
LDLR	0.0900773	7.38218	5.93538	2.99077e-09	9.52387e-09	9.08434
ATXN1	0.0899401	7.3351	6.55419	5.76129e-11	2.10428e-10	12.9382
MSH3	0.0898567	7.22803	8.86799	8.20093e-19	4.89814e-18	30.7081
MRPS35	0.0898405	7.48594	5.40399	6.60845e-08	1.87708e-07	6.07846
ENAH	0.0897813	7.46002	5.45627	4.93293e-08	1.41576e-07	6.36173
FAM174A	0.0897694	7.56947	4.92252	8.62675e-07	2.21058e-06	3.5974
CEBPZOS	0.0897676	7.36108	6.23719	4.56413e-10	1.54585e-09	10.9165
MBP	0.0897374	7.6016	4.71988	2.37928e-06	5.87589e-06	2.62217
PDHB	0.0897089	7.39457	6.01934	1.78852e-09	5.80033e-09	9.58498
B3GNT2	0.0896466	7.3241	6.65596	2.90371e-11	1.08496e-10	13.6084
GATB	0.0895769	7.20605	9.86689	6.70901e-23	4.97833e-22	40.0122
ARPP19	0.0894896	7.56882	4.87447	1.10123e-06	2.79587e-06	3.36244
RCHY1	0.0894026	7.30517	6.99922	2.6736e-12	1.08329e-11	15.9445
SMC2	0.0893586	7.25004	8.11933	5.01747e-16	2.57039e-15	24.3794
UBE2K	0.0893545	7.53278	5.0531	4.39362e-07	1.15913e-06	4.24752
CENPC	0.0893083	7.47435	5.27716	1.3287e-07	3.68007e-07	5.40253
SCOC	0.0893002	7.55242	4.97467	6.60189e-07	1.70899e-06	3.85502
EEF1B2	0.0892867	10.6279	5.39144	7.08603e-08	2.00644e-07	6.01089
GABARAPL2	0.0892656	8.00737	4.09198	4.29741e-05	9.27229e-05	-0.14008
TBC1D5	0.0892481	7.26281	7.88502	3.34127e-15	1.63251e-14	22.5123
LMAN1	0.0891305	7.62129	4.73376	2.22241e-06	5.49919e-06	2.68764
UQCRC2	0.0890844	7.7451	4.43618	9.21649e-06	2.14016e-05	1.32547
NBAS	0.0890281	7.19739	10.3129	7.33735e-25	5.90811e-24	44.4832
LUZP1	0.0890136	7.96222	3.97639	7.02703e-05	0.000147745	-0.605803
SUPT16H	0.0888909	7.54327	4.99684	5.88773e-07	1.535e-06	3.96533
POLK	0.0888366	7.22856	8.76974	1.96359e-18	1.14791e-17	29.8461
EIF2S2	0.0888269	7.82917	4.17924	2.93996e-05	6.45628e-05	0.220287
RAB7A	0.0888226	8.03053	3.98951	6.64982e-05	0.000140139	-0.553613
CAPZA1	0.0888224	7.56061	4.90159	9.59698e-07	2.44536e-06	3.49481
VPS4B	0.0887908	7.52063	5.09088	3.60346e-07	9.59863e-07	4.43877
TDRD3	0.088768	7.25612	7.95193	1.95505e-15	9.6639e-15	23.0399
LIN7C	0.0887577	7.22862	8.75373	2.26187e-18	1.31742e-17	29.7065
PSAT1	0.0886858	7.50234	5.10251	3.38925e-07	9.05085e-07	4.49791
COX11	0.0886378	7.39933	5.86994	4.44353e-09	1.39607e-08	8.69905
UQCC2	0.088598	7.31129	7.07057	1.60521e-12	6.57543e-12	16.4448
BCCIP	0.0885232	7.36135	6.26159	3.90556e-10	1.33156e-09	11.0685
NUMA1	0.0883946	7.3818	5.973	2.37742e-09	7.65147e-09	9.30778
ABHD17B	0.0883666	7.2515	8.02257	1.10501e-15	5.55747e-15	23.6017
LTN1	0.0883635	7.31634	6.72495	1.81445e-11	6.91411e-11	14.0686
ASAH1	0.0882924	7.46109	5.39962	6.77109e-08	1.92028e-07	6.05492
MYO1B	0.0882171	7.21857	9.06767	1.35064e-19	8.43254e-19	32.4896
WEE1	0.0882159	7.7695	4.1949	2.74427e-05	6.05306e-05	0.28575
CBX5	0.0881374	7.44695	5.45693	4.9147e-08	1.41117e-07	6.36532
GNPDA1	0.0881225	7.21491	9.33702	1.11495e-20	7.42166e-20	34.9546
IL33	0.0881048	7.16648	12.2568	2.18427e-34	2.55855e-33	66.242
HINT2	0.0879764	7.45971	5.42217	5.97113e-08	1.70216e-07	6.17669
SUPT20H	0.0879592	7.26631	7.68243	1.64878e-14	7.71095e-14	20.9417
ANKRD17	0.0878946	7.36578	6.07282	1.28457e-09	4.21123e-09	9.90744
EIF2S1	0.0878473	7.44826	5.48939	4.09296e-08	1.18542e-07	6.54265
MRPL19	0.0877461	7.34855	6.42683	1.33883e-10	4.76639e-10	12.114
RPAIN	0.0874828	7.49066	5.18093	2.234e-07	6.0577e-07	4.90034
RHOBTB3	0.0874543	7.14969	14.7643	5.14285e-49	8.76082e-48	99.7308
GMPS	0.087429	7.35544	6.27115	3.67356e-10	1.25631e-09	11.1283
MRPS36	0.0874203	7.48398	5.14646	2.68507e-07	7.22823e-07	4.72272
RBL2	0.087194	7.32139	6.51105	7.67937e-11	2.77751e-10	12.6572
SLC7A8	0.0870368	7.13915	18.1451	7.23104e-73	1.90137e-71	154.432
COQ10B	0.0869889	7.44895	5.31866	1.05907e-07	2.96175e-07	5.62193
FBXO3	0.0869207	7.39529	5.76509	8.30807e-09	2.55574e-08	8.09053
HTATSF1	0.0869065	7.47055	5.20347	1.97953e-07	5.38611e-07	5.01717
MFAP1	0.0869057	7.43189	5.45781	4.89035e-08	1.40481e-07	6.37014
PAFAH1B3	0.0868428	7.27943	7.41986	1.22975e-13	5.44961e-13	18.9666
ZC2HC1A	0.0868351	7.41824	5.5411	3.05209e-08	8.94179e-08	6.82717
ATP6V0E1	0.0867616	8.19021	3.88462	0.000102894	0.000212182	-0.966041
CFAP20	0.0867327	7.63869	4.45718	8.35959e-06	1.95191e-05	1.4187
AFTPH	0.0867282	7.57279	4.61687	3.92519e-06	9.46137e-06	2.14208
NIFK	0.0867186	7.61381	4.65208	3.31164e-06	8.04981e-06	2.305
CHORDC1	0.0867008	7.24525	8.19954	2.58991e-16	1.34637e-15	25.031
GIGYF2	0.0866518	7.34301	6.29252	3.20264e-10	1.1018e-09	11.2622
SAT2	0.0866385	7.61849	4.61473	3.96587e-06	9.5449e-06	2.1322
SPSB1	0.086596	7.30539	6.62388	3.6076e-11	1.3377e-10	13.396
PRIM1	0.0865348	7.20847	9.4446	4.03654e-21	2.76237e-20	35.9591
RBBP4	0.086367	7.42249	5.52357	3.37231e-08	9.84355e-08	6.73041
SPAG7	0.086282	7.58361	4.71022	2.49473e-06	6.14662e-06	2.5767
PPIL4	0.0861757	7.47861	5.11485	3.17528e-07	8.50813e-07	4.56084
RP11-295G20.2	0.086103	7.35977	5.96656	2.47285e-09	7.95051e-09	9.26946
HELLS	0.086073	7.17142	11.7143	1.43856e-31	1.5347e-30	59.7984
DNAJC15	0.0859372	7.51692	4.99737	5.87163e-07	1.53184e-06	3.96797
ATG12	0.0859244	7.47405	5.0915	3.5917e-07	9.57132e-07	4.44192
CSNK1G3	0.0858852	7.30549	6.709	2.02372e-11	7.68383e-11	13.9617
PARP14	0.0856984	7.22106	8.78817	1.66823e-18	9.7885e-18	30.0071
FAM192A	0.0856484	7.29786	6.74896	1.53889e-11	5.91028e-11	14.2298
SLTM	0.0855882	7.77568	4.06753	4.77357e-05	0.0001023	-0.239707
ZNF138	0.085566	7.27003	7.29501	3.12268e-13	1.34798e-12	18.0514
RNF168	0.0855314	7.46795	5.05766	4.29001e-07	1.13274e-06	4.27054
CCNG2	0.0855167	7.39408	5.57711	2.48406e-08	7.32162e-08	7.02693
FAM120AOS	0.0854826	7.32902	6.4445	1.19211e-10	4.25359e-10	12.2274
KIAA1033	0.0854292	7.21784	8.82381	1.21585e-18	7.18736e-18	30.3193
NUP153	0.085242	7.27814	7.09113	1.38449e-12	5.71191e-12	16.5899
KAT6A	0.0852274	7.30171	6.7022	2.11985e-11	8.02957e-11	13.9163
PDE4C	0.0851952	7.15018	14.0165	2.22902e-44	3.37119e-43	89.1085
PTK2	0.085146	7.25713	7.65866	1.98314e-14	9.22697e-14	20.7602
SSR1	0.0850707	7.42027	5.46473	4.70363e-08	1.35301e-07	6.40786
CAMSAP2	0.0850676	7.36949	5.83914	5.34624e-09	1.66564e-08	8.51915
HIF1A	0.0849982	7.4083	5.48198	4.26786e-08	1.2327e-07	6.50209
GART	0.0849566	7.23054	8.44167	3.38641e-17	1.84838e-16	27.0365
ZBTB21	0.0849154	7.31118	6.47492	9.75557e-11	3.49667e-10	12.4233
STT3B	0.0848559	7.33448	6.27076	3.68269e-10	1.25875e-09	11.1259
WAC	0.0848174	7.58067	4.57529	4.79035e-06	1.14509e-05	1.95129
MAPK6	0.0847543	7.45064	5.21671	1.84344e-07	5.02878e-07	5.086
ECHDC1	0.0847208	7.33043	6.37456	1.88384e-10	6.61745e-10	11.7804
MYO10	0.0846752	7.35604	5.94213	2.87041e-09	9.159e-09	9.12432
STX16	0.0846432	7.23854	8.10443	5.6697e-16	2.89749e-15	24.259
CASP8AP2	0.0845769	7.32241	6.30222	3.009e-10	1.03743e-09	11.3231
CLN8	0.0845594	7.38111	5.63859	1.74274e-08	5.22163e-08	7.37091
LSM5	0.0845362	7.85259	4.00352	6.26809e-05	0.000132535	-0.497675
CTSC	0.0845298	7.17318	11.3666	7.9319e-30	7.92815e-29	55.8194
TNKS2	0.0845103	7.29738	6.69264	2.26281e-11	8.55063e-11	13.8524
RAB13	0.0844574	7.7843	4.07869	4.55049e-05	9.78834e-05	-0.194339
UBE2H	0.0844104	7.35389	5.97398	2.36321e-09	7.60957e-09	9.31362
RCC1	0.084406	7.21232	9.05216	1.55604e-19	9.67679e-19	32.3497
THOC1	0.0842863	7.21868	8.7315	2.75135e-18	1.59227e-17	29.5132
THG1L	0.0841834	7.22465	8.45535	3.01358e-17	1.65057e-16	27.1515
HIPK3	0.0841778	7.33916	6.09379	1.12735e-09	3.70541e-09	10.0347
ORC4	0.084142	7.30476	6.57789	4.91583e-11	1.80589e-10	13.0934
PHIP	0.084136	7.46952	4.95727	7.22041e-07	1.8653e-06	3.76875
NUDT2	0.0841097	7.26608	7.35987	1.92805e-13	8.4437e-13	18.5249
SAFB	0.0840413	7.3596	5.95773	2.61e-09	8.36178e-09	9.21691
HOXA10-AS	0.0839972	7.163	12.0986	1.49329e-33	1.70504e-32	64.3331
CLPX	0.0838855	7.28656	6.92054	4.66575e-12	1.85256e-11	15.3988
ZBTB44	0.0838691	7.2826	6.93958	4.07988e-12	1.62197e-11	15.5303
SEC31A	0.0837844	7.3961	5.53893	3.08992e-08	9.04845e-08	6.81522
CLTC	0.0837844	7.32629	6.30516	2.95245e-10	1.0196e-09	11.3416
APIP	0.0837326	7.21474	8.75703	2.19694e-18	1.28077e-17	29.7353
DPM1	0.0835241	7.79668	4.01107	6.07108e-05	0.000128799	-0.467449
OAZ2	0.0834858	7.71953	4.11751	3.84855e-05	8.34072e-05	-0.0354298
AP2M1	0.0834815	7.84548	4.02065	5.82972e-05	0.000123928	-0.429047
FAM13B	0.0834635	7.24705	7.68535	1.61181e-14	7.54917e-14	20.9641
HIVEP1	0.0834579	7.2437	7.65965	1.96809e-14	9.16367e-14	20.7676
FKBP3	0.0833467	7.5001	4.86474	1.15672e-06	2.93322e-06	3.31515
PSIP1	0.0831688	7.40287	5.3647	8.21827e-08	2.31875e-07	5.86737
SSBP1	0.083146	7.89633	3.9109	9.23225e-05	0.000191631	-0.863721
SUPT6H	0.0830878	7.27638	7.07842	1.51711e-12	6.23065e-12	16.5002
FAM84A	0.0830309	7.17282	10.9965	4.97714e-28	4.6044e-27	51.714
TPI1	0.0830259	8.52117	3.47267	0.000516645	0.00098436	-2.4797
FAM84B	0.0829972	7.29222	6.63422	3.36432e-11	1.24896e-10	13.4643
HIST1H1C	0.0829632	7.29142	6.50434	8.02918e-11	2.8959e-10	12.6137
GLO1	0.0829236	7.52047	4.76559	1.89919e-06	4.73639e-06	2.83856
HEATR1	0.0829153	7.19584	9.65668	5.27031e-22	3.75258e-21	37.9727
PRPSAP1	0.0828384	7.24348	7.8864	3.30488e-15	1.61597e-14	22.5231
DENR	0.0827576	7.39261	5.58867	2.32451e-08	6.87374e-08	7.09134
NDUFV3	0.0826986	7.3417	6.06725	1.32977e-09	4.35265e-09	9.87374
ATAD2	0.0826272	7.20077	9.33981	1.08612e-20	7.23736e-20	34.9805
TECR	0.0825504	7.84996	3.90306	9.53632e-05	0.000197427	-0.894314
BMP7	0.0823061	7.26412	7.13233	1.02802e-12	4.28026e-12	16.8819
NF1	0.0822792	7.28901	6.68112	2.44745e-11	9.22085e-11	13.7757
ISOC1	0.0822523	7.75663	3.9418	8.12078e-05	0.00016956	-0.742556
AAMDC	0.0822216	7.47863	4.90406	9.47734e-07	2.41585e-06	3.50688
ATP5J	0.0822103	8.20485	3.66437	0.000248727	0.000491635	-1.79635
GCFC2	0.0821952	7.26391	7.24463	4.52893e-13	1.93656e-12	17.6864
MAFB	0.0820498	8.20295	3.19493	0.00140128	0.00250987	-3.40466
C1orf21	0.0820353	8.22826	3.54521	0.000393385	0.000758868	-2.2254
NDUFA10	0.0820225	7.72879	4.07425	4.63791e-05	9.96287e-05	-0.212379
FBXO11	0.0818854	7.27955	6.78665	1.18692e-11	4.58908e-11	14.4841
TRMT112	0.0818669	8.47233	3.53749	0.000405066	0.000780689	-2.25273
CPSF6	0.0818404	7.3167	6.24906	4.23109e-10	1.43612e-09	10.9904
CISD2	0.0818277	7.38352	5.56718	2.62955e-08	7.73245e-08	6.97171
APC	0.0818164	7.29188	6.51097	7.6834e-11	2.77751e-10	12.6567
NDUFS2	0.081801	7.55386	4.61603	3.9412e-06	9.49274e-06	2.13818
RPS7	0.0817752	11.7394	7.59145	3.33309e-14	1.53056e-13	20.2496
MAP4K5	0.0817087	7.41347	5.25418	1.50542e-07	4.14416e-07	5.28179
SMPDL3A	0.0816993	7.55516	4.43439	9.2934e-06	2.15565e-05	1.31753
TSPAN14	0.0816691	7.25209	7.49017	7.22774e-14	3.253e-13	19.4888
ATXN10	0.0816274	7.59041	4.42127	9.87506e-06	2.28471e-05	1.25956
ATM	0.0816177	7.20454	8.97377	3.16958e-19	1.9369e-18	31.6469
TCEB1	0.0816134	7.95611	3.73009	0.000192056	0.000384173	-1.55366
TANK	0.0815401	7.35561	5.78168	7.53002e-09	2.3209e-08	8.18611
CCT7	0.0815258	7.58774	4.48542	7.32651e-06	1.71956e-05	1.54477
SNRPD3	0.0814784	7.80847	3.95029	7.83814e-05	0.000164037	-0.709079
CDC5L	0.0814549	7.53306	4.58623	4.54658e-06	1.08764e-05	2.00131
COMMD10	0.0813965	7.22654	8.24779	1.7346e-16	9.12971e-16	25.426
NCOA4	0.0813039	7.39675	5.38706	7.26059e-08	2.05495e-07	5.98733
DIAPH2	0.0812833	7.17965	10.3375	5.69259e-25	4.5954e-24	44.7346
TMA16	0.0812015	7.38136	5.47916	4.33643e-08	1.25193e-07	6.48664
TATDN1	0.0811867	7.57154	4.47155	7.8175e-06	1.83073e-05	1.48277
ARIH1	0.0811448	7.44139	5.00463	5.65496e-07	1.47897e-06	4.0042
RNF113A	0.0811326	7.28162	6.70342	2.10229e-11	7.96782e-11	13.9244
TRAM1	0.0810662	7.40522	5.30645	1.1323e-07	3.1568e-07	5.55724
AP3M2	0.0810567	7.16675	11.5902	6.10099e-31	6.31151e-30	58.3645
SRSF10	0.0810554	7.62034	4.3018	1.704e-05	3.83732e-05	0.739227
MFSD14A	0.0810197	7.38529	5.4724	4.50475e-08	1.29698e-07	6.44973
CAPZA2	0.0809741	7.76033	3.96468	7.38069e-05	0.000154924	-0.652234
NPM3	0.0809056	7.34472	5.91627	3.35865e-09	1.06472e-08	8.97142
KDM1A	0.0808627	7.25073	7.40572	1.36765e-13	6.04801e-13	18.8622
RUFY3	0.0808263	7.21567	8.50729	1.93208e-17	1.06838e-16	27.59
CREBBP	0.0807343	7.33708	5.90059	3.69332e-09	1.16789e-08	8.87898
MRPL21	0.0807303	7.41131	5.3379	9.52799e-08	2.67281e-07	5.72425
LZIC	0.0806986	7.28613	6.65683	2.88672e-11	1.07924e-10	13.6141
PPP1R12A	0.0806962	7.59478	4.29458	1.76027e-05	3.95422e-05	0.708274
RC3H1	0.0806934	7.26316	7.0029	2.60449e-12	1.05596e-11	15.9702
GMNN	0.0806761	7.31793	6.12949	9.01776e-10	2.9841e-09	10.2523
LYPLAL1	0.0806593	7.34097	5.85275	4.92724e-09	1.54116e-08	8.59853
PAWR	0.0804758	7.41464	5.15815	2.5231e-07	6.81247e-07	4.7828
PLAGL1	0.08044	7.18526	10.013	1.56181e-23	1.18529e-22	41.455
PTAR1	0.0804297	7.21294	8.55566	1.27419e-17	7.13301e-17	28.0006
FAM118A	0.0803388	7.31766	6.33413	2.449e-10	8.49909e-10	11.5241
PHB	0.0803121	7.60368	4.37764	1.20713e-05	2.76357e-05	1.06788
H2AFV	0.0802865	7.63965	4.14241	3.45396e-05	7.53969e-05	0.0672474
CHD8	0.0801927	7.28007	6.66404	2.74879e-11	1.0295e-10	13.662
MAGEF1	0.0801769	7.3266	5.94277	2.85916e-09	9.1277e-09	9.12814
RNPS1	0.0800582	7.89681	3.70699	0.000210424	0.000419459	-1.63944
POR	0.0799338	7.21823	8.3995	4.84647e-17	2.62496e-16	26.683
IARS	0.0798215	7.22043	8.35192	7.24654e-17	3.87849e-16	26.2864
FUBP1	0.0798102	7.40353	5.24678	1.56702e-07	4.30065e-07	5.24302
COMMD8	0.0798016	7.34826	5.75938	8.59336e-09	2.64094e-08	8.05772
ZNF823	0.0797068	7.24482	7.36344	1.87727e-13	8.23271e-13	18.5511
ZDHHC12	0.0796473	7.34753	5.8182	6.05927e-09	1.88131e-08	8.39739
ECM1	0.0796025	7.23056	7.6425	2.24781e-14	1.04126e-13	20.637
CCP110	0.0795324	7.23402	7.65811	1.99165e-14	9.2598e-14	20.7559
SNX3	0.079484	8.35635	3.46318	0.000535184	0.00101822	-2.51254
RARS	0.0794715	7.39491	5.3442	9.20281e-08	2.58617e-07	5.75785
CSNK2A1	0.079429	7.30519	6.24049	4.46895e-10	1.51604e-09	10.937
MAP3K4	0.0793871	7.27663	6.68199	2.43304e-11	9.17749e-11	13.7814
EIF3I	0.0793077	7.98197	3.63856	0.000275004	0.000540876	-1.89048
SFRP1	0.0792738	7.26816	6.48488	9.13363e-11	3.28303e-10	12.4877
ELF2	0.0791812	7.4775	4.72541	2.31558e-06	5.72466e-06	2.64822
NDUFS1	0.0791684	7.29567	6.37718	1.852e-10	6.51283e-10	11.797
ZFAND6	0.0791252	7.44022	4.92072	8.70638e-07	2.22739e-06	3.58855
SAMD8	0.0788825	7.25859	6.98814	2.89266e-12	1.16682e-11	15.8673
MRPL51	0.0788825	7.90035	3.73211	0.000190524	0.000381349	-1.54614
CCDC66	0.0788567	7.28378	6.56477	5.36755e-11	1.96614e-10	13.0074
SLC39A7	0.0787951	7.26363	6.95747	3.59519e-12	1.44054e-11	15.6542
SEC11A	0.078782	7.59796	4.28477	1.83972e-05	4.11954e-05	0.666232
FAM208B	0.0787578	7.23086	7.75101	9.64812e-15	4.57636e-14	21.4688
SLC20A2	0.0787556	7.30233	6.23547	4.61451e-10	1.55958e-09	10.9058
IRF2	0.0786501	7.34446	5.60551	2.10987e-08	6.26828e-08	7.18536
C14orf166	0.0786199	8.18579	3.48589	0.00049179	0.000938414	-2.43374
AR	0.0785806	7.27585	6.78322	1.21536e-11	4.6962e-11	14.4609
CCDC137	0.0784961	7.48515	4.62324	3.80676e-06	9.2004e-06	2.17144
ZRANB1	0.0784189	7.26479	6.81142	9.99934e-12	3.88033e-11	14.652
WDR45B	0.0783421	7.47896	4.6613	3.16688e-06	7.71274e-06	2.34785
LAMB3	0.0783069	7.59321	4.20054	2.67682e-05	5.91252e-05	0.309406
RCOR3	0.0782801	7.2495	7.17592	7.48922e-13	3.14925e-12	17.1927
MTUS1	0.0782614	7.37113	5.40574	6.54431e-08	1.86053e-07	6.08791
VPS13A	0.0781685	7.29683	6.18516	6.35107e-10	2.12833e-09	10.5942
ATP10D	0.07812	7.22134	8.08733	6.52111e-16	3.31655e-15	24.1212
PRR14L	0.0781124	7.24978	7.08145	1.48434e-12	6.10401e-12	16.5216
ZC3H18	0.0780761	7.23902	7.48662	7.42523e-14	3.33951e-13	19.4623
FRMD6	0.078024	7.2563	6.91011	5.0207e-12	1.98975e-11	15.3269
ATF1	0.078014	7.43003	4.89439	9.95463e-07	2.53343e-06	3.4596
SHOC2	0.0779959	7.33333	5.73327	1.00247e-08	3.06448e-08	7.908
FEM1B	0.0779871	7.30486	6.08871	1.16356e-09	3.81849e-09	10.0039
ALKBH2	0.0779055	7.3986	5.15385	2.58159e-07	6.95855e-07	4.76067
PON2	0.0778194	7.20648	8.58591	9.80971e-18	5.54048e-17	28.2586
C5orf15	0.0777254	7.35994	5.49043	4.06898e-08	1.17902e-07	6.54834
CCNC	0.0777039	7.49267	4.62029	3.86116e-06	9.31412e-06	2.15784
HMGB1	0.0777006	9.79046	4.00536	6.21965e-05	0.000131687	-0.490333
MYSM1	0.0776626	7.2488	7.01979	2.30895e-12	9.40349e-12	16.0883
AIG1	0.0776569	7.26631	6.79865	1.09243e-11	4.22893e-11	14.5653
SRPK1	0.0775604	7.31378	6.06055	1.3862e-09	4.52802e-09	9.83324
FARP1	0.0775057	7.14193	14.8706	1.07939e-49	1.85872e-48	101.284
EIF1B	0.077474	7.97379	3.43996	0.000583248	0.00110428	-2.59261
SLC44A1	0.0774307	7.48194	4.54764	5.46381e-06	1.30019e-05	1.82537
MCM4	0.077401	7.28335	6.37337	1.89852e-10	6.66448e-10	11.7728
EML4	0.0773919	7.45228	4.78338	1.73872e-06	4.35333e-06	2.92336
NDUFS5	0.0773381	8.70301	3.39347	0.000691761	0.0012958	-2.75129
MED6	0.0772872	7.35552	5.45906	4.85619e-08	1.39563e-07	6.37693
MRPL50	0.077254	7.50675	4.52132	6.1886e-06	1.46716e-05	1.70618
NCOR1	0.0772532	7.82925	3.65171	0.000261305	0.000515372	-1.8426
HMGN5	0.0772022	7.23611	7.23345	4.91654e-13	2.09383e-12	17.6058
NIPSNAP3A	0.0771417	7.28187	6.35558	2.13119e-10	7.44916e-10	11.6599
ZNF430	0.0771019	7.31858	5.8385	5.36658e-09	1.67115e-08	8.51546
METTL5	0.0771002	7.55182	4.3938	1.12085e-05	2.57723e-05	1.13864
ZNF37A	0.0770929	7.20332	8.51772	1.76662e-17	9.81164e-17	27.6783
PWWP2A	0.0770792	7.41619	4.95407	7.34e-07	1.89388e-06	3.75293
DIDO1	0.0770445	7.29897	6.09024	1.15256e-09	3.78631e-09	10.0131
DNM1L	0.0769665	7.28611	6.32712	2.56243e-10	8.86362e-10	11.4799
KDM4A	0.0769527	7.23499	7.42282	1.20265e-13	5.33323e-13	18.9885
AKR1C1	0.0769517	7.14433	14.2923	4.62614e-46	7.22065e-45	92.9631
FAM179B	0.0768469	7.23926	7.29514	3.11986e-13	1.34769e-12	18.0522
SNAP23	0.0767398	7.34708	5.48621	4.16731e-08	1.20476e-07	6.5252
USO1	0.0766913	7.347	5.51977	3.44579e-08	1.00498e-07	6.70951
IBTK	0.0766251	7.25486	6.9152	4.8445e-12	1.92233e-11	15.3619
SVIP	0.0765852	7.17185	10.2061	2.2024e-24	1.73806e-23	43.3946
HDDC2	0.0765788	7.55854	4.30417	1.68587e-05	3.80054e-05	0.749418
ACTR2	0.0765482	7.59619	4.08825	4.36711e-05	9.40985e-05	-0.155336
TRMT13	0.0765181	7.19281	9.12413	8.05387e-20	5.12423e-19	33.0004
DGKH	0.076468	7.21613	7.87767	3.54301e-15	1.72974e-14	22.4546
ZC3H14	0.076452	7.33683	5.61123	2.04145e-08	6.06786e-08	7.21735
MIEN1	0.0764421	7.42908	4.92976	8.31363e-07	2.13293e-06	3.63299
HMGB3	0.0764408	7.26108	6.72858	1.76988e-11	6.74834e-11	14.0929
C19orf70	0.0764282	7.6063	4.13253	3.60575e-05	7.85211e-05	0.0264176
MEST	0.0763809	7.12849	19.9528	1.5431e-87	5.09304e-86	188.108
PDZD8	0.0763724	7.24908	6.97441	3.18877e-12	1.283e-11	15.7718
NKTR	0.0763608	7.55038	4.18944	2.81105e-05	6.18959e-05	0.262897
AKR1C2	0.076314	7.15869	11.7288	1.21408e-31	1.29959e-30	59.9668
FAM200B	0.0762893	7.45024	4.61548	3.95166e-06	9.51432e-06	2.13564
TRIM38	0.0762276	7.27374	6.39226	1.6786e-10	5.93266e-10	11.893
ENOPH1	0.0761958	7.40911	4.96119	7.07626e-07	1.82955e-06	3.78818
FKBPL	0.0761955	7.52757	4.34337	1.41154e-05	3.21183e-05	0.918679
JMJD6	0.0761507	7.65103	3.8615	0.000113125	0.000232298	-1.05546
ICE2	0.0761397	7.2425	7.14339	9.48803e-13	3.96607e-12	16.9606
PHACTR2	0.0761277	7.18658	9.11708	8.5934e-20	5.45655e-19	32.9363
ATF7	0.0759928	7.24106	7.12728	1.06631e-12	4.43386e-12	16.846
ZNF22	0.0759855	7.2978	6.03347	1.63924e-09	5.32438e-09	9.66989
DTWD1	0.0759745	7.30978	5.86013	4.71372e-09	1.47656e-08	8.64163
MDM2	0.0759086	7.22336	7.61846	2.70688e-14	1.25025e-13	20.4542
GLYR1	0.0758817	7.2406	7.19312	6.60606e-13	2.79084e-12	17.3158
DYNC1LI2	0.0758762	7.51675	4.34995	1.36993e-05	3.12274e-05	0.947213
KIAA1551	0.0758033	7.2886	6.15568	7.64921e-10	2.54052e-09	10.4128
CLCN3	0.0757834	7.24194	7.19528	6.50281e-13	2.74905e-12	17.3313
LYRM2	0.0757509	7.2871	6.20937	5.44769e-10	1.83335e-09	10.7438
MRPL32	0.0757263	7.5639	4.23695	2.27814e-05	5.05129e-05	0.462775
OSBPL8	0.0755018	7.85084	3.50347	0.000460466	0.000881297	-2.37237
SYNGR1	0.0754555	7.31126	5.87366	4.34504e-09	1.3658e-08	8.72086
VPS25	0.0754268	7.32902	5.73464	9.94396e-09	3.04126e-08	7.91586
PPP4R2	0.075418	7.52668	4.31554	1.60146e-05	3.61927e-05	0.798358
SRD5A3	0.0754052	7.19501	9.04576	1.6494e-19	1.02173e-18	32.2921
FAM13A	0.0752825	7.1994	8.506	1.95359e-17	1.07933e-16	27.5791
ASCC3	0.0752794	7.28629	6.20618	5.55912e-10	1.86986e-09	10.7241
ATAD1	0.0752588	7.27686	6.3456	2.27361e-10	7.93386e-10	11.5967
TALDO1	0.0752333	7.66437	3.98715	6.71624e-05	0.000141398	-0.563015
GTF3C1	0.0752082	7.25474	6.73333	1.71326e-11	6.54031e-11	14.1247
RPAP2	0.0752002	7.27894	6.26667	3.78062e-10	1.29083e-09	11.1003
GPATCH8	0.075164	7.43703	4.69707	2.66061e-06	6.53753e-06	2.51493
CRIPT	0.0751125	7.30454	6.01704	1.81412e-09	5.88033e-09	9.57114
LINC01420	0.075101	7.49083	4.48139	7.46611e-06	1.75167e-05	1.52673
EXTL2	0.0750884	7.20077	8.52922	1.60021e-17	8.9344e-17	27.7759
NEDD4L	0.0750594	7.24516	6.94373	3.96203e-12	1.5771e-11	15.559
HNRNPK	0.0750586	8.82344	3.25812	0.00112382	0.00203883	-3.20099
GAPDH	0.0750053	10.3452	3.76332	0.000168257	0.000338706	-1.42931
RABGAP1	0.0749883	7.24062	7.04735	1.89616e-12	7.74724e-12	16.2814
CFDP1	0.0749852	7.43192	4.71031	2.49366e-06	6.14638e-06	2.57711
SRRM1	0.0748937	8.39197	3.16721	0.00154193	0.00274395	-3.49277
CYC1	0.0747919	7.76229	3.68319	0.000231071	0.000458828	-1.72729
ETS1	0.0747189	7.16738	10.5288	7.69373e-26	6.49203e-25	46.7174
AKR1B10	0.0746843	7.13121	17.8072	2.84834e-70	7.16268e-69	148.476
RAPGEFL1	0.074678	7.28469	6.14859	7.99864e-10	2.6524e-09	10.3692
CDK5RAP2	0.0746757	7.21721	7.74313	1.0263e-14	4.86073e-14	21.4081
AKAP8	0.0746516	7.33273	5.50623	3.72093e-08	1.08064e-07	6.63503
MTIF2	0.0746053	7.25629	6.68363	2.40598e-11	9.08081e-11	13.7924
EP300	0.0745958	7.28317	6.15966	7.46015e-10	2.48162e-09	10.4372
MYO6	0.074571	7.28974	6.03374	1.63655e-09	5.31836e-09	9.67149
KRTDAP	0.0745606	7.86017	3.59133	0.000329957	0.000642772	-2.06104
ZC3H7A	0.0745323	7.2259	7.44554	1.01338e-13	4.51918e-13	19.1567
SDE2	0.0744906	7.25259	6.70628	2.06161e-11	7.81834e-11	13.9436
AKAP13	0.074479	7.37509	5.0739	3.9399e-07	1.04552e-06	4.35265
TRAK1	0.0744407	7.37312	5.07979	3.81995e-07	1.01582e-06	4.38248
NOP58	0.0743829	7.54345	4.16069	3.18903e-05	6.9758e-05	0.143031
ODF2L	0.0743594	7.2742	6.29889	3.07416e-10	1.05932e-09	11.3022
CLEC11A	0.0743345	7.20265	8.23599	1.91361e-16	1.00385e-15	25.3292
STAT1	0.0742423	7.24212	6.88412	6.02523e-12	2.3745e-11	15.1482
AAK1	0.0742186	7.2415	7.01056	2.4662e-12	1.00117e-11	16.0237
NPAT	0.0742049	7.24236	6.84677	7.82119e-12	3.05566e-11	14.8926
MRPS30	0.0741978	7.35065	5.34575	9.12496e-08	2.56543e-07	5.76608
KIF20B	0.0741585	7.28787	5.84325	5.21622e-09	1.62833e-08	8.54309
C9orf78	0.0740954	7.65252	3.8092	0.000139923	0.000283833	-1.25579
RYBP	0.0740284	7.41286	4.73383	2.22166e-06	5.49919e-06	2.68796
BOC	0.0740037	7.35123	5.21714	1.83918e-07	5.01934e-07	5.08823
COMMD2	0.0740006	7.27631	6.23989	4.48614e-10	1.52106e-09	10.9333
ZCCHC8	0.0739151	7.23435	7.14408	9.44055e-13	3.94883e-12	16.9655
RP11-1094M14.11	0.0738738	7.2453	6.84259	8.05262e-12	3.14414e-11	14.864
KRTCAP3	0.0737945	7.3446	5.40403	6.60692e-08	1.87708e-07	6.07869
TULP3	0.0737899	7.26507	6.41699	1.42806e-10	5.06981e-10	12.0509
CRYZ	0.0737784	7.21382	7.85885	4.11591e-15	2.00481e-14	22.3071
LRBA	0.0736846	7.25048	6.70862	2.02893e-11	7.69899e-11	13.9592
LYPLA1	0.0736194	7.45291	4.58801	4.50796e-06	1.07881e-05	2.00947
STK38L	0.0736137	7.22868	7.24844	4.40375e-13	1.88558e-12	17.7139
C1GALT1	0.0735415	7.30793	5.72341	1.06229e-08	3.23796e-08	7.85169
DNAJC19	0.073541	7.45356	4.5969	4.3203e-06	1.03664e-05	2.0502
ACBD6	0.073326	7.31065	5.75553	8.79109e-09	2.69908e-08	8.03561
SFT2D1	0.0732863	7.41637	4.76562	1.89888e-06	4.73639e-06	2.83871
MINA	0.073276	7.23676	7.10269	1.27371e-12	5.26515e-12	16.6717
PTEN	0.073258	7.29667	5.86093	4.69116e-09	1.47022e-08	8.64629
TRIM16	0.0732576	7.18929	8.96729	3.36078e-19	2.04974e-18	31.5891
C5orf24	0.0732382	7.28231	6.11901	9.62951e-10	3.17824e-09	10.1883
GNG12	0.0732283	7.82428	3.42627	0.000613431	0.00115659	-2.63956
CRBN	0.0731728	7.50156	4.24912	2.15799e-05	4.80169e-05	0.514328
MIS18BP1	0.0731535	7.33896	5.26975	1.38336e-07	3.81977e-07	5.36355
UTP14A	0.0730636	7.22196	7.56579	4.05896e-14	1.8585e-13	20.0559
ADAM10	0.0730088	7.23714	6.89227	5.69076e-12	2.24959e-11	15.2042
GNPTAB	0.0730002	7.26486	6.3795	1.82421e-10	6.42939e-10	11.8118
GCLC	0.072982	7.28044	6.0027	1.98146e-09	6.40965e-09	9.4852
SRSF7	0.0729589	8.13952	3.15236	0.00162247	0.00287758	-3.53963
ZNHIT6	0.0729322	7.21919	7.60802	2.93377e-14	1.35111e-13	20.3751
CCNG1	0.0728094	7.49481	4.24534	2.19458e-05	4.87624e-05	0.498333
DDAH2	0.0727624	7.3657	5.08643	3.6888e-07	9.81356e-07	4.41619
MRPL18	0.0727423	7.7573	3.5668	0.000362389	0.000700995	-2.14871
NFE2L2	0.0725211	8.59345	2.99655	0.0027346	0.00471029	-4.01822
BDKRB1	0.0725092	7.31759	5.10965	3.26377e-07	8.73786e-07	4.53431
MAP2K1	0.0724844	7.25741	6.45678	1.0996e-10	3.92794e-10	12.3063
NASP	0.0724829	7.87722	3.34319	0.000830054	0.00153713	-2.92046
CUL5	0.0724787	7.37547	4.98001	6.42279e-07	1.66535e-06	3.88152
AK6	0.0724475	7.43819	4.53478	5.80705e-06	1.37877e-05	1.76707
TMEM30A	0.072443	7.27341	6.1502	7.91789e-10	2.62837e-09	10.3791
ZBED1	0.0723742	7.24599	6.73875	1.65068e-11	6.31283e-11	14.1612
NDUFB8	0.0723688	7.83033	3.47183	0.000518263	0.000987146	-2.48261
KCTD1	0.0723619	7.52418	4.13072	3.63426e-05	7.90876e-05	0.0189412
RERE	0.0722558	7.29139	5.86277	4.63934e-09	1.4547e-08	8.6571
RPAP3	0.0722004	7.24459	6.73925	1.6451e-11	6.29908e-11	14.1645
MRPL1	0.0721714	7.34344	5.20602	1.95263e-07	5.3175e-07	5.03039
LGR4	0.0721522	7.257	6.39482	1.65081e-10	5.8377e-10	11.9093
PTGS2	0.0720213	7.26399	5.84284	5.22904e-09	1.63153e-08	8.54071
SUCO	0.0719889	7.26469	6.29284	3.19607e-10	1.10013e-09	11.2642
JMY	0.0719064	7.23068	7.0126	2.43055e-12	9.87331e-12	16.038
PLRG1	0.0718632	7.28795	5.90082	3.68819e-09	1.16685e-08	8.88033
MTF2	0.071846	7.35134	5.10503	3.34434e-07	8.94601e-07	4.51078
SMAD3	0.0718305	7.36173	4.99651	5.89769e-07	1.53675e-06	3.9637
TUBB	0.0717815	9.49311	3.36654	0.000762913	0.00142319	-2.84221
PRKCI	0.071727	7.26969	6.15932	7.47621e-10	2.48566e-09	10.4351
TGOLN2	0.0717024	7.40355	4.73705	2.18665e-06	5.41704e-06	2.70322
C2orf49	0.0716817	7.2515	6.51318	7.57131e-11	2.74168e-10	12.671
C16orf72	0.0715847	7.41142	4.62077	3.85223e-06	9.29612e-06	2.16006
TOPBP1	0.0715846	7.25483	6.47897	9.498e-11	3.4082e-10	12.4494
KIF2A	0.0715355	7.26394	6.2363	4.59e-10	1.55295e-09	10.911
UBA6	0.0714259	7.35159	5.07348	3.94865e-07	1.04741e-06	4.35051
PHF13	0.0714191	7.42417	4.49276	7.07855e-06	1.6663e-05	1.57769
PPHLN1	0.0711121	7.63193	3.72671	0.000194646	0.000389107	-1.56624
SKAP2	0.0710234	7.26306	6.14991	7.93249e-10	2.63184e-09	10.3773
SHPRH	0.0710125	7.27316	6.00771	1.92133e-09	6.22467e-09	9.51521
RPP25L	0.0708558	7.23943	6.84976	7.66018e-12	2.99646e-11	14.913
IFT74	0.0708498	7.2971	5.65228	1.60962e-08	4.83878e-08	7.44806
TRAK2	0.0708363	7.1908	8.39812	4.90356e-17	2.6491e-16	26.6715
CD99	0.0707282	7.95634	3.21416	0.00131079	0.00235912	-3.34309
RPA3	0.0706303	7.43946	4.4657	8.03384e-06	1.87862e-05	1.45668
CEP104	0.0706182	7.24193	6.64154	3.20172e-11	1.19209e-10	13.5128
ZC3HAV1	0.0705998	7.25595	6.34183	2.32996e-10	8.11261e-10	11.5728
SSPN	0.0705762	7.22261	6.95712	3.60428e-12	1.44203e-11	15.6517
MRPS28	0.0705645	7.2692	6.096	1.11191e-09	3.65845e-09	10.0481
NOC3L	0.0705098	7.32695	5.27652	1.33332e-07	3.69124e-07	5.39918
ITPRIP	0.0704595	7.28281	5.72514	1.05153e-08	3.20672e-08	7.86157
GALNT3	0.0704583	7.21718	7.43351	1.10961e-13	4.94141e-13	19.0676
NUB1	0.0704237	7.3899	4.68779	2.7839e-06	6.82989e-06	2.47147
HDAC1	0.0704216	7.38122	4.83429	1.34831e-06	3.40136e-06	3.16776
HOMER1	0.0704091	7.23008	6.74596	1.57096e-11	6.0298e-11	14.2096
RB1	0.0703859	7.20075	7.93656	2.21204e-15	1.09172e-14	22.9183
CAPN2	0.0703538	7.26801	6.08303	1.20548e-09	3.954e-09	9.96937
NUMB	0.0702495	7.28365	5.80215	6.66762e-09	2.06514e-08	8.30436
TIPRL	0.0702266	7.4184	4.55752	5.2134e-06	1.24294e-05	1.87027
CNOT1	0.0701716	7.25832	6.27567	3.56866e-10	1.22373e-09	11.1566
CUL4A	0.0701548	7.33178	5.15786	2.52692e-07	6.81989e-07	4.78134
MZT2A	0.0701433	7.74627	3.46723	0.000527205	0.00100388	-2.49855
STRAP	0.0701191	7.66695	3.64789	0.000265225	0.00052229	-1.85655
TUBGCP2	0.0699761	7.32588	5.24798	1.55689e-07	4.27656e-07	5.24929
SOSTDC1	0.0698745	7.13392	15.7512	1.71867e-55	3.42491e-54	114.574
BNIP2	0.0698218	7.44722	4.30908	1.6489e-05	3.71987e-05	0.770538
ZMYM5	0.0698213	7.34882	4.95303	7.3794e-07	1.90249e-06	3.74778
CAPN7	0.0697843	7.27272	5.9099	3.49097e-09	1.10611e-08	8.93381
VPS41	0.0697707	7.22217	7.09073	1.38844e-12	5.7245e-12	16.5871
MAPK14	0.0697218	7.30204	5.47411	4.4616e-08	1.28573e-07	6.45906
RHOT1	0.0697116	7.30182	5.51964	3.44841e-08	1.00518e-07	6.70877
CFAP97	0.0696954	7.55803	3.86848	0.00010994	0.000226051	-1.02853
MBTD1	0.0696826	7.21091	7.39425	1.4907e-13	6.58297e-13	18.7776
WDR48	0.0696767	7.24994	6.3671	1.97755e-10	6.93128e-10	11.7329
SUCLG1	0.0696676	7.49957	4.16895	3.0758e-05	6.73975e-05	0.177371
CNOT4	0.0695497	7.44164	4.33147	1.48998e-05	3.37818e-05	0.867122
PRPF40A	0.0695404	7.81101	3.29761	0.000977175	0.00178557	-3.07165
AHCY	0.0695194	7.33357	5.17516	2.30399e-07	6.23682e-07	4.87054
CDC16	0.06944	7.28181	5.74117	9.56887e-09	2.93362e-08	7.95322
MLEC	0.0694323	7.43622	4.39135	1.13356e-05	2.60362e-05	1.12788
PIM1	0.0693876	7.58243	3.69925	0.000216947	0.000432052	-1.6681
NIN	0.0693518	7.24082	6.49182	8.72404e-11	3.13759e-10	12.5325
RIOK2	0.0693027	7.28579	5.69446	1.25884e-08	3.81322e-08	7.68677
RBM3	0.0692101	8.85943	3.02665	0.00247664	0.00428576	-3.92766
HMGN1	0.0690293	8.56744	2.9703	0.00297943	0.00510701	-4.09648
TMEM14A	0.0689297	7.30294	5.48811	4.12272e-08	1.19241e-07	6.53562
CYBA	0.068892	7.2125	7.44943	9.84014e-14	4.39443e-13	19.1856
DHX32	0.0688714	7.24724	6.41308	1.46505e-10	5.19242e-10	12.0259
LAMTOR2	0.0688639	7.47252	4.24807	2.16809e-05	4.82076e-05	0.509888
ATF6	0.06885	7.31195	5.32837	1.00404e-07	2.81282e-07	5.67356
PDS5B	0.0688427	7.30727	5.30485	1.14229e-07	3.18325e-07	5.54874
ARL6IP1	0.0687902	7.81775	3.14578	0.00165941	0.00293981	-3.56034
BTG1	0.0687676	10.1072	2.9046	0.00368214	0.00620412	-4.2893
ITPA	0.0687633	7.39768	4.6448	3.43056e-06	8.3261e-06	2.27117
MCC	0.0686994	7.28207	5.64116	1.71693e-08	5.14672e-08	7.3854
PCID2	0.0686187	7.28054	5.71463	1.11854e-08	3.39961e-08	7.80156
TRAP1	0.0686165	7.28505	5.77013	8.06365e-09	2.48175e-08	8.11956
GBAS	0.0685719	7.50661	3.98978	6.64229e-05	0.000140027	-0.552542
SYTL1	0.0685006	7.63322	3.58511	0.000337911	0.000656451	-2.08332
PLLP	0.06849	7.33981	4.98285	6.32911e-07	1.64174e-06	3.89567
HAUS1	0.0684777	7.27262	5.84021	5.31193e-09	1.65576e-08	8.52541
TSR1	0.0684513	7.30166	5.41986	6.04885e-08	1.72354e-07	6.16416
VGLL4	0.068383	7.56468	3.73173	0.00019081	0.0003818	-1.54754
ERGIC2	0.0683451	7.50573	4.00781	6.15563e-05	0.000130462	-0.480541
FAM162A	0.0682873	7.98874	3.07725	0.00209262	0.00365416	-3.77336
FAM83C	0.0682798	7.19867	7.79008	7.09541e-15	3.39604e-14	21.7712
DECR1	0.068274	7.54791	3.88697	0.000101904	0.000210348	-0.956925
EMP3	0.0682521	7.29611	5.27383	1.35298e-07	3.74404e-07	5.38502
NXT1	0.06821	7.73977	3.3453	0.000823768	0.00152593	-2.91341
PEG10	0.0681642	7.12108	21.6559	1.45194e-102	6.01368e-101	222.616
MET	0.0681531	7.31832	5.19496	2.07216e-07	5.63332e-07	4.97298
CRTAP	0.0681504	7.50923	3.92414	8.73945e-05	0.000182018	-0.811919
ORC6	0.0681115	7.17919	8.6788	4.37008e-18	2.5039e-17	29.0565
LSM6	0.0681041	7.44794	4.28804	1.8129e-05	4.06667e-05	0.680218
RAP1B	0.068067	7.31348	5.26127	1.44865e-07	3.99309e-07	5.31895
CWC22	0.0680557	7.32041	5.10411	3.36068e-07	8.98591e-07	4.50608
QDPR	0.068031	7.26209	6.00761	1.9225e-09	6.22528e-09	9.51462
TTC14	0.0679784	7.20366	7.51561	5.95647e-14	2.69615e-13	19.6789
API5	0.0679641	7.28456	5.6014	2.16039e-08	6.40936e-08	7.16239
PHYHD1	0.0679089	7.42679	4.29523	1.75519e-05	3.9442e-05	0.711028
LAGE3	0.0677875	7.35968	4.8639	1.16162e-06	2.94446e-06	3.31109
GSE1	0.0676201	7.2335	6.51104	7.67993e-11	2.77751e-10	12.6571
TCEB3	0.0676085	7.39964	4.47024	7.86566e-06	1.83997e-05	1.4769
FNBP1	0.0676001	7.31741	5.14223	2.74613e-07	7.38321e-07	4.70101
NGLY1	0.067541	7.20433	7.55592	4.37798e-14	1.99879e-13	19.9815
VCPKMT	0.0675286	7.27615	5.63378	1.79197e-08	5.35899e-08	7.34387
MED4	0.0675229	7.69178	3.41379	0.000642218	0.00120764	-2.68222
XIAP	0.0675036	7.32257	5.06391	4.15204e-07	1.09768e-06	4.30207
ETFDH	0.0672752	7.3767	4.5214	6.18628e-06	1.46716e-05	1.70654
FNTA	0.0671774	7.52943	3.86293	0.000112466	0.00023102	-1.04995
DDX21	0.067147	7.82186	3.1664	0.0015462	0.00275078	-3.49532
THOC3	0.0671221	7.28048	5.71529	1.11419e-08	3.38964e-08	7.80534
MFSD2A	0.0670959	7.89301	3.06829	0.00215636	0.00376131	-3.80087
RMDN1	0.0670908	7.24852	6.16967	7.00365e-10	2.33836e-09	10.4988
CNTLN	0.0670677	7.19085	7.95781	1.86478e-15	9.24655e-15	23.0865
MED17	0.067032	7.32355	5.00037	5.7811e-07	1.51009e-06	3.98294
IMPACT	0.0670269	7.22124	6.80336	1.05737e-11	4.0982e-11	14.5973
ASXL2	0.0670125	7.25203	6.06637	1.33704e-09	4.3742e-09	9.86843
TMEM126B	0.0669559	7.30552	5.34379	9.22405e-08	2.59099e-07	5.75562
PSPC1	0.0669162	7.29263	5.40319	6.63773e-08	1.88456e-07	6.07418
METAP2	0.0669109	7.87337	3.09212	0.00199068	0.00349154	-3.72756
TMEM40	0.0668795	7.18393	8.45057	3.13903e-17	1.71779e-16	27.1113
VAPA	0.0668736	8.61282	2.89151	0.00383895	0.00645118	-4.32719
C9orf85	0.0668641	7.23763	6.44104	1.2196e-10	4.34924e-10	12.2051
QTRT1	0.0667261	7.36741	4.62879	3.70618e-06	8.96756e-06	2.1971
ALDH7A1	0.0666779	7.47422	4.03388	5.51108e-05	0.00011747	-0.375822
NOP14	0.0666297	7.26998	5.79868	6.80661e-09	2.1051e-08	8.2843
MDM4	0.0665995	7.35668	4.59482	4.36345e-06	1.04621e-05	2.04068
OCIAD2	0.0665102	7.68608	3.35233	0.000803155	0.00149211	-2.88991
SHMT2	0.0665093	7.29411	5.41081	6.36212e-08	1.81118e-07	6.11525
RASSF6	0.0665059	7.28792	5.3089	1.11727e-07	3.119e-07	5.57017
MSI2	0.0664185	7.23646	6.33258	2.47357e-10	8.57028e-10	11.5144
ZNF44	0.066322	7.21764	6.80377	1.05438e-11	4.08912e-11	14.6
COPS5	0.0662952	7.45498	4.12103	3.79028e-05	8.22568e-05	-0.0209516
CAMSAP1	0.0661821	7.19432	7.74579	1.00511e-14	4.76395e-14	21.4286
SNHG19	0.0661078	7.24777	6.17339	6.84107e-10	2.28529e-09	10.5217
ATXN3	0.0659605	7.27786	5.57385	2.53097e-08	7.45642e-08	7.00878
SEP15	0.0659527	7.81951	3.18321	0.00145925	0.0026056	-3.44201
FUNDC1	0.0659165	7.30752	5.1781	2.26805e-07	6.14476e-07	4.88573
EHBP1	0.0658761	7.30464	5.20835	1.92835e-07	5.25588e-07	5.04248
SEL1L	0.0658305	7.2554	5.91753	3.33308e-09	1.05714e-08	8.97886
ZNHIT3	0.0657718	7.48175	3.9808	6.89789e-05	0.000145078	-0.588259
PCMTD2	0.0657663	7.25361	5.88518	4.05365e-09	1.27801e-08	8.7884
CBR4	0.0657357	7.27497	5.56521	2.65937e-08	7.81652e-08	6.96077
GNA13	0.0657199	7.24799	5.99392	2.09127e-09	6.75453e-09	9.43267
SNRPB	0.065646	8.3017	2.86374	0.00419209	0.00700191	-4.40706
RNMT	0.0656396	7.54033	3.69709	0.000218794	0.000435596	-1.67606
PIGF	0.0655647	7.24098	6.23568	4.60813e-10	1.55826e-09	10.9071
DNAJC3	0.0654524	7.42776	4.10306	4.09692e-05	8.86082e-05	-0.0947645
PWP1	0.0654306	7.47834	3.9365	8.30208e-05	0.000173231	-0.763419
RBX1	0.0654108	8.09541	2.96469	0.00303425	0.00519396	-4.11311
TMCO1	0.0654066	7.52375	3.76465	0.000167363	0.000337227	-1.4243
UBA2	0.0653705	7.47215	3.95592	7.65599e-05	0.000160384	-0.686856
SAR1B	0.0653395	7.25908	5.8858	4.03856e-09	1.27389e-08	8.79202
ELMSAN1	0.0653221	7.43668	3.99926	6.3818e-05	0.000134895	-0.514688
BIRC2	0.0653029	7.34564	4.65017	3.34254e-06	8.1187e-06	2.29609
NMT1	0.0652946	7.28382	5.44855	5.15149e-08	1.47715e-07	6.31973
KREMEN1	0.0652828	7.24021	6.17635	6.71477e-10	2.24428e-09	10.5399
RGS14	0.0652699	7.46482	3.90489	9.46456e-05	0.000196131	-0.887183
TMEM263	0.0652388	7.29456	5.17407	2.31748e-07	6.27065e-07	4.8649
GGH	0.0652209	7.25169	5.93714	2.95878e-09	9.43149e-09	9.0948
ZNF431	0.0652069	7.22689	6.52458	7.01877e-11	2.54742e-10	12.7451
HBP1	0.0651558	7.64791	3.34225	0.000832871	0.00154144	-2.92361
LSM12	0.0651466	7.34264	4.75729	1.97882e-06	4.92335e-06	2.79911
DCAF13	0.0651163	7.38421	4.45129	8.59204e-06	2.00029e-05	1.39249
NUDT21	0.0650925	7.35383	4.65971	3.19137e-06	7.76562e-06	2.34047
AP1S1	0.0650184	7.46128	3.99126	6.60087e-05	0.00013934	-0.546623
TERF1	0.0649102	7.42499	4.09059	4.32338e-05	9.32515e-05	-0.145794
TBC1D23	0.0648424	7.2716	5.49105	4.05493e-08	1.17548e-07	6.55169
RPS8	0.0648251	12.4126	6.29191	3.21525e-10	1.10494e-09	11.2584
GTPBP4	0.0647924	7.3403	4.78247	1.74661e-06	4.37136e-06	2.91901
SMARCE1	0.0646726	7.50083	3.75398	0.000174651	0.000350909	-1.46438
TAF4B	0.0646644	7.28784	5.10529	3.33989e-07	8.93789e-07	4.51206
NUDT5	0.0645882	7.40538	4.27382	1.93235e-05	4.31933e-05	0.619454
SEMA3C	0.0645315	7.15218	10.5321	7.42869e-26	6.27675e-25	46.7521
PICALM	0.0645255	7.3891	4.28629	1.82719e-05	4.09438e-05	0.67274
PKNOX1	0.0645112	7.23958	6.06369	1.35947e-09	4.44528e-09	9.85222
GRHL2	0.0644958	7.22025	6.54773	6.01512e-11	2.19068e-10	12.896
EZH2	0.0644615	7.21133	6.83265	8.62886e-12	3.36085e-11	14.7964
TSPAN3	0.0644497	7.39066	4.2913	1.7865e-05	4.01172e-05	0.694186
SUCLG2	0.0644095	7.4074	4.2054	2.62002e-05	5.79311e-05	0.329796
RNF11	0.0644046	7.5693	3.50661	0.000455072	0.0008715	-2.36138
NAA15	0.0643469	7.403	4.24046	2.24285e-05	4.97652e-05	0.47763
PURA	0.0643367	7.41599	4.1223	3.76952e-05	8.18343e-05	-0.0157396
ECI2	0.0642479	7.27721	5.44309	5.31144e-08	1.51889e-07	6.2901
MRPL47	0.0642255	7.43507	4.11732	3.85184e-05	8.345e-05	-0.0362418
AURKAIP1	0.0642228	7.78407	3.1821	0.00146484	0.00261484	-3.44553
ATAD2B	0.0641496	7.19559	7.39181	1.51814e-13	6.69015e-13	18.7596
SLC25A39	0.0640549	7.38823	4.34309	1.41334e-05	3.21477e-05	0.917465
PGM2	0.0639446	7.21509	6.80266	1.06249e-11	4.11554e-11	14.5925
MTR	0.063903	7.24895	5.83231	5.56919e-09	1.7317e-08	8.47941
FAM136A	0.0638812	7.28594	5.29277	1.22027e-07	3.3931e-07	5.48486
TIMM8B	0.0638793	7.57157	3.57234	0.000354813	0.000687178	-2.12896
ARL6IP4	0.0638306	8.19101	2.80149	0.00509263	0.00841293	-4.58322
MBTPS1	0.0638123	7.26033	5.64264	1.7023e-08	5.10529e-08	7.3937
SUCLA2	0.0637724	7.31707	4.90663	9.35428e-07	2.38543e-06	3.51946
RNF213	0.0637535	7.3059	5.06568	4.11364e-07	1.08844e-06	4.31103
PUS7L	0.0637486	7.28511	5.27362	1.35459e-07	3.74521e-07	5.38387
ZNF131	0.0637472	7.43408	4.00579	6.20842e-05	0.000131493	-0.488623
DPP6	0.0636976	7.14055	12.6018	3.03893e-36	3.77602e-35	70.4883
MYNN	0.0636905	7.31118	4.85899	1.19077e-06	3.01474e-06	3.28725
MRPL34	0.0636766	7.63061	3.40629	0.000660096	0.00123905	-2.70774
TMEM59	0.0636219	8.78949	2.83694	0.00456033	0.00758897	-4.48336
RIN2	0.0635624	7.31715	4.663	3.14087e-06	7.65526e-06	2.35576
IMMP2L	0.0635034	7.30109	4.98881	6.13729e-07	1.59524e-06	3.92533
SNAPC1	0.0634429	7.43783	3.94266	8.09173e-05	0.000169009	-0.739171
CALU	0.0634209	7.32816	4.76547	1.9003e-06	4.7373e-06	2.83799
SLC25A24	0.0634187	7.21477	6.6042	4.11955e-11	1.51953e-10	13.2662
KRT10	0.0633585	9.64718	3.2142	0.00131061	0.00235912	-3.34297
ZNF652	0.0633513	7.24707	5.77352	7.90341e-09	2.43362e-08	8.13907
GTF3C6	0.0633167	7.43842	4.04685	5.21492e-05	0.000111382	-0.323502
ACTL6A	0.0632797	7.36571	4.43348	9.33269e-06	2.16397e-05	1.3135
AQR	0.0632197	7.21702	6.56756	5.26837e-11	1.93092e-10	13.0256
NUCB2	0.063183	7.28519	5.11087	3.24278e-07	8.68534e-07	4.54054
TMEM141	0.0631552	7.46221	3.8959	9.82239e-05	0.000203082	-0.922212
KPNA3	0.063089	7.37725	4.28081	1.87267e-05	4.18889e-05	0.649325
CCDC14	0.0630792	7.2215	6.40885	1.50614e-10	5.33209e-10	11.9989
BLOC1S6	0.0630094	7.2934	5.07498	3.91764e-07	1.04006e-06	4.35812
PART1	0.0629141	7.14435	11.8745	2.18027e-32	2.41124e-31	61.6712
C12orf29	0.0628942	7.29723	5.00291	5.70557e-07	1.49159e-06	3.99562
ZCCHC10	0.0628849	7.31078	4.79213	1.66463e-06	4.17277e-06	2.9652
KLF5	0.0628415	9.34412	2.77231	0.00557225	0.00916463	-4.66448
CUL3	0.0628392	7.24061	5.94777	2.7734e-09	8.86732e-09	9.15779
IK	0.0628179	7.71428	3.1504	0.00163338	0.00289611	-3.5458
TERF2IP	0.0627627	8.05121	2.77355	0.00555115	0.00913231	-4.66106
ROCK2	0.0627186	7.27132	5.27375	1.35362e-07	3.74416e-07	5.38457
SMARCC2	0.06271	7.3522	4.43532	9.25342e-06	2.14795e-05	1.32165
KRR1	0.0626845	7.51046	3.67727	0.000236492	0.000468767	-1.74904
TANC1	0.0626791	7.32358	4.66196	3.15673e-06	7.69097e-06	2.35093
AKAP1	0.0626362	7.27939	5.27791	1.32331e-07	3.66673e-07	5.40647
FASTKD2	0.0625724	7.2569	5.62136	1.92545e-08	5.74462e-08	7.27413
NUP35	0.0625652	7.24425	5.87513	4.30674e-09	1.35443e-08	8.72947
HSD17B4	0.062486	7.2789	5.2698	1.38297e-07	3.81977e-07	5.36382
HLTF	0.062469	7.17804	8.12797	4.67448e-16	2.4005e-15	24.4492
UBE4B	0.0624522	7.23222	6.11914	9.62197e-10	3.17741e-09	10.1891
NUPL2	0.0624448	7.23327	6.11386	9.94509e-10	3.27898e-09	10.1569
OSBPL9	0.0624045	7.23104	6.13361	8.78773e-10	2.91102e-09	10.2775
KIAA1468	0.0623102	7.18152	7.84543	4.57904e-15	2.22526e-14	22.2022
PSME1	0.0623072	8.14851	2.73493	0.00624602	0.0101934	-4.76733
MAPKAP1	0.0622836	7.29655	5.03635	4.79531e-07	1.26248e-06	4.16316
TOX4	0.0622737	7.58708	3.34587	0.000822079	0.00152325	-2.91151
SMIM10L1	0.0622074	7.24437	5.85318	4.91457e-09	1.53796e-08	8.60104
CHML	0.0620683	7.15965	9.25723	2.35204e-20	1.53976e-19	34.2167
WNT3	0.0620403	7.85678	2.87423	0.00405539	0.00679689	-4.37699
TMEM30B	0.0619296	7.29322	4.94911	7.52909e-07	1.93793e-06	3.72844
RFK	0.0619108	7.30767	4.74095	2.14506e-06	5.31608e-06	2.72165
WASF2	0.0618814	7.93834	2.82458	0.00474	0.00786936	-4.51834
ILF2	0.061863	7.83825	2.95232	0.0031584	0.00539481	-4.14967
HEBP2	0.0618619	7.59797	3.33832	0.000844752	0.00156252	-2.93674
KIFAP3	0.0617323	7.21229	6.6127	3.89026e-11	1.43831e-10	13.3222
NFATC2IP	0.0616956	7.25127	5.6429	1.69975e-08	5.10176e-08	7.39516
UFL1	0.061675	7.38209	4.18267	2.89606e-05	6.36791e-05	0.234585
MALT1	0.0616681	7.28925	4.99313	6.00182e-07	1.56195e-06	3.94684
RNF10	0.0616403	7.35391	4.39143	1.13314e-05	2.6036e-05	1.12824
ZCCHC7	0.0616229	7.31639	4.69729	2.65776e-06	6.53307e-06	2.51595
SDF2L1	0.0616146	7.3048	4.8454	1.27514e-06	3.22063e-06	3.22141
ECHDC3	0.061598	7.26125	5.43894	5.43662e-08	1.55399e-07	6.26753
FBXL5	0.0614293	7.40623	3.99126	6.60091e-05	0.00013934	-0.546629
PTGR1	0.0613377	7.35025	4.43251	9.3746e-06	2.1721e-05	1.30922
IAH1	0.0612518	7.33973	4.444	8.88813e-06	2.06542e-05	1.36012
TMEM131	0.0611929	7.23469	5.9971	2.05081e-09	6.63062e-09	9.45169
MIR4458HG	0.0611762	7.23953	5.73668	9.82529e-09	3.00642e-08	7.92752
IRAK4	0.0611398	7.25239	5.59534	2.23712e-08	6.62768e-08	7.12853
CCDC51	0.0611297	7.27102	5.21782	1.83246e-07	5.00747e-07	5.09177
MDN1	0.0611139	7.19851	7.03258	2.10751e-12	8.59413e-12	16.1778
KDSR	0.0610865	7.87293	2.82602	0.00471872	0.00783814	-4.51426
POLR2F	0.0610798	7.57076	3.42661	0.000612669	0.0011555	-2.63841
PSMD6	0.0610554	7.55697	3.42371	0.000619231	0.00116718	-2.64832
RPRD2	0.0609247	7.28637	4.99681	5.88857e-07	1.535e-06	3.96519
EEA1	0.0608464	7.43744	3.75612	0.000173166	0.000348145	-1.45635
FTSJ3	0.0608399	7.27105	5.25319	1.51357e-07	4.16479e-07	5.27657
AGGF1	0.0608292	7.34613	4.39143	1.13311e-05	2.6036e-05	1.12827
LETMD1	0.0608117	7.42519	3.86025	0.000113706	0.000233416	-1.06029
METAP1	0.0607986	7.25127	5.53127	3.22776e-08	9.44337e-08	6.77289
RUFY1	0.0607495	7.25744	5.36508	8.20114e-08	2.31495e-07	5.8694
WDFY2	0.0607434	7.3315	4.45191	8.56714e-06	1.99522e-05	1.39526
KHDRBS1	0.0607016	7.99366	2.72327	0.00647073	0.010533	-4.79913
SLC27A3	0.0606894	7.2803	5.03324	4.87355e-07	1.28148e-06	4.14756
SCAPER	0.0606677	7.33013	4.47408	7.72559e-06	1.80987e-05	1.49407
TMEM147	0.0605625	7.51655	3.56086	0.000370681	0.000716161	-2.16986
NUTM2A-AS1	0.0605311	7.24135	5.74151	9.54963e-09	2.92914e-08	7.95518
ERP44	0.0605232	7.4189	3.91372	9.12513e-05	0.000189469	-0.852702
MTDH	0.0605178	8.33063	2.58709	0.00968761	0.0153822	-5.16044
PCBP1	0.0605039	8.14127	2.64666	0.00813678	0.0130572	-5.00466
RSRC1	0.0604415	7.37765	4.07011	4.72112e-05	0.000101244	-0.229235
PPP1R12B	0.0604396	7.26655	5.28518	1.27186e-07	3.52571e-07	5.44482
PARD3	0.0604339	7.33467	4.41307	1.02566e-05	2.36694e-05	1.22336
IDH1	0.0603954	7.28728	4.9203	8.72483e-07	2.23121e-06	3.58651
SPPL3	0.0602676	7.37274	4.1238	3.74512e-05	8.13324e-05	-0.00957669
NUDT15	0.0602329	7.2143	6.36052	2.06393e-10	7.22605e-10	11.6912
[truncated: 2,392 more rows]

## Sheet: scalp_basal1
	logFC	AveExpr	t	P.Value	adj.P.Val	B
S100A8	1.80527	7.56242	135.841	0	0	6169.84
SYT8	-1.74287	8.6577	-89.7918	0	0	3268.94
S100A9	1.73257	7.58404	109.296	0	0	4476.35
HSPA1A	1.42951	9.60913	61.612	0	0	1697.86
IFI27	1.28725	7.50098	80.2368	0	0	2705.72
ERRFI1	-0.974077	8.43195	-45.6631	0	0	972.59
DUSP1	0.966257	10.8721	42.6803	0	0	854.722
S100A6	0.931538	9.12782	36.8597	8.67321e-286	1.61653e-283	643.895
GADD45B	0.927195	9.25399	37.1101	1.66906e-289	3.41188e-287	652.44
RPS26	-0.894394	9.83122	-57.654	0	0	1504.27
KLF4	-0.879464	9.71336	-46.0631	0	0	988.841
POSTN	-0.859081	9.61699	-34.9615	2.51846e-258	3.89256e-256	580.74
HLA-A	0.85069	9.6101	45.3029	0	0	958.049
IER2	0.834807	10.0898	39.7069	0	0	743.918
LSP1	-0.797027	8.04374	-43.2342	0	0	876.285
KRT15	0.78707	11.6954	25.2229	9.57045e-138	6.18857e-136	303.538
HLA-B	0.783902	10.3749	46.5597	0	0	1009.17
IFI27L2	0.77312	7.74399	47.9008	0	0	1064.9
HLA-C	0.735348	9.42575	37.4637	8.11788e-295	1.83725e-292	664.659
SLPI	0.733051	7.74792	35.9647	1.06535e-272	1.87531e-270	613.794
S100A7	0.709853	7.28761	74.7086	0	0	2392.4
KLF5	-0.704675	9.34412	-37.1452	4.66209e-290	9.84788e-288	653.714
LGALS7B	0.696521	9.06496	31.93	4.25696e-217	4.8172e-215	485.94
DCN	-0.693475	8.05189	-34.5084	5.57621e-252	8.03101e-250	566.148
RND3	-0.687689	8.43242	-31.0868	3.311e-206	3.55624e-204	460.9
SAT1	0.681951	9.15285	26.849	1.98642e-155	1.49856e-153	344.175
TMEM45A	0.674891	7.91678	35.8072	1.94924e-270	3.25061e-268	608.591
HSP90AA1	0.648927	10.2216	34.0568	1.05999e-245	1.42918e-243	551.71
SERPINB2	-0.626727	8.17028	-29.3363	1.99539e-184	1.91588e-182	410.829
RPL37	0.613541	11.177	53.1782	0	0	1295.5
SLC38A2	-0.597689	8.77115	-29.0428	6.94251e-181	6.46981e-179	402.688
H2AFZ	-0.591168	9.38741	-27.6623	1.16307e-164	9.21299e-163	365.395
GSTM3	-0.583042	7.86594	-32.0473	1.24087e-218	1.45618e-216	489.47
KRT17	0.579983	8.00161	21.8886	1.05937e-104	5.08577e-103	227.624
IGFBP5	-0.579044	7.5832	-32.8495	2.8887e-229	3.58936e-227	513.918
TNFSF10	0.572533	7.59503	35.9303	3.22998e-272	5.532e-270	612.686
CCDC3	0.561287	7.91652	29.8291	1.91457e-190	1.95688e-188	424.663
MT1E	-0.553576	8.32569	-27.2791	2.7702e-160	2.16725e-158	355.335
JUN	0.542095	11.0693	25.2656	3.38594e-138	2.21203e-136	304.575
CST6	0.54182	7.37261	51.6118	0	0	1225.23
CYR61	-0.537052	9.02536	-19.7267	1.25788e-85	4.68893e-84	183.824
ADAMTS1	-0.522176	7.63133	-29.2044	7.85887e-183	7.43309e-181	407.162
KTN1	0.520294	8.82836	26.1498	1.03554e-147	7.37328e-146	326.439
ID1	0.517712	8.9118	19.0731	3.14074e-80	1.07583e-78	171.435
RPS21	0.516938	9.86163	31.5466	4.09778e-212	4.47718e-210	474.482
FABP7	-0.51631	7.25751	-58.3753	0	0	1538.97
SERPINB7	-0.51153	7.77324	-27.8968	2.29333e-167	1.9639e-165	371.612
TXNIP	0.507354	9.44349	22.3706	3.27096e-109	1.64508e-107	237.983
NEAT1	-0.505369	10.3712	-25.3296	7.00803e-139	4.62603e-137	306.147
GPX4	0.496477	8.25129	24.9434	8.08273e-135	5.07131e-133	296.813
TPPP3	-0.491815	8.60884	-18.2251	1.74032e-73	5.27674e-72	155.959
ZFP36	0.489532	10.6295	21.3933	3.6383e-100	1.64685e-98	217.206
HSPA1B	0.486589	7.92446	28.2766	8.59414e-172	7.46042e-170	381.787
HSPA8	0.482362	8.89687	21.8875	1.06958e-104	5.09618e-103	227.614
IGFBP3	0.471573	7.77493	19.8865	5.6724e-87	2.15246e-85	186.914
UBR4	-0.466391	7.93608	-23.2297	1.78301e-117	9.65722e-116	256.965
TOMM7	0.463074	9.48682	26.7213	5.16424e-154	3.8501e-152	340.923
EIF4A3	0.46272	8.14718	20.6699	1.00936e-93	4.15347e-92	202.411
CLEC2B	0.460761	8.43176	21.7275	3.20397e-103	1.50397e-101	224.223
DAAM1	-0.460592	8.81772	-20.2138	9.1499e-90	3.53555e-88	193.325
KRTDAP	0.458283	7.86017	26.3753	3.49375e-150	2.57441e-148	332.12
TIPARP	-0.457228	8.07433	-23.4464	1.32061e-119	7.27712e-118	261.859
S100A14	-0.453975	9.48227	-21.3673	6.16867e-100	2.7724e-98	216.68
MT1X	-0.453267	9.02863	-18.6523	7.55672e-77	2.44321e-75	163.674
TYMP	0.447632	7.45681	32.0241	2.49492e-218	2.87461e-216	488.773
RPS4Y1	-0.443785	7.3785	-76.9424	0	0	2517.75
KRT16	0.436459	7.48461	27.8796	3.62432e-167	3.06231e-165	371.156
SRSF3	0.435198	8.83799	21.7195	3.789e-103	1.7655e-101	224.056
EMP1	-0.435149	8.80361	-21.0299	6.6084e-97	2.82955e-95	209.722
WEE1	-0.434508	7.7695	-24.6882	3.64935e-132	2.22365e-130	290.713
TUBA4A	0.434069	8.37104	20.8039	6.67815e-95	2.76597e-93	205.119
GADD45A	-0.433115	8.4467	-19.5508	3.67426e-84	1.3305e-82	180.46
RPL37A	0.413415	11.1021	34.8528	8.10301e-257	1.22259e-254	577.273
ATP5E	0.41334	8.60501	21.3644	6.55047e-100	2.92326e-98	216.62
NR4A1	0.411558	8.34031	18.2261	1.69908e-73	5.17649e-72	155.982
UBC	0.410388	11.1462	28.5586	4.10143e-175	3.66067e-173	389.421
ALDH2	0.40963	7.89452	22.7805	4.04516e-113	2.11853e-111	246.959
SERF2	0.409617	9.16939	22.4124	1.30901e-109	6.63615e-108	238.897
S100A11	0.408762	9.72703	22.9223	1.73693e-114	9.17241e-113	250.1
SNCA	-0.407721	7.67587	-24.8501	7.60236e-134	4.72316e-132	294.576
PMAIP1	0.407475	8.64844	17.1884	1.22104e-65	3.25115e-64	137.958
RPL3	-0.406144	12.9649	-52.9981	0	0	1287.35
HSPB1	0.405296	10.9198	21.0392	5.51183e-97	2.37609e-95	209.903
CSTA	0.400571	7.84925	22.2623	3.41037e-108	1.70169e-106	235.645
GAS6	-0.3986	8.11678	-20.6553	1.35286e-93	5.531e-92	202.119
FOSB	-0.398368	8.90155	-18.2088	2.31703e-73	6.99191e-72	155.673
CTSD	0.398357	7.74291	23.8431	1.49408e-123	8.30527e-122	270.926
UBB	0.398249	10.0049	21.4073	2.67692e-100	1.22925e-98	217.512
RPL28	0.3957	11.2293	34.6209	1.47894e-253	2.17955e-251	569.773
RPL36	0.39554	11.1326	33.8023	3.40887e-242	4.50042e-240	543.645
CXCL14	-0.394543	12.7645	-24.2997	3.68048e-128	2.13974e-126	281.514
ATP1B3	0.391642	9.69118	21.1134	1.18707e-97	5.15238e-96	211.434
EFEMP1	-0.390505	7.83945	-21.3981	3.24924e-100	1.48133e-98	217.319
HERPUD1	-0.388261	8.36003	-18.5678	3.53194e-76	1.1304e-74	162.137
HOXA9	-0.387501	7.55907	-25.0318	9.58258e-136	6.07248e-134	298.941
PABPC1	-0.385373	9.79054	-24.1958	4.11487e-127	2.34918e-125	279.105
STMN1	-0.385087	7.95136	-19.1665	5.4007e-81	1.88045e-79	173.19
NDUFB4	0.384086	8.0769	21.0162	8.76028e-97	3.72577e-95	209.441
TCEB2	0.382075	8.08888	20.8806	1.4018e-95	5.88293e-94	206.676
RPS28	0.381322	11.294	35.3814	2.53949e-264	4.02319e-262	594.529
PSME1	0.376764	8.14851	19.7604	6.50032e-86	2.43743e-84	184.482
TMSB10	0.374658	8.67732	18.1484	6.81594e-73	2.02782e-71	154.598
RPS2	-0.37432	12.8758	-43.9122	0	0	902.751
SYNE2	-0.373211	8.7863	-18.1906	3.20849e-73	9.63613e-72	155.349
EEF2	-0.372905	10.4304	-27.8459	8.88386e-167	7.31131e-165	370.261
MCL1	-0.372036	8.46135	-18.1653	5.04777e-73	1.50885e-71	154.897
SRSF7	0.368027	8.13952	19.0001	1.21816e-79	4.15026e-78	170.084
LDHA	0.367395	9.77165	20.4963	3.31132e-92	1.32809e-90	198.93
AMD1	-0.366636	8.34442	-17.8265	2.03137e-70	5.85128e-69	148.921
B2M	0.366132	12.2974	32.5666	1.72108e-225	2.09741e-223	505.238
RPL38	0.365278	10.2412	25.1447	6.23896e-137	3.99357e-135	301.667
CKB	0.364783	8.21104	17.4534	1.32341e-67	3.6622e-66	142.465
COX7B	0.36378	8.13227	19.3366	2.17861e-82	7.75609e-81	176.39
CITED2	-0.362929	8.78574	-14.8624	1.21762e-49	2.3453e-48	101.278
TPT1	0.361206	12.1811	39.7076	0	0	743.996
ITM2B	0.359946	9.76064	20.8206	4.75428e-95	1.9821e-93	205.458
FTL	-0.359838	10.3308	-20.5697	7.59019e-93	3.06363e-91	200.399
PDLIM4	-0.359503	7.71039	-21.179	3.06651e-98	1.34017e-96	212.784
ALDH3A2	0.358701	8.64879	17.2848	2.3684e-66	6.41391e-65	139.591
JUNB	0.355784	11.3627	22.5565	5.64337e-111	2.93131e-109	242.033
EZR	-0.355782	8.84533	-17.3988	3.37965e-67	9.31167e-66	141.531
COX6C	0.355611	8.50137	18.3966	7.90505e-75	2.49226e-73	159.04
USMG5	0.34824	7.87671	19.8934	4.92086e-87	1.87852e-85	187.055
ING2	-0.348196	8.18143	-17.5347	3.2597e-68	9.26309e-67	143.861
SPINK5	0.347038	7.81743	17.4859	7.55505e-68	2.1217e-66	143.024
TGIF1	-0.342999	8.49961	-16.6021	2.13289e-61	5.25918e-60	128.228
MT-ND3	0.341456	10.5597	25.3953	1.39215e-139	9.28637e-138	307.76
ETS2	-0.341438	8.46443	-16.5748	3.3345e-61	8.19022e-60	127.783
ENO1	0.340591	8.63133	16.9499	6.74045e-64	1.72932e-62	133.962
ITPR2	-0.340326	7.68534	-20.2358	5.92285e-90	2.30264e-88	193.758
RSRP1	-0.339784	8.919	-16.1396	3.7695e-58	8.74994e-57	120.782
RPS27	0.336348	12.2567	39.3345	0	0	730.54
APCDD1	-0.334905	7.91673	-18.2688	7.90842e-74	2.42104e-72	156.744
TBX3	-0.33332	7.24929	-37.0756	5.06205e-289	1.00244e-286	651.332
MT-ND1	0.332343	11.5405	33.6357	6.55691e-240	8.31023e-238	538.393
CISD1	0.330763	7.68636	19.9598	1.34757e-87	5.1755e-86	188.347
NTRK2	0.330454	7.44102	24.5729	5.67539e-131	3.39292e-129	287.975
MFSD2A	-0.329437	7.89301	-18.0008	9.40185e-72	2.73301e-70	151.983
TXN	-0.329377	9.79078	-17.5227	4.00609e-68	1.13333e-66	143.656
PHPT1	0.328929	7.80843	18.8481	2.04895e-78	6.76261e-77	167.27
DMKN	-0.328791	9.22932	-15.8523	3.53992e-56	7.95477e-55	116.259
RAC1	0.328282	9.3442	18.6968	3.33198e-77	1.08281e-75	164.49
NDUFA4	0.327718	8.54901	16.7629	1.51077e-62	3.79911e-61	130.865
RPL27	0.327401	10.8963	28.2952	5.19799e-172	4.57495e-170	382.288
S100A16	0.327315	8.80566	16.3671	9.76835e-60	2.34477e-58	124.419
IFITM3	0.326715	8.41085	15.1738	1.18232e-51	2.39373e-50	105.89
COMMD6	0.324569	8.68654	16.7038	4.01021e-62	1.00445e-60	129.892
UBL5	0.321823	8.08966	17.468	1.02968e-67	2.86189e-66	142.715
TOB1	-0.321631	8.29851	-15.5275	5.47422e-54	1.18802e-52	111.241
UQCR11	0.320804	7.84592	18.7856	6.49699e-78	2.12224e-76	166.12
EIF4B	-0.320321	8.43739	-16.1622	2.62718e-58	6.14333e-57	121.141
RASD1	0.318806	7.31555	29.4583	6.58098e-186	6.5162e-184	414.235
RPLP2	0.318329	11.7945	34.3785	3.63089e-250	5.1131e-248	561.978
KLF6	-0.317504	9.0135	-14.2161	1.35726e-45	2.4228e-44	92.007
TRA2B	0.31623	8.21223	16.09	8.30758e-58	1.92136e-56	119.995
NINJ1	0.314621	7.63435	19.5428	4.28439e-84	1.54262e-82	180.307
COX7A2	0.312709	8.46395	16.1865	1.78194e-58	4.18228e-57	121.528
TSC22D3	-0.311793	8.68039	-13.9868	3.3644e-44	5.90588e-43	88.814
SNHG8	0.311684	8.90938	15.36	7.07691e-53	1.48991e-51	108.693
ALDOA	0.310838	9.20864	16.4426	2.87337e-60	6.94983e-59	125.638
GBP2	0.309797	7.49136	22.1747	2.26516e-107	1.12143e-105	233.756
RPL7	-0.307314	12.7719	-40.3808	0	0	768.54
TSTA3	0.306525	7.81328	17.4859	7.56675e-68	2.1217e-66	143.022
MT-ND2	0.30639	12.231	36.9971	7.42135e-288	1.42512e-285	648.65
FAM46B	-0.30612	8.22064	-15.2105	6.80307e-52	1.39518e-50	106.44
C14orf2	0.305863	8.16102	16.2382	7.78977e-59	1.85578e-57	122.352
ITGA6	-0.305328	7.71857	-17.8684	9.72857e-71	2.81507e-69	149.654
RORA	-0.305115	7.9605	-16.1575	2.83089e-58	6.59536e-57	121.067
NGFRAP1	-0.30484	7.6217	-18.8663	1.46235e-78	4.85179e-77	167.606
ID4	-0.304355	7.73895	-16.8955	1.67189e-63	4.25492e-62	133.057
DSP	-0.301978	9.90558	-16.6935	4.74585e-62	1.18403e-60	129.725
DNAJB1	0.300418	9.66604	13.83	2.94014e-43	5.06295e-42	86.6583
H1FX	-0.300112	7.75824	-16.6391	1.16213e-61	2.87672e-60	128.833
MYL6	0.299625	9.95872	18.4966	1.28967e-75	4.08633e-74	160.847
RPS9	-0.299555	12.0616	-34.2441	2.69262e-248	3.70938e-246	557.677
CENPP	0.298988	7.5446	19.5976	1.49787e-84	5.45516e-83	181.354
HLA-E	0.298778	8.96944	15.0347	9.475e-51	1.87635e-49	103.819
SH3BGRL3	0.298758	8.42658	14.3228	2.99487e-46	5.42242e-45	93.5102
RPL41	0.296449	12.4088	37.2345	2.17986e-291	4.76337e-289	656.773
ZNF217	-0.295181	7.49019	-19.8317	1.63122e-86	6.153e-85	185.861
COX7C	0.294838	8.96224	15.7395	2.06142e-55	4.53585e-54	114.505
PRDX5	-0.293196	8.69101	-14.8255	2.09136e-49	4.01605e-48	100.74
DBI	0.293073	8.29548	14.2544	7.90624e-46	1.42335e-44	92.5445
TKT	-0.292597	7.76944	-17.3119	1.49176e-66	4.07469e-65	140.052
EHF	0.29238	7.60358	20.335	8.27913e-91	3.25869e-89	195.72
TFAP2C	-0.289996	7.97789	-15.082	4.67964e-51	9.41424e-50	104.521
GPNMB	-0.288879	8.98194	-13.9204	8.44816e-44	1.46674e-42	87.8984
HEXIM1	-0.288289	8.18164	-14.331	2.66636e-46	4.84146e-45	93.6257
HNRNPA1	-0.288274	10.5538	-21.6289	2.56767e-102	1.18769e-100	222.147
ADRB2	-0.28776	8.50291	-12.1314	1.00444e-33	1.33722e-32	64.8447
DNAJB4	-0.287386	7.64552	-17.0062	2.6276e-64	6.76875e-63	134.9
DDIT3	0.287338	7.60687	17.684	2.4471e-69	7.01687e-68	146.441
HMGB2	-0.28668	8.11871	-14.4035	9.47825e-47	1.73594e-45	94.6546
RPL30	0.286223	11.8874	32.2665	1.62356e-221	1.94123e-219	496.099
HNRNPU	-0.285318	8.26804	-14.4919	2.67279e-47	4.9816e-46	95.9139
HMGN3	-0.280295	7.8844	-15.461	1.51623e-53	3.23513e-52	110.226
PPIA	0.276393	9.96739	18.1361	8.49492e-73	2.51553e-71	154.379
AC090498.1	0.275454	8.0192	15.0447	8.16279e-51	1.62155e-49	103.967
RPLP0	-0.273496	11.8163	-27.6727	8.8281e-165	7.08148e-163	365.67
COX5B	0.272098	8.57537	14.3446	2.19772e-46	4.01353e-45	93.818
ARF6	-0.271564	8.10345	-14.4523	4.71459e-47	8.685e-46	95.3493
TNFRSF1A	0.270764	7.73998	15.9914	3.96178e-57	8.96635e-56	118.44
FGFR3	-0.270092	7.85697	-14.9207	5.14176e-50	9.99489e-49	102.136
RPL22L1	0.26922	8.00627	14.3207	3.08438e-46	5.56859e-45	93.4809
SPRY1	-0.269153	7.5711	-17.2851	2.35443e-66	6.40343e-65	139.597
NDUFC1	0.268479	7.82407	15.5899	2.09267e-54	4.55713e-53	112.198
NFKBIA	0.26828	11.2786	12.2118	3.78795e-34	5.11818e-33	65.813
DDIT4	0.267432	8.01433	13.0132	1.59627e-38	2.44338e-37	75.8207
RPS6	-0.267204	13.1098	-35.3988	1.43355e-264	2.32933e-262	595.1
NDUFS5	0.266833	8.70301	13.9897	3.23497e-44	5.69444e-43	88.853
RPL14	-0.266758	11.6151	-27.7446	1.31235e-165	1.0662e-163	367.573
NBEAL1	0.266442	7.99256	14.3323	2.61774e-46	4.76684e-45	93.644
PHGDH	0.266363	7.61261	17.4842	7.78133e-68	2.17226e-66	142.994
TNNI2	-0.265246	7.30383	-24.1806	5.87644e-127	3.32491e-125	278.749
KRT18	-0.264158	7.18021	-41.408	0	0	806.644
PSME2	0.263525	7.71891	15.6509	8.15877e-55	1.789e-53	113.135
TCEAL4	-0.263518	8.52828	-12.4548	1.90563e-35	2.6599e-34	68.782
GNB4	0.263035	7.45927	18.9977	1.27341e-79	4.31528e-78	170.039
ZFP36L2	-0.262818	9.90231	-13.0921	5.72994e-39	8.8779e-38	76.8389
KRT13	-0.261589	7.18331	-45.1852	0	0	953.317
MT2A	-0.261031	9.42885	-10.1403	4.31185e-24	4.2102e-23	42.8498
ZC3H12A	0.260065	8.13975	12.5551	5.45624e-36	7.70071e-35	70.0242
RPL39	0.260028	11.6045	25.7089	6.18778e-143	4.21634e-141	315.463
PSMB9	0.259971	7.46264	19.1927	3.30258e-81	1.15627e-79	173.68
UQCR10	0.257397	7.74938	15.5229	5.87574e-54	1.26648e-52	111.17
YWHAB	0.25664	8.42708	12.9583	3.24644e-38	4.9217e-37	75.1153
PSMA7	0.256287	8.32897	13.0955	5.4829e-39	8.53689e-38	76.8827
PITX2	-0.25603	7.16229	-51.6409	0	0	1226.52
RTN4	-0.255675	9.98561	-15.4216	2.77239e-53	5.8758e-52	109.626
ANXA8	0.255108	7.37787	20.9233	5.86347e-96	2.47712e-94	207.545
RPS12	0.255054	12.6905	29.6778	1.37706e-188	1.38514e-186	420.395
COX8A	0.254872	8.41426	13.3413	2.16234e-40	3.49561e-39	80.096
CD63	0.25439	8.22879	12.8987	6.99545e-38	1.05048e-36	74.3524
ATP5L	0.253093	8.7964	13.3786	1.31729e-40	2.13496e-39	80.5887
COX6B1	0.252237	8.36274	13.1615	2.31219e-39	3.64486e-38	77.7408
ASPN	0.251995	7.68332	12.9179	5.46805e-38	8.23065e-37	74.5972
MORF4L2	-0.251845	8.1192	-12.97	2.7924e-38	4.24351e-37	75.265
VMP1	-0.251317	7.64908	-15.0649	6.04e-51	1.20363e-49	104.267
MRPS6	0.251299	7.70552	15.0674	5.81667e-51	1.16278e-49	104.305
UQCRQ	0.250083	8.0418	13.4631	4.25979e-41	7.0115e-40	81.7109
THBS2	-0.249913	7.56538	-15.3077	1.56734e-52	3.25648e-51	107.901
EGOT	0.249904	7.309	22.0384	4.25283e-106	2.08916e-104	230.831
TMA7	0.24957	8.775	13.0683	7.80967e-39	1.20413e-37	76.5311
TYRP1	-0.248196	7.2261	-29.3695	7.90553e-185	7.70728e-183	411.753
RPS18	-0.247919	13.5119	-33.7472	1.9482e-241	2.51954e-239	541.904
ATP5J2	0.247659	8.03762	13.4438	5.5154e-41	9.008e-40	81.4541
SPEN	-0.24761	7.548	-16.2266	9.37555e-59	2.2169e-57	122.167
AHNAK	-0.247077	8.94338	-12.5562	5.38116e-36	7.6117e-35	70.0379
HES1	-0.247004	8.29688	-10.1498	3.91217e-24	3.83768e-23	42.9461
ARL4C	-0.246959	7.47601	-17.2108	8.32944e-66	2.22716e-64	138.339
SNRPG	0.246114	7.90488	13.8414	2.51091e-43	4.33559e-42	86.8152
NAB1	-0.244817	7.57161	-15.8237	5.53882e-56	1.2359e-54	115.813
LY6E	-0.244589	7.79753	-13.7977	4.57554e-43	7.83654e-42	86.2185
NUFIP2	-0.244019	7.60353	-15.7464	1.85284e-55	4.09109e-54	114.611
FSCN1	-0.243977	7.78572	-13.5737	9.639e-42	1.61594e-40	83.1882
GLUL	0.243896	7.89137	12.7716	3.55143e-37	5.25828e-36	72.7382
CD9	-0.24349	9.87146	-14.2389	9.83327e-46	1.76027e-44	92.3276
RSL1D1	-0.243212	8.74908	-12.4917	1.203e-35	1.69033e-34	69.2388
CAV1	-0.242975	9.0607	-11.4601	2.72832e-30	3.35716e-29	56.997
ZFAND5	-0.242837	7.89013	-13.0935	5.62685e-39	8.73955e-38	76.8569
HNRNPA2B1	-0.242693	9.09941	-12.8652	1.07543e-37	1.60353e-36	73.9251
CLSTN1	-0.242667	8.02373	-12.9318	4.56676e-38	6.89037e-37	74.7762
RPS29	0.242664	10.861	20.4923	3.58518e-92	1.42888e-90	198.851
NPC2	-0.242114	8.7458	-12.3998	3.76653e-35	5.20011e-34	68.1053
CCND2	-0.241978	7.69601	-14.0525	1.34908e-44	2.38138e-43	89.7229
DST	-0.24143	10.7745	-12.696	9.27072e-37	1.34744e-35	71.7849
LSM3	0.24055	8.10687	12.7825	3.09217e-37	4.58901e-36	72.8758
SNRPF	0.239631	7.92847	13.4455	5.39383e-41	8.83223e-40	81.4763
PALLD	0.239229	7.59359	14.6656	2.16744e-48	4.1123e-47	98.4133
PTRF	-0.239092	8.84028	-12.0633	2.28372e-33	3.00247e-32	64.0292
CDC42EP1	0.238456	7.36658	19.4903	1.16956e-83	4.1873e-82	179.305
OST4	0.238233	8.20983	12.5952	3.29866e-36	4.70801e-35	70.5241
RSL24D1	-0.23736	8.55139	-12.2613	2.06712e-34	2.805e-33	66.4144
ADM	-0.237298	8.13293	-9.28104	1.88396e-20	1.52668e-19	34.5575
MPC2	0.236944	7.8104	13.9549	5.23876e-44	9.14546e-43	88.3736
HN1	0.236257	7.59752	14.9769	2.23598e-50	4.38681e-49	102.965
MYC	-0.236043	9.21157	-9.38507	7.09453e-21	5.91553e-20	35.5228
RPL36A	0.23599	8.84493	12.1885	5.02384e-34	6.77363e-33	65.5326
RGS2	-0.235755	7.80786	-11.559	8.74679e-31	1.09111e-29	58.1256
BBC3	-0.235745	7.96472	-12.4115	3.25621e-35	4.50538e-34	68.2498
NPM1	-0.235687	10.2693	-16.1917	1.63892e-58	3.8609e-57	121.611
MRFAP1	0.235409	8.17559	12.3715	5.33786e-35	7.35348e-34	67.759
TNFRSF12A	0.235226	7.83618	12.1629	6.85568e-34	9.16549e-33	65.2239
FAM213A	-0.234545	8.58841	-10.6516	2.09019e-26	2.25647e-25	48.1286
RPS11	0.234481	11.2218	21.9372	3.70379e-105	1.79167e-103	228.672
CYBRD1	-0.23383	7.56473	-15.4788	1.15585e-53	2.47454e-52	110.497
BTG1	-0.232058	10.1072	-11.7116	1.48428e-31	1.89634e-30	59.8858
PTP4A1	-0.231931	7.86865	-12.6954	9.33995e-37	1.3544e-35	71.7775
RPS4X	-0.2312	12.9045	-30.8751	1.63635e-203	1.72825e-201	454.707
PGAM1	0.231132	7.90367	12.761	4.06298e-37	6.00165e-36	72.6045
DSC3	-0.230423	8.72289	-11.5776	7.05976e-31	8.85895e-30	58.3382
TRIM47	0.229556	7.37439	18.5011	1.18919e-75	3.78687e-74	160.927
CDHR1	0.229407	7.60537	14.7324	8.18112e-49	1.56628e-47	99.3827
PIK3R1	-0.229232	7.52033	-14.966	2.62936e-50	5.14267e-49	102.803
CSDE1	-0.228765	8.28735	-11.6481	3.11257e-31	3.93699e-30	59.1509
BAG3	-0.227959	7.68526	-13.4863	3.12417e-41	5.16916e-40	82.0192
SHFM1	0.227053	8.18489	12.0259	3.58222e-33	4.69019e-32	63.5823
NBL1	0.226208	7.78371	12.9871	2.23991e-38	3.41209e-37	75.4841
RPL6	-0.226007	11.8789	-25.9763	8.00569e-146	5.6369e-144	322.1
SPATS2	-0.225745	7.74382	-13.0306	1.2746e-38	1.96048e-37	76.0443
CEBPB	-0.225614	8.41196	-10.7837	5.06391e-27	5.57117e-26	49.5336
C1R	0.224973	7.35701	18.8986	8.04212e-79	2.68226e-77	168.202
BTF3	-0.224743	10.8775	-19.7168	1.51151e-85	5.60144e-84	183.641
PIM3	0.22474	7.52	14.9859	1.95758e-50	3.85254e-49	103.097
ITGB1	-0.224588	8.29902	-11.2354	3.49378e-29	4.16167e-28	54.4676
GEM	-0.224516	7.57444	-13.4939	2.81865e-41	4.67586e-40	82.1215
YY1	-0.224384	8.08569	-11.7427	1.03112e-31	1.3254e-30	60.2473
MACF1	-0.224349	7.67083	-13.4778	3.49768e-41	5.77208e-40	81.9069
MTRNR2L8	0.223728	7.38658	18.282	6.23622e-74	1.91839e-72	156.981
SPON2	-0.223703	7.41565	-17.0401	1.48753e-64	3.86332e-63	135.467
MARCH7	-0.223535	7.55974	-14.7248	9.14137e-49	1.73961e-47	99.2723
KCNQ1OT1	-0.223417	7.40851	-15.9939	3.8064e-57	8.64559e-56	118.479
RPL10	-0.221478	12.9991	-29.0414	7.20147e-181	6.61387e-179	402.651
CSTB	0.221082	8.08812	11.5118	1.50776e-30	1.8698e-29	57.5854
RPL8	-0.220917	12.051	-25.413	9.03791e-140	6.0929e-138	308.191
RPS5	-0.220584	11.8386	-23.1479	1.12293e-116	6.03054e-115	255.129
YBX3	-0.220272	9.18054	-11.7033	1.63614e-31	2.08616e-30	59.7891
RPL13	-0.219233	13.3384	-30.336	9.97414e-197	1.03617e-194	439.108
EIF4G2	-0.2189	8.45967	-10.9998	4.80107e-28	5.53171e-27	51.8691
ANXA1	-0.218801	10.1924	-11.5454	1.02404e-30	1.27242e-29	57.9692
MINOS1	0.218242	7.79542	12.7448	4.99308e-37	7.32434e-36	72.3997
TOB2	-0.216875	7.8089	-12.0842	1.77504e-33	2.34342e-32	64.2794
RHOB	0.21686	7.9789	10.803	4.11182e-27	4.5474e-26	49.7401
BRI3	-0.21657	7.53926	-14.5559	1.06214e-47	1.99726e-46	96.832
PA2G4	0.21654	8.225	11.0576	2.53673e-28	2.9388e-27	52.5016
CACNB4	0.215731	7.23989	25.7215	4.53921e-143	3.12663e-141	315.772
RAB10	-0.215456	7.88085	-11.9792	6.26341e-33	8.18376e-32	63.0276
DDX24	0.215057	8.00778	11.4011	5.3531e-30	6.53614e-29	56.3283
UBA52	0.213973	10.4461	16.354	1.20632e-59	2.88469e-58	124.209
SH3PXD2A	-0.213955	7.64996	-13.1489	2.72871e-39	4.29077e-38	77.5762
ITGA2	-0.213102	7.84473	-11.6687	2.44927e-31	3.1042e-30	59.3887
VDAC1	0.213092	7.87531	11.9696	7.02701e-33	9.14377e-32	62.9134
NDUFA1	0.213079	7.7666	12.5865	3.68224e-36	5.24368e-35	70.4148
PIK3IP1	0.213077	7.35226	18.0675	2.87937e-72	8.44748e-71	153.162
TMBIM1	0.212227	7.67467	12.8722	9.82508e-38	1.46843e-36	74.0149
C12orf57	0.212109	8.42786	10.7939	4.53578e-27	4.99882e-26	49.6428
TAGLN	0.212052	7.20461	22.9855	4.30716e-115	2.29365e-113	251.491
MYEOV2	0.211705	7.64	13.5559	1.2256e-41	2.04924e-40	82.9494
EIF4A2	-0.211702	9.03538	-10.8113	3.75893e-27	4.1644e-26	49.829
MT-ND4	-0.211551	12.0385	-25.9287	2.63124e-145	1.83233e-143	320.912
MED30	-0.211026	7.62276	-13.5795	8.91589e-42	1.49867e-40	83.2658
SRSF5	-0.210892	8.68905	-10.6146	3.10051e-26	3.31331e-25	47.7379
ATP2B1	0.210223	8.29165	10.1328	4.65062e-24	4.52703e-23	42.7749
TMED9	0.210161	7.77061	12.4573	1.84633e-35	2.58283e-34	68.8134
TAGLN2	0.210089	8.73476	10.4365	2.02804e-25	2.10684e-24	45.8772
MPST	-0.209647	7.49137	-14.6394	3.17127e-48	5.99891e-47	98.0346
LMNA	0.209514	9.76159	11.3124	1.46613e-29	1.75964e-28	55.3289
TIMP1	0.209316	7.52258	13.8669	1.7674e-43	3.06012e-42	87.1644
SDCBP	-0.208999	7.94163	-11.392	5.94031e-30	7.23918e-29	56.2251
TUBA1C	0.208982	8.16547	10.4942	1.10721e-25	1.16358e-24	46.4767
TNFAIP8	-0.208915	7.62382	-12.9525	3.49882e-38	5.29166e-37	75.0409
BCAP31	0.207826	8.16621	10.7551	6.89158e-27	7.54265e-26	49.2282
MSN	0.207222	7.57892	13.4038	9.41694e-41	1.53407e-39	80.9223
KLF3	-0.206355	7.84366	-11.1638	7.78428e-29	9.11811e-28	53.6731
IGF2	-0.205955	7.15009	-36.0267	1.4217e-273	2.57409e-271	615.805
CHCHD10	0.205465	7.38714	16.826	5.3064e-63	1.34507e-61	131.907
LPAR6	-0.205428	7.39569	-16.0216	2.45641e-57	5.61959e-56	118.915
C19orf33	-0.204749	7.9278	-10.8463	2.5698e-27	2.85698e-26	50.206
SYNGR2	0.204383	7.59035	13.1656	2.19365e-39	3.46663e-38	77.7931
DCT	-0.204362	7.21396	-24.3722	6.55089e-129	3.8438e-127	283.236
DDX21	0.204161	7.82186	11.5035	1.65861e-30	2.05285e-29	57.4908
KLF9	-0.203873	7.55079	-13.3825	1.24922e-40	2.02982e-39	80.6414
PGK1	0.203087	8.02223	10.9666	6.9095e-28	7.88928e-27	51.5081
ABI3BP	0.20255	7.19975	27.8676	4.98389e-167	4.15564e-165	370.838
LGALS3BP	0.202307	7.39766	16.5529	4.7647e-61	1.16579e-59	127.427
PMEL	-0.202011	7.20282	-26.8971	5.61025e-156	4.28339e-154	345.437
CBR3	0.201961	7.55235	13.0241	1.38719e-38	2.12848e-37	75.9602
ANXA2	-0.201298	10.6809	-15.3319	1.08505e-52	2.27681e-51	108.268
PIM1	-0.201105	7.58243	-12.8107	2.15909e-37	3.21177e-36	73.2326
ATP5I	0.200552	7.84198	11.4309	3.81063e-30	4.66176e-29	56.6655
PSAP	0.200501	8.04819	10.7275	9.27656e-27	1.01354e-25	48.9337
S100A13	0.20041	7.43006	15.2838	2.25027e-52	4.62986e-51	107.542
SYPL1	0.199556	7.98944	10.7609	6.47333e-27	7.09714e-26	49.2903
WNT7B	-0.198896	7.50721	-13.5388	1.54336e-41	2.57375e-40	82.7202
RPS3	-0.198797	12.2177	-22.4867	2.58658e-110	1.32187e-108	240.514
BIRC3	0.198795	7.37332	14.1904	1.95148e-45	3.47374e-44	91.6458
HSP90B1	-0.198381	8.14842	-9.79994	1.29958e-22	1.16815e-21	39.4787
FAM134B	-0.198304	7.80254	-10.6311	2.60183e-26	2.79454e-25	47.9116
SEPP1	0.197699	8.05128	10.287	9.58726e-25	9.61305e-24	44.3386
SLC25A3	0.197602	8.90545	10.3843	3.49735e-25	3.58041e-24	45.3374
RPL18A	-0.197438	12.34	-24.2115	2.85162e-127	1.6428e-125	279.471
DDX5	-0.196816	9.76619	-10.9316	1.01413e-27	1.15171e-26	51.1277
CD151	0.196671	7.63705	12.4197	2.9419e-35	4.08834e-34	68.3507
MAP2K3	-0.196613	7.71136	-11.4954	1.81977e-30	2.24793e-29	57.3988
LY6D	-0.196455	9.37196	-7.70179	1.41826e-14	8.14826e-14	21.2128
ARPC1B	0.196421	7.45611	14.5257	1.64289e-47	3.07108e-46	96.3981
TPBG	0.19605	7.46278	14.1221	5.09123e-45	9.01205e-44	90.6921
SPTSSA	-0.196036	8.31015	-9.73715	2.40626e-22	2.13265e-21	38.8692
SH3YL1	-0.195946	7.8997	-10.9202	1.14867e-27	1.29984e-26	51.0042
ARPC1A	0.195727	7.60503	12.7095	7.81447e-37	1.14102e-35	71.9547
ATP5B	0.195527	8.34394	10.0495	1.0807e-23	1.02521e-22	41.9401
TECRL	0.195401	7.18799	28.6009	1.29472e-175	1.17209e-173	390.572
EXPH5	-0.195331	8.18039	-9.48506	2.7465e-21	2.33305e-20	36.4611
PSMB3	0.195215	7.89054	11.0287	3.49148e-28	4.0375e-27	52.1849
PRDX1	0.194803	9.17751	10.2196	1.91676e-24	1.90384e-23	43.6525
GADD45G	0.194547	7.37188	14.7266	8.91488e-49	1.70161e-47	99.2972
MT-ATP6	0.194288	11.8317	21.8267	3.90262e-104	1.84559e-102	226.323
RBX1	0.193929	8.09541	10.5024	1.01568e-25	1.06916e-24	46.5622
SLC2A1	0.193774	8.16076	9.48293	2.80304e-21	2.37789e-20	36.4409
MSH6	-0.193675	7.41522	-14.9136	5.71274e-50	1.10708e-48	102.031
NR4A2	0.193164	7.60502	10.8687	2.01462e-27	2.24765e-26	50.4472
RPS17	0.192903	11.8616	20.2416	5.28314e-90	2.06662e-88	193.872
H3F3B	-0.192085	11.8463	-17.1565	2.09136e-65	5.52206e-64	137.422
NDUFC2	0.192075	7.86375	11.1006	1.57515e-28	1.82816e-27	52.9741
P4HB	0.192041	8.1387	10.034	1.26447e-23	1.19418e-22	41.7847
PTMS	0.191794	8.15243	9.81462	1.12465e-22	1.01378e-21	39.6218
RPL15	-0.191677	12.3526	-24.1611	9.25945e-127	5.19267e-125	278.296
TPM4	0.191334	8.01264	9.37231	7.99904e-21	6.62613e-20	35.4042
WBP5	-0.191077	7.42306	-14.1728	2.50071e-45	4.43893e-44	91.3992
SPAG9	-0.190893	7.73805	-11.0264	3.58155e-28	4.13412e-27	52.1596
WNK1	-0.190787	7.80917	-10.7994	4.27197e-27	4.71628e-26	49.7022
C12orf75	0.190357	7.55931	12.3176	1.03692e-34	1.4131e-33	67.0995
MRPL41	0.188543	7.65443	11.8582	2.64481e-32	3.41348e-31	61.5977
PTPN13	-0.188102	7.52973	-12.6666	1.34355e-36	1.93502e-35	71.4163
LAD1	-0.188013	7.61023	-12.0324	3.31402e-33	4.34803e-32	63.6595
FXYD3	0.187164	9.34896	9.88363	5.6832e-23	5.2044e-22	40.2972
PDZK1IP1	0.187027	7.23792	21.9764	1.60445e-105	7.82109e-104	229.506
MYL12B	0.186387	9.41298	10.9068	1.33054e-27	1.50029e-26	50.8585
PSMA4	0.185718	8.20494	9.78549	1.49801e-22	1.3427e-21	39.3381
CD164	-0.185285	7.84989	-10.4692	1.43981e-25	1.50314e-24	46.2165
NDUFB7	0.184957	7.91126	10.4825	1.25323e-25	1.31052e-24	46.354
MALAT1	0.184787	15.4759	16.0136	2.8022e-57	6.38761e-56	118.784
PLP2	0.184403	9.23729	9.90229	4.72137e-23	4.33613e-22	40.4807
RPS25	0.183122	11.5994	19.2528	1.06391e-81	3.74557e-80	174.809
CD47	0.182989	7.62198	11.3865	6.32518e-30	7.69341e-29	56.1628
DDX3X	-0.182856	7.95085	-9.68252	4.09993e-22	3.59852e-21	38.3421
LINC00657	-0.182101	7.60387	-11.5987	5.52953e-31	6.98021e-30	58.5807
PELI1	-0.182047	7.4308	-13.4461	5.35014e-41	8.78337e-40	81.4844
ABHD5	0.181917	7.47674	12.9939	2.0489e-38	3.12864e-37	75.5726
DUSP2	0.181729	7.54481	10.6525	2.07118e-26	2.23977e-25	48.1377
ZNF706	0.181664	8.56375	9.12012	8.35622e-20	6.56176e-19	33.0855
RPL23	0.181553	11.0106	15.1157	2.82678e-51	5.70488e-50	105.023
DLX5	0.18149	7.26908	18.0426	4.47963e-72	1.30818e-70	152.722
ATP5G3	0.180945	8.46715	9.31539	1.36585e-20	1.11827e-19	34.8753
EIF4A1	0.180895	8.51859	8.99116	2.7083e-19	2.07779e-18	31.924
SOD2	0.18081	7.54363	11.2103	4.63125e-29	5.47542e-28	54.1881
TMEM258	0.179971	7.73429	10.9852	5.63324e-28	6.47874e-27	51.7106
WDR47	-0.179812	7.5045	-12.3235	9.63739e-35	1.31621e-33	67.1722
PHF3	-0.179778	7.76277	-10.364	4.31955e-25	4.40419e-24	45.1282
ETFA	-0.179548	7.74966	-10.5407	6.78781e-26	7.16906e-25	46.9615
PKM	0.179028	9.21392	9.27244	2.04082e-20	1.64958e-19	34.4784
GPSM2	-0.178696	7.87301	-9.79485	1.36635e-22	1.22642e-21	39.4292
TAP1	0.178633	7.44243	13.1709	2.04488e-39	3.23961e-38	77.8629
PSMB6	0.178506	7.87971	10.162	3.45623e-24	3.39568e-23	43.0688
RPL31	0.17848	11.4557	16.6602	8.21307e-62	2.04103e-60	129.178
RPL4	-0.177882	11.2438	-17.1231	3.67463e-65	9.58278e-64	136.86
RLF	-0.177866	7.49066	-12.3545	6.58067e-35	9.04592e-34	67.5511
CHMP2A	0.177586	8.02598	9.64213	6.06836e-22	5.27506e-21	37.9542
HIST1H1E	-0.177542	7.34431	-15.184	1.01395e-51	2.05942e-50	106.043
SPINT2	0.177516	8.76947	9.15681	5.96271e-20	4.69971e-19	33.4189
DUSP14	-0.177181	8.156	-8.97906	3.02145e-19	2.31243e-18	31.8159
ARPC3	0.177025	8.10024	9.53568	1.69281e-21	1.44964e-20	36.9396
SNHG7	-0.177003	7.78992	-10.0669	9.06954e-24	8.66873e-23	42.1136
EGR1	0.17689	9.03167	8.07504	7.2099e-16	4.62909e-15	24.1449
HNRNPDL	-0.176709	9.08839	-9.29557	1.64419e-20	1.33923e-19	34.692
RPL18	-0.175826	11.8433	-19.6895	2.55895e-85	9.42794e-84	183.116
SUB1	0.175756	8.40235	9.06326	1.40614e-19	1.09334e-18	32.5714
ARL5B	-0.175742	7.40602	-13.5314	1.70372e-41	2.83373e-40	82.622
RAC3	-0.175661	7.29185	-17.2254	6.50049e-66	1.74549e-64	138.586
NAMPT	0.175435	7.50699	12.1288	1.03564e-33	1.37586e-32	64.8143
ATP5J	0.175291	8.20485	9.33578	1.12806e-20	9.27174e-20	35.0644
SEC62	0.174903	8.01378	9.28597	1.79865e-20	1.45941e-19	34.6033
H3F3A	0.174447	10.596	13.7131	1.45492e-42	2.48514e-41	85.0682
NDUFB2	0.174419	7.73846	10.6446	2.25352e-26	2.42866e-25	48.0541
THOC7	0.174321	7.8102	10.073	8.52872e-24	8.18886e-23	42.1745
RPL35	0.174116	11.4368	17.1446	2.55483e-65	6.69006e-64	137.222
RHOC	0.173732	7.77721	9.97316	2.32824e-23	2.16653e-22	41.1804
CERS6	-0.173388	7.47159	-12.3528	6.72445e-35	9.20363e-34	67.5296
GNAI1	-0.173311	7.68228	-10.4052	2.81321e-25	2.88935e-24	45.553
OPTN	0.173274	7.77489	10.0361	1.23811e-23	1.17278e-22	41.8055
BMP2	-0.173181	7.31091	-15.6128	1.47147e-54	3.21542e-53	112.548
TXNDC17	0.173116	7.94028	9.43293	4.50943e-21	3.79499e-20	35.9708
POLR2L	0.172651	8.10752	9.03702	1.786e-19	1.38023e-18	32.3352
MIF	0.172604	7.80022	9.89027	5.32053e-23	4.87934e-22	40.3624
ANKRD11	-0.172302	7.60059	-10.7151	1.05949e-26	1.15559e-25	48.802
IRF2BP2	-0.171875	7.74204	-9.95616	2.75985e-23	2.56064e-22	41.0121
SLC25A36	-0.171838	7.66217	-10.4828	1.24875e-25	1.30798e-24	46.3575
FAM60A	-0.171387	7.73007	-10.0258	1.3721e-23	1.29197e-22	41.7038
RPS14	-0.171228	12.6431	-22.494	2.20711e-110	1.13711e-108	240.672
RPS20	0.171035	11.8969	18.3039	4.20653e-74	1.30033e-72	157.374
ZFAS1	0.170778	9.38758	9.11661	8.62981e-20	6.76821e-19	33.0537
XRCC6	0.170242	7.99169	9.24031	2.75257e-20	2.21358e-19	34.1828
MIR222HG	-0.169926	7.28832	-15.8264	5.31267e-56	1.18963e-54	115.855
TOR1AIP2	-0.169658	7.84257	-9.2673	2.14097e-20	1.72833e-19	34.4311
CLDN1	-0.169619	7.58901	-10.2635	1.22119e-24	1.22254e-23	44.0989
FAU	0.169467	10.9561	15.0803	4.80025e-51	9.62632e-50	104.496
SLIRP	0.16942	7.60477	11.1428	9.83933e-29	1.14828e-27	53.4408
EIF5	0.169065	8.52753	8.31375	9.99171e-17	6.77917e-16	26.0921
SMG1	-0.168802	7.57228	-10.9448	8.78227e-28	9.99161e-27	51.2703
G3BP2	-0.168727	7.7844	-9.59597	9.48108e-22	8.19667e-21	37.5129
EIF3A	-0.168501	8.24917	-8.54643	1.37976e-17	9.78025e-17	28.0443
LMO4	-0.168205	8.07402	-8.47086	2.63975e-17	1.8525e-16	27.4044
HOXC10	-0.16815	7.29131	-16.0241	2.3606e-57	5.41996e-56	118.955
ARHGDIA	0.168146	7.65306	10.3637	4.33245e-25	4.40685e-24	45.1253
CANX	-0.168045	7.70892	-10.098	6.62438e-24	6.38945e-23	42.4246
MAP1LC3B	-0.167562	8.31081	-8.30374	1.08663e-16	7.35679e-16	26.0094
RPL10A	-0.167344	12.2232	-19.3284	2.54414e-82	9.00681e-81	176.235
ABI1	-0.167249	7.63811	-10.364	4.32288e-25	4.40419e-24	45.1275
EIF1	0.167213	11.0573	14.4829	3.04193e-47	5.65299e-46	95.7852
NDUFA6	0.167136	7.64418	10.6107	3.23265e-26	3.4487e-25	47.6965
INTS6	-0.167101	7.92881	-8.67103	4.67685e-18	3.41836e-17	29.1116
TXNRD1	-0.166522	7.27876	-17.0137	2.31756e-64	5.99444e-63	135.026
C2orf40	-0.166321	7.23531	-18.9929	1.39353e-79	4.69723e-78	169.949
RPL22	0.166251	10.8912	14.4765	3.33269e-47	6.17521e-46	95.6944
LSM7	0.166021	7.66669	10.4262	2.25993e-25	2.33244e-24	45.7699
DAPL1	0.165988	8.03847	8.4629	2.82553e-17	1.97631e-16	27.3373
SLC38A1	-0.165818	7.38648	-13.2521	7.0298e-40	1.12495e-38	78.9241
NDUFB1	0.165347	7.62932	10.5761	4.66597e-26	4.96112e-25	47.3329
PEF1	0.165331	7.40681	13.186	1.67848e-39	2.6658e-38	78.0591
NR1D1	-0.165289	7.53879	-10.8794	1.79395e-27	2.01208e-26	50.5623
PSMB8	0.165083	7.69338	10.2042	2.24646e-24	2.22088e-23	43.4953
SDC4	0.164838	7.69122	9.37365	7.89855e-21	6.56004e-20	35.4167
VPS28	0.164519	7.78288	9.57555	1.15427e-21	9.95186e-21	37.3183
KRT19	-0.164137	7.15237	-26.2583	6.92917e-149	4.98979e-147	329.138
ARPC4	0.16401	7.49624	11.6715	2.37036e-31	3.01021e-30	59.4212
BLOC1S2	0.163977	7.6379	10.2907	9.23244e-25	9.27195e-24	44.3759
RB1CC1	-0.163916	7.62267	-10.1088	5.93483e-24	5.75942e-23	42.5335
PTP4A2	-0.163797	7.68417	-9.83805	8.9241e-23	8.07886e-22	39.8507
CA2	-0.163725	7.47069	-11.19	5.80794e-29	6.84106e-28	53.9635
ZC3H15	0.163718	7.82681	9.18531	4.58365e-20	3.64449e-19	33.6788
SDC1	0.163389	7.8825	8.93537	4.48139e-19	3.40919e-18	31.4267
TIMM13	0.162454	7.74476	9.8158	1.11157e-22	1.00342e-21	39.6334
SLC7A5	-0.161892	7.23988	-18.3366	2.33301e-74	7.24719e-73	157.961
NDUFS6	0.161342	7.66835	10.1942	2.48604e-24	2.45008e-23	43.395
RPL35A	0.160617	11.6957	17.1828	1.33937e-65	3.55129e-64	137.865
EMX2	-0.160407	7.24903	-16.9133	1.24269e-63	3.17538e-62	133.353
NAA50	-0.160262	7.62243	-10.0534	1.03994e-23	9.90993e-23	41.9782
BRD2	0.160111	8.31446	8.18358	2.95573e-16	1.94703e-15	25.0233
ARL5A	-0.160062	7.57325	-10.4594	1.5958e-25	1.66325e-24	46.1146
HLA-F	0.160019	7.42198	12.5116	9.38952e-36	1.32225e-34	69.485
PDGFA	-0.159553	7.3602	-13.0955	5.47681e-39	8.53689e-38	76.8838
SBSN	0.159436	7.32137	14.5407	1.32204e-47	2.47863e-46	96.6143
CKS2	-0.159335	7.88316	-8.30213	1.10141e-16	7.44099e-16	25.996
IL18	-0.159294	8.32898	-7.86037	4.06634e-15	2.47297e-14	22.4418
RWDD1	0.159212	8.04789	8.31738	9.69109e-17	6.58225e-16	26.1222
HNRNPH3	-0.158841	7.91453	-8.61034	7.93663e-18	5.70232e-17	28.5898
ASS1	-0.158804	8.03775	-7.96599	1.74578e-15	1.09535e-14	23.2741
RBBP8	-0.158794	7.54496	-10.4213	2.37932e-25	2.45166e-24	45.7189
IL1RN	0.158707	7.52164	10.5703	4.96022e-26	5.26515e-25	47.2723
LINC00116	0.158663	7.31062	15.0215	1.15337e-50	2.27692e-49	103.623
WDR66	0.158584	7.19068	24.7425	1.00017e-132	6.15348e-131	292.005
BPTF	-0.15764	7.63082	-9.73801	2.38609e-22	2.11774e-21	38.8776
IVNS1ABP	-0.157416	7.67979	-9.39425	6.50332e-21	5.42971e-20	35.6088
CHMP1B	-0.157303	7.93378	-8.35029	7.34673e-17	5.02767e-16	26.3952
TMBIM6	0.157212	8.4187	8.00548	1.26912e-15	8.03436e-15	23.5881
TNFRSF18	-0.156969	7.8177	-8.79742	1.53694e-18	1.14854e-17	30.2099
NDUFA2	0.156849	7.6683	9.80357	1.25395e-22	1.12873e-21	39.5141
SLC16A1	0.15667	7.25623	17.2766	2.72284e-66	7.3424e-65	139.453
NEDD8	0.156641	8.16008	8.38998	5.25338e-17	3.61855e-16	26.7258
TSPAN13	-0.155972	7.345	-13.1939	1.51274e-39	2.4086e-38	78.1625
ZNF593	0.155942	7.48669	11.3394	1.07997e-29	1.29862e-28	55.6321
BTG2	0.155824	8.71921	6.51283	7.58961e-11	3.2942e-10	12.7926
PSMB1	0.155675	8.40426	8.20896	2.39537e-16	1.59114e-15	25.2304
IRX2	-0.155367	7.51163	-10.642	2.31579e-26	2.49154e-25	48.027
KRT2	0.155221	7.36554	12.6674	1.33033e-36	1.92034e-35	71.4261
RPL5	-0.155197	11.793	-16.4489	2.59435e-60	6.299e-59	125.74
ARHGAP5	-0.154817	7.63237	-9.66885	4.6829e-22	4.09883e-21	38.2106
PSMC5	0.154738	7.89684	8.65137	5.553e-18	4.02624e-17	28.9422
CHD1	-0.154582	7.68533	-9.17863	4.87543e-20	3.86679e-19	33.6179
PRELID1	0.15428	7.87266	8.84356	1.01986e-18	7.66652e-18	30.6147
NDUFAB1	0.154231	7.77343	9.16521	5.51805e-20	4.36008e-19	33.4955
HSPE1	0.154169	8.27774	8.05903	8.21556e-16	5.25348e-15	24.0163
DENND2C	-0.154133	7.51747	-10.4024	2.89755e-25	2.97116e-24	45.5237
ALDH9A1	0.153944	7.50047	10.8786	1.80915e-27	2.02555e-26	50.5539
ENSA	0.153934	8.4058	7.88866	3.24567e-15	1.98915e-14	22.6637
RP11-295G20.2	0.153825	7.35977	12.7366	5.54257e-37	8.1116e-36	72.296
ANP32E	-0.15358	7.54607	-10.0697	8.81467e-24	8.45061e-23	42.1418
EGLN3	0.15338	7.48229	10.4286	2.20403e-25	2.28218e-24	45.7947
CDC42	0.153308	8.38666	7.73205	1.11942e-14	6.5145e-14	21.4455
ILF2	0.153028	7.83825	8.72615	2.88398e-18	2.13004e-17	29.5887
PPP1R16A	0.153007	7.67021	9.37673	7.67301e-21	6.38109e-20	35.4453
MYL9	0.152905	7.21214	19.165	5.5638e-81	1.92666e-79	173.16
ZC3H11A	-0.152688	7.55209	-10.1723	3.11192e-24	3.06215e-23	43.1727
ST13	-0.152612	8.65262	-7.73901	1.05998e-14	6.1853e-14	21.4992
PCF11	-0.152548	7.68206	-9.12523	7.97343e-20	6.26894e-19	33.1318
ZMAT2	0.152418	7.54824	10.2103	2.10937e-24	2.09187e-23	43.5577
SRSF2	0.152378	8.81107	7.54307	4.83016e-14	2.66395e-13	20.008
EIF2S3	-0.152042	7.70101	-9.03095	1.88743e-19	1.4533e-18	32.2806
CYB5R3	0.151788	7.6731	9.29811	1.60562e-20	1.3095e-19	34.7155
KRT6B	0.151119	7.1649	27.1935	2.60527e-159	2.01337e-157	353.098
SPTBN1	-0.151002	7.56553	-9.7425	2.28367e-22	2.02968e-21	38.921
GRN	0.150998	8.15102	7.79213	6.98155e-15	4.16985e-14	21.91
GATM	0.15059	7.38805	11.7164	1.40359e-31	1.79688e-30	59.9412
TUBA1B	0.15033	9.19543	7.41755	1.25133e-13	6.72009e-13	19.0727
ATP1A1	-0.150318	8.30348	-7.49843	6.78821e-14	3.71475e-13	19.6736
BEX4	-0.150156	7.32421	-13.3299	2.51306e-40	4.05223e-39	79.9466
TIMM8B	0.150115	7.57157	10.0308	1.30512e-23	1.23074e-22	41.7533
EFNA1	0.150025	8.33674	7.3576	1.96095e-13	1.03641e-12	18.6315
KITLG	-0.149957	7.22276	-18.5804	2.805e-76	9.02298e-75	162.367
ZNF703	-0.149905	7.34985	-12.5683	4.62599e-36	6.55814e-35	70.1881
ODF3B	0.149833	7.28784	14.9123	5.82295e-50	1.125e-48	102.012
HOXA7	-0.149676	7.35043	-12.631	2.10334e-36	3.01557e-35	70.9711
COX6A1	0.149344	8.63492	7.70976	1.33246e-14	7.67616e-14	21.2742
SNRPE	0.14934	8.09465	7.98742	1.46867e-15	9.27914e-15	23.4443
RPLP1	-0.149171	14.002	-23.3266	2.00011e-118	1.09265e-116	259.148
TP53TG1	0.149093	7.53624	10.0955	6.78893e-24	6.53821e-23	42.4003
MAFB	0.149077	8.20295	6.93608	4.18174e-12	2.01825e-11	15.6297
NFIC	0.148917	8.22739	7.60086	3.1002e-14	1.73704e-13	20.4439
UBE2L6	0.148421	7.31703	13.9786	3.77022e-44	6.59997e-43	88.7008
TPI1	0.148205	8.52117	7.40679	1.35677e-13	7.25557e-13	18.9932
TERF2IP	-0.148129	8.05121	-7.82155	5.53347e-15	3.33323e-14	22.1387
TCEAL8	-0.14802	7.55803	-9.74826	2.15836e-22	1.92371e-21	38.9768
GNAS	-0.147982	7.8647	-8.26988	1.44262e-16	9.67396e-16	25.7301
MT-CYB	-0.147963	12.0922	-18.7914	5.84094e-78	1.91783e-76	166.226
NDRG1	0.147762	7.77163	8.34571	7.63602e-17	5.22001e-16	26.3571
CAV2	-0.147589	8.309	-7.41713	1.25529e-13	6.73564e-13	19.0696
TCF25	0.147569	7.63019	9.37287	7.95683e-21	6.5998e-20	35.4094
COX5A	0.147506	7.86374	8.47226	2.60827e-17	1.83244e-16	27.4162
SDR16C5	0.147427	7.37632	11.9148	1.35074e-32	1.75044e-31	62.2647
SNAI2	-0.14741	8.003	-7.29896	3.03273e-13	1.59093e-12	18.2034
RBBP6	-0.147229	7.7617	-8.32674	8.95799e-17	6.09312e-16	26.1997
DAD1	0.146957	7.95754	8.11338	5.26839e-16	3.42193e-15	24.4539
DSG1	-0.146659	7.93125	-7.89266	3.14377e-15	1.92856e-14	22.6951
MTRNR2L12	0.146522	7.4135	11.4549	2.89689e-30	3.55079e-29	56.9375
VAPA	-0.146412	8.61282	-7.56424	4.10742e-14	2.27524e-13	20.1673
SPARC	-0.146225	7.7809	-8.21737	2.23397e-16	1.48549e-15	25.2991
TIMP3	-0.14617	7.3365	-12.5684	4.62015e-36	6.55814e-35	70.1894
MT-ND5	-0.145868	9.88787	-8.66617	4.87993e-18	3.5545e-17	29.0697
PARK7	0.14575	8.35458	7.59436	3.2593e-14	1.82297e-13	20.3947
ROMO1	0.145393	7.45349	10.8662	2.06984e-27	2.3052e-26	50.4204
ACTN1	0.145325	7.30995	13.2904	4.24112e-40	6.80404e-39	79.4264
CALML5	0.145273	7.41626	11.55	9.7035e-31	1.20808e-29	58.0226
GPBP1	-0.145067	8.03959	-7.73531	1.0912e-14	6.36148e-14	21.4707
NDUFA13	0.144996	7.55554	9.97075	2.38502e-23	2.21611e-22	41.1565
PPP1CA	0.144811	7.73478	8.71395	3.2105e-18	2.35746e-17	29.4828
PDIA3	0.144642	8.24476	7.37367	1.73907e-13	9.22991e-13	18.7494
FGFBP1	-0.144493	8.18924	-5.87171	4.39653e-09	1.62643e-08	8.83378
RPN2	0.144374	7.66422	8.91309	5.47529e-19	4.14539e-18	31.2289
BCAS2	0.144289	7.67551	8.82005	1.25717e-18	9.41689e-18	30.4082
LAMB4	-0.144124	7.72466	-8.47426	2.56409e-17	1.8034e-16	27.4331
RIOK3	-0.143999	7.75772	-8.33004	8.71289e-17	5.93694e-16	26.2271
CLIP1	0.143819	7.5079	9.85717	7.3873e-23	6.70678e-22	40.0377
MAT2A	0.143442	7.59483	9.23536	2.8822e-20	2.31489e-19	34.1373
ARGLU1	-0.143416	7.89857	-7.83082	5.14152e-15	3.10599e-14	22.211
RAP2B	-0.143402	7.587	-8.91894	5.1952e-19	3.94275e-18	31.2807
THAP9-AS1	0.143343	7.51016	9.94377	3.12345e-23	2.88532e-22	40.8896
UBR5	-0.143311	7.38481	-11.4599	2.73494e-30	3.35878e-29	56.9946
COL6A2	-0.143299	7.29805	-13.5865	8.10433e-42	1.36588e-40	83.3606
COPZ1	0.143103	7.48154	10.3025	8.17515e-25	8.22316e-24	44.4964
GABARAPL2	-0.142951	8.00737	-7.8299	5.17917e-15	3.12575e-14	22.2038
MIPEP	0.142532	7.62613	8.90728	5.7686e-19	4.36224e-18	31.1773
PPFIBP1	-0.142448	7.57351	-9.17397	5.08964e-20	4.03163e-19	33.5754
GNB2L1	-0.142436	11.4229	-13.605	6.31632e-42	1.06737e-40	83.6085
ZG16B	0.142164	7.26227	15.5246	5.71938e-54	1.23699e-52	111.197
FGFR1OP2	-0.142103	7.54636	-9.42234	4.98565e-21	4.17911e-20	35.8716
SEC61B	0.142083	8.1516	7.61454	2.78992e-14	1.57013e-13	20.5475
XPO1	-0.142037	7.4482	-10.5489	6.22015e-26	6.58048e-25	47.048
ZBTB11	-0.141758	7.43163	-10.6307	2.61365e-26	2.80249e-25	47.9071
C14orf166	0.141549	8.18579	7.49904	6.75664e-14	3.70068e-13	19.6782
TSC22D2	-0.141409	7.35209	-11.9038	1.53889e-32	1.99019e-31	62.1353
NIFK	0.141311	7.61381	9.05794	1.47614e-19	1.14636e-18	32.5234
SUCLG1	0.141261	7.49957	10.1003	6.46643e-24	6.24661e-23	42.4485
HDLBP	-0.141144	7.53897	-9.58087	1.09668e-21	9.46823e-21	37.3689
KLC3	-0.141117	7.65984	-8.71209	3.26348e-18	2.3936e-17	29.4667
SUN1	-0.14094	7.57918	-9.08937	1.10766e-19	8.65503e-19	32.8071
VAMP8	0.14094	8.28911	7.37861	1.67594e-13	8.90978e-13	18.7857
SESN3	-0.140856	7.29236	-13.6361	4.14365e-42	7.03976e-41	84.0276
SRD5A1	0.140246	7.29331	13.8219	3.28417e-43	5.64004e-42	86.5482
ADRM1	0.139918	7.78207	8.11328	5.27295e-16	3.42193e-15	24.453
GJB2	0.139707	7.1822	19.6299	8.08734e-85	2.9624e-83	181.969
TRIB1	-0.139591	7.48305	-9.63391	6.57128e-22	5.69661e-21	37.8755
PLLP	-0.139214	7.33981	-12.1019	1.43456e-33	1.89787e-32	64.4908
PPDPF	-0.13918	8.45093	-7.22436	5.25585e-13	2.70124e-12	17.6636
TBL1XR1	-0.139085	7.45675	-10.0876	7.35397e-24	7.07164e-23	42.3212
HNRNPD	-0.139003	7.97426	-7.46565	8.70462e-14	4.72675e-13	19.4292
LYPD3	0.138966	7.68035	8.14347	4.11475e-16	2.69094e-15	24.6973
PDCD6	0.138927	7.83953	8.0125	1.199e-15	7.61331e-15	23.644
FAM57A	0.138916	7.52572	9.32675	1.22783e-20	1.00657e-19	34.9806
IFFO2	-0.138748	7.55078	-9.12625	7.89889e-20	6.21805e-19	33.1411
KIF1B	-0.138705	7.40969	-10.5682	5.0711e-26	5.37384e-25	47.2504
SNU13	0.1386	8.21326	7.27103	3.72829e-13	1.94294e-12	18.0006
UQCRH	0.13851	8.64529	7.08103	1.48883e-12	7.42307e-12	16.6421
CNIH4	0.138173	7.52065	9.60353	8.81465e-22	7.63093e-21	37.585
OSER1	-0.13793	7.78665	-7.75614	9.26732e-15	5.47316e-14	21.6314
RPS15A	0.13788	11.8658	15.302	1.70889e-52	3.53896e-51	107.815
UGP2	-0.137526	7.74287	-8.07865	7.00015e-16	4.50355e-15	24.174
RPS23	-0.137384	12.1651	-15.8759	2.44307e-56	5.50952e-55	116.628
ACSL3	-0.13736	7.37542	-11.3416	1.05301e-29	1.26862e-28	55.6572
NUDT4	-0.137342	7.38712	-10.8774	1.8321e-27	2.04762e-26	50.5414
RGCC	-0.137337	7.81872	-6.69798	2.18187e-11	9.89021e-11	14.0119
HADHA	-0.1372	7.92477	-7.48382	7.58461e-14	4.13273e-13	19.5646
ARL6IP6	-0.137004	7.57594	-8.98794	2.78838e-19	2.13664e-18	31.8952
EDN1	-0.136843	7.86818	-6.54304	6.20652e-11	2.71247e-10	12.9893
CALR	0.136801	8.18286	7.00275	2.60721e-12	1.28276e-11	16.0927
SETD2	-0.136748	7.50077	-9.44116	4.1705e-21	3.51443e-20	36.0481
H2AFY	0.136186	7.78848	7.93146	2.30454e-15	1.43035e-14	23.0007
SERPINB5	-0.136177	8.51521	-6.69409	2.24053e-11	1.01416e-10	13.9859
GADD45GIP1	0.136101	7.83826	7.87253	3.69111e-15	2.2556e-14	22.5371
ETV3	-0.136074	7.3964	-10.656	1.99364e-26	2.1596e-25	48.1755
ARHGEF10	-0.135949	7.30723	-12.1869	5.12181e-34	6.89107e-33	65.5134
VAMP2	-0.135848	8.0416	-7.2269	5.1586e-13	2.65557e-12	17.6819
NHP2	0.135569	7.79711	7.80619	6.24804e-15	3.74942e-14	22.0192
PTGES3	0.135518	8.46088	6.98866	2.88189e-12	1.41024e-11	15.9945
PSMD7	0.135417	7.72442	8.07439	7.24828e-16	4.64902e-15	24.1397
PTGS2	-0.135365	7.26399	-13.1216	3.89668e-39	6.0971e-38	77.2221
MT-ND4L	-0.135322	8.04659	-7.15274	8.8652e-13	4.49071e-12	17.1506
ARID5B	0.13527	8.09074	6.63401	3.36903e-11	1.50243e-10	13.5868
PSMB4	0.135247	7.67855	8.30296	1.09381e-16	7.39753e-16	26.0029
DSTN	-0.135194	9.70514	-8.2629	1.52921e-16	1.02329e-15	25.6726
ARL6IP1	-0.134938	7.81775	-7.37316	1.74575e-13	9.24986e-13	18.7456
MRPL52	0.134893	7.4594	10.0694	8.84795e-24	8.46971e-23	42.1381
KCTD9	-0.134753	7.45567	-9.72348	2.75029e-22	2.43077e-21	38.737
XIST	0.13443	8.19845	6.97755	3.11847e-12	1.52014e-11	15.9172
PPP1R14B	-0.134394	7.79604	-7.65706	2.00792e-14	1.14529e-13	20.8709
LSM14A	-0.134357	7.74124	-7.9449	2.06865e-15	1.28899e-14	23.107
LOR	-0.134154	7.19977	-17.6218	7.21592e-69	2.05979e-67	145.364
PRDX2	0.133919	8.15807	6.9975	2.70651e-12	1.32879e-11	16.0561
GTF2I	-0.133853	7.6757	-8.26919	1.45096e-16	9.71958e-16	25.7244
CIRBP	-0.133746	9.7088	-7.95613	1.89015e-15	1.18038e-14	23.1959
UCHL3	0.133696	7.37778	11.1084	1.44345e-28	1.67837e-27	53.0607
DDX18	0.133511	7.65052	8.23477	1.93314e-16	1.2895e-15	25.4416
IPO7	-0.133388	7.35218	-11.4708	2.41423e-30	2.97645e-29	57.1183
SRSF11	0.133284	8.32258	6.70737	2.0464e-11	9.30276e-11	14.0746
YME1L1	0.13325	7.63751	8.46627	2.74542e-17	1.9224e-16	27.3657
DEDD2	0.133231	7.44208	10.1447	4.12147e-24	4.03675e-23	42.8945
PPP1R15A	0.133061	9.16343	6.58972	4.54077e-11	2.00382e-10	13.2948
IFI16	0.133036	7.88233	7.37344	1.74214e-13	9.23846e-13	18.7477
MIR22HG	-0.133003	7.78845	-7.4111	1.31355e-13	7.03038e-13	19.025
C14orf119	0.13272	7.44196	10.0655	9.19609e-24	8.77645e-23	42.0999
SNRPD1	0.132555	7.90494	7.52281	5.63813e-14	3.09699e-13	19.856
SLCO3A1	-0.132455	7.30552	-12.1856	5.20447e-34	6.98744e-33	65.4975
ISOC2	0.132444	7.43422	10.0524	1.04981e-23	9.98897e-23	41.9688
ITM2A	-0.132189	7.48653	-8.95706	3.68581e-19	2.81171e-18	31.6197
SRPRB	0.131988	7.3148	12.4172	3.03653e-35	4.21061e-34	68.3192
SOX4	-0.131363	7.72284	-6.7876	1.17918e-11	5.49042e-11	14.6142
CMPK1	-0.131279	7.73309	-7.75132	9.62432e-15	5.66289e-14	21.5942
MLANA	-0.131264	7.20115	-17.1467	2.46679e-65	6.48632e-64	137.257
GOLGA4	-0.131143	8.30835	-6.45677	1.09963e-10	4.72112e-10	12.4302
DDX3Y	-0.131065	7.16613	-26.3674	4.26644e-150	3.10764e-148	331.921
RBMS1	-0.130754	7.43334	-9.71683	2.93476e-22	2.5902e-21	38.6728
OAZ1	0.130607	9.66164	7.7616	8.87792e-15	5.25788e-14	21.6736
HNRNPH1	-0.130599	7.92044	-6.65998	2.82566e-11	1.26546e-10	13.7589
PPP4C	0.130527	7.69717	8.05541	8.46146e-16	5.40527e-15	23.9872
ANAPC11	0.130487	7.85298	7.40233	1.403e-13	7.49016e-13	18.9603
EIF3M	-0.130398	8.16513	-6.85353	7.46158e-12	3.5313e-11	15.0624
ATP5H	0.130344	8.08496	6.98619	2.93295e-12	1.43301e-11	15.9773
LDHB	-0.130284	7.37158	-10.8991	1.4463e-27	1.62792e-26	50.7758
CD81	-0.130184	7.65803	-7.80402	6.35579e-15	3.80686e-14	22.0024
NDUFB3	0.130177	7.57312	8.65918	5.18714e-18	3.77393e-17	29.0094
ANGPTL4	0.130123	7.34147	11.1723	7.08053e-29	8.32455e-28	53.7671
BMP4	-0.130098	7.45982	-9.24576	2.61663e-20	2.10694e-19	34.2328
PPP1R14C	-0.129968	7.75942	-7.6248	2.57756e-14	1.46231e-13	20.6254
SERPINH1	0.129933	7.58653	8.20353	2.50566e-16	1.66266e-15	25.186
CREBRF	-0.129932	7.42475	-9.68461	4.01768e-22	3.53121e-21	38.3621
EGFR	-0.129915	7.8388	-7.21526	5.61844e-13	2.88059e-12	17.5981
SFN	0.129866	10.7464	7.75752	9.16752e-15	5.41927e-14	21.642
COL18A1	-0.129842	7.53045	-8.71647	3.14033e-18	2.3113e-17	29.5046
IER3	-0.129744	9.50793	-5.94447	2.82982e-09	1.06236e-08	9.26251
NDUFB6	0.129506	7.72756	7.78407	7.43926e-15	4.42654e-14	21.8475
REEP4	0.12939	7.38458	10.4291	2.19264e-25	2.27411e-24	45.7998
TLE1	-0.129323	7.44685	-9.38327	7.21353e-21	6.00685e-20	35.5064
IRF2BPL	-0.129253	7.47875	-9.06659	1.36414e-19	1.06329e-18	32.6014
CLEC2A	0.129177	7.31945	11.3582	8.72628e-30	1.05733e-28	55.8436
APH1A	0.129175	7.71515	7.8	6.56086e-15	3.92598e-14	21.9711
MRPS18B	0.129117	7.55858	8.59096	9.38941e-18	6.70053e-17	28.424
CCDC186	-0.128754	8.10312	-6.51342	7.55938e-11	3.28333e-10	12.7965
EIF6	0.128571	7.95312	7.09866	1.31131e-12	6.57418e-12	16.7666
EFNA3	-0.128506	7.54553	-8.39858	4.88435e-17	3.37537e-16	26.7976
GPC1	-0.128365	7.64801	-7.89299	3.13543e-15	1.92531e-14	22.6977
PHF13	-0.128335	7.42417	-9.64634	5.82614e-22	5.07844e-21	37.9945
ZCRB1	0.128295	7.61331	8.16174	3.53982e-16	2.32214e-15	24.8456
PAK2	0.128226	7.53486	8.7509	2.31909e-18	1.72489e-17	29.8038
PLTP	0.128158	7.34318	10.9247	1.09453e-27	1.24079e-26	51.0521
ATRX	-0.128046	7.85013	-7.022	2.27283e-12	1.1226e-11	16.2273
DYNLRB1	0.128027	8.09143	6.79945	1.08644e-11	5.06604e-11	14.6944
CAPG	0.128002	7.95438	6.91455	4.86654e-12	2.33277e-11	15.4811
SSBP1	0.127911	7.89633	7.18886	6.8146e-13	3.47419e-12	17.4087
PRMT1	0.127672	7.6874	7.79171	7.00443e-15	4.17957e-14	21.9068
ATXN7L3B	-0.127665	7.40198	-10.1158	5.52971e-24	5.37451e-23	42.6035
POLR2I	0.127607	7.53953	8.74866	2.36535e-18	1.75723e-17	29.7843
IGFBP2	-0.127579	7.17231	-20.4471	8.88711e-92	3.51985e-90	197.946
JMJD1C	-0.127439	7.66418	-7.67708	1.71884e-14	9.82172e-14	21.0238
MRPL54	0.127429	7.53033	8.82474	1.20585e-18	9.04317e-18	30.4494
NUCKS1	0.127415	8.57971	6.42298	1.37307e-10	5.84364e-10	12.2133
RNH1	0.127374	8.03973	6.82943	8.82427e-12	4.1514e-11	14.8981
SERBP1	-0.127166	8.98111	-6.64634	3.09927e-11	1.38603e-10	13.6684
KLK5	-0.126764	7.371	-10.0223	1.42171e-23	1.33671e-22	41.6686
TGFBI	0.126706	8.71605	5.83777	5.39014e-09	1.97213e-08	8.63559
LTBP3	0.126652	7.52794	8.59588	8.99739e-18	6.42801e-17	28.466
GABPB1-AS1	-0.126542	7.41815	-9.33921	1.09223e-20	8.98893e-20	35.0963
IPMK	-0.126463	7.40077	-9.76171	1.89198e-22	1.68866e-21	39.1071
EIF3E	-0.126367	9.90686	-7.86363	3.96236e-15	2.41437e-14	22.4673
PCDH7	-0.126366	7.60141	-7.9229	2.46816e-15	1.52592e-14	22.9332
MGST3	0.126287	8.30799	6.59972	4.2454e-11	1.8774e-10	13.3606
NOP16	0.125974	7.4943	8.92863	4.76146e-19	3.61791e-18	31.3668
PSMA2	-0.125938	7.8381	-7.22696	5.1566e-13	2.65557e-12	17.6823
SRA1	0.125818	7.33108	11.2436	3.18603e-29	3.80224e-28	54.5591
SQRDL	0.125789	7.28878	12.4287	2.63103e-35	3.66436e-34	68.4616
GDPD2	0.125658	7.96647	6.52609	6.94871e-11	3.02431e-10	12.8789
CTSB	0.125614	7.39379	10.1405	4.30283e-24	4.20787e-23	42.8518
FXR1	-0.125595	7.65844	-7.75289	9.50663e-15	5.59884e-14	21.6063
AFMID	0.125496	7.31258	11.5776	7.05927e-31	8.85895e-30	58.3383
NAPRT	0.125115	7.38779	10.1055	6.13714e-24	5.94665e-23	42.5003
TALDO1	0.125017	7.66437	7.91662	2.59562e-15	1.6016e-14	22.8837
AP3S1	-0.124947	7.81826	-7.22643	5.17658e-13	2.66266e-12	17.6785
C1orf52	-0.124753	7.57363	-8.06749	7.66789e-16	4.91319e-15	24.0842
NOP56	0.124649	7.64572	7.80882	6.11943e-15	3.67572e-14	22.0397
TMEM123	-0.124641	7.86096	-6.97223	3.23838e-12	1.57616e-11	15.8802
ZNF292	-0.124435	7.55745	-8.06318	7.94188e-16	5.0836e-15	24.0497
DONSON	-0.124377	7.207	-18.3573	1.60822e-74	5.02035e-73	158.332
NR3C1	-0.124177	7.55892	-8.13291	4.4882e-16	2.92309e-15	24.6118
JAK1	0.124052	7.75582	7.20973	5.85076e-13	2.99243e-12	17.5584
DNAJA1	-0.12402	9.01391	-5.61739	1.97014e-08	6.92443e-08	7.37641
FKBPL	-0.124017	7.52757	-8.44692	3.23829e-17	2.25754e-16	27.2029
CH17-360D5.2	-0.123885	7.36236	-10.2296	1.73117e-24	1.7222e-23	43.7534
PNKD	-0.123828	7.5404	-8.30096	1.11225e-16	7.50623e-16	25.9864
CDKN2D	-0.123807	7.47877	-8.66952	4.7389e-18	3.45972e-17	29.0986
YWHAG	-0.123448	7.5545	-8.14165	4.17686e-16	2.72874e-15	24.6826
ARHGAP29	0.12333	7.29844	11.3494	9.64506e-30	1.16643e-28	55.7443
EIF2S2	0.123328	7.82917	6.93317	4.26856e-12	2.05702e-11	15.6095
RSRC2	0.12316	8.07956	6.30836	2.89238e-10	1.19719e-09	11.4857
DGUOK	0.123025	7.59489	8.0069	1.25462e-15	7.95051e-15	23.5994
CCT4	0.123012	7.91959	6.83621	8.41786e-12	3.96315e-11	14.9443
ANXA7	-0.122973	7.91079	-6.75122	1.51518e-11	6.99323e-11	14.3688
TMEM50A	0.122803	8.00283	6.66707	2.69283e-11	1.20933e-10	13.806
TAPBP	0.122767	7.54436	8.11258	5.30321e-16	3.43624e-15	24.4474
PSMA5	0.122712	7.53493	8.4143	4.27445e-17	2.96035e-16	26.9291
EPHB6	0.122651	7.77097	6.98202	3.02115e-12	1.47496e-11	15.9483
TSHZ2	-0.12258	7.35376	-10.0012	1.75752e-23	1.64269e-22	41.4587
DDX17	-0.122526	7.95272	-6.59541	4.37046e-11	1.93001e-10	13.3322
OGFRL1	-0.122432	7.3864	-9.70556	3.276e-22	2.88333e-21	38.564
LTF	0.122432	7.15952	16.5094	9.75098e-61	2.37661e-59	126.714
PHF23	-0.1223	7.5322	-8.17659	3.13129e-16	2.06054e-15	24.9664
ANKRD50	-0.1222	7.30846	-11.1961	5.42779e-29	6.4052e-28	54.0307
IL20RB	0.122184	8.01627	6.4798	9.44585e-11	4.072e-10	12.5788
TRAPPC1	0.122146	7.58198	8.03479	1.00065e-15	6.37299e-15	23.8221
PSMD8	0.122108	8.00135	6.67279	2.59019e-11	1.16577e-10	13.844
EIF3K	0.122001	8.76468	6.38143	1.80147e-10	7.59038e-10	11.948
TMEM9B	0.121996	7.55617	8.218	2.22234e-16	1.4793e-15	25.3043
SNRPD2	0.12171	8.78432	6.28676	3.32355e-10	1.37029e-09	11.3501
MEIS2	-0.121299	7.33318	-10.6158	3.06147e-26	3.27711e-25	47.7504
ELMSAN1	-0.121193	7.43668	-8.86574	8.36686e-19	6.30449e-18	30.8102
DNAJC8	0.121119	7.81413	6.82424	9.14815e-12	4.29739e-11	14.8628
NOP10	0.121087	7.77716	7.12871	1.05536e-12	5.3332e-12	16.9796
VIM	-0.121054	7.26807	-11.9764	6.4806e-33	8.45011e-32	62.9938
IGFBP7	-0.121049	7.17074	-19.1077	1.63378e-80	5.62679e-79	172.086
UBE2L3	0.12093	7.82193	7.03086	2.13354e-12	1.05627e-11	16.2893
LUC7L3	-0.120909	7.94233	-6.41188	1.4766e-10	6.26317e-10	12.1423
FILIP1L	0.120654	7.20978	14.927	4.68361e-50	9.13231e-49	102.229
PDLIM5	0.120488	7.37352	9.78208	1.54905e-22	1.38649e-21	39.305
JAG1	-0.120414	7.54746	-7.92725	2.3837e-15	1.47515e-14	22.9675
KREMEN2	-0.119897	7.41005	-8.39754	4.92769e-17	3.40161e-16	26.7889
GJA1	-0.119825	7.67653	-7.10594	1.24416e-12	6.25238e-12	16.8182
MEG3	-0.119683	7.14033	-24.3972	3.69632e-129	2.18912e-127	283.807
GNG5	0.119468	8.22618	6.14361	8.25291e-10	3.27686e-09	10.4629
GSN	0.119426	7.40499	9.29504	1.65241e-20	1.3442e-19	34.6871
ETV5	-0.11932	7.38228	-9.44173	4.14817e-21	3.50026e-20	36.0534
OCIAD2	0.119116	7.68608	7.17376	7.60794e-13	3.8693e-12	17.3007
XRCC5	0.118821	7.97999	6.45438	1.11711e-10	4.7929e-10	12.4148
LAMA3	-0.118588	7.60542	-7.4354	1.09392e-13	5.89972e-13	19.2048
RHOA	0.118527	8.13815	6.31307	2.80581e-10	1.16288e-09	11.5154
LMO1	-0.118191	7.31892	-10.3043	8.01887e-25	8.07879e-24	44.5155
MXRA5	0.118039	7.44932	8.61651	7.52235e-18	5.41695e-17	28.6427
CCNG2	-0.117682	7.39408	-9.17039	5.26053e-20	4.1618e-19	33.5427
AIMP1	0.11767	7.59857	7.50054	6.67995e-14	3.66184e-13	19.6894
BICD2	-0.117437	7.39588	-9.20861	3.69422e-20	2.95585e-19	33.892
GBP1	0.117125	7.30431	10.775	5.55985e-27	6.1062e-26	49.441
DHX9	-0.116846	7.49738	-8.15414	3.76864e-16	2.46969e-15	24.7839
DEK	0.116781	8.04436	6.12902	9.04419e-10	3.56868e-09	10.3737
PSMC1	0.116748	7.65055	7.31542	2.68419e-13	1.4116e-12	18.3232
BLVRA	0.116706	7.33844	10.3346	5.86317e-25	5.92583e-24	44.8256
FGD6	-0.116701	7.35239	-9.85675	7.41752e-23	6.72459e-22	40.0336
ZNF57	-0.116521	7.4003	-9.03194	1.87044e-19	1.44197e-18	32.2896
RER1	0.116474	7.54417	7.95943	1.8406e-15	1.15256e-14	23.222
RPL27A	0.116437	11.8097	12.6984	8.98619e-37	1.30909e-35	71.8159
PLIN2	-0.116419	8.36475	-5.25199	1.52341e-07	4.8634e-07	5.39508
CHD3	-0.116411	7.44921	-8.5496	1.34257e-17	9.52727e-17	28.0712
GTF2F2	0.116392	7.44978	8.65733	5.2717e-18	3.83105e-17	28.9935
PEBP1	0.116322	8.97644	6.22096	5.06101e-10	2.05719e-09	10.9398
NSG1	0.116206	7.56841	7.58346	3.54431e-14	1.9702e-13	20.3123
MTCH2	0.11601	7.45034	8.60188	8.54136e-18	6.1091e-17	28.5173
CCT6A	0.115813	7.83519	6.61813	3.75047e-11	1.66784e-10	13.4819
C1S	0.115547	7.21697	14.6058	5.16129e-48	9.73425e-47	97.55
EDF1	0.115182	9.14393	6.29548	3.14243e-10	1.29804e-09	11.4048
IK	0.114821	7.71428	6.88055	6.17783e-12	2.94353e-11	15.2473
KLF11	-0.114796	7.46318	-8.23275	1.96585e-16	1.30995e-15	25.4251
PSMB2	0.114564	7.69943	7.01386	2.40878e-12	1.18697e-11	16.1703
MYLIP	0.11453	7.8914	5.90965	3.49617e-09	1.30401e-08	9.05672
SVIL	0.114525	7.66842	7.00311	2.60043e-12	1.28041e-11	16.0953
LIMA1	-0.114217	8.63204	-5.43846	5.4513e-08	1.82874e-07	6.38958
NSRP1	0.113911	7.65284	6.80259	1.06303e-11	4.96057e-11	14.7157
SLC3A2	-0.113858	8.34252	-5.6639	1.50452e-08	5.34126e-08	7.63814
INPP1	0.113677	7.34973	9.82943	9.71738e-23	8.78445e-22	39.7664
KMT2C	-0.113602	7.48135	-7.96673	1.7355e-15	1.08998e-14	23.2799
RPS13	-0.113508	11.852	-12.4748	1.4858e-35	2.08308e-34	69.0291
ATP5F1	0.113485	7.98505	6.16616	7.16056e-10	2.85926e-09	10.6013
LAMB3	-0.113472	7.59321	-7.27297	3.67527e-13	1.91846e-12	18.0147
SPTY2D1	-0.113305	7.43766	-8.35846	6.85751e-17	4.70303e-16	26.4631
PPP1R11	0.113305	7.38279	9.32783	1.21545e-20	9.97705e-20	34.9906
TMEM208	0.113254	7.40823	9.02157	2.05547e-19	1.58077e-18	32.1964
AFF4	-0.113057	7.55052	-7.48535	7.4969e-14	4.08845e-13	19.576
TSTD1	0.112966	7.62355	7.13305	1.02265e-12	5.17201e-12	17.0105
RARRES3	0.112909	7.27944	11.5681	7.87207e-31	9.85875e-30	58.2302
ATP6V1E1	0.112768	7.6343	7.12481	1.08556e-12	5.47272e-12	16.9519
COL7A1	-0.112754	7.63284	-6.94409	3.95184e-12	1.91313e-11	15.6851
RPL12	-0.112541	12.2436	-12.2214	3.36615e-34	4.55796e-33	65.9302
CDV3	-0.112478	7.36298	-9.43172	4.56141e-21	3.83365e-20	35.9595
SMC5	-0.112355	7.56996	-7.2469	4.45382e-13	2.30211e-12	17.8261
SRP72	0.112352	7.8556	6.36156	2.05003e-10	8.58062e-10	11.8218
USP16	0.112284	7.64264	6.90091	5.35612e-12	2.55778e-11	15.3872
HNRNPAB	0.112224	7.87097	6.29539	3.14421e-10	1.29804e-09	11.4043
LGALS7	0.11215	7.66738	7.25233	4.2794e-13	2.21738e-12	17.8653
C16orf87	-0.112107	7.30958	-10.3474	5.13324e-25	5.19638e-24	44.9573
RBM39	0.11203	8.55682	5.64808	1.6494e-08	5.83598e-08	7.54888
TMEM59	0.111957	8.78949	5.96503	2.4962e-09	9.42133e-09	9.38463
SDHA	0.111933	7.46117	8.14436	4.08474e-16	2.67407e-15	24.7046
UQCRFS1	0.111932	7.85922	6.36066	2.06209e-10	8.6254e-10	11.8161
UBE2G1	-0.111895	7.76612	-6.47993	9.43805e-11	4.0714e-10	12.5796
DBP	-0.111632	7.5323	-7.49105	7.17936e-14	3.92204e-13	19.6185
MPHOSPH6	0.111601	7.38588	9.05509	1.51502e-19	1.17511e-18	32.4977
ZFAND1	-0.111541	7.52208	-7.64096	2.27475e-14	1.29516e-13	20.7482
ESF1	0.11151	7.50598	7.59083	3.34887e-14	1.86812e-13	20.368
SIAH2	-0.111347	7.45059	-8.07706	7.09209e-16	4.55807e-15	24.1611
SKP1	0.111327	8.98627	6.0152	1.83478e-09	7.01692e-09	9.68439
GTF2H5	0.111202	7.51865	7.76078	8.93567e-15	5.28715e-14	21.6672
NDUFB11	0.111076	8.14753	5.91579	3.36855e-09	1.26012e-08	9.0929
COQ10B	-0.111025	7.44895	-8.11105	5.37033e-16	3.47263e-15	24.435
NFAT5	-0.110851	7.52577	-7.45779	9.23753e-14	4.99473e-13	19.3709
ISOC1	0.110843	7.75663	6.34709	2.25184e-10	9.38809e-10	11.7301
HLA-DQB1	0.110777	7.16217	20.6287	2.3199e-93	9.42385e-92	201.581
UBE2E2	0.110694	7.19304	16.0479	1.6206e-57	3.73445e-56	119.33
IGFBP6	-0.110612	7.17422	-16.8059	7.41941e-63	1.87318e-61	131.573
PTPRZ1	-0.110599	7.43669	-8.08605	6.58979e-16	4.24385e-15	24.2335
MLLT10	-0.110587	7.47314	-7.85574	4.21877e-15	2.56322e-14	22.4056
ERF	-0.110543	7.51679	-7.45949	9.11947e-14	4.93511e-13	19.3835
PTTG1	-0.110194	7.4169	-8.19235	2.74871e-16	1.81719e-15	25.0948
STAP2	0.11002	7.38744	8.91676	5.29768e-19	4.01572e-18	31.2614
FOSL2	-0.109946	7.39242	-8.58882	9.56551e-18	6.81852e-17	28.4056
SULT1E1	-0.109879	7.18383	-16.3877	6.99696e-60	1.68592e-58	124.752
PNRC1	-0.10983	9.9748	-6.54984	5.93085e-11	2.59557e-10	13.0337
ATP5O	0.109716	8.52409	5.61683	1.97647e-08	6.94286e-08	7.37329
NDUFS2	0.109689	7.55386	7.39589	1.47238e-13	7.84735e-13	18.9129
WDR1	0.10964	7.48361	7.82109	5.55344e-15	3.34209e-14	22.1351
RTN3	-0.109599	8.04058	-5.82903	5.67961e-09	2.07206e-08	8.58473
PRPF40A	0.109587	7.81101	6.20928	5.45084e-10	2.20998e-09	10.8674
BHLHE41	-0.109399	7.19193	-15.1974	8.28855e-52	1.68889e-50	106.244
CDKN1C	-0.109399	7.25341	-11.5944	5.81092e-31	7.32084e-30	58.5314
MRPS18C	0.109377	7.53994	7.43528	1.09491e-13	5.90006e-13	19.2039
PET100	0.109376	7.3662	9.19937	4.02451e-20	3.20394e-19	33.8074
UQCC2	0.109155	7.31129	10.4086	2.7147e-25	2.79271e-24	45.5883
LAPTM4B	0.109085	7.48822	7.7485	9.83968e-15	5.77352e-14	21.5724
RBP1	0.109081	7.2082	13.9374	6.67464e-44	1.16201e-42	88.1327
PPP2R1A	0.109039	7.63903	6.85265	7.5075e-12	3.55038e-11	15.0564
NDUFB9	0.109033	7.99802	5.97466	2.35334e-09	8.90334e-09	9.44201
DAP	0.109013	7.39024	8.69413	3.82045e-18	2.79564e-17	29.3112
SNAPIN	0.108967	7.33872	9.65938	5.13384e-22	4.48733e-21	38.1196
MIDN	-0.108881	7.90421	-5.8626	4.64428e-09	1.71309e-08	8.78045
ABCC5	-0.108814	7.19914	-15.324	1.22301e-52	2.54942e-51	108.148
SOD3	-0.108736	7.28124	-10.4916	1.13832e-25	1.1943e-24	46.4493
NSFL1C	0.108725	7.50877	7.56946	3.94642e-14	2.18796e-13	20.2066
GTF3A	0.108704	7.57895	7.153	8.84836e-13	4.48577e-12	17.1525
CDK13	-0.108638	7.28443	-10.659	1.93138e-26	2.09574e-25	48.2069
GALT	0.108552	7.39008	8.39382	5.08528e-17	3.50657e-16	26.7579
BGN	0.108402	7.70106	6.37883	1.83216e-10	7.71456e-10	11.9315
FBXW5	0.108257	7.3158	9.99937	1.79037e-23	1.67093e-22	41.4404
GJB3	0.108179	7.62135	6.72805	1.77637e-11	8.16307e-11	14.2131
SEC61G	0.108137	7.60399	6.98785	2.89857e-12	1.4173e-11	15.9889
ARAP2	-0.108114	7.29576	-10.3534	4.82273e-25	4.88986e-24	45.0191
NR1D2	-0.108096	7.30748	-9.93916	3.27046e-23	3.01673e-22	40.8441
COPE	0.108093	7.87278	6.13389	8.77239e-10	3.46575e-09	10.4034
WSB1	-0.108055	8.07811	-5.3935	7.00546e-08	2.32915e-07	6.14666
NOP58	0.107978	7.54345	7.21682	5.55437e-13	2.85004e-12	17.6094
LRPPRC	-0.107951	7.30169	-10.2471	1.44645e-24	1.44349e-23	43.9313
PRKCDBP	-0.107896	7.38499	-8.51782	1.765e-17	1.24691e-16	27.8014
SOX6	-0.107887	7.43928	-7.90696	2.80409e-15	1.72856e-14	22.8076
TFAP2A	-0.107885	8.06189	-5.64239	1.70471e-08	6.02159e-08	7.51686
DCP2	-0.107814	7.35468	-8.97152	3.23477e-19	2.4727e-18	31.7486
ERH	-0.107663	8.11272	-5.81363	6.22662e-09	2.25991e-08	8.49532
CCND1	0.107593	7.96182	5.40173	6.69205e-08	2.22963e-07	6.19097
TNFAIP3	-0.10751	7.59271	-6.42403	1.36365e-10	5.80744e-10	12.22
SAR1A	0.107455	7.46279	7.78365	7.4643e-15	4.43727e-14	21.8442
EEF1B2	0.107411	10.6279	7.74972	9.74651e-15	5.72946e-14	21.5818
KRT6A	0.107379	7.34292	9.63931	6.23656e-22	5.41384e-21	37.9272
REST	-0.107274	7.93752	-5.69874	1.22768e-08	4.39041e-08	7.83561
FRMD4A	-0.107228	7.42721	-7.97319	1.64742e-15	1.03774e-14	23.3312
HSPD1	-0.107219	8.07065	-5.63752	1.75353e-08	6.1906e-08	7.48945
ZNF331	0.107174	7.43805	7.50555	6.43044e-14	3.52811e-13	19.7268
P4HA2	-0.107147	7.30453	-9.90252	4.71073e-23	4.33264e-22	40.4829
IGBP1	-0.106879	7.9198	-5.86078	4.69541e-09	1.72893e-08	8.7698
DDX46	0.106833	7.80952	6.12588	9.22434e-10	3.63524e-09	10.3544
CCL27	-0.106802	9.03615	-4.05898	4.95178e-05	0.000117614	-0.149022
PRRC2B	-0.106633	7.44332	-7.89447	3.09873e-15	1.90462e-14	22.7093
PRSS3	-0.106599	7.45962	-7.81798	5.69182e-15	3.42211e-14	22.1109
EPHX1	0.106541	7.19294	15.3666	6.40593e-53	1.35315e-51	108.792
DCK	-0.106539	7.30592	-9.97695	2.24162e-23	2.089e-22	41.2179
EIF5B	0.106488	7.92996	5.69503	1.25463e-08	4.48425e-08	7.81452
MEF2A	-0.106429	8.02442	-5.4994	3.86786e-08	1.31636e-07	6.72211
OAZ2	-0.106355	7.71953	-6.26756	3.75905e-10	1.53883e-09	11.23
NEDD9	-0.106217	7.3579	-8.63945	6.16091e-18	4.45173e-17	28.8397
VIMP	0.106121	7.60365	6.71858	1.89534e-11	8.69086e-11	14.1496
PLAU	0.106026	7.2763	10.101	6.42541e-24	6.21646e-23	42.4548
PUM1	-0.105938	7.44512	-7.86754	3.84091e-15	2.34262e-14	22.498
USP12	-0.105821	7.42184	-7.96693	1.73269e-15	1.08929e-14	23.2815
WHSC1L1	-0.105682	7.7252	-6.24609	4.31219e-10	1.76072e-09	11.096
MEGF9	-0.105584	7.30662	-9.7656	1.82102e-22	1.62762e-21	39.145
ZSWIM7	0.105582	7.33987	9.2059	3.7883e-20	3.02729e-19	33.8671
THRAP3	0.105551	7.78965	6.16962	7.00615e-10	2.80113e-09	10.6226
ETHE1	0.105494	7.31207	9.85864	7.28044e-23	6.61925e-22	40.0521
AKIRIN2	-0.105375	7.38863	-8.3267	8.96132e-17	6.09312e-16	26.1994
P3H2	-0.105329	7.33044	-9.53326	1.73252e-21	1.48164e-20	36.9167
UXT	0.105302	8.06203	5.5599	2.74139e-08	9.44142e-08	7.05589
TMEM87A	0.105246	7.47464	7.58725	3.4424e-14	1.91691e-13	20.3409
ARHGEF12	-0.105243	7.58783	-6.74293	1.60399e-11	7.38699e-11	14.313
MVP	0.105233	7.32599	9.47567	3.00363e-21	2.54126e-20	36.3726
POMP	0.105198	8.1043	5.6653	1.49231e-08	5.30385e-08	7.64605
PSMC4	0.105107	7.47145	7.74292	1.028e-14	6.00964e-14	21.5293
BNIP3	-0.10506	7.4808	-7.37691	1.6974e-13	9.01628e-13	18.7732
MDH1	0.10502	7.82533	6.02887	1.68643e-09	6.47692e-09	9.76651
BOC	-0.10501	7.35123	-8.84565	1.00103e-18	7.53385e-18	30.6331
PPP4R3B	-0.10487	7.48383	-7.45961	9.11112e-14	4.9348e-13	19.3844
FAM118A	0.104836	7.31766	9.87617	6.11967e-23	5.59601e-22	40.224
KAT6B	-0.104676	7.38123	-8.37246	6.09308e-17	4.18784e-16	26.5796
AK2	0.104384	7.43797	7.88789	3.26566e-15	1.99947e-14	22.6576
MED13	-0.104377	7.30287	-9.7272	2.65206e-22	2.34722e-21	38.773
CKAP2	-0.104118	7.35743	-8.6192	7.34848e-18	5.29776e-17	28.6658
ELL2	-0.104062	7.33718	-9.20092	3.96707e-20	3.16616e-19	33.8216
PLEKHB2	-0.1039	7.44197	-7.61234	2.8377e-14	1.59419e-13	20.5308
RP11-467L13.7	0.103866	7.20635	12.7563	4.31517e-37	6.35936e-36	72.5447
DYNLT1	0.103864	7.61928	6.7716	1.31686e-11	6.10012e-11	14.5061
PNN	-0.103767	8.01319	-5.4832	4.23868e-08	1.43716e-07	6.63337
WWP1	-0.103712	7.38579	-8.2936	1.18308e-16	7.96727e-16	25.9255
CSRP1	0.103699	7.35534	8.64514	5.86326e-18	4.24634e-17	28.8885
LPCAT3	0.103626	7.33303	9.26474	2.19274e-20	1.76786e-19	34.4075
NFKBIZ	-0.103514	7.72027	-5.7598	8.57237e-09	3.08654e-08	8.18455
PYGL	0.103465	7.42676	7.86149	4.03035e-15	2.45344e-14	22.4506
KDM2A	-0.10338	7.43917	-7.71945	1.23536e-14	7.15581e-14	21.3486
SLC39A13	0.103351	7.37632	8.42539	3.88973e-17	2.69981e-16	27.0221
UBXN4	0.103234	8.22948	5.30709	1.12837e-07	3.65753e-07	5.68535
EIF3H	-0.103191	8.90943	-5.46682	4.64875e-08	1.57032e-07	6.54388
JTB	0.10311	7.83469	5.95642	2.63093e-09	9.91804e-09	9.33345
ATF7IP	-0.103064	7.37479	-8.40771	4.52028e-17	3.12718e-16	26.874
KLK10	-0.102966	7.31321	-9.4946	2.50774e-21	2.1331e-20	36.551
EMC7	0.102817	7.76726	6.09454	1.12208e-09	4.37576e-09	10.1635
BTG3	-0.102698	7.98716	-5.34021	9.40766e-08	3.08095e-07	5.86127
CYB5A	0.102524	7.59639	6.66697	2.6946e-11	1.20933e-10	13.8053
NUPR1	-0.102508	8.26067	-4.88603	1.03863e-06	3.02471e-06	3.54374
SMARCAD1	-0.10242	7.43274	-7.61465	2.78751e-14	1.57013e-13	20.5484
PSMC3	0.102414	7.61387	6.55818	5.6097e-11	2.46012e-10	13.0881
PPA1	0.102302	8.17706	5.32624	1.01591e-07	3.31335e-07	5.78692
CAPZB	0.10227	7.94948	5.62005	1.94007e-08	6.83014e-08	7.39133
TACSTD2	-0.102209	9.51376	-4.15777	3.23006e-05	7.85754e-05	0.256263
POLR2E	0.102147	7.49454	7.25189	4.29333e-13	2.22278e-12	17.8621
EI24	0.102026	7.78607	5.92518	3.18187e-09	1.1924e-08	9.14839
NELFE	0.101977	7.4531	7.66615	1.87125e-14	1.0683e-13	20.9402
STX12	0.101696	7.35207	8.74276	2.49166e-18	1.84674e-17	29.733
PER3	-0.10169	7.26901	-10.3703	4.04802e-25	4.13747e-24	45.1925
FXYD5	0.10162	7.36579	8.44336	3.33798e-17	2.32448e-16	27.173
CHL1	0.101609	7.2931	9.681	4.1612e-22	3.64724e-21	38.3274
ANP32A	-0.101556	7.51284	-7.03452	2.07841e-12	1.03058e-11	16.315
EDN3	-0.101497	7.12835	-31.7778	4.10542e-215	4.56422e-213	481.378
ATP6V1G1	-0.101467	8.68041	-5.42337	5.93126e-08	1.9845e-07	6.30785
MYOF	-0.101288	7.37335	-8.30441	1.08063e-16	7.32399e-16	26.0148
NDUFA12	0.101264	7.71831	6.17576	6.7397e-10	2.70142e-09	10.6604
NECAP2	0.101181	7.47223	7.25947	4.06014e-13	2.10895e-12	17.9169
SNRNP70	-0.101143	7.61083	-6.38152	1.80034e-10	7.59038e-10	11.9487
COL4A5	-0.101063	7.26632	-10.6857	1.45224e-26	1.57853e-25	48.4895
EFNB2	-0.100973	7.27144	-10.052	1.05381e-23	1.00119e-22	41.9651
GABARAPL1	0.100955	7.31407	9.3555	9.37115e-21	7.73242e-20	35.2477
C8orf33	0.100955	7.33372	8.93869	4.34948e-19	3.31282e-18	31.4562
SNRK	-0.100788	7.42565	-7.62282	2.61713e-14	1.48078e-13	20.6104
EIF2A	-0.100742	8.00657	-5.40611	6.53078e-08	2.17819e-07	6.2146
RPF2	0.100735	7.43729	7.6246	2.58146e-14	1.46321e-13	20.6239
ATP6V0D1	0.100732	7.53355	6.84037	8.17763e-12	3.85578e-11	14.9726
CRNDE	0.100702	7.46415	7.26766	3.82236e-13	1.98869e-12	17.9762
POLR1D	-0.100696	8.62618	-5.13098	2.91527e-07	9.01175e-07	4.76816
RCAN1	0.100641	7.24815	10.7097	1.1229e-26	1.22265e-25	48.7444
TCEAL1	-0.100366	7.50273	-6.76626	1.36619e-11	6.31475e-11	14.4701
TUBB6	0.100332	7.63918	6.10868	1.02726e-09	4.02583e-09	10.2495
COPS3	0.100176	7.46549	7.34548	2.14643e-13	1.13255e-12	18.5427
GNA15	0.0999483	7.34964	8.5382	1.48115e-17	1.04872e-16	27.9743
RILPL2	0.0998491	7.34243	8.72718	2.858e-18	2.11332e-17	29.5976
FAM63B	-0.0998476	7.54496	-6.49435	8.57868e-11	3.71333e-10	12.6729
HOPX	0.0997743	9.85662	5.559	2.75545e-08	9.48468e-08	7.05092
C12orf65	0.0997233	7.41537	7.60498	3.00329e-14	1.68573e-13	20.4751
PHB2	0.099673	7.76141	5.85897	4.74658e-09	1.74574e-08	8.75925
ZYX	0.0996638	7.24478	11.2349	3.51393e-29	4.17781e-28	54.4619
DAPK2	0.0996423	7.28471	10.0099	1.60999e-23	1.50701e-22	41.5455
PSMD4	0.0996171	7.80321	5.82069	5.96997e-09	2.17299e-08	8.53624
TIAM1	-0.0994348	7.2179	-12.3087	1.15606e-34	1.57209e-33	66.9915
HMGB1	0.099342	9.79046	6.11882	9.64085e-10	3.79231e-09	10.3114
H1F0	-0.0993102	7.6116	-5.77294	7.93078e-09	2.86367e-08	8.26015
ELL	-0.099255	7.33948	-8.53294	1.54983e-17	1.09613e-16	27.9296
BCHE	-0.0992376	7.15786	-18.9556	2.79676e-79	9.37729e-78	169.255
XRN2	0.0992049	7.58366	6.41311	1.46477e-10	6.21716e-10	12.1501
CORO1C	-0.0989158	7.41894	-7.52277	5.63978e-14	3.09699e-13	19.8557
RASSF9	-0.0988774	7.17503	-15.7814	1.07439e-55	2.38891e-54	115.154
FKBP1A	0.0988223	7.93654	5.47726	4.38326e-08	1.48539e-07	6.60086
TP53AIP1	-0.0988002	7.59446	-6.27783	3.51963e-10	1.44751e-09	11.2942
NDUFV2	0.0987926	7.9128	5.53339	3.18909e-08	1.09358e-07	6.90918
KMT2E	0.0987794	8.00686	5.20579	1.95502e-07	6.1852e-07	5.15401
RPL29	-0.0987617	11.7794	-10.9842	5.69801e-28	6.54135e-27	51.6993
HECA	-0.0986502	7.37501	-7.9947	1.38473e-15	8.75753e-15	23.5022
SURF1	0.0985837	7.41052	7.71535	1.27551e-14	7.3615e-14	21.3172
NUCB1	0.0985607	7.46241	7.26582	3.8746e-13	2.01422e-12	17.9629
TMEM147	0.0984037	7.51655	6.91323	4.91205e-12	2.35281e-11	15.472
NCOA3	-0.0983285	7.31007	-9.09908	1.01346e-19	7.93854e-19	32.8949
COL17A1	-0.09832	9.81335	-5.38284	7.4328e-08	2.46348e-07	6.08933
IMP3	0.0983085	8.09048	5.18591	2.17522e-07	6.83747e-07	5.05091
THUMPD1	-0.0982108	7.54042	-6.53801	6.41829e-11	2.80308e-10	12.9565
NDUFA3	0.098128	7.27107	10.3554	4.7263e-25	4.79977e-24	45.0391
ALOX15B	-0.098109	7.22404	-11.7614	8.28403e-32	1.06699e-30	60.4645
PTGER4	-0.0979866	7.25814	-10.0206	1.44667e-23	1.35815e-22	41.6514
C16orf74	-0.0979657	7.21517	-12.1803	5.55019e-34	7.43585e-33	65.4337
BMP7	-0.0979196	7.26412	-10.1388	4.37547e-24	4.26575e-23	42.8353
ASPH	-0.0978895	7.40494	-7.53977	4.95343e-14	2.72956e-13	19.9832
ESRP1	-0.0978522	7.41754	-7.47395	8.17407e-14	4.44627e-13	19.491
BZW1	-0.0978119	7.8257	-5.52681	3.31077e-08	1.13224e-07	6.87288
MAP4	-0.0977956	7.61115	-6.16871	7.04636e-10	2.81544e-09	10.617
CLN8	-0.0977266	7.38111	-7.78644	7.30147e-15	4.35272e-14	21.8659
UFM1	-0.09772	7.45797	-7.09467	1.34953e-12	6.75511e-12	16.7384
HMGCS1	-0.0977066	7.36809	-8.02647	1.0706e-15	6.81164e-15	23.7555
KANK1	-0.097683	7.29423	-9.23012	3.02588e-20	2.42414e-19	34.0892
LGALS1	0.0975194	7.1978	13.1446	2.88542e-39	4.52597e-38	77.5207
PUM3	0.0975179	7.38239	7.9324	2.28716e-15	1.42235e-14	23.0082
LTV1	0.0973933	7.27632	9.94837	2.98321e-23	2.76383e-22	40.935
SHISA5	0.0972898	7.30462	9.23261	2.95695e-20	2.37192e-19	34.112
TMEM205	0.0972792	7.36339	8.24469	1.77991e-16	1.18855e-15	25.523
CIR1	0.0972393	7.665	5.88292	4.10919e-09	1.5237e-08	8.89953
NDN	-0.0970891	7.13987	-24.6637	6.55064e-132	3.95347e-130	290.129
DCTPP1	0.0966732	7.39872	7.86767	3.83698e-15	2.34248e-14	22.499
SF1	0.0966528	7.9139	5.35025	8.90135e-08	2.92572e-07	5.91481
SELK	-0.0966298	8.06167	-5.10512	3.3429e-07	1.02586e-06	4.63606
MRPL4	0.0966219	7.46906	7.09013	1.39442e-12	6.97431e-12	16.7063
KRTCAP2	0.0965521	7.30682	9.18119	4.76154e-20	3.78119e-19	33.6412
CHURC1	-0.0965071	7.67601	-5.83068	5.62377e-09	2.05287e-08	8.59433
SMIM14	0.0964629	7.50644	6.70337	2.10301e-11	9.55325e-11	14.0479
LBR	-0.0964513	7.24119	-10.8438	2.64076e-27	2.93073e-26	50.179
PIN4	0.0963764	7.37015	8.03743	9.79377e-16	6.24377e-15	23.8432
NTPCR	0.0963142	7.34482	8.44818	3.20378e-17	2.23594e-16	27.2134
KRAS	-0.0962608	7.55979	-6.32561	2.58768e-10	1.07529e-09	11.5944
MUC15	-0.0962537	7.15707	-18.3829	1.01451e-74	3.18264e-73	158.791
HEBP2	0.0962146	7.59797	6.20388	5.64081e-10	2.28262e-09	10.834
KIF13A	-0.0958593	7.31152	-8.72059	3.02873e-18	2.23435e-17	29.5404
TMX2	0.0958017	7.32716	8.75764	2.18516e-18	1.62719e-17	29.8625
KLHL24	-0.0957897	7.33328	-8.35375	7.13593e-17	4.88869e-16	26.4239
HINT1	-0.0957205	10.0578	-6.38378	1.77404e-10	7.48477e-10	11.963
RPPH1	0.0956973	7.19725	13.2013	1.37335e-39	2.19216e-38	78.2585
AKAP17A	-0.0956149	7.33309	-8.3339	8.43464e-17	5.75973e-16	26.2591
HILPDA	0.095555	7.27788	9.50349	2.30353e-21	1.96466e-20	36.635
CTNNA1	-0.095295	7.59162	-6.15918	7.48249e-10	2.98217e-09	10.5585
NFATC3	-0.0952135	7.62761	-5.8654	4.5666e-09	1.68541e-08	8.79686
RHOD	0.0951302	7.38106	7.74816	9.86605e-15	5.78364e-14	21.5698
HNRNPU-AS1	-0.0950803	7.28501	-9.35956	9.02002e-21	7.46213e-20	35.2854
EBP	0.0950528	7.39641	7.70229	1.41246e-14	8.12231e-14	21.2168
SSB	0.095031	7.74483	5.57307	2.54228e-08	8.78911e-08	7.12903
HNRNPM	-0.0949995	8.15923	-4.92935	8.33073e-07	2.44746e-06	3.75598
SPPL3	-0.0947856	7.37274	-7.7495	9.76266e-15	5.73364e-14	21.5801
WNT4	-0.0947637	7.29587	-8.95702	3.68712e-19	2.81171e-18	31.6193
RNF7	0.094707	8.16814	5.01775	5.28268e-07	1.58056e-06	4.19476
SMIM7	0.0946112	7.42684	7.26835	3.80282e-13	1.98015e-12	17.9812
MTSS1	-0.0945367	7.39786	-7.43142	1.12725e-13	6.06402e-13	19.1753
TNS4	-0.0945227	7.60974	-5.91492	3.38638e-09	1.26455e-08	9.08777
P2RY1	-0.09447	7.35319	-7.91797	2.56765e-15	1.58589e-14	22.8943
TNNT1	-0.0944416	7.73	-5.56352	2.68514e-08	9.25271e-08	7.076
DNAJC2	0.0943889	7.37946	7.6858	1.60612e-14	9.19421e-14	21.0905
TM4SF1	0.0943752	7.17403	14.2418	9.4531e-46	1.69701e-44	92.3668
REEP5	0.0943693	7.77144	5.57187	2.55983e-08	8.83532e-08	7.12236
AVPI1	0.0943444	7.80075	5.12733	2.97225e-07	9.17893e-07	4.74947
HSBP1	0.0942208	7.82252	5.42291	5.94671e-08	1.98862e-07	6.30533
SET	-0.0942122	8.55408	-4.5557	5.2588e-06	1.41148e-05	1.98714
RAMP1	0.0942109	7.2026	12.8922	7.6029e-38	1.139e-36	74.2697
GLTSCR2	-0.0942016	10.1625	-6.35519	2.13665e-10	8.92547e-10	11.7814
RPS6KB1	-0.094199	7.27021	-9.71203	3.07566e-22	2.71078e-21	38.6264
SURF2	0.0941812	7.43106	7.171	7.76242e-13	3.9447e-12	17.281
WDR26	-0.0940291	7.35835	-7.80452	6.33091e-15	3.79555e-14	22.0062
HIF1A	-0.0940181	7.4083	-7.24531	4.50608e-13	2.32722e-12	17.8147
TSC22D1	-0.0939717	8.34548	-4.11081	3.96201e-05	9.52476e-05	0.0623952
C11orf1	0.0939587	7.42764	7.18306	7.10937e-13	3.62155e-12	17.3672
SDHB	0.0939172	7.45899	6.97795	3.1098e-12	1.51707e-11	15.9199
RCN2	-0.0938913	7.64064	-5.94683	2.78925e-09	1.04961e-08	9.27657
SMOC2	-0.0937997	7.26591	-9.51458	2.07177e-21	1.76938e-20	36.7398
MRPS10	0.0937663	7.32844	8.43495	3.58604e-17	2.49175e-16	27.1023
CHMP1A	0.0937608	7.32244	8.60723	8.15333e-18	5.84476e-17	28.5632
APOA1BP	0.0937398	7.39401	7.59421	3.26295e-14	1.82339e-13	20.3936
EBNA1BP2	0.0936601	7.52381	6.50212	8.14829e-11	3.52944e-10	12.7232
SSNA1	0.0936455	7.61019	5.9973	2.04834e-09	7.796e-09	9.57716
LPP	-0.0936386	7.46213	-6.71429	1.95181e-11	8.91751e-11	14.1209
GTF3C6	0.0934883	7.43842	7.13961	9.75167e-13	4.93581e-12	17.0571
TFRC	-0.0933025	7.26058	-9.86293	6.97737e-23	6.36196e-22	40.0942
HSP90AB1	0.0932362	10.3446	5.8565	4.81765e-09	1.7688e-08	8.7448
VEGFA	-0.0931504	7.24653	-10.5791	4.52174e-26	4.81584e-25	47.364
TTC9C	-0.0931295	7.37321	-7.54424	4.7873e-14	2.64261e-13	20.0168
CYSTM1	0.0931276	7.31105	8.2802	1.32348e-16	8.89381e-16	25.815
CHD2	-0.0928996	7.45082	-6.7081	2.0362e-11	9.26303e-11	14.0795
MKRN1	-0.0928404	7.63735	-5.81243	6.2713e-09	2.27483e-08	8.48837
NONO	-0.0928336	7.68445	-5.60977	2.05864e-08	7.2155e-08	7.33376
CHMP4A	0.0927962	7.51094	6.42167	1.38488e-10	5.8899e-10	12.2049
HSF2	-0.0926158	7.36071	-7.60457	3.01293e-14	1.68964e-13	20.4719
PKP3	-0.0925935	8.00048	-4.99553	5.92787e-07	1.76527e-06	4.08371
SEPT2	-0.092556	7.52003	-6.33631	2.41472e-10	1.00539e-09	11.662
SP3	-0.0924916	7.36104	-7.70737	1.35752e-14	7.81347e-14	21.2559
COBLL1	-0.0924125	7.35518	-7.6876	1.58375e-14	9.07432e-14	21.1043
BCL10	-0.0924065	7.44734	-6.64344	3.1608e-11	1.41255e-10	13.6492
PPM1G	0.0923752	7.50489	6.48608	9.06141e-11	3.91693e-10	12.6194
ZCCHC11	-0.092171	7.52078	-6.25051	4.19204e-10	1.71322e-09	11.1236
NDUFA9	0.0921412	7.43944	7.04554	1.92086e-12	9.53958e-12	16.3923
SRPK2	0.0920815	7.86441	5.06421	4.14551e-07	1.25574e-06	4.42847
AJUBA	-0.0919792	7.54009	-6.11278	1.00124e-09	3.93112e-09	10.2745
GLS	-0.0919677	7.3128	-8.38649	5.41089e-17	3.723e-16	26.6967
TRIM29	0.0919572	8.10374	4.81407	1.49206e-06	4.24381e-06	3.1954
PUM2	-0.0919368	7.35532	-7.7276	1.15909e-14	6.72633e-14	21.4113
KIF20B	-0.0918053	7.28787	-8.64329	5.95817e-18	4.31015e-17	28.8727
LAPTM4A	0.0917015	8.82474	4.84707	1.26444e-06	3.62896e-06	3.35453
C8orf59	0.0916969	7.76284	5.40258	6.66031e-08	2.22022e-07	6.19558
S100A2	0.0916945	10.4038	3.96934	7.23812e-05	0.000168446	-0.508329
SENP6	-0.0916198	7.47914	-6.51889	7.2894e-11	3.17042e-10	12.8321
PFDN5	-0.0915632	9.93893	-6.09489	1.11958e-09	4.37141e-09	10.1656
MRPS26	0.0915442	7.58246	6.09934	1.08893e-09	4.25697e-09	10.1927
UQCRC2	0.0915351	7.7451	5.44645	5.21255e-08	1.75329e-07	6.43297
PPP1CC	-0.0915214	7.91972	-5.03346	4.868e-07	1.4634e-06	4.27356
DR1	-0.0914182	7.55968	-5.9747	2.35284e-09	8.90334e-09	9.44221
BAZ2B	-0.0913201	7.59459	-5.80416	6.58812e-09	2.38565e-08	8.44045
AKAP13	-0.0913011	7.37509	-7.43195	1.12277e-13	6.04504e-13	19.1792
KLF13	-0.0912635	7.50847	-6.26836	3.73975e-10	1.53192e-09	11.235
DOCK1	-0.0912561	7.30838	-8.45977	2.90207e-17	2.02761e-16	27.311
TWISTNB	0.0912053	7.48752	6.44202	1.21173e-10	5.17436e-10	12.3354
ATF3	0.0911688	8.89565	3.73924	0.000185204	0.000404006	-1.39396
RAB7B	0.0911599	7.2551	9.94401	3.11594e-23	2.88258e-22	40.892
MRPS21	0.0911163	7.66996	5.65175	1.61458e-08	5.71918e-08	7.56959
ANXA11	-0.0910475	7.59003	-5.8947	3.82722e-09	1.42247e-08	8.96869
TMX1	-0.0910072	7.49013	-6.44909	1.15672e-10	4.95278e-10	12.3808
KRT14	-0.0909323	15.0328	-7.92922	2.34688e-15	1.4552e-14	22.9828
FIS1	0.0909315	7.75945	5.38958	7.15994e-08	2.37926e-07	6.12554
SMARCA5	-0.0909273	7.44221	-6.7132	1.96644e-11	8.97145e-11	14.1136
HIGD2A	-0.0909252	8.34349	-4.65617	3.24663e-06	8.8949e-06	2.44912
CAND1	-0.0908521	7.46536	-6.57756	4.92684e-11	2.17268e-10	13.215
SNRPD3	0.0907708	7.80847	5.25837	1.47162e-07	4.70519e-07	5.42852
PSMC2	0.0907552	7.54059	6.15898	7.49199e-10	2.98408e-09	10.5572
MAF1	0.0907176	7.54221	6.14277	8.2964e-10	3.29001e-09	10.4578
ARIH1	-0.0906773	7.44139	-6.68233	2.42744e-11	1.09408e-10	13.9075
SREK1IP1	0.0906401	7.43402	6.8123	9.93901e-12	4.65854e-11	14.7816
PUF60	0.0905962	7.69445	5.57206	2.55705e-08	8.83052e-08	7.12341
ATOX1	0.0905864	7.30206	8.74619	2.41753e-18	1.7939e-17	29.7628
C6orf132	-0.0905593	7.52965	-6.07394	1.27566e-09	4.94424e-09	10.0385
LRRFIP1	-0.0905569	8.2631	-4.48551	7.32339e-06	1.93207e-05	1.67038
MOB1A	-0.0904605	7.46379	-6.53404	6.59021e-11	2.87223e-10	12.9306
RPL26	-0.0904112	12.027	-10.3109	7.49547e-25	7.5635e-24	44.5823
DLX3	-0.0903639	7.3279	-7.77113	8.23742e-15	4.89227e-14	21.7472
HMGN1	0.0903523	8.56744	4.64541	3.42038e-06	9.35878e-06	2.39915
HELZ	-0.0903329	7.33245	-7.97113	1.67496e-15	1.05404e-14	23.3149
MLXIP	-0.0902907	7.42898	-6.69819	2.17867e-11	9.88276e-11	14.0133
KRT5	0.0902546	12.9192	7.41521	1.27366e-13	6.82843e-13	19.0553
GDI2	-0.0902412	8.02606	-4.80919	1.52888e-06	4.34072e-06	3.17198
JAG2	-0.0902255	7.43923	-6.68761	2.34171e-11	1.05769e-10	13.9427
DHX29	0.0901675	7.49817	6.24328	4.39025e-10	1.79029e-09	11.0785
SPCS1	0.0900455	8.09414	4.84796	1.25881e-06	3.61772e-06	3.35882
SDC2	-0.0900354	7.24793	-9.74737	2.17739e-22	1.93794e-21	38.9681
C16orf72	-0.0900131	7.41142	-6.94254	3.9955e-12	1.93278e-11	15.6743
SNHG15	0.0899404	7.64052	5.67279	1.42856e-08	5.08585e-08	7.68844
CLTB	0.0897168	8.8046	4.56153	5.11509e-06	1.37465e-05	2.01366
PABPC4	-0.0896994	7.42301	-6.90716	5.12606e-12	2.45161e-11	15.4302
ERBB2IP	-0.0896847	7.38236	-7.19702	6.42051e-13	3.27591e-12	17.4672
MRPL12	0.0896513	7.37286	7.64137	2.26756e-14	1.29223e-13	20.7514
ING1	-0.089617	7.56139	-5.77156	7.99581e-09	2.88551e-08	8.25221
NENF	0.0896055	7.99387	4.87413	1.10312e-06	3.19638e-06	3.48579
IL20RA	-0.089568	7.68689	-5.2036	1.97817e-07	6.24908e-07	5.14264
BCL6	-0.0895197	7.27756	-8.87907	7.42698e-19	5.60963e-18	30.9278
POP7	-0.0895172	7.66181	-5.60702	2.09153e-08	7.31864e-08	7.31838
MKKS	0.089498	7.39435	7.27124	3.72253e-13	1.94154e-12	18.0022
FAM214B	-0.0894116	7.2848	-8.71603	3.15252e-18	2.31758e-17	29.5008
DCTN3	0.0893863	7.75029	5.38223	7.45798e-08	2.47053e-07	6.08605
TCP1	0.0893129	7.8506	5.05876	4.26551e-07	1.28901e-06	4.40095
FBXW7	0.0893018	8.543	4.21019	2.56519e-05	6.30796e-05	0.475251
CCT8	-0.0892955	7.8291	-5.08729	3.67225e-07	1.12042e-06	4.5454
ARF5	0.0892872	7.57941	5.85929	4.73752e-09	1.74342e-08	8.76111
GSDMD	0.0891208	7.26192	9.53981	1.62718e-21	1.39533e-20	36.9787
RHOV	0.0891182	7.31203	8.10677	5.56175e-16	3.59274e-15	24.4005
COA4	0.0891088	7.41834	6.99416	2.77151e-12	1.35937e-11	16.0328
TMEM179B	0.0890866	7.49591	6.29284	3.19607e-10	1.31859e-09	11.3883
MAFG	-0.0890809	7.29604	-8.33051	8.67864e-17	5.91997e-16	26.2309
PRR13	0.089061	7.45573	6.53764	6.43415e-11	2.80807e-10	12.9541
UBL3	-0.0890373	7.48423	-6.2673	3.76528e-10	1.54039e-09	11.2283
SMCHD1	-0.088991	7.3288	-7.98568	1.48944e-15	9.40096e-15	23.4304
RBM17	0.0889381	7.70681	5.34786	9.01921e-08	2.96139e-07	5.90208
CASP3	-0.0889364	7.36327	-7.27489	3.62354e-13	1.89302e-12	18.0286
LINC01315	0.0889077	7.52305	6.08373	1.20023e-09	4.66044e-09	10.0979
ASH1L	-0.0888592	7.77722	-5.05902	4.25971e-07	1.28787e-06	4.40226
DLD	0.0887218	7.34331	7.76887	8.38511e-15	4.97532e-14	21.7298
ORMDL2	0.0886975	7.29029	8.75929	2.15354e-18	1.60552e-17	29.8769
MT-CO3	-0.088692	12.8697	-11.9185	1.29294e-32	1.67896e-31	62.3081
PAFAH1B1	-0.0886526	7.55564	-5.87993	4.18415e-09	1.54968e-08	8.88194
ARHGDIB	-0.0886092	7.41159	-6.71281	1.97161e-11	8.98854e-11	14.111
LRG1	0.0885282	7.1922	12.7519	4.56184e-37	6.70728e-36	72.4894
TIMM10	0.0885117	7.35752	7.61749	2.72723e-14	1.53758e-13	20.5699
POLE4	0.0885108	7.43179	6.71564	1.93384e-11	8.84179e-11	14.13
NAP1L1	0.0885077	8.98698	4.50267	6.75659e-06	1.79224e-05	1.7474
FDPS	0.0884572	7.44524	6.66197	2.78767e-11	1.25021e-10	13.7721
BANF1	0.0884554	7.7493	5.25478	1.50059e-07	4.79537e-07	5.40968
PCM1	-0.0883983	7.66121	-5.38598	7.30417e-08	2.42211e-07	6.10623
COPS2	-0.0883891	7.48693	-6.26856	3.73508e-10	1.53119e-09	11.2362
POLR2K	0.0883441	7.64968	5.53795	3.10725e-08	1.06667e-07	6.93439
BCL11B	-0.0882439	7.45324	-6.41505	1.44631e-10	6.14708e-10	12.1625
CH17-189H20.1	-0.0882287	7.30307	-8.19414	2.70834e-16	1.79339e-15	25.1094
RNF181	0.088226	7.57511	5.82248	5.90653e-09	2.15143e-08	8.54663
SOX15	-0.088166	8.2927	-4.30832	1.65455e-05	4.16893e-05	0.892582
RAN	0.0880147	8.66303	4.49814	6.90222e-06	1.82704e-05	1.72701
HSD17B12	0.0880122	7.52415	5.94651	2.7947e-09	1.05104e-08	9.27467
ACTR3	0.0879733	7.83544	4.99043	6.08621e-07	1.81072e-06	4.05831
SMAD5-AS1	0.0878762	7.25283	9.39621	6.38417e-21	5.33727e-20	35.6271
SPSB1	-0.0877842	7.30539	-8.02323	1.09912e-15	6.98609e-15	23.7297
GPAA1	0.0877702	7.4124	6.86589	6.84471e-12	3.25149e-11	15.1469
NCL	-0.0876921	9.13138	-4.46264	8.14929e-06	2.13574e-05	1.56826
STARD5	0.0876864	7.29044	8.62862	6.77009e-18	4.88634e-17	28.7466
C1QBP	0.0876642	8.0298	4.71731	2.40952e-06	6.69699e-06	2.73513
CCT7	0.0876496	7.58774	5.76204	8.45956e-09	3.04939e-08	8.19742
LGR4	-0.0876117	7.257	-9.2781	1.93579e-20	1.56668e-19	34.5306
SARAF	0.0875648	8.25442	4.56917	4.93232e-06	1.32892e-05	2.04849
MRPL3	0.0872987	7.49628	6.2015	5.72648e-10	2.31433e-09	10.8193
RPL13A	-0.0872172	13.3127	-12.1179	1.18218e-33	1.56725e-32	64.6829
TUBB	-0.0871295	9.49311	-4.88264	1.05659e-06	3.07137e-06	3.52725
SRPRA	0.0871129	7.38092	7.1255	1.08014e-12	5.4497e-12	16.9568
NUMA1	-0.087106	7.3818	-7.03288	2.10297e-12	1.04195e-11	16.3034
FH	0.0870814	7.33167	7.88777	3.26893e-15	1.99954e-14	22.6567
PGAP1	-0.0870805	7.28724	-8.46775	2.71077e-17	1.90024e-16	27.3782
MANBAL	0.087054	7.35279	7.49799	6.81091e-14	3.72396e-13	19.6703
COMT	-0.0869422	7.87891	-4.85156	1.23616e-06	3.55908e-06	3.37628
ITPRIP	-0.086939	7.28281	-8.44072	3.41394e-17	2.37477e-16	27.1508
SSX2IP	-0.0869206	7.24188	-9.54322	1.57478e-21	1.35222e-20	37.0111
SYAP1	0.0869075	7.45736	6.33099	2.49928e-10	1.03923e-09	11.6284
NCOR2	-0.0868965	7.36745	-7.16318	8.21742e-13	4.16924e-12	17.2251
SMPDL3A	-0.0868854	7.55516	-5.63482	1.7812e-08	6.28129e-08	7.47426
CD2AP	-0.0868495	7.30504	-8.14077	4.20708e-16	2.74565e-15	24.6755
FBLN1	0.0868297	7.28541	8.57786	1.05172e-17	7.47171e-17	28.3121
KIAA1109	-0.086811	7.27785	-8.69436	3.81279e-18	2.79325e-17	29.3132
GATA3	0.0866872	8.31953	4.08432	4.44164e-05	0.000106254	-0.0459773
CHMP5	-0.0866597	7.74839	-5.13551	2.84597e-07	8.81042e-07	4.79138
MAL2	0.0866459	7.24359	9.54539	1.54238e-21	1.3262e-20	37.0316
B3GNT5	-0.086593	7.32217	-7.74401	1.01923e-14	5.96386e-14	21.5378
ZFC3H1	-0.0865145	7.39163	-6.87647	6.35656e-12	3.02414e-11	15.2194
WAC	-0.086487	7.58067	-5.57446	2.52213e-08	8.7242e-08	7.13675
IFNGR1	0.0864713	7.75643	4.94586	7.65599e-07	2.25446e-06	3.8373
SAFB	-0.0864539	7.3596	-7.32303	2.53683e-13	1.33521e-12	18.3787
TBCB	0.0864339	7.38338	7.09714	1.32576e-12	6.64136e-12	16.7559
C12orf45	0.0864321	7.32382	7.83392	5.01657e-15	3.0363e-14	22.2352
LAMTOR2	0.0864277	7.47252	6.37046	1.9348e-10	8.11439e-10	11.8783
SNF8	0.086327	7.435	6.57457	5.02663e-11	2.21514e-10	13.1954
QSER1	-0.0863207	7.29897	-8.19551	2.67773e-16	1.77497e-15	25.1206
PPP2CA	-0.0862815	7.83088	-4.85669	1.20462e-06	3.47619e-06	3.40113
RNF138	-0.0862529	7.33792	-7.48736	7.38334e-14	4.03e-13	19.591
FAM174A	-0.0862093	7.56947	-5.64847	1.64566e-08	5.82599e-08	7.55109
CEP350	-0.0861794	7.44599	-6.31063	2.8502e-10	1.18051e-09	11.5001
C11orf31	-0.0861763	7.92788	-4.755	2.00136e-06	5.61162e-06	2.9133
N4BP2L2	-0.0860657	8.10521	-4.43739	9.16494e-06	2.38564e-05	1.45606
UBXN6	0.0860287	7.4384	6.49257	8.68072e-11	3.75493e-10	12.6613
NME1	0.0860189	7.67195	5.25441	1.50358e-07	4.80251e-07	5.40775
SELM	0.0859692	7.25031	9.20046	3.98395e-20	3.17563e-19	33.8174
UBE2D3	0.0858786	8.47642	4.42558	9.68036e-06	2.51e-05	1.40381
GRB2	-0.0858361	7.47132	-6.15981	7.45279e-10	2.9722e-09	10.5623
RPL34	0.0857555	12.533	10.4267	2.24795e-25	2.32386e-24	45.7752
CRTAP	-0.0857033	7.50923	-5.89647	3.78645e-09	1.40814e-08	8.97911
VPS37B	-0.0856412	7.24756	-9.35357	9.54361e-21	7.86448e-20	35.2297
UBE2R2	-0.0856208	7.51077	-5.92222	3.2396e-09	1.2126e-08	9.13089
SLC43A3	0.0855997	7.28091	8.42429	3.92661e-17	2.72242e-16	27.0128
ZRANB2	-0.0855816	7.37446	-6.96793	3.33867e-12	1.62373e-11	15.8503
HBP1	-0.0855382	7.64791	-5.24282	1.60103e-07	5.0958e-07	5.34704
COX7A2L	-0.085499	8.34487	-4.46243	8.15745e-06	2.13699e-05	1.56731
CDKN2AIP	-0.0854183	7.5333	-5.61826	1.96022e-08	6.89342e-08	7.3813
NAA38	0.0853962	7.58748	5.58618	2.35809e-08	8.20154e-08	7.20199
ZNF90	0.0851885	7.30802	7.9839	1.51101e-15	9.52762e-15	23.4163
CBR1	0.085151	8.67106	4.07237	4.67564e-05	0.000111557	-0.0946463
EMD	0.0849522	7.32378	7.7312	1.12687e-14	6.55136e-14	21.439
SBDS	-0.084893	8.40107	-4.26213	2.0362e-05	5.07298e-05	0.694939
C3orf58	-0.0848488	7.33635	-7.27984	3.49363e-13	1.82666e-12	18.0645
RNF187	-0.084803	7.30208	-7.93526	2.2352e-15	1.3914e-14	23.0308
TMEM134	0.084799	7.9005	4.68178	2.86663e-06	7.90163e-06	2.56848
MCTS1	0.0847894	7.32299	7.85212	4.34205e-15	2.63559e-14	22.3773
LINC00511	-0.0847593	7.26594	-8.72738	2.85313e-18	2.11218e-17	29.5993
FGD5-AS1	-0.0846608	7.42455	-6.43485	1.27015e-10	5.41289e-10	12.2894
GTPBP4	0.0844299	7.3403	7.44633	1.00731e-13	5.44186e-13	19.2858
CLINT1	-0.0844187	7.48628	-5.98471	2.21287e-09	8.39195e-09	9.50193
CRYAB	-0.0844091	8.17463	-3.82385	0.000131868	0.00029476	-1.07442
EMC6	0.0843917	7.4992	6.02383	1.73971e-09	6.66942e-09	9.73621
UBXN1	-0.0843548	8.15356	-4.42649	9.6395e-06	2.50043e-05	1.40785
SDHC	0.0842816	7.73496	5.05818	4.27841e-07	1.29168e-06	4.39804
ATF1	-0.0842322	7.43003	-6.31426	2.78432e-10	1.15473e-09	11.5229
RALGAPA1	-0.0842279	7.29292	-8.11188	5.33386e-16	3.45257e-15	24.4417
HAX1	0.0841876	7.56807	5.60272	2.14408e-08	7.48597e-08	7.2943
DHRS7	0.0841819	7.34727	7.12803	1.06057e-12	5.35527e-12	16.9748
MAP3K2	-0.0841758	7.488	-5.86829	4.48782e-09	1.65827e-08	8.81378
ASCL2	0.0841282	7.51946	5.62337	1.90322e-08	6.70786e-08	7.40994
ZNF770	-0.0841199	7.40459	-6.63132	3.43076e-11	1.52888e-10	13.569
WDR83OS	0.0840954	7.9951	4.56525	5.02513e-06	1.35225e-05	2.03065
RTCB	0.0840502	7.50968	5.88745	3.99842e-09	1.48436e-08	8.92611
HMGCS2	-0.0840122	7.163	-15.2984	1.80552e-52	3.7269e-51	107.761
BLOC1S1	0.0838812	7.65769	5.26428	1.42517e-07	4.56586e-07	5.45953
LAP3	0.0838165	7.33241	7.53547	5.11894e-14	2.81831e-13	19.9509
CTNNAL1	0.0838136	7.98961	4.34761	1.38456e-05	3.53362e-05	1.06236
RAPGEF5	-0.0837768	7.25044	-9.04172	1.7112e-19	1.32404e-18	32.3775
AHR	-0.0837089	7.31485	-7.55965	4.25462e-14	2.35472e-13	20.1327
STOML2	0.0835888	7.65195	5.2935	1.2154e-07	3.92559e-07	5.61348
STX5	0.0834758	7.32009	7.61794	2.71764e-14	1.53354e-13	20.5733
TMEM154	0.0834742	7.37272	6.88841	5.84674e-12	2.78787e-11	15.3013
MOXD1	0.0834617	7.32108	7.35115	2.05758e-13	1.08657e-12	18.5843
RNF126	0.0834524	7.53707	5.67943	1.37434e-08	4.89555e-08	7.72602
MAST4	0.0833444	7.49507	5.76825	8.15396e-09	2.9409e-08	8.23318
RAB21	-0.0833421	7.36044	-6.90584	5.17375e-12	2.47255e-11	15.4211
FAM200B	-0.0833318	7.45024	-6.02396	1.73837e-09	6.66833e-09	9.73696
LITAF	0.0832448	7.64819	5.07949	3.82607e-07	1.16398e-06	4.50581
EIF1AY	-0.0832245	7.15676	-18.102	1.55929e-72	4.5959e-71	153.773
NPEPPS	-0.0831639	7.42762	-6.25047	4.19316e-10	1.71322e-09	11.1233
LGALS3	-0.0831597	9.5809	-4.71189	2.47444e-06	6.85938e-06	2.70962
EEF1D	-0.0830574	10.5961	-6.43577	1.2625e-10	5.38753e-10	12.2953
SBNO1	-0.0830491	7.49944	-5.73026	1.02035e-08	3.66342e-08	8.0153
MPHOSPH10	0.0830432	7.51658	5.68949	1.29596e-08	4.62513e-08	7.78304
AHNAK2	-0.0830036	8.74936	-4.01491	5.97333e-05	0.000140665	-0.326647
ARID4B	-0.0829372	7.69869	-4.93722	8.00235e-07	2.35318e-06	3.79469
SRPX	0.0828446	7.18996	12.1398	9.06733e-34	1.20968e-32	64.9463
PPT1	0.0827558	7.45795	6.057	1.41708e-09	5.47562e-09	9.93603
STOM	0.0827517	7.41396	6.28453	3.37144e-10	1.38913e-09	11.3362
SUPT16H	0.0826942	7.54327	5.55432	2.83015e-08	9.73124e-08	7.02498
MIEN1	0.0826892	7.42908	6.37177	1.91838e-10	8.05619e-10	11.8866
MFSD14A	-0.0826709	7.38529	-6.67203	2.60351e-11	1.17093e-10	13.839
DDX50	0.0825575	7.34696	7.10422	1.25972e-12	6.32557e-12	16.806
PLA2G4F	0.0824876	7.19719	11.5677	7.91164e-31	9.88877e-30	58.2252
GMNN	-0.0823221	7.31793	-7.47332	8.21325e-14	4.46375e-13	19.4863
TPM3	0.0823152	7.97432	4.40359	1.07146e-05	2.76686e-05	1.30691
ZBTB7A	-0.0822831	7.46802	-5.83865	5.36189e-09	1.96293e-08	8.64071
ZNF622	-0.0822125	7.62356	-5.10005	3.43343e-07	1.05211e-06	4.61028
CNOT6L	-0.0821661	7.39282	-6.50778	7.84784e-11	3.40396e-10	12.7599
ANKRD36	-0.0821542	7.27915	-8.27652	1.36481e-16	9.16189e-16	25.7847
JARID2	-0.0820949	7.41815	-6.09951	1.0878e-09	4.25517e-09	10.1937
MRPL43	0.0820529	7.54361	5.59192	2.28148e-08	7.94924e-08	7.23404
FAM96B	0.0820273	7.54132	5.60808	2.07879e-08	7.27807e-08	7.32431
SON	0.0819945	8.30787	4.14471	3.41955e-05	8.29621e-05	0.202131
ARFIP2	0.0819598	7.30876	7.72676	1.16666e-14	6.76407e-14	21.4049
OXR1	-0.081919	7.46455	-5.8571	4.80025e-09	1.76343e-08	8.74832
YIF1A	0.0818329	7.35878	7.07576	1.54637e-12	7.70391e-12	16.6049
BEX2	-0.0818156	7.30504	-7.46425	8.79679e-14	4.77271e-13	19.4189
GLUD1	-0.0818027	7.63204	-5.06885	4.04574e-07	1.22669e-06	4.45197
CALM3	0.0817982	7.41507	6.31756	2.72567e-10	1.13114e-09	11.5437
MED10	0.0817407	7.66314	5.08361	3.744e-07	1.14066e-06	4.52673
GALNT1	-0.081734	7.24332	-9.0914	1.08734e-19	8.50677e-19	32.8254
HMGN2	0.081705	8.67561	4.00344	6.27036e-05	0.000147386	-0.372574
YAP1	-0.0815829	7.40596	-6.34457	2.2889e-10	9.53631e-10	11.7142
SKIL	-0.0814146	7.33078	-7.02217	2.27006e-12	1.1221e-11	16.2285
ATPIF1	0.0813717	8.13189	4.21831	2.47462e-05	6.09706e-05	0.50943
RYBP	-0.0813706	7.41286	-6.21727	5.18115e-10	2.10333e-09	10.9169
SSSCA1	0.0813622	7.36822	6.80995	1.01019e-11	4.72093e-11	14.7657
TNFRSF19	-0.0812961	7.72124	-4.70521	2.55667e-06	7.07825e-06	2.67825
TLE4	-0.0812685	7.69511	-4.67664	2.93931e-06	8.08087e-06	2.54447
MT-ND6	-0.0812667	7.28608	-8.13795	4.30591e-16	2.80726e-15	24.6526
GRINA	0.0812478	7.34413	7.06152	1.71291e-12	8.52688e-12	16.5046
TANC1	-0.0811828	7.32358	-7.21487	5.63463e-13	2.88655e-12	17.5953
KIDINS220	-0.0811623	7.31677	-7.35871	1.94472e-13	1.02869e-12	18.6397
SURF4	0.0811558	7.36313	6.86429	6.92164e-12	3.28312e-11	15.136
NDUFA11	0.0809669	7.89399	4.59718	4.31443e-06	1.1694e-05	2.17665
SREK1	0.0809466	7.53399	5.50895	3.66414e-08	1.24904e-07	6.77456
ARFGEF1	-0.0809447	7.29706	-7.71908	1.23892e-14	7.16987e-14	21.3458
TM2D3	0.0809298	7.45596	5.99941	2.02201e-09	7.70968e-09	9.58976
PTBP3	-0.0808669	7.51261	-5.53214	3.21185e-08	1.10019e-07	6.90229
SNX17	0.0808641	7.49543	5.73561	9.88708e-09	3.55184e-08	8.0459
AGR3	-0.0807963	7.21176	-9.5005	2.37066e-21	2.0192e-20	36.6066
CREG1	-0.0806786	7.46897	-5.79438	6.98314e-09	2.52581e-08	8.38384
CXCL16	0.080655	7.23678	9.31173	1.41348e-20	1.15577e-19	34.8414
GLOD4	0.0806522	7.64234	5.01958	5.23259e-07	1.56854e-06	4.20394
KCNK6	-0.0806061	7.4598	-5.71373	1.12443e-08	4.02573e-08	7.92093
RNF145	0.0805778	7.44978	5.9558	2.64086e-09	9.94954e-09	9.32978
PAK1IP1	0.0805511	7.29939	7.69988	1.43926e-14	8.26143e-14	21.1984
ANXA4	-0.080502	7.67111	-4.96765	6.84512e-07	2.02794e-06	3.94511
ANKRD37	-0.0804965	7.40415	-5.88733	4.0015e-09	1.48463e-08	8.92536
PSMD3	0.0804412	7.43021	6.14173	8.35091e-10	3.30748e-09	10.4514
RAD23A	0.0802635	7.85896	4.52259	6.15145e-06	1.63858e-05	1.83713
RAPGEFL1	-0.0802512	7.28469	-7.89501	3.0854e-15	1.89827e-14	22.7135
DYNLT3	0.0802004	7.19538	11.2964	1.75738e-29	2.1052e-28	55.1492
C16orf13	0.0800424	7.41197	6.27781	3.51999e-10	1.44751e-09	11.2941
OSTC	-0.0800293	7.67097	-5.00048	5.77784e-07	1.72221e-06	4.10841
ZMYM2	-0.0800021	7.35266	-6.76936	1.33732e-11	6.19035e-11	14.491
AZIN1	-0.0799763	7.48362	-5.60611	2.10252e-08	7.35301e-08	7.3133
PPP1R13L	-0.079965	7.50922	-5.48364	4.22824e-08	1.43439e-07	6.63576
HSPA6	0.0799129	7.19773	8.71846	3.08674e-18	2.27449e-17	29.5216
CRK	-0.0798965	7.60665	-5.04496	4.58463e-07	1.38269e-06	4.33138
RFX2	0.0798561	7.32279	7.08571	1.43957e-12	7.19445e-12	16.6751
RP5-821D11.7	0.0798173	7.15699	15.327	1.17058e-52	2.44818e-51	108.192
PNISR	-0.0797271	7.97856	-4.20808	2.58922e-05	6.3611e-05	0.466386
ZBTB1	-0.0797262	7.31689	-7.21757	5.5242e-13	2.83686e-12	17.6147
HOXA10-AS	-0.0796554	7.163	-13.7089	1.54103e-42	2.62513e-41	85.0111
SLC25A33	-0.0795218	7.34238	-6.95228	3.72978e-12	1.81116e-11	15.7418
UTRN	-0.0793611	7.32497	-7.02754	2.18468e-12	1.08074e-11	16.2661
ISCU	0.0793546	7.92483	4.372	1.23869e-05	3.17891e-05	1.16853
LYST	-0.0792444	7.39706	-6.18705	6.27543e-10	2.52812e-09	10.73
LSM2	0.0792374	7.42749	6.11212	1.00541e-09	3.94508e-09	10.2705
RAD23B	-0.0791955	7.72561	-4.71985	2.37971e-06	6.62284e-06	2.74708
PRR7	-0.0791698	7.41759	-5.97584	2.33639e-09	8.84979e-09	9.44904
ID2	0.0791238	8.78177	3.01221	0.0025975	0.0047836	-3.84538
MPLKIP	-0.0791013	7.54071	-5.35663	8.59293e-08	2.82728e-07	5.94893
CALCOCO1	-0.0790713	7.37801	-6.37817	1.84012e-10	7.74291e-10	11.9273
BASP1	-0.079036	7.47892	-5.44207	5.34211e-08	1.79401e-07	6.40918
CLNS1A	-0.078984	7.72418	-4.75107	2.04055e-06	5.71407e-06	2.89468
HIST1H1D	-0.0789376	7.19678	-10.2082	2.1551e-24	2.13389e-23	43.5365
UBE2B	0.0788833	7.98802	4.26209	2.03656e-05	5.07298e-05	0.694773
SUMO1	-0.0788747	8.36597	-4.17694	2.96989e-05	7.25248e-05	0.336026
UBE3A	-0.0788439	7.5833	-5.10833	3.28659e-07	1.00956e-06	4.65245
RNMT	0.0788052	7.54033	5.30356	1.1504e-07	3.72512e-07	5.66665
STX7	-0.0787888	7.33741	-6.81371	9.84189e-12	4.61643e-11	14.7912
RAB11B	0.078781	7.48504	5.54816	2.93158e-08	1.00691e-07	6.99083
PARL	0.0787254	7.44925	5.82728	5.73931e-09	2.09263e-08	8.57456
SMAD3	-0.0786436	7.36173	-6.53642	6.48677e-11	2.82909e-10	12.9461
EPB41L4A-AS1	-0.0786393	8.07996	-4.11764	3.8464e-05	9.25951e-05	0.0904916
AHCTF1	-0.0786117	7.28364	-7.71824	1.24711e-14	7.21069e-14	21.3393
PIGP	-0.0785344	7.2923	-7.59495	3.24456e-14	1.81632e-13	20.3991
SMAD1	0.0784605	7.26997	8.18439	2.93582e-16	1.93593e-15	25.0299
ZFAND2A	0.0784512	7.34749	6.71665	1.92051e-11	8.78719e-11	14.1367
CREBBP	-0.0784465	7.33708	-6.8506	7.61518e-12	3.59861e-11	15.0424
PTPN1	-0.0783955	7.50888	-5.37325	7.83871e-08	2.58449e-07	6.03785
MFHAS1	0.0783794	7.17126	13.0918	5.75035e-39	8.88779e-38	76.8353
MPDU1	0.0783503	7.21463	10.0202	1.4521e-23	1.36124e-22	41.6477
STX6	-0.0783498	7.28821	-7.58606	3.47411e-14	1.93287e-13	20.3319
TPTEP1	-0.0783372	7.30039	-7.29795	3.05559e-13	1.60159e-12	18.196
ACTN4	-0.078106	8.0488	-4.04702	5.2111e-05	0.000123496	-0.197383
TCEB1	0.0780834	7.95611	4.26417	2.01765e-05	5.03181e-05	0.703652
KRT8	-0.078063	7.15965	-13.6146	5.55465e-42	9.41171e-41	83.7362
ZNRD1	0.0780225	7.42905	6.02266	1.75231e-09	6.70958e-09	9.72918
GSTK1	0.0779422	7.75463	4.58773	4.51402e-06	1.22141e-05	2.13334
GIPC1	0.0778629	7.54622	5.19234	2.10147e-07	6.62209e-07	5.08423
DSE	-0.0777803	7.33697	-6.7471	1.55869e-11	7.1888e-11	14.341
FIBP	0.0776963	7.32883	7.04982	1.86283e-12	9.25865e-12	16.4223
NFIX	-0.0776594	7.69691	-4.68006	2.89079e-06	7.95785e-06	2.56043
FZD6	-0.077635	7.27572	-7.83319	5.04588e-15	3.05112e-14	22.2295
ESCO1	0.0776202	7.30102	7.37079	1.77695e-13	9.40728e-13	18.7283
YPEL5	-0.0775973	7.78941	-4.44213	8.96542e-06	2.3361e-05	1.47708
PPP1R12B	0.0775778	7.26655	8.10577	5.60787e-16	3.61885e-15	24.3924
TFB2M	-0.0775627	7.32736	-6.91232	4.94345e-12	2.36606e-11	15.4657
CCT2	0.0775451	7.78829	4.49008	7.16806e-06	1.89267e-05	1.69088
PLPP2	0.0775074	7.5234	5.15501	2.56557e-07	7.99313e-07	4.89152
ARF3	0.0774997	7.36492	6.51873	7.29744e-11	3.17174e-10	12.831
RAB25	0.0774963	7.53089	5.32525	1.02143e-07	3.3262e-07	5.78168
ACTR1A	0.0774817	7.24728	8.66818	4.7949e-18	3.49658e-17	29.087
PSMD1	0.0774811	7.31454	7.12173	1.11004e-12	5.59166e-12	16.9301
PDLIM2	-0.0774563	7.66871	-4.5109	6.5e-06	1.72634e-05	1.78442
RAE1	0.0773935	7.26526	8.2481	1.73011e-16	1.15651e-15	25.551
MEA1	0.0773358	7.427	5.93312	3.03218e-09	1.13765e-08	9.19529
MYL12A	0.077283	8.88108	3.97898	6.95082e-05	0.000162272	-0.470034
POU3F1	-0.0772724	7.51993	-5.18405	2.19699e-07	6.89224e-07	5.04129
DLK2	-0.0772582	7.44448	-5.64357	1.69312e-08	5.98399e-08	7.52349
TMED2	-0.0772418	8.09822	-4.14623	3.39693e-05	8.24449e-05	0.208431
SSBP3	-0.0772035	7.33962	-6.68325	2.41228e-11	1.08879e-10	13.9136
LSM5	0.077197	7.85259	4.36836	1.25952e-05	3.2301e-05	1.15262
ATRAID	0.0771573	7.88728	4.33903	1.43968e-05	3.66249e-05	1.02514
REV1	0.0771564	7.43739	5.76044	8.53996e-09	3.07662e-08	8.18823
PLEKHH3	-0.07712	7.35526	-6.41464	1.45015e-10	6.15923e-10	12.1599
DNAJB9	-0.0770564	7.4979	-5.33847	9.49818e-08	3.10738e-07	5.85201
TOX4	-0.0769963	7.58708	-4.94303	7.76773e-07	2.2863e-06	3.82335
STAMBP	0.0769765	7.28212	7.73204	1.1195e-14	6.5145e-14	21.4455
TMEM219	0.0769353	7.5926	5.02514	5.08355e-07	1.5253e-06	4.2318
SRP68	0.0769227	7.41956	5.94448	2.82948e-09	1.06236e-08	9.26263
NOLC1	-0.0767556	7.51198	-5.28827	1.2506e-07	4.0331e-07	5.58588
NOB1	0.0767198	7.57561	5.08986	3.62285e-07	1.10694e-06	4.55846
CCDC25	0.0766659	7.38116	6.2385	4.52609e-10	1.84331e-09	11.0488
EIF3I	0.076651	7.98197	4.20195	2.66028e-05	6.52912e-05	0.440649
PSAT1	-0.0766378	7.50234	-5.26855	1.39246e-07	4.4656e-07	5.48197
TMEM173	0.0766115	7.17526	12.3536	6.663e-35	9.13928e-34	67.5388
SCPEP1	0.0765477	7.31983	6.92745	4.44408e-12	2.13835e-11	15.5701
RIC3	0.0765249	7.44733	5.5724	2.55203e-08	8.81799e-08	7.12532
MRPL15	0.0765222	7.34138	6.81144	9.9985e-12	4.68296e-11	14.7757
RAB18	-0.07646	7.80565	-4.38119	1.18764e-05	3.05194e-05	1.20867
LEO1	0.0764227	7.38447	6.18131	6.50759e-10	2.615e-09	10.6946
UGCG	-0.0763224	7.33479	-6.61466	3.83922e-11	1.70492e-10	13.459
PURB	-0.0763128	7.35385	-6.48268	9.26774e-11	4.00066e-10	12.5974
ZNF281	-0.0763072	7.33808	-6.52944	6.79516e-11	2.95952e-10	12.9007
VSNL1	-0.0763002	7.22914	-9.35825	9.13187e-21	7.5448e-20	35.2733
C19orf70	0.0762622	7.6063	4.92708	8.42803e-07	2.47261e-06	3.7448
CFAP97	0.0761806	7.55803	5.05241	4.40956e-07	1.33064e-06	4.36892
GLRX3	0.0761594	7.47496	5.55076	2.88829e-08	9.92575e-08	7.00526
CAST	0.075938	8.4851	3.79819	0.000146281	0.000324802	-1.17209
SMCO4	0.0758927	7.29514	7.25879	4.08039e-13	2.11772e-12	17.9121
ARID1A	-0.0758107	7.41058	-5.8342	5.50659e-09	2.01241e-08	8.61481
AURKAIP1	0.0756784	7.78407	4.48038	7.50136e-06	1.97738e-05	1.64743
ATXN2	-0.0756098	7.31395	-6.89245	5.68363e-12	2.71214e-11	15.329
DDX27	0.0756021	7.36264	6.35926	2.08087e-10	8.69818e-10	11.8072
ALDH7A1	0.0754073	7.47422	5.45096	5.08209e-08	1.71122e-07	6.45752
RGS16	0.0753836	7.41958	5.2704	1.37851e-07	4.42534e-07	5.49171
TGS1	0.0749179	7.39646	5.91544	3.37565e-09	1.2618e-08	9.09086
NSD1	-0.0748945	7.37107	-6.17292	6.8617e-10	2.74858e-09	10.6429
CAPNS2	0.0748746	8.03455	3.83359	0.000126756	0.000284237	-1.03718
IPO5	-0.0748022	7.32079	-6.80935	1.01437e-11	4.73697e-11	14.7616
KPNA4	-0.0746913	7.36544	-6.20286	5.6776e-10	2.29604e-09	10.8277
MFSD10	0.0746015	7.27682	7.62365	2.60057e-14	1.47272e-13	20.6166
FAM107B	-0.0745846	7.40669	-5.68038	1.36678e-08	4.87136e-08	7.73137
CCDC6	-0.0745836	7.51991	-5.1688	2.38364e-07	7.45932e-07	4.96254
SRRM1	0.074568	8.39197	3.76792	0.000165188	0.000363472	-1.28645
DDX39B	-0.074567	7.36252	-6.18523	6.34816e-10	2.5558e-09	10.7188
THOC2	-0.0745667	7.50278	-5.13284	2.88658e-07	8.93176e-07	4.7777
EMC4	0.0745556	7.70003	4.5626	5.08899e-06	1.36822e-05	2.01856
GGNBP2	-0.0744936	8.04191	-3.89618	9.81107e-05	0.000223804	-0.795631
RUNX1	0.0744775	7.1971	10.4446	1.86362e-25	1.9392e-24	45.9609
PPP2R3A	-0.0743874	7.48899	-5.16271	2.46244e-07	7.69453e-07	4.93113
HUWE1	-0.0743016	7.29277	-7.23592	4.82831e-13	2.49161e-12	17.7469
PTPRF	-0.0742856	7.53034	-5.00653	5.5994e-07	1.67296e-06	4.13864
EAPP	0.0742721	7.75721	4.34465	1.40334e-05	3.57434e-05	1.04952
SMARCA2	-0.07423	7.49966	-5.09962	3.44122e-07	1.05399e-06	4.60809
PPL	-0.0741264	7.32747	-6.55986	5.54686e-11	2.43424e-10	13.0991
ZNF385A	0.0741035	7.43223	5.56482	2.66521e-08	9.18904e-08	7.08322
SRSF1	-0.074044	7.53932	-4.95572	7.27817e-07	2.1472e-06	3.88603
PSMD2	0.0740151	7.52144	5.11344	3.19912e-07	9.84595e-07	4.67848
BNIP3L	-0.0738771	7.56203	-4.84799	1.25862e-06	3.61772e-06	3.35896
DECR1	0.0738753	7.54791	5.02542	5.07609e-07	1.52379e-06	4.23321
TMPO	-0.073755	7.27074	-7.62942	2.4871e-14	1.41352e-13	20.6605
DCUN1D5	0.0737257	7.33312	6.65942	2.83635e-11	1.26935e-10	13.7552
NAGK	0.0736867	7.26876	7.7176	1.25335e-14	7.24021e-14	21.3344
C19orf53	0.0736209	8.07308	3.92274	8.79044e-05	0.000201976	-0.691932
LNPEP	-0.073619	7.42812	-5.51392	3.56225e-08	1.21496e-07	6.8019
SLC7A1	-0.0735739	7.35653	-6.20484	5.60666e-10	2.27025e-09	10.8399
CDC123	0.0735466	7.55808	4.93954	7.90768e-07	2.32641e-06	3.80615
PNPLA4	0.0734671	7.29341	7.21112	5.7912e-13	2.96437e-12	17.5684
SRSF9	-0.0734119	7.74463	-4.34717	1.38735e-05	3.53715e-05	1.06044
FNBP1L	-0.0733857	7.24694	-8.05367	8.58197e-16	5.47673e-15	23.9733
BBX	-0.0733596	7.56303	-4.72294	2.34386e-06	6.52594e-06	2.76165
DLK1	-0.0733382	7.14229	-15.4218	2.76747e-53	5.8758e-52	109.627
MATN2	-0.0733095	7.58574	-4.71291	2.46203e-06	6.83621e-06	2.71445
SF3B1	-0.0733028	8.13919	-3.81722	0.000135459	0.000302361	-1.09972
ERC1	-0.0732893	7.33528	-6.4669	1.02858e-10	4.42204e-10	12.4955
QKI	-0.073229	7.36362	-6.04925	1.48678e-09	5.73098e-09	9.88925
ACTB	-0.0730507	10.4996	-4.44219	8.96321e-06	2.3361e-05	1.47732
TET2	-0.0730302	7.25827	-7.7302	1.13575e-14	6.59694e-14	21.4313
KRCC1	-0.073022	7.41086	-5.58129	2.42516e-08	8.41898e-08	7.17478
CA12	0.0729861	8.12304	3.72635	0.000194927	0.000423467	-1.44203
MXI1	-0.0728921	7.52074	-4.91212	9.09656e-07	2.66258e-06	3.67133
C6orf106	-0.072876	7.25372	-7.85188	4.35029e-15	2.63807e-14	22.3754
KDM3A	-0.072869	7.35553	-6.08942	1.15848e-09	4.50385e-09	10.1324
HIST1H2BJ	0.0728254	7.19376	10.2023	2.28967e-24	2.26007e-23	43.4765
PSMD14	0.0727571	7.4512	5.39906	6.79217e-08	2.2618e-07	6.17659
F12	-0.0727507	7.2933	-6.97517	3.17163e-12	1.54486e-11	15.9006
BLCAP	-0.0727314	8.02739	-3.84838	0.000119353	0.000268872	-0.980468
VAMP3	0.0727084	7.49465	5.12502	3.00876e-07	9.28714e-07	4.73769
HIBCH	0.0726491	7.43004	5.58668	2.35127e-08	8.18232e-08	7.2048
PHYHD1	-0.072647	7.42679	-5.49029	4.07229e-08	1.38445e-07	6.67218
RPS10	0.0726462	9.89988	4.49679	6.946e-06	1.83783e-05	1.72096
CENPU	-0.0725772	7.22469	-8.58189	1.01571e-17	7.2321e-17	28.3464
MGST1	0.0725075	7.13028	21.2597	5.77199e-99	2.54008e-97	214.45
FAM212A	0.072505	7.35228	6.09099	1.14718e-09	4.4654e-09	10.1419
RNF43	-0.0724357	7.25053	-7.9561	1.89062e-15	1.18038e-14	23.1956
USP47	-0.0724217	7.46011	-5.22756	1.73871e-07	5.50911e-07	5.26731
NET1	-0.0724134	7.46735	-5.1505	2.62792e-07	8.17533e-07	4.86833
WDR74	0.0723792	7.39626	5.80511	6.55094e-09	2.37355e-08	8.44595
PTPN2	0.0723734	7.42443	5.57962	2.4486e-08	8.49302e-08	7.16545
ACYP1	-0.0723411	7.2863	-6.99104	2.83357e-12	1.38766e-11	16.0111
SLC39A6	0.0723381	7.37887	5.86911	4.46577e-09	1.65108e-08	8.81857
THUMPD2	0.0723047	7.22124	8.80263	1.46745e-18	1.0979e-17	30.2556
TRIP6	0.0722366	7.86538	4.00554	6.21487e-05	0.000146136	-0.364162
SEMA4A	-0.0722314	7.37354	-5.81908	6.02749e-09	2.19266e-08	8.52692
MRPL17	0.0722018	7.3512	6.27103	3.67648e-10	1.5099e-09	11.2516
CAMLG	-0.0721824	7.94322	-3.90517	9.45345e-05	0.000216269	-0.760585
SCAF11	-0.0721539	7.87233	-3.95449	7.70185e-05	0.000177997	-0.567034
TXNDC12	0.0720753	7.40817	5.72825	1.03248e-08	3.70277e-08	8.00382
CYC1	0.071894	7.76229	4.2304	2.34546e-05	5.8014e-05	0.560408
MRPS12	0.071844	7.50418	5.1029	3.38221e-07	1.03742e-06	4.62478
BIRC2	-0.071789	7.34564	-6.10819	1.0304e-09	4.03564e-09	10.2465
NUBP2	0.0717246	7.37116	5.99894	2.02781e-09	7.72249e-09	9.58697
YWHAH	0.071707	7.74205	4.13634	3.54652e-05	8.58126e-05	0.167521
PCMTD1	-0.0716746	7.46731	-5.16924	2.37803e-07	7.4467e-07	4.96482
VPS4A	0.0716229	7.33218	6.39684	1.62913e-10	6.89631e-10	12.0463
CUTA	-0.0715891	8.12135	-3.76634	0.000166239	0.000365403	-1.29241
NUDC	0.0713553	7.81542	4.13053	3.63721e-05	8.78727e-05	0.143556
DDB2	0.0713264	7.74847	4.13979	3.49365e-05	8.46625e-05	0.18178
SSFA2	-0.0713214	7.5203	-4.73686	2.18874e-06	6.10746e-06	2.82737
CLDND1	-0.0712972	7.3614	-5.90591	3.57628e-09	1.33311e-08	9.03467
UBXN7	-0.0712915	7.28906	-6.93175	4.31154e-12	2.07616e-11	15.5997
RANBP6	-0.0712698	7.23614	-8.17602	3.14607e-16	2.06812e-15	24.9618
HIVEP1	-0.0710901	7.2437	-7.79594	6.7744e-15	4.04994e-14	21.9396
PSMF1	0.0710442	7.45477	5.26788	1.39755e-07	4.47966e-07	5.47845
MANF	-0.0710423	7.46113	-5.12259	3.04782e-07	9.39855e-07	4.72524
KIF5B	-0.0710252	8.11882	-3.67342	0.000240084	0.000514182	-1.63759
GOLGB1	-0.0710089	7.95701	-3.75347	0.000175005	0.00038321	-1.34073
OSBPL8	0.0710019	7.85084	3.93666	8.29633e-05	0.000191247	-0.63729
MALL	0.0709942	7.21021	9.07178	1.3009e-19	1.01524e-18	32.6483
FNTA	0.0709051	7.52943	4.8718	1.1162e-06	3.23131e-06	3.47445
FGFR2	-0.0708982	7.59305	-4.52751	6.01039e-06	1.60235e-05	1.85932
HOMER1	-0.0708696	7.23008	-8.11322	5.27572e-16	3.42193e-15	24.4525
PALMD	-0.0708651	8.13784	-3.49409	0.000476931	0.000982545	-2.27947
POP4	0.0708558	7.29106	6.99747	2.70706e-12	1.32879e-11	16.0559
HDGF	-0.0708078	7.60513	-4.48528	7.33116e-06	1.93331e-05	1.66937
ZBTB21	-0.070784	7.31118	-6.44913	1.15636e-10	4.95278e-10	12.3811
MZT1	-0.0707636	7.31062	-6.5475	6.02439e-11	2.63468e-10	13.0184
CEBPZ	0.0707528	7.51123	4.92311	8.60067e-07	2.52085e-06	3.72528
CCAR1	0.0707242	7.53499	4.71861	2.39422e-06	6.65739e-06	2.74125
CBX4	-0.070718	7.31722	-6.40178	1.57744e-10	6.68199e-10	12.0777
ZC3H13	0.0706646	7.63137	4.40158	1.08145e-05	2.79036e-05	1.29806
HIST1H4C	0.0706197	7.65912	4.23988	2.24859e-05	5.57922e-05	0.600528
AGA	0.0705781	7.25601	7.52811	5.41474e-14	2.97858e-13	19.8957
ITPRIPL2	-0.0705477	7.23019	-8.1923	2.75002e-16	1.81719e-15	25.0943
PKN2	-0.0705446	7.43456	-5.28366	1.28247e-07	4.13169e-07	5.56154
MAPK14	-0.0705186	7.30204	-6.61556	3.81582e-11	1.69571e-10	13.465
LINC01133	0.0705108	7.49942	4.7648	1.90659e-06	5.36028e-06	2.95988
NDE1	0.0704157	7.31122	6.57428	5.0364e-11	2.21791e-10	13.1935
XAF1	0.0703965	7.19805	9.6513	5.55269e-22	4.84675e-21	38.042
ANKRD12	0.0703606	8.06612	3.59862	0.000320855	0.000676851	-1.90924
SLTM	0.0703194	7.77568	3.9931	6.54984e-05	0.000153386	-0.413832
SUZ12	-0.0703056	7.31709	-6.35407	2.15213e-10	8.98423e-10	11.7744
SDCBP2	0.070284	7.2308	8.19166	2.76445e-16	1.82482e-15	25.0892
CCDC85B	-0.0702145	7.89804	-3.83941	0.000123794	0.00027789	-1.0149
MRE11A	-0.0701984	7.2763	-7.03727	2.03794e-12	1.01131e-11	16.3342
PBDC1	0.0701328	7.46266	5.11296	3.20714e-07	9.86585e-07	4.67607
DYNLL2	-0.0701256	7.36695	-5.8664	4.53915e-09	1.67626e-08	8.80272
NFKBID	0.0700663	7.24645	7.76856	8.40518e-15	4.98256e-14	21.7274
ITSN2	0.0700319	7.39001	5.46986	4.56971e-08	1.54527e-07	6.56049
DNAJB6	-0.0700249	8.53181	-3.52144	0.000430376	0.000890981	-2.18366
MESDC2	0.0699859	7.45032	5.16921	2.37843e-07	7.4467e-07	4.96465
EIF3D	-0.0699566	8.38262	-3.55565	0.000378103	0.000790771	-2.06274
LRIG3	-0.0699366	7.29165	-6.7388	1.65008e-11	7.5882e-11	14.2853
IFRD1	0.0698746	8.13047	3.37019	0.000752885	0.00150458	-2.70421
VTI1B	0.0698723	7.38366	5.72209	1.07057e-08	3.83506e-08	7.96862
SUMO2	0.0698715	9.39857	4.22328	2.42074e-05	5.97593e-05	0.530362
FAS	0.0698148	7.3485	5.91537	3.37702e-09	1.2618e-08	9.09046
VCP	0.0698076	7.6942	4.22601	2.39161e-05	5.90866e-05	0.541876
RYK	-0.069803	7.29939	-6.68296	2.41709e-11	1.09018e-10	13.9117
CDKN1B	-0.0697628	7.49032	-4.88126	1.06402e-06	3.08733e-06	3.5205
OSTM1	-0.0697044	7.24616	-7.62799	2.51478e-14	1.42797e-13	20.6496
HNRNPA0	-0.0696848	8.93152	-3.66192	0.000251115	0.000536699	-1.67971
SNX2	-0.0696809	7.57679	-4.57703	4.75086e-06	1.28275e-05	2.08438
ZBED6	-0.069678	7.3817	-5.63671	1.7618e-08	6.21634e-08	7.48489
CEBPA	-0.0696615	7.31787	-6.19258	6.05948e-10	2.44268e-09	10.7642
PSMD13	0.0696609	7.45164	5.22034	1.80776e-07	5.72217e-07	5.22968
SMC4	-0.069613	7.406	-5.3064	1.13264e-07	3.66949e-07	5.6817
UQCRC1	0.0695616	7.88788	3.89687	9.78311e-05	0.000223407	-0.792937
PDAP1	0.069534	7.7032	4.20794	2.59082e-05	6.3611e-05	0.465801
TBC1D4	-0.0693443	7.32772	-6.32145	2.65815e-10	1.10384e-09	11.5682
OSBPL1A	-0.0692415	7.25233	-7.43971	1.0589e-13	5.71573e-13	19.2367
IL6ST	0.0692149	7.39233	5.51604	3.51955e-08	1.20104e-07	6.81359
NOC2L	-0.0692076	7.43341	-5.20386	1.97546e-07	6.24363e-07	5.14397
MRPL28	0.0692066	7.3337	6.24529	4.33417e-10	1.76855e-09	11.091
REEP3	0.0691676	7.31186	6.35363	2.15832e-10	9.00412e-10	11.7716
AQP3	-0.0691241	10.1931	-3.70502	0.000212065	0.00045834	-1.52116
C6orf48	0.0691147	8.16803	3.52437	0.000425642	0.000881469	-2.17334
PLEKHF2	-0.0690918	7.44556	-5.06991	4.0234e-07	1.2205e-06	4.45731
FBXO11	-0.0690719	7.27955	-6.8402	8.18757e-12	3.8576e-11	14.9714
TCEAL3	-0.0690411	7.47569	-4.79213	1.66463e-06	4.70926e-06	3.09024
TJP2	-0.0690134	7.33322	-5.99437	2.08555e-09	7.92808e-09	9.55963
DYNC1LI1	0.0689914	7.43966	5.19198	2.10557e-07	6.6317e-07	5.08235
CTDSPL2	-0.068975	7.28538	-6.79724	1.10315e-11	5.1402e-11	14.6795
RAB4A	-0.0689591	7.93629	-3.74245	0.000182856	0.000399572	-1.38197
CORO1B	0.0689452	7.35226	5.92334	3.21765e-09	1.2051e-08	9.13751
SLC6A6	0.0689295	7.40359	5.29799	1.18599e-07	3.83449e-07	5.63718
MRPS16	0.0689211	7.36985	5.80309	6.63057e-09	2.39965e-08	8.43421
IFI35	0.0689068	7.19816	9.55333	1.42913e-21	1.23049e-20	37.107
MORC4	-0.0688965	7.32448	-6.13095	8.93544e-10	3.52797e-09	10.3855
MRPL9	0.0688019	7.4561	5.10532	3.33936e-07	1.02527e-06	4.63708
SSPN	-0.0687273	7.22261	-8.09503	6.12314e-16	3.94734e-15	24.3058
MLF1	-0.0687167	7.35775	-5.6651	1.49405e-08	5.30706e-08	7.64492
PDIA6	-0.0687165	7.79195	-3.96318	7.42708e-05	0.000172464	-0.532696
CLDN4	-0.0686618	7.2316	-7.59066	3.35348e-14	1.86904e-13	20.3667
ESR1	-0.0686068	7.12925	-21.3347	1.21684e-99	5.39238e-98	216.002
ATP1B1	0.0686025	7.25603	7.20933	5.86763e-13	2.99864e-12	17.5555
ORAI3	-0.0685776	7.31801	-6.20681	5.53711e-10	2.24352e-09	10.8521
SMAP1	0.0685073	7.37564	5.61611	1.98466e-08	6.96774e-08	7.36928
ENY2	0.0684919	7.86176	3.85382	0.000116732	0.000263624	-0.959539
RRP7A	0.0684649	7.27406	7.05637	1.77737e-12	8.84082e-12	16.4684
OS9	0.0684472	7.66342	4.21654	2.49411e-05	6.1427e-05	0.501969
PRKAR1A	-0.0684412	7.50237	-4.7604	1.94857e-06	5.47345e-06	2.93896
FRMD6	-0.0683771	7.2563	-7.23579	4.83274e-13	2.49187e-12	17.746
COPS4	0.0683566	7.45699	5.07432	3.93138e-07	1.19373e-06	4.47962
CDCA7L	-0.0683007	7.63326	-4.17626	2.97866e-05	7.27109e-05	0.333225
RNF19A	0.0682769	7.36902	5.50422	3.76363e-08	1.28227e-07	6.74858
SWAP70	-0.0682553	7.38348	-5.44038	5.393e-08	1.81014e-07	6.4
EIF4H	0.0680467	7.99207	3.6793	0.000234624	0.000503663	-1.61602
PRDX4	0.068038	7.40281	5.45975	4.83718e-08	1.63049e-07	6.50538
FAM3C	-0.0679997	7.39136	-5.42634	5.83356e-08	1.95284e-07	6.32393
SEC11A	0.0679854	7.59796	4.41809	1.00216e-05	2.59318e-05	1.37073
FAM208A	-0.0679755	7.26411	-7.08447	1.45249e-12	7.25216e-12	16.6663
CLK4	0.0679298	7.34291	5.87212	4.38573e-09	1.62339e-08	8.83617
ATP6V0E1	0.0679211	8.19021	3.63366	0.000280285	0.000594831	-1.78269
IL11RA	0.0679037	7.24127	7.4242	1.19023e-13	6.39734e-13	19.1219
RFK	-0.0678767	7.30767	-6.21066	5.4033e-10	2.19211e-09	10.876
COX20	0.0678542	7.39336	5.38652	7.28234e-08	2.41614e-07	6.10913
ECHS1	0.0678382	7.67684	4.21218	2.5427e-05	6.2575e-05	0.483625
WWTR1	-0.0678352	7.33015	-6.03191	1.65507e-09	6.36297e-09	9.78479
MDH2	0.0676931	7.94061	3.7393	0.000185162	0.000404006	-1.39375
LRRC8A	-0.0676676	7.29968	-6.39229	1.6783e-10	7.09024e-10	12.0172
MRPL57	0.0676369	7.70749	4.08707	4.38939e-05	0.000105044	-0.0347581
CYCS	0.0676162	8.20778	3.41645	0.00063597	0.00128841	-2.54743
CHCHD2	0.0675698	9.18274	3.84256	0.000122219	0.000274645	-1.00283
MCC	-0.067498	7.28207	-6.62255	3.64027e-11	1.61997e-10	13.511
MET	-0.0674805	7.31832	-6.146	8.12947e-10	3.22987e-09	10.4776
CD82	0.0674784	7.57076	4.39316	1.12416e-05	2.89703e-05	1.26109
RNF167	0.0674314	7.40835	5.25964	1.46148e-07	4.6751e-07	5.43521
RPS7	-0.0674164	11.7394	-7.47802	7.92556e-14	4.3148e-13	19.5214
TGFBR3	-0.0673841	7.31891	-6.06959	1.31058e-09	5.0703e-09	10.0121
ACAT1	-0.0673481	7.40072	-5.29958	1.17567e-07	3.80405e-07	5.64563
TCF7	-0.067316	7.20913	-8.58093	1.02418e-17	7.2842e-17	28.3382
SLC1A3	-0.0672248	7.19583	-9.47594	2.996e-21	2.53819e-20	36.3751
EIF1AX	0.0671303	8.55648	3.38626	0.000710189	0.00142691	-2.65
COBL	-0.0670992	7.20592	-8.51219	1.85259e-17	1.30588e-16	27.7536
FJX1	-0.0670308	7.4645	-4.73879	2.16803e-06	6.05234e-06	2.8365
RANBP2	-0.0670283	7.33647	-5.88152	4.14426e-09	1.5358e-08	8.89126
IER3IP1	0.066939	7.55306	4.53667	5.75551e-06	1.53763e-05	1.90078
MRPS7	0.0669251	7.45436	4.95916	7.1507e-07	2.11057e-06	3.90305
CWC25	0.0669174	7.46416	4.83279	1.35849e-06	3.87957e-06	3.28555
TNFRSF21	0.0668971	7.13939	16.2301	8.86756e-59	2.10463e-57	122.223
STT3B	-0.0668565	7.33448	-5.90337	3.63176e-09	1.35141e-08	9.01969
POLE3	0.0668028	7.48392	4.72976	2.26661e-06	6.3164e-06	2.79382
FBXL3	-0.0667995	7.4339	-5.00016	5.78722e-07	1.72419e-06	4.10685
TCERG1	0.066767	7.32809	5.96258	2.53372e-09	9.55725e-09	9.3701
MAP3K8	-0.06675	7.5342	-4.36483	1.28001e-05	3.27998e-05	1.13723
TSFM	0.0667269	7.30764	6.37154	1.92122e-10	8.06275e-10	11.8852
COX14	0.0666909	7.60639	4.28792	1.81382e-05	4.55396e-05	0.80504
CCDC107	0.0666657	7.29392	6.48487	9.13453e-11	3.94584e-10	12.6115
GOLIM4	-0.0666613	7.24959	-7.28881	3.26929e-13	1.71219e-12	18.1296
ACO2	0.0666387	7.29467	6.50257	8.12379e-11	3.52123e-10	12.7261
TYW3	0.0666161	7.37331	5.46203	4.77578e-08	1.61065e-07	6.51776
TXNL1	0.0665933	7.71535	4.00677	6.18253e-05	0.00014543	-0.359226
MYLK	0.0665306	7.1513	11.3839	6.52247e-30	7.91818e-29	56.1324
RUVBL2	0.066525	7.31712	6.17253	6.87849e-10	2.75357e-09	10.6405
ATL2	-0.0664923	7.27236	-6.77677	1.27078e-11	5.89525e-11	14.541
ABCF1	0.0664909	7.54125	4.53054	5.9247e-06	1.58017e-05	1.87306
CDH1	-0.0664849	7.42678	-5.06581	4.1107e-07	1.24579e-06	4.4366
PLEKHA1	0.0664194	7.91847	3.54591	0.000392356	0.000817881	-2.09731
GTF3C1	-0.0664044	7.25474	-7.10362	1.26522e-12	6.34814e-12	16.8017
BCL3	0.066338	7.17286	10.8841	1.70452e-27	1.91517e-26	50.6129
TRA2A	0.0663225	7.55415	4.35942	1.31203e-05	3.35661e-05	1.11367
RHOG	0.0663032	7.28859	6.61273	3.88949e-11	1.72482e-10	13.4463
OLFM1	0.0662511	7.1547	12.6907	9.91213e-37	1.43409e-35	71.7185
ECHDC2	0.0662438	7.40934	5.14742	2.67142e-07	8.30249e-07	4.85248
THAP7	0.0662309	7.25602	7.16388	8.17579e-13	4.15144e-12	17.2301
ROCK1	-0.0661492	7.41983	-5.0416	4.66568e-07	1.40592e-06	4.31449
DHX36	0.0659642	7.63676	4.12938	3.65549e-05	8.82469e-05	0.138799
NUP153	-0.0659506	7.27814	-6.55539	5.7151e-11	2.50287e-10	13.0699
COMMD1	0.0659345	7.43601	5.00214	5.72841e-07	1.70908e-06	4.11669
XBP1	0.0657331	7.44263	4.78138	1.75604e-06	4.96124e-06	3.03888
USP33	-0.0657165	7.30324	-6.16571	7.18074e-10	2.86551e-09	10.5986
RELB	0.0656655	7.2015	8.83172	1.1332e-18	8.50842e-18	30.5107
LSM10	0.0656115	7.28025	6.68889	2.32139e-11	1.04926e-10	13.9512
CES2	0.0656052	7.33727	5.7589	8.6176e-09	3.10106e-08	8.17943
NUP50	-0.0655905	7.27942	-6.55574	5.70162e-11	2.4987e-10	13.0722
CYP20A1	0.0655876	7.32672	5.79104	7.12297e-09	2.57492e-08	8.36457
ORC4	-0.0655615	7.30476	-6.12409	9.32828e-10	3.67392e-09	10.3435
TMEM14C	0.0655218	7.79755	3.78715	0.000152927	0.000338491	-1.2139
MOB2	-0.0655054	7.58697	-4.24939	2.1554e-05	5.35427e-05	0.640802
IDH3A	0.0654656	7.36629	5.44392	5.28701e-08	1.77645e-07	6.41923
IWS1	0.0654049	7.2887	6.39363	1.66371e-10	7.03332e-10	12.0257
DSC1	0.0653891	7.20834	8.37092	6.17297e-17	4.23815e-16	26.5668
TRAK1	-0.0653764	7.37312	-5.33058	9.91951e-08	3.23853e-07	5.81001
SSR2	-0.0653228	8.24536	-3.37619	0.000736682	0.00147546	-2.68401
ZNF823	-0.0652593	7.24482	-7.20354	6.12175e-13	3.12599e-12	17.5139
NOC3L	0.0652338	7.32695	5.83296	5.54759e-09	2.02623e-08	8.6076
LRRC58	-0.0651899	7.29883	-6.1706	6.96297e-10	2.78563e-09	10.6286
ZNF148	-0.065082	7.48037	-4.59807	4.29603e-06	1.16491e-05	2.18075
GSTO1	0.0650697	7.68944	3.98624	6.74185e-05	0.000157592	-0.441164
SMIM19	0.0650136	7.6205	4.09353	4.26895e-05	0.000102355	-0.0083749
CD46	-0.0649902	7.46692	-4.74341	2.11923e-06	5.92395e-06	2.85835
CRIP1	-0.0649888	7.8598	-3.53666	0.000406331	0.000845067	-2.12999
DIDO1	-0.0649755	7.29897	-6.13706	8.59936e-10	3.39951e-09	10.4228
IRS2	-0.064971	7.41057	-4.9232	8.59664e-07	2.52085e-06	3.72573
ANKRD36C	-0.0649176	7.24963	-6.99165	2.82143e-12	1.38279e-11	16.0153
PPP1R12A	-0.0648807	7.59478	-4.12574	3.71374e-05	8.9585e-05	0.123795
ST14	0.0648576	7.29941	6.19388	6.01002e-10	2.42428e-09	10.7722
NXT1	-0.0648419	7.73977	-3.7998	0.000145334	0.000323037	-1.16597
SPRR1B	0.0648368	7.16789	11.2196	4.17247e-29	4.94223e-28	54.2915
MRPL49	0.0648189	7.25319	7.02029	2.30076e-12	1.13463e-11	16.2153
KAT6A	-0.0647892	7.30171	-6.08778	1.17034e-09	4.54716e-09	10.1224
APRT	0.0647854	8.50611	3.2895	0.00100578	0.00197387	-2.97261
CFAP20	-0.0647787	7.63869	-3.97765	6.98971e-05	0.000163025	-0.475311
SLC25A11	0.0647668	7.41426	5.0736	3.94623e-07	1.19767e-06	4.47599
CCT5	0.0647339	7.6359	4.12058	3.79773e-05	9.15064e-05	0.102574
ZNHIT1	0.0647232	7.71197	3.92112	8.8496e-05	0.000203262	-0.698266
HSPB8	-0.0647109	7.34835	-5.28157	1.29716e-07	4.17476e-07	5.55053
SMIM12	0.0647008	7.28815	6.45734	1.09554e-10	4.70674e-10	12.4339
MT-CO1	-0.0646839	12.9452	-8.65365	5.44378e-18	3.95157e-17	28.9618
WDR46	0.0646735	7.34471	5.69335	1.26705e-08	4.52608e-08	7.80495
FKBP14	-0.0646709	7.26121	-6.82043	9.39351e-12	4.40938e-11	14.8369
RPL26L1	0.0646135	7.41938	4.98581	6.23323e-07	1.85142e-06	4.03532
SDE2	-0.0645595	7.25259	-6.94478	3.93264e-12	1.90529e-11	15.6899
TMEM256	0.0645298	7.36919	5.42711	5.80851e-08	1.94548e-07	6.3281
PLK2	-0.0644258	8.05775	-2.98641	0.00282694	0.00517605	-3.92269
PPTC7	-0.0642954	7.30915	-5.9893	2.15144e-09	8.16387e-09	9.52934
TRIP12	-0.0642577	7.29938	-6.17702	6.68639e-10	2.68175e-09	10.6682
PPAN	0.0642425	7.24689	7.25002	4.35275e-13	2.25171e-12	17.8486
SLC20A1	-0.0641473	7.48282	-4.39919	1.09343e-05	2.82012e-05	1.28754
NCKAP1	-0.0641257	7.3437	-5.52252	3.39239e-08	1.15952e-07	6.84926
APMAP	0.0640831	7.30561	6.05677	1.41915e-09	5.48027e-09	9.93461
SLAIN2	-0.0640586	7.65322	-3.916	9.03931e-05	0.000207319	-0.718295
PRC1	-0.0640157	7.20325	-8.50994	1.8887e-17	1.32985e-16	27.7346
C6orf203	0.0639987	7.21583	8.1647	3.45432e-16	2.2684e-15	24.8697
IFI27L1	0.063981	7.2253	7.85161	4.3597e-15	2.64125e-14	22.3733
TRIP10	-0.0639705	7.30062	-5.97448	2.356e-09	8.90809e-09	9.44091
CD109	-0.0639532	7.26667	-6.6282	3.50383e-11	1.56035e-10	13.5484
KDELR2	0.0638917	7.66623	3.95054	7.83026e-05	0.000180832	-0.582661
CTDSPL	-0.0638881	7.37535	-5.23133	1.70361e-07	5.40329e-07	5.28702
YIPF3	0.0638237	7.46414	4.69955	2.62849e-06	7.26735e-06	2.65167
HSPA2	-0.0637265	8.40369	-3.01191	0.00260009	0.00478697	-3.84629
C19orf60	0.0637189	7.6147	4.07906	4.54321e-05	0.000108602	-0.0674119
PNRC2	-0.0636961	7.85489	-3.48763	0.000488606	0.00100594	-2.30202
PDCD4	-0.0636894	7.96701	-3.39192	0.000695683	0.00140087	-2.63084
TSEN34	0.0636618	7.58994	4.13982	3.4932e-05	8.46625e-05	0.181903
PNPLA8	-0.0636193	7.46154	-4.53452	5.81431e-06	1.55203e-05	1.89105
PDLIM1	0.0635844	9.08215	3.23819	0.0012053	0.00233434	-3.13989
TAOK1	-0.0635767	7.32797	-5.61018	2.05376e-08	7.20236e-08	7.33607
RNF141	-0.0635645	7.42533	-4.82036	1.44585e-06	4.11607e-06	3.22564
EPS8	0.0635139	7.21294	7.90337	2.88579e-15	1.77719e-14	22.7794
RNPS1	-0.0634605	7.89681	-3.51106	0.000447528	0.000924377	-2.22013
MTR	-0.06344	7.24895	-6.91832	4.7391e-12	2.27512e-11	15.5071
ST6GALNAC2	-0.0634343	7.49794	-4.36729	1.26566e-05	3.24452e-05	1.14798
TMTC3	-0.0633518	7.38861	-5.03894	4.73081e-07	1.42486e-06	4.30112
ZNF791	-0.0632378	7.40311	-4.8541	1.2205e-06	3.51719e-06	3.38854
PTEN	-0.0632293	7.29667	-6.04433	1.53279e-09	5.90472e-09	9.85956
PCNP	-0.0632268	7.96604	-3.46916	0.000523436	0.00107347	-2.36619
ZRANB1	-0.0632239	7.26479	-6.5617	5.47903e-11	2.40614e-10	13.1112
KRR1	0.0632094	7.51046	4.43063	9.45658e-06	2.456e-05	1.42615
MRPL55	0.0631984	7.4993	4.47097	7.83889e-06	2.06035e-05	1.60537
CWC15	0.0631931	7.66203	3.90613	9.41604e-05	0.000215647	-0.756842
PPM1D	-0.0631884	7.29869	-5.95097	2.71985e-09	1.0241e-08	9.3011
TUBB2A	-0.0631697	8.39899	-2.95241	0.00315746	0.00572498	-4.02353
NPDC1	0.0631545	7.2755	6.44262	1.20693e-10	5.15734e-10	12.3393
ZKSCAN1	-0.0631049	7.37557	-5.18464	2.19008e-07	6.87395e-07	5.04434
U2AF1	-0.0630406	7.26292	-6.59627	4.34529e-11	1.92023e-10	13.3379
SCAMP1	-0.0630343	7.27699	-6.33554	2.42665e-10	1.0097e-09	11.6571
FAM162A	0.0630095	7.98874	3.39272	0.000693667	0.00139726	-2.62814
TMEM109	0.0630094	7.36896	5.2713	1.37178e-07	4.40598e-07	5.49644
NDUFS8	0.0629705	7.56781	4.18156	2.91023e-05	7.11776e-05	0.355307
FADD	0.0629637	7.2521	6.94167	4.02001e-12	1.94316e-11	15.6683
TAF1D	-0.0629551	8.08665	-3.22419	0.00126575	0.00244098	-3.18506
TSPYL1	0.0629432	7.46366	4.31033	1.63963e-05	4.1348e-05	0.901207
TMEM70	0.0629204	7.38607	5.06169	4.20049e-07	1.27179e-06	4.41577
RNF139	-0.0629194	7.44159	-4.67892	2.90695e-06	7.99886e-06	2.55509
MAOA	-0.0628943	7.29374	-6.08984	1.15543e-09	4.49476e-09	10.1349
HOOK2	0.0628287	7.47599	4.52538	6.07104e-06	1.61784e-05	1.84972
DDX39A	0.0627802	7.36314	5.24326	1.59719e-07	5.08613e-07	5.34937
SIGMAR1	0.0627772	7.31181	5.80649	6.49767e-09	2.35559e-08	8.45389
FUNDC2	0.0627637	7.47201	4.50251	6.76172e-06	1.79285e-05	1.74667
RPS24	-0.0627596	12.0806	-7.62224	2.6289e-14	1.48612e-13	20.606
BIRC6	-0.0627074	7.33305	-5.52711	3.30507e-08	1.1309e-07	6.87455
CYB5B	0.0626836	7.52356	4.27108	1.95622e-05	4.88825e-05	0.73308
PSMD11	0.0626661	7.5897	4.07155	4.69212e-05	0.000111908	-0.0979806
COPZ2	0.0626602	7.36923	5.20512	1.96204e-07	6.20432e-07	5.15055
SOCS3	0.0626323	7.95584	2.84859	0.00439675	0.00778085	-4.32437
SENP5	-0.062619	7.24837	-6.71693	1.9169e-11	8.77704e-11	14.1386
YWHAE	0.0626031	8.56205	3.21699	0.00129793	0.00249639	-3.20823
RPL7L1	0.0625923	7.58191	4.11821	3.837e-05	9.24176e-05	0.0928124
PPCS	0.0625459	7.58694	4.05521	5.03196e-05	0.000119384	-0.164243
PHB	0.0624683	7.60368	4.06853	4.75328e-05	0.000113239	-0.110255
PBRM1	-0.0624015	7.40751	-4.841	1.30361e-06	3.73293e-06	3.32519
GLO1	0.0623935	7.52047	4.28445	1.84234e-05	4.6219e-05	0.790184
TOP2B	-0.0623832	7.32651	-5.58566	2.36514e-08	8.21705e-08	7.1991
RERE	-0.062316	7.29139	-6.04155	1.55938e-09	6.00352e-09	9.8428
MT1M	-0.0622415	7.23332	-6.92027	4.67447e-12	2.2458e-11	15.5205
TMEM203	0.0621894	7.27152	6.38846	1.72071e-10	7.26457e-10	11.9928
VPS13C	-0.0621862	7.28354	-6.10913	1.02436e-09	4.01694e-09	10.2523
ATP6AP2	0.0621104	7.75461	3.69138	0.000223759	0.000482792	-1.57153
PPP3CA	0.0620933	7.62632	3.69089	0.00022419	0.000483229	-1.57334
CDK4	0.0620861	7.42485	4.82621	1.40409e-06	4.00257e-06	3.25381
INADL	-0.0619208	7.36985	-5.06066	4.22313e-07	1.27803e-06	4.41058
LINC00493	0.0619114	7.8639	3.47293	0.000516137	0.00105953	-2.3531
GCLC	-0.0619008	7.28044	-6.08338	1.20286e-09	4.6678e-09	10.0957
RIOK1	0.0618806	7.28781	6.13891	8.49995e-10	3.36231e-09	10.4342
PDIA4	-0.0618608	7.37836	-5.00908	5.52581e-07	1.65253e-06	4.15139
IMP4	0.0618579	7.40355	4.91785	8.83482e-07	2.58716e-06	3.69943
TMF1	-0.0618517	7.43788	-4.57166	4.87415e-06	1.31492e-05	2.05985
NDUFAF2	0.061839	7.36113	5.19946	2.02263e-07	6.38318e-07	5.12117
RNF13	-0.0618383	7.5765	-4.0248	5.72806e-05	0.000135241	-0.286957
PPM1B	-0.0618013	7.33747	-5.36633	8.14474e-08	2.68399e-07	6.00078
RAB1A	-0.0617884	7.96107	-3.35743	0.00078849	0.00157407	-2.74709
GMCL1	-0.0617863	7.25522	-6.60919	3.98328e-11	1.76518e-10	13.423
MYADM	-0.0616098	7.69949	-3.55547	0.000378364	0.000791056	-2.06339
RBL2	-0.0616047	7.32139	-5.49663	3.92895e-08	1.33643e-07	6.70691
FAM49B	-0.0615411	7.49338	-4.32032	1.56721e-05	3.96304e-05	0.944253
RAB34	0.0615128	7.45432	4.51416	6.40102e-06	1.70148e-05	1.79909
SUPT4H1	0.0615003	7.59511	4.01471	5.97828e-05	0.000140729	-0.327431
SLC39A1	0.0614544	7.48947	4.40267	1.07602e-05	2.77748e-05	1.30286
OTUD6B-AS1	0.0614338	7.46464	4.38605	1.16144e-05	2.98825e-05	1.22996
HNRNPA3	-0.0614159	8.45864	-3.09917	0.00194392	0.00364996	-3.57993
R3HDM2	-0.0613805	7.33198	-5.34431	9.1976e-08	3.01527e-07	5.88312
CUL4A	-0.0613305	7.33178	-5.38774	7.23311e-08	2.40106e-07	6.11569
CTGF	-0.0613302	7.24598	-5.70972	1.15125e-08	4.11939e-08	7.89805
FBL	0.061327	8.41979	3.10479	0.00190739	0.00358562	-3.56251
CHMP3	0.0612561	7.92666	3.33652	0.000850229	0.00168794	-2.817
SPG20	-0.0611468	7.34602	-5.23859	1.63812e-07	5.20601e-07	5.32491
TFDP1	-0.0611386	7.33938	-5.32741	1.0094e-07	3.29381e-07	5.79314
MGEA5	-0.0611289	7.52549	-4.12262	3.76427e-05	9.07349e-05	0.11097
PDZD8	-0.0611246	7.24908	-6.66968	2.64547e-11	1.18896e-10	13.8233
KCNK1	0.0611054	7.18687	9.03326	1.84809e-19	1.42648e-18	32.3014
PFDN4	-0.0610939	7.50364	-4.226	2.39162e-05	5.90866e-05	0.54187
RAB11FIP1	-0.0610799	7.24945	-6.60473	4.10472e-11	1.81772e-10	13.3936
HIST1H2AC	0.0610783	7.25421	6.56864	5.23015e-11	2.29844e-10	13.1566
SLC25A26	0.0610707	7.39397	4.88269	1.0563e-06	3.07137e-06	3.52751
LINC00640	-0.0610466	7.25719	-6.36328	2.02726e-10	8.49091e-10	11.8327
NAB2	0.0609456	7.32566	5.43029	5.70633e-08	1.91227e-07	6.34529
RARS	0.0609404	7.39491	4.8966	9.84359e-07	2.87195e-06	3.59538
ZMYND11	-0.0609341	7.30027	-5.77611	7.78295e-09	2.81189e-08	8.27844
CHCHD5	0.0609105	7.35501	5.26097	1.45096e-07	4.64617e-07	5.44218
SKI	-0.0609103	7.30739	-5.59832	2.19905e-08	7.66945e-08	7.26974
TUBB4B	0.0609036	9.01607	2.91612	0.0035489	0.00638178	-4.12991
FAM83A	-0.0608589	7.13273	-17.3766	4.93773e-67	1.35456e-65	141.153
MZT2A	0.0608276	7.74627	3.59265	0.000328289	0.000691383	-1.93067
RPS19BP1	0.0607949	7.56682	4.07932	4.53809e-05	0.00010852	-0.0663419
RPL23A	0.0607739	11.9936	6.93492	4.21617e-12	2.03332e-11	15.6216
RP11-1094M14.11	-0.0607512	7.2453	-6.72361	1.83122e-11	8.40292e-11	14.1833
SLC35B1	0.0606921	7.31454	5.61071	2.04748e-08	7.18431e-08	7.33904
TARSL2	0.0606537	7.25099	6.66054	2.81481e-11	1.26149e-10	13.7626
PCMTD2	-0.0605641	7.25361	-6.47575	9.702e-11	4.17958e-10	12.5526
RBBP4	-0.0605147	7.42249	-4.62435	3.78635e-06	1.032e-05	2.30173
GPATCH4	0.0604004	7.36358	5.04488	4.58641e-07	1.38269e-06	4.33101
SKA2	-0.0603819	7.34991	-5.15339	2.58792e-07	8.05878e-07	4.88314
CREB5	0.0603764	7.14972	11.6872	1.97453e-31	2.51257e-30	59.6025
STX3	-0.0603319	7.27722	-5.9781	2.30435e-09	8.73364e-09	9.46249
GPBP1L1	-0.060259	7.39352	-4.77166	1.84285e-06	5.19029e-06	2.99253
IMPDH2	-0.0602454	8.01408	-3.15198	0.00162459	0.00307865	-3.41504
IFITM1	0.0602309	7.15961	11.1379	1.03995e-28	1.21143e-27	53.3858
HOXC13	-0.0601847	7.25071	-6.47144	9.98263e-11	4.29463e-10	12.5248
HOOK1	-0.0601619	7.28977	-5.81546	6.15908e-09	2.23796e-08	8.50592
NAA20	0.0601562	7.70294	3.67341	0.000240092	0.000514182	-1.63762
HMGCR	-0.0601308	7.21293	-7.61352	2.81199e-14	1.58115e-13	20.5398
[truncated: 2,222 more rows]

## Sheet: trunk_basal1
	logFC	AveExpr	t	P.Value	adj.P.Val	B
MT1X	2.01362	9.02863	100.719	0	0	3938.03
KRT15	-1.60564	11.6954	-62.544	0	0	1744.36
CCL27	1.54828	9.03615	71.5227	0	0	2216.16
RPS4Y1	-1.539	7.3785	-324.331	0	0	16412.8
RPS26	1.42588	9.83122	111.722	0	0	4631.28
POSTN	1.36831	9.61699	67.6853	0	0	2010.3
SYT8	1.33779	8.6577	83.7752	0	0	2911.97
TMSB4X	1.29554	11.7544	93.0077	0	0	3461.89
MT1E	1.25053	8.32569	74.9035	0	0	2403.66
HSPA1A	-1.19785	9.60913	-62.7532	0	0	1755.4
MT2A	1.189	9.42885	56.1433	0	0	1432.14
DNAJB1	-0.996146	9.66604	-55.7409	0	0	1413.51
HSP90AA1	-0.982062	10.2216	-62.6473	0	0	1750.32
UBR4	0.978768	7.93608	59.2553	0	0	1581.8
S100A8	-0.978524	7.56242	-89.4982	0	0	3252.01
FGFBP1	0.944846	8.18924	46.6696	0	0	1013.49
FABP5	-0.940556	7.52146	-80.4768	0	0	2720.07
S100A9	-0.93727	7.58404	-71.8675	0	0	2235.97
HSPB1	-0.933522	10.9198	-58.9029	0	0	1564.2
XIST	0.916519	8.19845	57.8233	0	0	1512.47
TPPP3	0.872413	8.60884	39.2958	0	0	728.861
ZFP36L2	0.849896	9.90231	51.4606	0	0	1218.51
LSP1	0.841761	8.04374	55.5007	0	0	1402.43
IGFBP3	-0.797062	7.77493	-40.8561	0	0	785.779
TSC22D3	0.796251	8.68039	43.4169	0	0	883.261
CXCL14	0.788194	12.7645	59.0057	0	0	1569.03
IER2	-0.7856	10.0898	-45.4189	0	0	962.532
EHF	-0.760587	7.60358	-64.2982	0	0	1834.43
UBB	-0.756157	10.0049	-49.4054	0	0	1128.79
KRT14	0.751647	15.0328	79.6675	0	0	2671.8
KLF4	0.740262	9.71336	47.1276	0	0	1032.55
HSP90AB1	-0.736827	10.3446	-56.2567	0	0	1437.91
RGCC	0.728778	7.81872	43.2024	0	0	874.881
JUN	-0.710061	11.0693	-40.2259	0	0	762.552
FOS	-0.706526	11.2055	-35.0916	3.71318e-260	2.80124e-258	584.735
DBI	-0.689404	8.29548	-40.7569	0	0	782.243
FAM46B	0.655937	8.22064	39.6159	0	0	740.51
KLF5	0.641834	9.34412	41.1236	0	0	795.865
PHGDH	-0.637501	7.61261	-50.8639	0	0	1192.19
NDUFA4L2	0.629368	8.21558	32.6007	6.20402e-226	4.13841e-224	506.017
NCL	-0.622433	9.13138	-38.5017	0	0	700.7
EFEMP1	0.621	7.83945	41.3613	0	0	804.745
EDN1	-0.611186	7.86818	-35.521	2.6083e-266	2.01571e-264	598.889
CRIP2	0.609679	7.80542	40.8464	0	0	785.56
DAAM1	0.591692	8.81772	31.5633	2.50221e-212	1.60167e-210	474.725
APCDD1	0.584549	7.91673	38.7582	0	0	709.78
TNFSF10	-0.569268	7.59503	-43.4243	0	0	883.548
ENO1	-0.562174	8.63133	-34.0063	5.28045e-245	3.84623e-243	549.88
SERPINB7	0.556709	7.77324	36.9033	1.82168e-286	1.60333e-284	645.255
KRT5	0.556175	12.9192	55.5419	0	0	1404.17
KRT6A	-0.552251	7.34292	-60.2586	0	0	1631.03
CRIP1	0.549604	7.8598	36.3547	2.16255e-278	1.82721e-276	626.681
IFI27	-0.544385	7.50098	-41.2452	0	0	800.402
UBC	-0.533935	11.1462	-45.1634	0	0	952.335
KRTDAP	-0.532844	7.86017	-37.2751	5.38907e-292	4.87865e-290	657.975
FABP7	-0.532833	7.25751	-73.2259	0	0	2310.57
CALD1	-0.531314	7.93297	-31.7055	3.57204e-214	2.3098e-212	478.97
ID4	0.530786	7.73895	35.8149	1.50519e-270	1.23875e-268	608.64
CSTA	-0.530758	7.84925	-35.8544	4.04978e-271	3.37677e-269	609.951
GADD45B	-0.529282	9.25399	-25.7491	2.32575e-143	9.26935e-142	316.144
WFDC5	0.527502	7.83638	34.2466	2.48273e-248	1.82943e-246	557.534
SNCA	0.526275	7.67587	38.9882	0	0	717.966
HSPD1	-0.520385	8.07065	-33.2581	9.02013e-235	6.21311e-233	526.344
GATA3	0.51934	8.31953	29.7421	2.24729e-189	1.33094e-187	421.94
MT-ATP6	-0.517559	11.8317	-70.6737	0	0	2171.02
CEBPD	0.500393	8.57802	26.8521	1.78936e-155	8.09943e-154	343.991
TMSB10	-0.498149	8.67732	-29.3304	2.34914e-184	1.34113e-182	410.398
TKT	-0.495836	7.76944	-35.6589	2.66509e-268	2.11108e-266	603.468
APOE	0.493058	8.1104	26.9477	1.53155e-156	6.98234e-155	346.446
GSTP1	-0.478169	9.1975	-29.863	7.32793e-191	4.38086e-189	425.358
S100A16	-0.476936	8.80566	-28.9882	3.13389e-180	1.66886e-178	400.912
NCOA7	-0.458805	7.431	-42.5655	0	0	850.369
NFKBIA	0.458481	11.2786	25.367	2.85613e-139	1.09693e-137	306.744
RAN	-0.456692	8.66303	-28.3698	6.91754e-173	3.5352e-171	384.026
FGFR3	0.456155	7.85697	30.63	2.05163e-200	1.27463e-198	447.326
HSPA8	-0.45615	8.89687	-25.1586	4.45329e-137	1.66985e-135	301.703
COX7B	-0.455648	8.13227	-29.4392	1.12417e-185	6.53567e-184	413.433
GEM	0.449137	7.57444	32.8114	9.33013e-229	6.2899e-227	512.51
MYL6	-0.449007	9.95872	-33.6916	1.12406e-240	8.00355e-239	539.924
ATP1B3	-0.447889	9.69118	-29.3492	1.39369e-184	8.02894e-183	410.919
ID2	0.445707	8.78177	20.6245	2.54071e-93	5.77078e-92	201.161
MT-ND2	0.444497	12.231	65.2404	0	0	1883.02
FAM213A	-0.443911	8.58841	-24.5042	2.8931e-130	1.01853e-128	286.045
IL1R2	-0.44381	7.29113	-47.9661	0	0	1067.58
SPRY1	0.442307	7.5711	34.5265	3.11007e-252	2.31865e-250	566.51
SRSF7	-0.440986	8.13952	-27.673	8.76939e-165	4.20997e-163	365.395
PSME1	-0.439071	8.14851	-27.9909	1.85661e-168	9.12044e-167	373.843
GLTSCR2	0.436658	10.1625	35.8069	1.96753e-270	1.59849e-268	608.372
RGS2	0.434979	7.80786	25.9229	3.05731e-145	1.24995e-143	320.468
PPP1R14B	0.43368	7.79604	30.0337	5.72583e-193	3.45567e-191	430.204
TPM4	-0.429919	8.01264	-25.5974	9.72561e-142	3.8044e-140	312.417
TXNDC17	-0.426159	7.94028	-28.2251	3.44585e-171	1.74691e-169	380.123
EIF4A2	-0.417878	9.03538	-25.9392	2.02432e-145	8.32996e-144	320.88
SEPP1	-0.416649	8.05128	-26.3518	6.34117e-150	2.75233e-148	331.234
KLK11	-0.416078	7.88697	-27.3464	4.75499e-161	2.21562e-159	356.81
PSMA4	-0.415475	8.20494	-26.6089	9.16083e-153	4.08818e-151	337.763
ZNF706	-0.412904	8.56375	-25.1963	1.785e-137	6.77338e-136	302.616
KTN1	-0.41224	8.82836	-25.184	2.40414e-137	9.06846e-136	302.319
EGR1	-0.411261	9.03167	-22.82	1.68688e-113	5.13931e-112	247.516
PDLIM4	0.409132	7.71039	29.2969	5.98321e-184	3.38532e-182	409.464
LGALS3	0.408483	9.5809	28.1327	4.14799e-170	2.08618e-168	377.639
LY6D	-0.405593	9.37196	-19.3275	2.6096e-82	5.04178e-81	175.874
DNAJA1	-0.403131	9.01391	-22.1944	1.48011e-107	4.16865e-106	233.861
TXN	0.401451	9.79078	25.9595	1.219e-145	5.04888e-144	321.386
UQCRH	-0.401154	8.64529	-24.9277	1.17945e-134	4.34546e-133	296.134
THBS2	0.398622	7.56538	29.6781	1.36605e-188	8.01542e-187	420.137
H1FX	0.396925	7.75824	26.7491	2.53382e-154	1.13878e-152	341.345
ATP5E	-0.396513	8.60501	-24.9113	1.74758e-134	6.40138e-133	295.742
PPP1R15A	-0.395767	9.16343	-23.8238	2.3318e-123	7.77718e-122	270.172
RPL39	-0.394592	11.6045	-47.4207	0	0	1044.74
PFN1	0.383632	9.33929	25.7221	4.46792e-143	1.76958e-141	315.492
H2AFZ	0.382104	9.38741	21.7327	2.8648e-103	7.5959e-102	224.012
S100A7	-0.381623	7.28761	-48.8193	0	0	1103.7
RTN4	0.378874	9.98561	27.7772	5.52043e-166	2.691e-164	368.156
ETS2	0.37779	8.46443	22.2916	1.80796e-108	5.13768e-107	235.959
BGN	-0.377648	7.70106	-27.0113	2.93256e-157	1.34664e-155	348.096
HSPE1	-0.375267	8.27774	-23.844	1.4627e-123	4.9043e-122	270.638
EIF4A3	-0.374154	8.14718	-20.3154	1.22329e-90	2.65478e-89	195
RPLP1	0.372688	14.002	70.8381	0	0	2179.93
ETFA	-0.372126	7.74966	-26.5541	3.71053e-152	1.63289e-150	336.366
GUK1	0.371403	9.6652	26.328	1.1582e-149	4.99286e-148	330.632
SOD1	-0.371327	8.97384	-23.9474	1.33864e-124	4.56074e-123	273.025
SNHG8	-0.369609	8.90938	-22.14	4.78971e-107	1.34303e-105	232.689
VAV3	-0.367391	7.59762	-28.9801	3.9182e-180	2.06914e-178	400.689
XRCC5	-0.366714	7.97999	-24.2128	2.76239e-127	9.51372e-126	279.196
YWHAZ	-0.365896	8.74253	-22.1363	5.18349e-107	1.44307e-105	232.61
SERP1	-0.364046	8.2294	-23.0892	4.18883e-116	1.32723e-114	253.502
PPP1R14C	0.364043	7.75942	25.9596	1.21494e-145	5.04888e-144	321.389
NUPR1	-0.362598	8.26067	-21.0077	1.04297e-96	2.48469e-95	208.94
PDCD4	-0.362047	7.96701	-23.4368	1.64413e-119	5.31573e-118	261.329
TIMM13	-0.361886	7.74476	-26.578	2.01986e-152	8.95093e-151	336.974
SERF2	-0.358815	9.16939	-23.8636	9.3076e-124	3.13735e-122	271.089
PPA1	-0.358202	8.17706	-22.6682	4.81799e-112	1.44017e-110	244.171
IFRD1	-0.358025	8.13047	-20.9896	1.51112e-96	3.55984e-95	208.57
S100A10	0.357912	10.3444	26.2022	2.76866e-148	1.16967e-146	327.463
PKM	0.356728	9.21392	22.4577	4.87467e-110	1.42354e-108	239.564
SERBP1	-0.356696	8.98111	-22.6602	5.75337e-112	1.71169e-110	243.994
ITM2B	-0.35564	9.76064	-25.0047	1.84347e-135	6.83161e-134	297.987
TFAP2A	0.355354	8.06189	22.5902	2.68246e-111	7.94335e-110	242.458
NDUFB4	-0.354626	8.0769	-23.5858	5.50809e-121	1.80854e-119	264.718
LAPTM4A	-0.354581	8.82474	-22.781	3.99786e-113	1.21217e-111	246.655
NR4A1	-0.353763	8.34031	-19.0428	5.49184e-80	1.02058e-78	170.54
PPDPF	0.353428	8.45093	22.2987	1.55104e-108	4.42746e-107	236.112
NEAT1	-0.353076	10.3712	-21.5101	3.13304e-101	8.13691e-100	219.328
SGK1	0.351921	8.59735	17.3213	1.27362e-66	1.91708e-65	139.863
CLCA2	-0.35091	7.49602	-30.1289	3.77853e-194	2.30236e-192	432.919
SLC25A5	-0.350505	8.76217	-20.7468	2.12638e-94	4.8822e-93	203.636
HNRNPC	-0.350369	8.76103	-21.797	7.34295e-104	1.95514e-102	225.37
YWHAQ	-0.349594	8.06729	-22.5606	5.12845e-111	1.50458e-109	241.811
TGIF1	0.3474	8.49961	20.4388	1.04592e-91	2.3094e-90	197.453
SRSF3	-0.346563	8.83799	-21.0233	7.57002e-97	1.81709e-95	209.26
WEE1	0.346292	7.7695	23.9161	2.76657e-124	9.37526e-123	272.3
NPM1	-0.346196	10.2693	-28.9091	2.77774e-179	1.45476e-177	398.733
TMEM165	-0.345046	7.63322	-26.267	5.40762e-149	2.29987e-147	329.094
NDUFS5	-0.344171	8.70301	-21.933	4.05711e-105	1.09871e-103	228.26
YBX1	-0.34242	10.2686	-29.1517	3.39571e-182	1.8876e-180	405.431
LGALS3BP	-0.341214	7.39766	-33.9349	5.10926e-244	3.67924e-242	547.612
TCF4	0.340318	7.53096	27.7013	4.13577e-165	2.00064e-163	366.146
TIMP3	-0.340174	7.3365	-35.5529	8.87882e-267	6.9463e-265	599.966
COX7A2	-0.339647	8.46395	-21.3696	5.88597e-100	1.49797e-98	216.402
ATP5G3	-0.339231	8.46715	-21.2279	1.11721e-98	2.77639e-97	213.466
SERPINB5	-0.339162	8.51521	-20.2652	3.30922e-90	7.08463e-89	194.008
HEXIM1	0.335813	8.18164	20.2909	1.98776e-90	4.28449e-89	194.516
BMP4	0.335687	7.45982	28.9975	2.42298e-180	1.30122e-178	401.169
MIDN	0.335418	7.90421	21.9523	2.6879e-105	7.3104e-104	228.67
CALML3	-0.334072	7.50084	-26.3019	2.23753e-149	9.58055e-148	329.975
PTRF	0.333981	8.84028	20.4823	4.37709e-92	9.7325e-91	198.322
CITED2	0.331719	8.78574	16.5117	9.35079e-61	1.26615e-59	126.406
ATF3	-0.3313	8.89565	-16.5163	8.67552e-61	1.17723e-59	126.48
NUFIP2	-0.330175	7.60353	-25.8973	5.74976e-145	2.33566e-143	319.837
HSPH1	-0.330063	7.63639	-24.525	1.76672e-130	6.28974e-129	286.537
IGFBP5	-0.329762	7.5832	-22.7391	1.01036e-112	3.04889e-111	245.73
PALMD	0.328715	8.13784	19.7005	2.06935e-85	4.13674e-84	182.994
DYNLT1	-0.328634	7.61928	-26.0433	1.50145e-146	6.30112e-145	323.477
ENSA	-0.327552	8.4058	-20.4034	2.11722e-91	4.65861e-90	196.75
IMP3	-0.327269	8.09048	-20.9842	1.68652e-96	3.95833e-95	208.461
COX6C	-0.326494	8.50137	-20.5301	1.67898e-92	3.77293e-91	199.278
MT-ND1	0.326143	11.5405	40.1214	0	0	758.881
RPS4X	0.325567	12.9045	52.8464	0	0	1280.49
RPL22L1	-0.325024	8.00627	-21.015	8.9769e-97	2.14666e-95	209.09
PDIA3	-0.323241	8.24476	-20.0295	3.44467e-88	7.11037e-87	189.375
TACSTD2	-0.323182	9.51376	-15.98	4.76153e-57	6.03477e-56	117.904
IFI16	-0.32173	7.88233	-21.6744	9.83998e-103	2.58738e-101	222.781
AHNAK2	0.321268	8.74936	18.8887	9.66813e-79	1.76054e-77	167.68
SOX15	0.32109	8.2927	19.0717	3.20052e-80	6.00051e-79	171.078
HADHB	-0.320584	7.6299	-24.8795	3.75833e-134	1.36877e-132	294.977
PRSS3	0.319046	7.45962	28.4412	9.97358e-174	5.13842e-172	385.96
S100A14	-0.318704	9.48227	-18.2331	1.49935e-73	2.54728e-72	155.765
SF3B1	-0.318026	8.13919	-20.13	4.77917e-89	1.00283e-87	191.344
KLF6	0.317603	9.0135	17.2851	2.35734e-66	3.52322e-65	139.25
GBP2	-0.315028	7.49136	-27.4085	9.34411e-162	4.41893e-160	358.434
ATP5I	-0.314704	7.84198	-21.8027	6.49834e-104	1.73755e-102	225.492
MALAT1	0.313612	15.4759	33.0343	1.02039e-231	6.95291e-230	519.32
EMP2	-0.313479	7.81121	-21.0049	1.10366e-96	2.61943e-95	208.884
HNRNPA3	-0.312275	8.45864	-19.1539	6.8472e-81	1.29525e-79	172.616
CALML5	-0.312136	7.41626	-30.1645	1.36685e-194	8.40942e-193	433.934
HSPA5	-0.311494	8.43142	-17.3815	4.54486e-67	6.92327e-66	140.89
C1QBP	-0.311364	8.0298	-20.3655	4.50823e-91	9.88535e-90	195.996
NDUFB2	-0.31063	7.73846	-23.0427	1.18594e-115	3.72043e-114	252.463
PTGES3	-0.309873	8.46088	-19.4239	4.15211e-83	8.12096e-82	177.707
CEBPB	0.309561	8.41196	17.9847	1.25088e-71	2.04299e-70	151.355
TOB1	0.308453	8.29851	18.1004	1.60544e-72	2.68434e-71	153.402
CCT6A	-0.306853	7.83519	-21.3138	1.87766e-99	4.75948e-98	215.245
DDX3Y	-0.30542	7.16613	-74.685	0	0	2391.48
USMG5	-0.303729	7.87671	-21.0897	1.93362e-97	4.69477e-96	210.621
ANXA2	0.303009	10.6809	28.0521	3.60057e-169	1.7966e-167	375.481
ANXA1	-0.302838	10.1924	-19.4233	4.19657e-83	8.18266e-82	177.696
KRT13	-0.302196	7.18331	-63.4484	0	0	1790.97
MAP2K3	0.301505	7.71136	21.4271	1.77383e-100	4.56942e-99	217.599
TCEB2	-0.301265	8.08888	-20.0123	4.81951e-88	9.85202e-87	189.04
COX5B	-0.300686	8.57537	-19.2677	8.01996e-82	1.5308e-80	174.754
EBPL	-0.300652	7.74268	-21.8523	2.26315e-104	6.07694e-103	226.545
FXYD3	-0.300609	9.34896	-19.2953	4.76389e-82	9.14812e-81	175.274
RAC3	-0.300042	7.29185	-35.7629	8.48914e-270	6.80958e-268	606.912
ALDH3A2	-0.297983	8.64879	-17.4533	1.32447e-67	2.04213e-66	142.119
LGALS7	-0.296429	7.66738	-23.2999	3.65257e-118	1.16901e-116	258.234
DCXR	-0.29633	7.49586	-25.3336	6.29186e-139	2.4019e-137	305.956
C14orf2	-0.29563	8.16102	-19.0771	2.88908e-80	5.43267e-79	171.18
PSME2	-0.294313	7.71891	-21.2463	7.63157e-99	1.90399e-97	213.846
ITPR2	0.294185	7.68534	21.2618	5.52917e-99	1.39041e-97	214.167
TBCC	-0.293673	7.6977	-21.4146	2.30288e-100	5.90823e-99	217.338
EIF3E	-0.291651	9.90686	-22.0601	2.6706e-106	7.35809e-105	230.974
SEPW1	0.291591	9.06493	18.4719	2.02078e-75	3.5084e-74	160.058
SOX4	-0.289834	7.72284	-18.2032	2.56138e-73	4.33996e-72	155.231
ERRFI1	0.289378	8.43195	16.4889	1.35308e-60	1.82435e-59	126.038
COX7C	-0.289334	8.96224	-18.7742	8.0148e-78	1.44289e-76	165.571
EIF6	-0.288583	7.95312	-19.367	1.2252e-82	2.37435e-81	176.628
H3F3B	0.288304	11.8463	31.2997	6.21568e-209	3.89988e-207	466.917
FNBP4	-0.287793	7.56012	-23.4433	1.41771e-119	4.60719e-118	261.477
PMAIP1	-0.287417	8.64844	-14.7368	7.69055e-49	7.95025e-48	99.0862
KRT17	-0.287082	8.00161	-13.1694	2.0907e-39	1.69205e-38	77.4768
ARGLU1	-0.286438	7.89857	-19.0105	1.00305e-79	1.84241e-78	169.939
SPTSSA	-0.285855	8.31015	-17.2582	3.72176e-66	5.52337e-65	138.794
ITGB4	0.285624	7.6202	22.1362	5.19206e-107	1.44307e-105	232.608
PSMA3	-0.28551	7.74835	-20.6264	2.4247e-93	5.52711e-92	201.208
IFFO2	0.285507	7.55078	22.8264	1.4624e-113	4.47693e-112	247.659
CCT3	-0.285264	7.91663	-19.0347	6.38634e-80	1.17646e-78	170.389
S100A6	-0.283518	9.12782	-13.636	4.15654e-42	3.59345e-41	83.6621
DEGS1	-0.282529	8.87563	-17.0525	1.20611e-64	1.72531e-63	135.328
UQCR11	-0.282204	7.84592	-20.0865	1.125e-88	2.34511e-87	190.491
GTF2I	-0.28211	7.6757	-21.1841	2.7626e-98	6.75931e-97	212.562
LIMA1	-0.281262	8.63204	-16.2783	4.08492e-59	5.37057e-58	122.643
HNRNPA2B1	-0.28126	9.09941	-18.1226	1.07985e-72	1.81995e-71	153.797
TUBA4A	-0.279359	8.37104	-16.2744	4.35548e-59	5.71442e-58	122.579
COL6A2	0.278692	7.29805	32.1178	1.47288e-219	9.62228e-218	491.354
CYB5A	-0.278164	7.59639	-21.9866	1.28843e-105	3.53453e-104	229.404
BRI3	0.277596	7.53926	22.6783	3.85986e-112	1.15924e-110	244.392
SOD3	0.276712	7.28124	32.4528	5.59519e-224	3.69341e-222	501.52
SUB1	-0.276669	8.40235	-17.3416	8.98069e-67	1.35501e-65	140.211
PARK7	-0.27644	8.35458	-17.508	5.16342e-68	7.98063e-67	143.057
CDC42	-0.276283	8.38666	-16.9371	8.34924e-64	1.18101e-62	133.401
TNFAIP3	0.27568	7.59271	20.0225	3.95151e-88	8.1301e-87	189.238
PAMR1	0.275668	7.40004	25.8428	2.23452e-144	9.0192e-143	318.482
REXO2	-0.274582	7.5723	-22.3359	6.91438e-109	1.98264e-107	236.918
CKB	0.274526	8.21104	15.9655	5.96354e-57	7.52808e-56	117.68
COX5A	-0.272998	7.86374	-19.0592	4.03952e-80	7.55115e-79	170.846
GAS6	0.27299	8.11678	17.1948	1.09315e-65	1.58883e-64	137.721
IL20RB	-0.272613	8.01627	-17.5732	1.67636e-68	2.64915e-67	144.179
BBC3	0.271473	7.96472	17.3726	5.2884e-67	8.01737e-66	140.739
DDX21	-0.271307	7.82186	-18.5812	2.76209e-76	4.90291e-75	162.042
UQCRB	-0.270883	9.07228	-17.5787	1.5222e-68	2.41759e-67	144.275
SLC25A6	-0.270786	9.69773	-19.4382	3.16178e-83	6.20316e-82	177.978
DDX17	-0.270731	7.95272	-17.7136	1.46164e-69	2.35087e-68	146.61
VPS29	-0.270186	7.79822	-19.2144	2.19344e-81	4.16163e-80	173.751
CCT5	-0.270107	7.6359	-20.8986	9.70414e-96	2.26085e-94	206.715
TAGLN2	0.269903	8.73476	16.2974	3.00835e-59	3.96339e-58	122.948
EMP1	-0.269371	8.80361	-15.8236	5.54387e-56	6.82165e-55	115.459
LDHB	-0.267314	7.37158	-27.1818	3.50264e-159	1.62016e-157	352.517
PDLIM2	0.266829	7.66871	18.8884	9.7152e-79	1.76405e-77	167.675
OSTC	-0.266821	7.67097	-20.2646	3.34695e-90	7.14128e-89	193.996
MRPL14	-0.266292	7.58582	-21.5556	1.19989e-101	3.1291e-100	220.286
SNRPE	-0.265899	8.09465	-17.2863	2.30928e-66	3.45956e-65	139.27
PPIA	-0.26492	9.96739	-21.1293	8.55074e-98	2.08408e-96	211.435
PSMA7	-0.263477	8.32897	-16.3641	1.02596e-59	1.35731e-58	124.02
APRT	-0.263355	8.50611	-16.2536	6.08019e-59	7.96078e-58	122.247
ACTR3	-0.26243	7.83544	-18.0949	1.77108e-72	2.95351e-71	153.304
GPNMB	-0.262385	8.98194	-15.3685	6.22729e-53	7.0875e-52	108.465
MFSD2A	0.262341	7.89301	17.4237	2.20178e-67	3.37022e-66	141.612
FAM107B	0.261867	7.40669	24.2418	1.40226e-127	4.85579e-126	279.873
AHNAK	0.261586	8.94338	16.1583	2.79692e-58	3.62456e-57	120.727
UQCRQ	-0.261277	8.0418	-17.0969	5.71475e-65	8.23054e-64	136.073
EFNA3	0.261174	7.54553	20.7475	2.09739e-94	4.83316e-93	203.649
PITX2	-0.261155	7.16229	-64.0258	0	0	1820.46
CCND2	-0.260825	7.69601	-18.4112	6.06584e-75	1.04739e-73	158.963
SHFM1	-0.260797	8.18489	-16.7899	9.66547e-63	1.34026e-61	130.961
PRDX2	-0.259897	8.15807	-16.5065	1.01644e-60	1.37339e-59	126.323
EIF1AY	-0.259378	7.15676	-68.5747	0	0	2058.23
ALDH2	-0.259371	7.89452	-17.5327	3.37587e-68	5.26918e-67	143.481
RBX1	-0.25934	8.09541	-17.0715	8.76602e-65	1.25964e-63	135.646
DONSON	0.258756	7.207	46.4208	0	0	1003.38
HADHA	-0.25799	7.92477	-17.1052	4.97232e-65	7.17758e-64	136.211
NAP1L1	-0.257566	8.98698	-15.927	1.09478e-56	1.37107e-55	117.075
ATP5J	-0.257501	8.20485	-16.6696	7.03556e-62	9.6503e-61	128.983
CTSD	-0.25717	7.74291	-18.7097	2.62927e-77	4.70668e-76	164.387
NDUFA4	-0.256778	8.54901	-15.9647	6.0431e-57	7.61334e-56	117.666
MPZL2	-0.256225	7.39169	-25.1126	1.35859e-136	5.06434e-135	300.59
LARS	-0.256057	7.45526	-22.9579	7.87394e-115	2.43401e-113	250.574
SFN	-0.255722	10.7464	-18.5674	3.55699e-76	6.27874e-75	161.79
CXADR	-0.255624	8.61155	-15.1053	3.29975e-51	3.60527e-50	104.512
TMBIM6	-0.255501	8.4187	-15.8143	6.4209e-56	7.87027e-55	115.313
OVOL1	0.255379	7.6096	19.0562	4.26963e-80	7.95784e-79	170.791
GNL3	-0.255305	7.7033	-18.5592	4.12554e-76	7.2621e-75	161.642
SERTAD3	0.254797	7.499	21.7246	3.40572e-103	8.99252e-102	223.84
CCDC6	-0.254789	7.51991	-21.4626	8.43792e-101	2.18249e-99	218.34
FAM60A	-0.254689	7.73007	-18.1095	1.36397e-72	2.2927e-71	153.564
POMP	-0.254565	8.1043	-16.6636	7.77034e-62	1.06351e-60	128.884
VSNL1	-0.254511	7.22914	-37.9429	4.81928e-302	4.42606e-300	681.091
ACSL3	-0.253191	7.37542	-25.4108	9.53637e-140	3.68488e-138	307.839
KRT18	-0.252033	7.18021	-48.0212	0	0	1069.9
EIF2A	-0.251558	8.00657	-16.4084	5.00662e-60	6.70759e-59	124.734
CRYAB	0.2515	8.17463	13.8486	2.27654e-43	2.0434e-42	86.5511
VDAC1	-0.250834	7.87531	-17.1259	3.50408e-65	5.06972e-64	136.56
LPAR6	-0.250774	7.39569	-23.773	7.5285e-123	2.49781e-121	269.003
RAB11A	-0.249873	8.07308	-16.2361	8.0446e-59	1.04894e-57	121.968
CCT4	-0.248604	7.91959	-16.7931	9.16359e-63	1.27626e-61	131.014
SERPINH1	-0.248595	7.58653	-19.0778	2.85242e-80	5.3797e-79	171.193
UBXN4	-0.248249	8.22948	-15.5123	6.91551e-54	8.05581e-53	110.653
KRT16	-0.248156	7.48461	-19.2674	8.07119e-82	1.53595e-80	174.748
VMP1	-0.24801	7.64908	-18.0704	2.73618e-72	4.53904e-71	152.87
PYCARD	-0.2479	7.76161	-17.1933	1.12149e-65	1.6263e-64	137.695
MDH1	-0.246871	7.82533	-17.2262	6.41535e-66	9.38894e-65	138.252
HSP90B1	-0.245972	8.14842	-14.7694	4.76648e-49	4.97614e-48	99.5623
N4BP2L2	-0.245953	8.10521	-15.4136	3.12924e-53	3.60545e-52	109.15
GNAS	-0.245649	7.8647	-16.6864	5.3399e-62	7.34034e-61	129.258
TGFBI	0.245555	8.71605	13.7517	8.59504e-43	7.5859e-42	85.2297
ZFP36L1	0.245345	9.20984	13.6818	2.22849e-42	1.93717e-41	84.2821
PSMA1	-0.245236	7.87991	-16.7618	1.53683e-62	2.12639e-61	130.499
BZW2	-0.244859	7.56996	-19.693	2.39244e-85	4.76758e-84	182.849
TUBA1C	-0.243683	8.16547	-14.8738	1.02736e-49	1.08688e-48	101.09
GAS1	0.243007	7.60286	18.5504	4.8454e-76	8.50563e-75	161.482
RNF7	-0.242418	8.16814	-15.6115	1.49935e-54	1.77265e-53	112.175
PAPOLA	-0.240418	7.93874	-16.0244	2.35189e-57	2.99276e-56	118.606
RPL28	-0.240103	11.2293	-25.5344	4.59327e-141	1.78574e-139	310.867
RP11-295G20.2	-0.239928	7.35977	-24.1469	1.2914e-126	4.42357e-125	277.657
CSNK1A1	-0.23988	8.41859	-14.5646	9.36649e-48	9.4817e-47	96.5984
TCEAL4	0.239214	8.52828	13.7426	9.73505e-43	8.5682e-42	85.1058
SPAG9	-0.23915	7.73805	-16.7906	9.54641e-63	1.32666e-61	130.973
CST6	-0.238719	7.37261	-27.6399	2.10439e-164	1.00267e-162	364.521
FJX1	0.238695	7.4645	20.5112	2.4524e-92	5.47213e-91	198.9
CDR1-AS	0.238098	7.40013	22.3386	6.51709e-109	1.87722e-107	236.977
PTP4A1	0.23806	7.86865	15.839	4.35833e-56	5.38377e-55	115.699
ERF	0.237687	7.51679	19.4958	1.05394e-83	2.08062e-82	179.074
ITM2A	0.237179	7.48653	19.5344	5.03449e-84	9.96986e-83	179.811
NREP	-0.237178	7.24259	-33.4996	4.72343e-238	3.32582e-236	533.89
NPC2	0.236724	8.7458	14.7364	7.71964e-49	7.96733e-48	99.0824
PLK2	-0.236486	8.05775	-13.3245	2.7011e-40	2.23458e-39	79.5113
NDUFB9	-0.236468	7.99802	-15.7501	1.74709e-55	2.11688e-54	114.316
GPBP1	-0.236286	8.03959	-15.3145	1.41394e-52	1.58868e-51	107.648
PTMA	0.236003	12.5992	31.3667	8.57572e-210	5.43443e-208	468.895
ASS1	-0.235876	8.03775	-14.382	1.29008e-46	1.2734e-45	93.9885
SOCS3	0.235414	7.95584	13.0143	1.57576e-38	1.24976e-37	75.4689
BCLAF1	-0.235161	7.86108	-15.771	1.26281e-55	1.5419e-54	114.639
FTH1	0.235109	11.5296	23.0625	7.6058e-116	2.39791e-114	252.907
TCP1	-0.233601	7.8506	-16.0827	9.31958e-58	1.19069e-56	119.528
SLC3A2	-0.233347	8.34252	-14.1094	6.08275e-45	5.70213e-44	90.1545
OLFM2	0.232857	7.47017	20.2086	1.01441e-89	2.14277e-88	192.89
MPC2	-0.232532	7.8104	-16.6464	1.03075e-61	1.40471e-60	128.603
CYCS	-0.232217	8.20778	-14.2618	7.12166e-46	6.86909e-45	92.2886
ETFB	-0.232075	7.62576	-18.1535	6.23275e-73	1.05325e-71	154.345
CCND1	0.231914	7.96182	14.1524	3.32803e-45	3.15243e-44	90.7545
TFAP2C	0.231828	7.97789	14.655	2.52752e-48	2.59593e-47	97.902
ATP5C1	-0.231432	8.02396	-15.3856	4.79622e-53	5.47633e-52	108.725
TPI1	-0.231231	8.52117	-14.0465	1.46641e-44	1.36857e-43	89.2791
MAFB	-0.231127	8.20295	-13.071	7.54058e-39	6.02581e-38	76.2015
CCDC47	-0.22991	7.77628	-16.1941	1.5769e-58	2.05191e-57	121.298
PDIA6	-0.229737	7.79195	-16.1053	6.50366e-58	8.34285e-57	119.887
THOC7	-0.229515	7.8102	-16.1203	5.12383e-58	6.58615e-57	120.124
SVIL	-0.229116	7.66842	-17.0295	1.77652e-64	2.53554e-63	134.943
CSRNP1	0.228745	7.7748	15.7464	1.85191e-55	2.23961e-54	114.258
NIFK	-0.22803	7.61381	-17.7664	5.81416e-70	9.42311e-69	147.529
NR1D1	0.227921	7.53879	18.2347	1.45686e-73	2.48175e-72	155.794
NDUFB11	-0.227779	8.14753	-14.7455	6.75821e-49	7.00929e-48	99.2148
CIRBP	0.227503	9.7088	16.4499	2.5541e-60	3.43638e-59	125.405
CLK1	-0.22685	8.04886	-14.3916	1.1246e-46	1.11179e-45	94.1251
EEF1D	0.225624	10.5961	21.2502	7.0279e-99	1.76031e-97	213.928
SOX7	-0.22545	7.36086	-22.9776	5.0769e-115	1.57708e-113	251.012
SH3BGRL	-0.225312	8.02958	-14.6145	4.54865e-48	4.65667e-47	97.3172
BLCAP	0.22529	8.02739	14.4895	2.76405e-47	2.77587e-46	95.5215
ID1	0.225254	8.9118	10.0869	7.41106e-24	3.38113e-23	41.9394
AREG	-0.225163	7.67642	-13.6558	3.17277e-42	2.75046e-41	83.9307
MT-ND3	-0.225129	10.5597	-20.3519	5.91113e-91	1.28725e-89	195.726
SLC25A3	-0.225079	8.90545	-14.3773	1.3781e-46	1.35817e-45	93.9228
PSMB6	-0.224523	7.87971	-15.5361	4.79545e-54	5.60679e-53	111.018
MYADM	0.223304	7.69949	15.6639	6.67445e-55	7.93545e-54	112.981
RHOB	-0.22275	7.9789	-13.4876	3.0671e-41	2.59149e-40	81.6745
TNFRSF18	0.22256	7.8177	15.1616	1.42067e-51	1.56298e-50	105.351
HIBCH	-0.222263	7.43004	-20.7752	1.19543e-94	2.76475e-93	204.21
SPINK5	0.222136	7.81743	13.6046	6.34551e-42	5.46352e-41	83.2414
ARL6IP5	-0.221582	7.79554	-15.4406	2.07135e-53	2.39966e-52	109.561
PSMB5	-0.221096	7.95038	-14.9983	1.62727e-50	1.75674e-49	102.924
PLIN2	0.221048	8.36475	12.1211	1.13736e-33	7.66774e-33	64.3535
SSB	-0.221028	7.74483	-15.7555	1.60689e-55	1.95074e-54	114.399
ECH1	-0.220988	7.90266	-14.9714	2.42856e-50	2.60984e-49	102.525
TIMP1	-0.220951	7.52258	-17.7922	3.70362e-70	6.03338e-69	147.978
THRAP3	-0.220942	7.78965	-15.6974	3.96736e-55	4.75258e-54	113.499
GBP1	-0.220425	7.30431	-24.6482	9.47211e-132	3.4105e-130	289.458
C14orf166	-0.220169	8.18579	-14.1778	2.32814e-45	2.2219e-44	91.11
NOP10	-0.220039	7.77716	-15.7459	1.86488e-55	2.25099e-54	114.251
HLA-B	0.218612	10.3749	15.7826	1.05347e-55	1.28877e-54	114.82
CHD9	-0.217846	7.64874	-16.3066	2.59387e-59	3.42444e-58	123.096
MAPRE1	-0.217568	7.55086	-17.7591	6.60373e-70	1.06755e-68	147.402
GSTM3	-0.217315	7.86594	-14.519	1.80957e-47	1.82309e-46	95.943
ESD	-0.217157	8.11217	-13.9959	2.96746e-44	2.73724e-43	88.5779
LSM3	-0.216916	8.10687	-14.0106	2.4181e-44	2.24028e-43	88.7816
UQCR10	-0.216525	7.74938	-15.872	2.59884e-56	3.23553e-55	116.214
ID3	0.216235	8.5733	10.6535	2.04994e-26	1.04762e-25	47.7754
UBE2L3	-0.216143	7.82193	-15.2746	2.58479e-52	2.8787e-51	107.048
NUSAP1	-0.216018	7.32403	-23.1227	1.97478e-116	6.28854e-115	254.252
NDUFB1	-0.216016	7.62932	-16.7946	8.93473e-63	1.24712e-61	131.039
NOP56	-0.215464	7.64572	-16.4069	5.12778e-60	6.85543e-59	124.71
YWHAE	-0.2151	8.56205	-13.4354	6.17607e-41	5.18381e-40	80.9785
ILF2	-0.214891	7.83825	-14.8945	7.57788e-50	8.03027e-49	101.393
EEF1A1	0.214351	13.6285	37.2223	3.30561e-291	2.95038e-289	656.162
DSG3	-0.214153	7.59778	-16.6881	5.19048e-62	7.15045e-61	129.286
OAT	-0.214008	7.92701	-14.1771	2.35342e-45	2.24265e-44	91.0993
TIMM8B	-0.213995	7.57157	-17.3808	4.59799e-67	6.9874e-66	140.878
GGCT	-0.213572	7.44713	-19.274	7.12534e-82	1.36415e-80	174.872
CHCHD2	-0.213307	9.18274	-14.7444	6.86648e-49	7.10995e-48	99.199
CDKN1A	0.212837	8.17058	12.9687	2.83981e-38	2.24108e-37	74.8834
PRPF4B	-0.212549	7.65887	-15.8241	5.50717e-56	6.78967e-55	115.466
EIF2S2	-0.212155	7.82917	-14.497	2.48154e-47	2.49612e-46	95.6288
FAM46A	0.211388	7.72279	14.161	2.94949e-45	2.79804e-44	90.8747
RPS29	-0.211084	10.861	-21.6668	1.15467e-102	3.02362e-101	222.621
SSBP1	-0.211057	7.89633	-14.4181	7.69804e-47	7.62226e-46	94.5023
SUCLG1	-0.210929	7.49957	-18.3318	2.54612e-74	4.37256e-73	157.533
GSTA4	-0.210712	7.30768	-24.3033	3.30961e-128	1.15236e-126	281.314
LY6E	-0.210698	7.79753	-14.4473	5.06789e-47	5.04957e-46	94.9182
SYNCRIP	-0.210175	7.773	-14.7869	3.68606e-49	3.86091e-48	99.8182
CTA-29F11.1	-0.209917	7.49156	-17.5359	3.19365e-68	4.99707e-67	143.536
SLC38A2	0.209884	8.77115	12.3964	3.92423e-35	2.82589e-34	67.6976
SNHG15	-0.209449	7.64052	-16.0574	1.39355e-57	1.77685e-56	119.128
RPS3	-0.209406	12.2177	-28.7912	7.09822e-178	3.687e-176	395.497
IFITM3	-0.209229	8.41085	-11.8114	4.59603e-32	2.92911e-31	60.6804
JUNB	-0.208801	11.3627	-16.0906	8.23408e-58	1.05413e-56	119.652
CLDN1	0.208085	7.58901	15.3045	1.64479e-52	1.84478e-51	107.498
IFNGR1	-0.207701	7.75643	-14.4398	5.63813e-47	5.60013e-46	94.8121
DDT	-0.20758	7.70881	-15.2312	4.98187e-52	5.51925e-51	106.395
PRR7	0.207511	7.41759	19.0387	5.93019e-80	1.09882e-78	170.463
PNN	-0.20747	8.01319	-13.3256	2.66241e-40	2.20545e-39	79.5257
PPA2	-0.207384	7.63374	-15.9495	7.67556e-57	9.6508e-56	117.428
MINOS1	-0.20727	7.79542	-14.7125	1.0942e-48	1.12564e-47	98.7352
TBX3	-0.207119	7.24929	-28.0028	1.34806e-168	6.67395e-167	374.163
PSMB2	-0.207113	7.69943	-15.4125	3.18553e-53	3.65701e-52	109.132
XRN2	-0.206708	7.58366	-16.2423	7.28357e-59	9.51669e-58	122.067
RPL7L1	-0.206583	7.58191	-16.521	8.02122e-61	1.09078e-59	126.558
GOLGB1	-0.206156	7.95701	-13.2456	7.66474e-40	6.2835e-39	78.4743
IGF2	-0.20567	7.15009	-43.7298	0	0	895.284
ATP5D	-0.205301	8.33501	-12.9987	1.92715e-38	1.52654e-37	75.2688
SYNE2	-0.204758	8.7863	-12.1308	1.01138e-33	6.86936e-33	64.4701
GSTO1	-0.20449	7.68944	-15.2269	5.31489e-52	5.87792e-51	106.33
TCEAL3	0.204274	7.47569	17.2341	5.60931e-66	8.24738e-65	138.386
NDUFS6	-0.203096	7.66835	-15.5979	1.85204e-54	2.18148e-53	111.965
ABCF1	-0.203038	7.54125	-16.8159	6.2778e-63	8.78199e-62	131.391
CROT	-0.203	7.31243	-23.0309	1.54406e-115	4.82006e-114	252.2
CANX	-0.20282	7.70892	-14.814	2.477e-49	2.60311e-48	100.214
MT1M	0.202765	7.23332	27.4026	1.09095e-161	5.121e-160	358.28
MRPL13	-0.202669	7.4607	-18.3971	7.83264e-75	1.34879e-73	158.708
RRAGA	-0.202567	7.60822	-15.7597	1.50449e-55	1.82993e-54	114.465
TYRP1	-0.202306	7.2261	-29.0981	1.50174e-181	8.13379e-180	403.946
SULT1E1	-0.202144	7.18383	-36.6453	1.17865e-282	1.00934e-280	636.489
VAMP2	0.20208	8.0416	13.067	7.93788e-39	6.33531e-38	76.1504
CCNL1	-0.202014	8.76776	-11.8428	3.17277e-32	2.03913e-31	61.0483
SKP1	-0.201929	8.98627	-13.2618	6.18526e-40	5.08379e-39	78.6876
MSN	-0.201861	7.57892	-15.8708	2.64992e-56	3.28622e-55	116.194
SPCS2	-0.201292	8.04645	-13.2696	5.58072e-40	4.59883e-39	78.7898
MRPL41	-0.201033	7.65443	-15.3684	6.22966e-53	7.0875e-52	108.464
CCT2	-0.200497	7.78829	-14.1112	5.93564e-45	5.57247e-44	90.1789
SNX6	-0.200397	7.51961	-16.8888	1.86778e-63	2.62442e-62	132.598
TALDO1	-0.20025	7.66437	-15.4134	3.13953e-53	3.61075e-52	109.147
GPC1	0.200003	7.64801	14.9481	3.42837e-50	3.67607e-49	102.182
ANXA4	-0.1996	7.67111	-14.9713	2.42986e-50	2.60984e-49	102.525
AP2S1	-0.199533	7.7837	-14.2874	4.95168e-46	4.8127e-45	92.6501
TMEM230	-0.199488	7.4803	-17.5415	2.89682e-68	4.55513e-67	143.633
TLE1	0.198867	7.44685	17.5387	3.04333e-68	4.77366e-67	143.584
DUSP2	-0.198597	7.54481	-14.1499	3.44769e-45	3.25604e-44	90.7194
SNRPG	-0.198588	7.90488	-13.5754	9.41911e-42	8.07698e-41	82.8486
ARPC5	-0.198526	8.0048	-13.0412	1.11063e-38	8.83072e-38	75.8166
NDUFB5	-0.198078	7.73695	-14.3564	1.8559e-46	1.82339e-45	93.6266
ING2	0.19802	8.18143	12.121	1.13845e-33	7.66774e-33	64.3525
POU3F1	0.197975	7.51993	16.1439	3.51671e-58	4.54805e-57	120.499
ATRX	-0.19789	7.85013	-13.1908	1.57532e-39	1.28314e-38	77.7581
UQCC2	-0.197753	7.31129	-22.9207	1.80261e-114	5.54523e-113	249.748
TXNRD1	-0.19771	7.27876	-24.5532	9.06679e-131	3.24611e-129	287.203
RPL23	-0.197698	11.0106	-20.007	5.35086e-88	1.0903e-86	188.935
RPL37A	-0.197328	11.1021	-20.2207	7.98789e-90	1.69295e-88	193.129
EEF1B2	-0.196698	10.6279	-17.2501	4.27566e-66	6.33057e-65	138.656
JAG2	0.19664	7.43923	17.7161	1.3992e-69	2.25617e-68	146.654
EIF3L	0.196481	9.0206	12.7605	4.08947e-37	3.12605e-36	72.2324
SEC61B	-0.196385	8.1516	-12.7928	2.71099e-37	2.07985e-36	72.641
MAP4	-0.196355	7.61115	-15.0547	7.03209e-51	7.65676e-50	103.759
GLTP	-0.196297	7.51677	-16.4109	4.80623e-60	6.45278e-59	124.775
BLVRB	-0.195859	7.75393	-14.1731	2.48892e-45	2.36821e-44	91.0436
ARHGDIB	0.195812	7.41159	18.031	5.50312e-72	9.01118e-71	152.174
PER1	0.195701	7.4433	17.6212	7.29748e-69	1.16484e-67	145.007
DAPL1	-0.195246	8.03847	-12.0998	1.47052e-33	9.85064e-33	64.0983
HSBP1	-0.195092	7.82252	-13.6483	3.5111e-42	3.0396e-41	83.83
MRPL42	-0.195035	7.4206	-18.5205	8.35681e-76	1.4629e-74	160.939
TYMP	-0.195026	7.45681	-16.9592	5.77403e-64	8.18569e-63	133.768
ARPC3	-0.194679	8.10024	-12.7466	4.88155e-37	3.72255e-36	72.0565
MRPL20	-0.194475	7.77483	-13.8066	4.04885e-43	3.60359e-42	85.9784
SRP9	-0.194452	7.9528	-13.1231	3.82142e-39	3.07705e-38	76.8771
NBEAL1	-0.19398	7.99256	-12.6831	1.09146e-36	8.234e-36	71.2569
GADD45A	0.193938	8.4467	10.6409	2.34237e-26	1.19321e-25	47.6432
HNRNPR	-0.193128	7.95387	-12.6895	1.00619e-36	7.59978e-36	71.3377
ISOC1	-0.193096	7.75663	-13.4398	5.82099e-41	4.89226e-40	81.0374
EIF3A	-0.192246	8.24917	-11.8521	2.8429e-32	1.82898e-31	61.1573
PIK3C2G	-0.192224	7.35146	-20.0341	3.14757e-88	6.51836e-87	189.464
HACD3	-0.192153	7.55191	-15.7057	3.48648e-55	4.18444e-54	113.628
LAD1	-0.191766	7.61023	-14.9173	5.40746e-50	5.75918e-49	101.729
FKBP1A	-0.191521	7.93654	-12.9027	6.64663e-38	5.15541e-37	74.0382
NDUFS2	-0.19149	7.55386	-15.6938	4.19316e-55	4.99474e-54	113.444
DUSP23	-0.191446	7.6585	-14.3514	1.99533e-46	1.95733e-45	93.5545
REEP5	-0.191377	7.77144	-13.7346	1.08514e-42	9.53752e-42	84.9978
IL20RA	0.191309	7.68689	13.5095	2.2861e-41	1.93677e-40	81.9668
COX4I1	-0.191168	9.98511	-15.7629	1.43116e-55	1.74409e-54	114.515
DSC2	-0.191006	7.42882	-17.3589	6.68358e-67	1.01083e-65	140.506
RPL4	0.190965	11.2438	22.3439	5.81586e-109	1.68288e-107	237.09
TXNIP	-0.190029	9.44349	-10.1845	2.74639e-24	1.2797e-23	42.9225
HMGCS2	-0.189996	7.163	-42.0537	0	0	830.79
PSMB8	-0.189615	7.69338	-14.2463	8.85868e-46	8.50568e-45	92.0714
MRPS21	-0.189396	7.66996	-14.2795	5.53657e-46	5.37293e-45	92.5391
SOD2	-0.189281	7.54363	-14.2644	6.86182e-46	6.63868e-45	92.3255
SLC25A33	-0.189264	7.34238	-20.1124	6.7641e-89	1.41466e-87	190.998
ABCE1	-0.189261	7.42199	-17.7835	4.30852e-70	7.00079e-69	147.828
STOM	-0.189037	7.41396	-17.4501	1.39967e-67	2.15284e-66	142.064
GLRX3	-0.188971	7.47496	-16.7409	2.17186e-62	2.9985e-61	130.154
SH3BGRL3	-0.188963	8.42658	-11.0114	4.22336e-28	2.29335e-27	51.6248
TMEM154	-0.188894	7.37272	-18.947	3.27243e-79	5.99347e-78	168.76
TMEM79	-0.188344	7.36355	-19.0365	6.17452e-80	1.14076e-78	170.423
GADD45GIP1	-0.188226	7.83826	-13.2339	8.93493e-40	7.29648e-39	78.3219
PFDN2	-0.18793	7.87425	-12.7684	3.70112e-37	2.83603e-36	72.3316
SMIM14	-0.187902	7.50644	-15.8716	2.61651e-56	3.25115e-55	116.207
NDUFA6	-0.187681	7.64418	-14.4826	3.05084e-47	3.05905e-46	95.4233
DDX24	-0.187547	8.00778	-12.0853	1.75161e-33	1.16965e-32	63.9246
ABRACL	-0.187244	7.91071	-11.7131	1.45869e-31	9.14315e-31	59.5338
CCDC85B	-0.187228	7.89804	-12.4441	2.17456e-35	1.59125e-34	68.2841
PGK1	-0.18692	8.02223	-12.2688	1.88532e-34	1.3216e-33	66.1385
AMD1	-0.186904	8.34442	-11.046	2.88359e-28	1.57528e-27	52.0032
HNRNPM	-0.186776	8.15923	-11.78	6.65223e-32	4.21131e-31	60.3133
ATP1A1	-0.185674	8.30348	-11.2581	2.70409e-29	1.53409e-28	54.3511
OCIAD2	-0.185626	7.68608	-13.5885	7.89187e-42	6.77653e-41	83.0245
WNT7B	0.185423	7.50721	15.3416	9.36727e-53	1.0619e-51	108.058
H2AFY	-0.185179	7.78848	-13.1089	4.6001e-39	3.68531e-38	76.6928
FAM118A	-0.185175	7.31766	-21.2039	1.83421e-98	4.52272e-97	212.971
CRABP2	-0.185165	7.25076	-24.6596	7.21535e-132	2.61278e-130	289.729
ATP5B	-0.18498	8.34394	-11.5563	9.02406e-31	5.45663e-30	57.725
MGST2	-0.184778	7.56781	-14.8594	1.27063e-49	1.342e-48	100.878
BZW1	-0.184435	7.8257	-12.6672	1.33272e-36	9.98277e-36	71.0584
ATP6V1F	-0.184364	7.88471	-12.7156	7.23165e-37	5.47515e-36	71.6659
DSC3	-0.183887	8.72289	-11.2305	3.6917e-29	2.08134e-28	54.0422
RPSA	-0.183218	11.1135	-18.9366	3.97239e-79	7.25448e-78	168.567
BRD2	0.183111	8.31446	11.376	7.12207e-30	4.1217e-29	55.6748
HSDL2	-0.182361	7.28125	-22.2341	6.28286e-108	1.77743e-106	234.716
NOP58	-0.182361	7.54345	-14.8149	2.44686e-49	2.57571e-48	100.226
CDCA7L	0.182312	7.63326	13.5498	1.32988e-41	1.13272e-40	82.5055
PSMB1	-0.182181	8.40426	-11.6769	2.22678e-31	1.3848e-30	59.1139
SUMO2	-0.182118	9.39857	-13.38	1.29138e-40	1.07819e-39	80.2451
PSMC5	-0.182008	7.89684	-12.3689	5.51162e-35	3.93767e-34	67.3602
MID1IP1	0.181893	7.36679	17.6715	3.04143e-69	4.86705e-68	145.88
VPS28	-0.181567	7.78288	-12.8452	1.38866e-37	1.07185e-36	73.3058
PKP3	0.18149	8.00048	11.9017	1.57823e-32	1.02577e-31	61.7416
HP1BP3	-0.181128	7.72109	-13.169	2.09641e-39	1.69451e-38	77.474
NOB1	-0.181094	7.57561	-14.6035	5.33619e-48	5.43657e-47	97.1583
EIF3J	-0.181073	7.49067	-15.4503	1.78682e-53	2.07763e-52	109.708
FHL1	0.180834	7.39383	17.2086	8.65151e-66	1.26324e-64	137.954
JMJD1C	-0.180742	7.66418	-13.2345	8.87016e-40	7.25293e-39	78.3291
IMPDH2	-0.180691	8.01408	-11.4908	1.91803e-30	1.137e-29	56.9767
DDX5	-0.180685	9.76619	-12.1984	4.45457e-34	3.08847e-33	65.2845
SAT1	0.180631	9.15285	8.64415	5.91519e-18	2.06983e-17	28.5019
UQCRC2	-0.180619	7.7451	-13.0631	8.35859e-39	6.66269e-38	76.0991
PMEL	-0.18034	7.20282	-29.1863	1.30022e-182	7.29158e-181	406.389
NMI	-0.180003	7.35235	-18.8791	1.1537e-78	2.0829e-77	167.504
DST	-0.179884	10.7745	-11.498	1.76685e-30	1.04935e-29	57.0582
NME1	-0.17973	7.67195	-13.3446	2.0682e-40	1.71772e-39	79.7768
THAP9-AS1	-0.179686	7.51016	-15.1511	1.66317e-51	1.8266e-50	105.194
NFIX	0.179676	7.69691	13.1614	2.31622e-39	1.86979e-38	77.3749
ATP5L	-0.179583	8.7964	-11.5385	1.1084e-30	6.66407e-30	57.5209
HCAR2	-0.179368	7.28064	-20.5211	2.0146e-92	4.51114e-91	199.096
TPM3	-0.179317	7.97432	-11.6601	2.7072e-31	1.67698e-30	58.92
PRPF40A	-0.179128	7.81101	-12.3367	8.19871e-35	5.82458e-34	66.9657
LINC00998	-0.178602	7.41606	-17.0152	2.25654e-64	3.21341e-63	134.704
ENY2	-0.178419	7.86176	-12.2025	4.23732e-34	2.94752e-33	65.3341
CBR1	0.17806	8.67106	10.3509	4.95125e-25	2.38783e-24	44.6196
MRPL27	-0.17793	7.50935	-15.2847	2.2185e-52	2.47948e-51	107.2
HTRA1	0.177889	7.34193	18.5779	2.93528e-76	5.19577e-75	161.982
OLA1	-0.177863	7.60987	-13.9756	3.93559e-44	3.61447e-43	88.297
HDGF	0.177764	7.60513	13.687	2.07658e-42	1.8076e-41	84.3523
IK	-0.177639	7.71428	-12.9388	4.17455e-38	3.26998e-37	74.5004
FLNA	0.177083	7.55032	14.2494	8.47621e-46	8.16318e-45	92.1153
HMGB1	-0.177043	9.79046	-13.2546	6.80132e-40	5.58289e-39	78.5932
THOC2	-0.176628	7.50278	-14.7784	4.17905e-49	4.37007e-48	99.6932
PRRG4	-0.176426	7.54571	-14.1616	2.92497e-45	2.77894e-44	90.883
NDUFAB1	-0.176342	7.77343	-12.7374	5.48384e-37	4.17188e-36	71.9409
G3BP1	-0.176298	7.64147	-13.3455	2.04292e-40	1.69895e-39	79.789
WSB1	-0.175703	8.07811	-10.6601	1.90955e-26	9.77451e-26	47.8457
DYNC1I2	-0.175658	7.58351	-13.7323	1.12003e-42	9.81693e-42	84.9663
HAT1	-0.175641	7.48094	-15.3681	6.26474e-53	7.11464e-52	108.459
TMEM59	-0.175578	8.78949	-11.3707	7.56449e-30	4.35784e-29	55.615
RORA	-0.175411	7.9605	-11.2907	1.87275e-29	1.06627e-28	54.7155
KRT31	0.175321	7.84321	10.8981	1.46287e-27	7.81634e-27	50.3927
RAD50	-0.175282	7.49258	-14.8331	1.8705e-49	1.97227e-48	100.493
EIF5	-0.174944	8.52753	-10.4568	1.6411e-25	8.04925e-25	45.7138
SF3B5	-0.174853	8.19025	-11.206	4.85914e-29	2.72982e-28	53.7696
NDUFA1	-0.174585	7.7666	-12.535	7.0127e-36	5.1976e-35	69.4085
ATF4	0.173735	8.67531	10.5611	5.47168e-26	2.73887e-25	46.8023
DDX1	-0.173358	7.59559	-13.5369	1.58191e-41	1.34558e-40	82.3329
PSMA5	-0.173177	7.53493	-14.4336	6.16705e-47	6.1159e-46	94.7229
LAMP2	-0.172822	7.56703	-13.848	2.29421e-43	2.05635e-42	86.5434
BDP1	-0.172719	7.54549	-13.8796	1.48413e-43	1.34548e-42	86.9766
C11orf58	-0.172599	8.30374	-11.0004	4.76562e-28	2.58117e-27	51.505
HLA-A	-0.172549	9.6101	-11.1692	7.3286e-29	4.08814e-28	53.362
ARL4A	-0.17251	8.5312	-9.309	1.45001e-20	5.66506e-20	34.44
KNOP1	-0.172417	7.29351	-20.3598	5.04834e-91	1.10315e-89	195.883
MT1G	0.17229	7.26036	20.9922	1.43318e-96	3.38882e-95	208.623
SNRPD3	-0.172249	7.80847	-12.1288	1.03638e-33	7.02409e-33	64.4458
AP2B1	-0.17218	7.38003	-17.2298	6.03164e-66	8.84781e-65	138.313
CDH1	-0.172	7.42678	-15.9297	1.04848e-56	1.31569e-55	117.118
KRT19	-0.171787	7.15237	-33.4047	9.97099e-237	6.94353e-235	530.844
DSG1	-0.171641	7.93125	-11.2277	3.80877e-29	2.14544e-28	54.0112
SUPT16H	-0.171585	7.54327	-14.0085	2.49069e-44	2.30416e-43	88.7521
APEX1	-0.171318	7.87565	-11.5215	1.34762e-30	8.04133e-30	57.327
IMMT	-0.17117	7.372	-17.2613	3.53239e-66	5.25464e-65	138.846
IDH2	-0.171137	7.37524	-17.2384	5.21427e-66	7.68438e-65	138.458
PHLDA3	0.1711	7.58687	13.2973	3.87005e-40	3.19329e-39	79.1538
ANKRD37	0.170906	7.40415	15.1934	8.80619e-52	9.70518e-51	105.827
SF3B6	-0.170896	8.40406	-10.9353	9.74095e-28	5.22679e-27	50.796
S100A11	-0.17087	9.72703	-11.6469	3.15917e-31	1.95505e-30	58.7667
MPZL1	-0.170768	7.33353	-18.7658	9.3643e-78	1.68106e-76	165.416
VDAC3	-0.17066	7.51483	-14.5252	1.65399e-47	1.669e-46	96.0325
SLC2A1	-0.170235	8.16076	-10.1263	4.9687e-24	2.27669e-23	42.3353
ABCC5	-0.170005	7.19914	-29.1009	1.38736e-181	7.57907e-180	404.025
YWHAB	-0.169882	8.42708	-10.4263	2.25833e-25	1.1017e-24	45.3974
TOMM7	0.169853	9.48682	11.9134	1.37314e-32	8.95225e-32	61.8799
NARS	-0.169829	7.50695	-14.2931	4.56674e-46	4.44538e-45	92.7307
PRRC2C	-0.169353	8.16017	-10.6333	2.54223e-26	1.29295e-25	47.562
SRSF4	-0.169343	7.63458	-12.9161	5.59519e-38	4.35051e-37	74.2093
CCT7	-0.169175	7.58774	-13.5182	2.0354e-41	1.72669e-40	82.0823
EGLN3	0.169134	7.48229	13.9779	3.80941e-44	3.50366e-43	88.3294
SERTAD1	0.168819	8.01799	10.4572	1.63335e-25	8.01744e-25	45.7185
CD81	0.168493	7.65803	12.2771	1.70399e-34	1.19581e-33	66.239
EID1	-0.168233	8.21309	-10.5593	5.57702e-26	2.78939e-25	46.7834
ATP5F1	-0.167908	7.98505	-11.0893	1.78539e-28	9.83825e-28	52.4787
ZBTB7A	0.167696	7.46802	14.4637	4.0031e-47	4.0012e-46	95.1529
NDUFB3	-0.167653	7.57312	-13.5553	1.23521e-41	1.05492e-40	82.579
ACADVL	-0.167469	7.6766	-12.4179	3.00851e-35	2.18384e-34	67.9616
CEBPZ	-0.167232	7.51123	-14.144	3.74806e-45	3.52919e-44	90.6363
DUSP14	0.166784	8.156	10.2736	1.10101e-24	5.24989e-24	43.8279
HDLBP	-0.166578	7.53897	-13.7441	9.53451e-43	8.40337e-42	85.1265
NDFIP2	-0.166419	8.1798	-10.4357	2.04694e-25	1.00166e-24	45.4948
HOTAIRM1	0.166	7.46757	14.1502	3.43315e-45	3.24715e-44	90.7236
PPP1R13L	0.165635	7.50922	13.8063	4.07019e-43	3.61751e-42	85.9731
PLEC	0.165583	7.49348	14.0463	1.46986e-44	1.36978e-43	89.2768
ETF1	-0.16547	7.67749	-12.3003	1.28148e-34	9.04312e-34	66.522
UQCRFS1	-0.165468	7.85922	-11.4292	3.88495e-30	2.28164e-29	56.2762
C12orf57	0.165268	8.42786	10.2227	1.85863e-24	8.73103e-24	43.3093
KDM6B	0.165262	7.45172	14.765	5.08594e-49	5.30092e-48	99.4978
OST4	-0.165011	8.20983	-10.6041	3.46711e-26	1.75488e-25	47.2545
C20orf24	-0.164929	7.70681	-12.0084	4.41953e-33	2.91129e-32	63.0055
RPS10	0.164922	9.89988	12.4086	3.37594e-35	2.44216e-34	67.8471
CBX3	-0.164895	7.58859	-13.1042	4.88968e-39	3.91236e-38	76.6321
KRT1	-0.164726	8.93351	-10.0921	7.03099e-24	3.21004e-23	41.9915
ARF6	0.164564	8.10345	10.6452	2.23749e-26	1.14163e-25	47.6886
MT-ND4	-0.164527	12.0385	-24.5107	2.48087e-130	8.78285e-129	286.198
ABHD5	-0.164367	7.47674	-14.2705	6.29421e-46	6.09884e-45	92.4114
C6orf132	0.164316	7.52965	13.3959	1.04605e-40	8.74514e-40	80.4546
AC004556.1	-0.164265	7.14462	-49.4824	0	0	1132.1
H3F3A	-0.164263	10.596	-15.6952	4.10486e-55	4.90202e-54	113.465
HMGN3	-0.164174	7.8844	-11.0074	4.41545e-28	2.39356e-27	51.5807
FAM83B	-0.164109	7.3419	-17.5173	4.39964e-68	6.83345e-67	143.217
TMEM50A	-0.163787	8.00283	-10.8084	3.87805e-27	2.04113e-26	49.4261
NOLC1	-0.163687	7.51198	-13.708	1.55981e-42	1.36338e-41	84.6369
TMA7	-0.163673	8.775	-10.4174	2.47745e-25	1.20673e-24	45.3057
CAT	-0.163546	7.4605	-14.6196	4.22843e-48	4.33585e-47	97.3899
SPON2	-0.163401	7.41565	-15.129	2.31609e-51	2.53928e-50	104.865
SPARC	-0.163355	7.7809	-11.1583	8.28145e-29	4.61156e-28	53.2407
BTG1	0.16329	10.1072	10.017	1.50051e-23	6.70573e-23	41.2409
PSMD8	-0.16276	8.00135	-10.811	3.76819e-27	1.98496e-26	49.4545
HNRNPU	-0.162677	8.26804	-10.0433	1.15106e-23	5.17692e-23	41.5034
IL18	0.162406	8.32898	9.74099	2.31763e-22	9.8503e-22	38.5313
RNF187	0.162054	7.30208	18.4316	4.19256e-75	7.25908e-74	159.331
FKBP4	-0.161969	7.40915	-15.5189	6.24198e-54	7.2846e-53	110.755
TTC37	-0.161967	7.37007	-16.1862	1.789e-58	2.32313e-57	121.172
LYPD3	-0.16191	7.68035	-11.5326	1.18577e-30	7.11575e-30	57.4539
HTATIP2	-0.161863	7.32412	-18.0334	5.27816e-72	8.66521e-71	152.215
SEPT10	-0.161767	7.79582	-11.2095	4.67073e-29	2.6263e-28	53.8089
LSM5	-0.161733	7.85259	-11.1243	1.20998e-28	6.70834e-28	52.8646
PTP4A2	0.161428	7.68417	11.7852	6.26001e-32	3.97094e-31	60.3736
BCAS2	-0.161311	7.67551	-11.9855	5.81201e-33	3.80876e-32	62.7336
HOXC10	0.161268	7.29131	18.6801	4.52497e-77	8.07739e-76	163.846
TAX1BP1	-0.161075	8.21375	-9.95229	2.86873e-23	1.26507e-22	40.5993
CALCOCO2	-0.160986	7.45125	-14.4484	4.9864e-47	4.97619e-46	94.9344
SMDT1	-0.160912	7.88948	-10.98	5.96566e-28	3.22288e-27	51.2822
AQP3	0.160608	10.1931	10.4636	1.52682e-25	7.50615e-25	45.7853
ITGB1	-0.160498	8.29902	-9.75946	1.93416e-22	8.24815e-22	38.7103
PSMG2	-0.160357	7.6463	-12.347	7.22281e-35	5.14859e-34	67.0916
IFI27L2	-0.160196	7.74399	-12.0643	2.25679e-33	1.50224e-32	63.673
MAT2A	-0.160167	7.59483	-12.5344	7.06265e-36	5.22851e-35	69.4014
SNRPF	-0.160055	7.92847	-10.9159	1.20484e-27	6.45397e-27	50.5852
NDUFB6	-0.16003	7.72756	-11.6916	1.87554e-31	1.16981e-30	59.2843
ANAPC11	-0.160023	7.85298	-11.0341	3.28673e-28	1.78781e-27	51.8734
TCEB1	-0.159697	7.95611	-10.6005	3.60073e-26	1.81815e-25	47.217
FMO1	-0.159625	7.22172	-24.3406	1.37465e-128	4.81279e-127	282.191
CKMT1A	-0.159513	7.26958	-20.1636	2.46649e-89	5.19274e-88	192.004
HMGN1	-0.159382	8.56744	-9.96043	2.64457e-23	1.16703e-22	40.6798
RABAC1	-0.159303	7.66532	-11.9237	1.21435e-32	7.92519e-32	62.0019
MIEN1	-0.159131	7.42908	-14.9047	6.51997e-50	6.93239e-49	101.542
PRELID1	-0.159117	7.87266	-11.0863	1.84462e-28	1.01558e-27	52.4464
MBNL2	-0.159026	7.50649	-13.265	5.92911e-40	4.87958e-39	78.7296
TMEM147	-0.158966	7.51655	-13.5747	9.51046e-42	8.1443e-41	82.839
METTL9	-0.15881	7.60236	-12.4912	1.21178e-35	8.94993e-35	68.8651
SNRPD1	-0.158768	7.90494	-10.9522	8.09884e-28	4.35304e-27	50.9791
PDGFA	0.158588	7.3602	15.8214	5.74571e-56	7.05631e-55	115.423
BAIAP2	0.158452	7.67701	11.567	7.9771e-31	4.83835e-30	57.8474
SMC5	-0.158447	7.56996	-12.4222	2.85249e-35	2.07534e-34	68.0145
HEBP2	-0.158076	7.59797	-12.3892	4.28924e-35	3.08524e-34	67.6093
MLXIP	0.158005	7.42898	14.2476	8.70206e-46	8.36798e-45	92.0891
TBCA	-0.157978	8.09655	-10.1748	3.03212e-24	1.40663e-23	42.8245
ACIN1	-0.157912	7.39581	-15.4214	2.77979e-53	3.20866e-52	109.268
CHD2	-0.157815	7.45082	-13.8512	2.19405e-43	1.97215e-42	86.5878
PDCD5	-0.157361	7.66747	-11.9925	5.34743e-33	3.51521e-32	62.8163
GPSM2	0.157331	7.87301	10.4822	1.25684e-25	6.19812e-25	45.9781
H1F0	0.157239	7.6116	11.1101	1.41631e-28	7.83175e-28	52.7084
VPS36	-0.156917	7.48464	-13.5521	1.289e-41	1.09938e-40	82.5366
GTF3C6	-0.156805	7.43842	-14.5557	1.06583e-47	1.07722e-46	96.4698
MORF4L1	-0.156464	8.70004	-9.78841	1.45558e-22	6.23663e-22	38.9916
COL18A1	0.156453	7.53045	12.7662	3.80287e-37	2.91049e-36	72.3046
TP53AIP1	-0.156411	7.59446	-12.0802	1.86306e-33	1.24276e-32	63.8634
MORC3	-0.156337	7.4073	-14.788	3.62609e-49	3.8044e-48	99.8345
EMX2	0.156193	7.24903	20.0179	4.31963e-88	8.85873e-87	189.149
EIF3I	-0.155959	7.98197	-10.392	3.23008e-25	1.56731e-24	45.0428
RDX	-0.155913	7.56211	-12.3821	4.6846e-35	3.35818e-34	67.5217
SLTM	-0.155908	7.77568	-10.7611	6.45959e-27	3.36909e-26	48.9202
SRI	-0.15542	7.59972	-12.3591	6.22007e-35	4.4388e-34	67.24
CCL2	-0.155307	7.73482	-7.57814	3.69295e-14	1.0551e-13	19.8916
LAMTOR2	-0.155292	7.47252	-13.913	9.35964e-44	8.52185e-43	87.4352
BRK1	-0.155026	8.11658	-10.1136	5.65118e-24	2.58381e-23	42.2079
NRG1	0.154738	7.51345	12.4689	1.59911e-35	1.17695e-34	68.5895
ATP6V0E1	-0.154683	8.19021	-10.0586	9.86732e-24	4.45682e-23	41.6559
PCBP2	0.154141	7.99725	10.197	2.41585e-24	1.12817e-23	43.0495
LAMTOR5	-0.154126	7.95113	-10.4883	1.17868e-25	5.82628e-25	46.0418
DNTTIP2	-0.154118	7.58185	-12.1434	8.68767e-34	5.93252e-33	64.621
GADD45G	-0.154117	7.37188	-14.1802	2.25308e-45	2.15351e-44	91.1426
NAB1	0.154054	7.57161	12.1031	1.41398e-33	9.48189e-33	64.1373
ARHGAP5	-0.153976	7.63237	-11.6887	1.93973e-31	1.20866e-30	59.2509
TBC1D4	-0.15397	7.32772	-17.0607	1.05209e-64	1.50839e-63	135.465
EIF3M	-0.153947	8.16513	-9.83486	9.21061e-23	3.98414e-22	39.4445
ILF3	-0.153795	7.68334	-11.445	3.24257e-30	1.90968e-29	56.4556
RCN2	-0.153592	7.64064	-11.8246	3.93535e-32	2.51902e-31	60.8345
CLTB	0.153579	8.8046	9.49124	2.58941e-21	1.05186e-20	36.1435
GDI2	-0.153279	8.02606	-9.92896	3.62065e-23	1.58893e-22	40.3688
CAND1	-0.153219	7.46536	-13.4834	3.24761e-41	2.73672e-40	81.6177
PRMT1	-0.153015	7.6874	-11.3508	9.49035e-30	5.45244e-29	55.39
PA2G4	-0.152833	8.225	-9.48623	2.71619e-21	1.10266e-20	36.0963
CNIH4	-0.152695	7.52065	-12.8999	6.8872e-38	5.33548e-37	74.0028
C19orf70	-0.15269	7.6063	-11.9908	5.4558e-33	3.57903e-32	62.7964
SYPL1	-0.152679	7.98944	-10.0074	1.65221e-23	7.37328e-23	41.1455
NDUFC2	-0.152669	7.86375	-10.7246	9.57236e-27	4.94377e-26	48.5303
PRDX1	-0.152595	9.17751	-9.73054	2.56696e-22	1.08954e-21	38.4302
RSRC2	-0.152232	8.07956	-9.47782	2.94273e-21	1.19157e-20	36.017
HNRNPAB	-0.15219	7.87097	-10.3772	3.76577e-25	1.82305e-24	44.8908
VPS51	0.152023	7.60897	11.7926	5.73983e-32	3.64462e-31	60.4597
TOR1AIP2	-0.151745	7.84257	-10.0751	8.35155e-24	3.80199e-23	41.8211
RANBP1	-0.151734	7.85291	-10.474	1.36924e-25	6.74719e-25	45.8933
CEBPA	0.151576	7.31787	16.3781	8.16926e-60	1.0853e-58	124.246
PHF14	-0.151525	7.57317	-12.1724	6.10679e-34	4.19726e-33	64.9711
ETV5	0.151507	7.38228	14.5722	8.39105e-48	8.50785e-47	96.7078
TMEM87A	-0.151051	7.47464	-13.236	8.69691e-40	7.12045e-39	78.3487
ABLIM1	-0.150859	7.36247	-15.5756	2.61084e-54	3.06386e-53	111.623
TARS	-0.150692	7.29118	-18.0882	1.99189e-72	3.31302e-71	153.187
MT-ND4L	-0.150394	8.04659	-9.66252	4.97971e-22	2.07743e-21	37.7745
ARHGEF10	0.150271	7.30723	16.3737	8.77237e-60	1.16298e-58	124.176
COMT	-0.150143	7.87891	-10.1838	2.76508e-24	1.28746e-23	42.9158
RPF2	-0.150099	7.43729	-13.8093	3.90317e-43	3.48372e-42	86.0148
C8orf59	-0.14997	7.76284	-10.7401	8.1031e-27	4.19864e-26	48.6955
MYEOV2	-0.14988	7.64	-11.6653	2.54979e-31	1.58257e-30	58.9795
RPL30	0.149866	11.8874	20.5355	1.50793e-92	3.40062e-91	199.385
BAZ2B	-0.149859	7.59459	-11.5774	7.07054e-31	4.3e-30	57.9671
GAS2L1	0.149833	7.4962	12.668	1.3192e-36	9.89321e-36	71.0686
SPCS1	-0.149821	8.09414	-9.80446	1.24299e-22	5.35108e-22	39.1479
TTC3	-0.149576	7.59543	-11.587	6.32793e-31	3.86693e-30	58.0772
JAG1	0.149569	7.54746	11.9686	7.11388e-33	4.65709e-32	62.5329
SRRM1	-0.149462	8.39197	-9.17982	4.82186e-20	1.84295e-19	33.2522
MEIS2	-0.149403	7.33318	-15.8932	1.86337e-56	2.32445e-55	116.545
GTPBP4	-0.149222	7.3403	-15.9969	3.63488e-57	4.61608e-56	118.173
MMP28	0.149191	7.5073	12.5931	3.38643e-36	2.51876e-35	70.1318
NME3	-0.149122	7.59694	-11.7157	1.41491e-31	8.87753e-31	59.5641
SRP72	-0.149027	7.8556	-10.2566	1.31168e-24	6.2263e-24	43.6545
LUC7L3	-0.148926	7.94233	-9.59952	9.16238e-22	3.78254e-21	37.1712
EPRS	-0.148832	7.3614	-15.428	2.5133e-53	2.90635e-52	109.368
NFIA	0.148338	7.56056	11.6278	3.9415e-31	2.43443e-30	58.5471
ZNF770	-0.148297	7.40459	-14.2098	1.48422e-45	1.42077e-44	91.5579
RPL10	-0.148248	12.9991	-23.6282	2.08984e-121	6.89757e-120	265.686
MRPS33	-0.14824	7.4669	-13.1131	4.35512e-39	3.4979e-38	76.7472
ANXA7	-0.148105	7.91079	-9.88321	5.7069e-23	2.49239e-22	39.9184
BTF3L4	-0.148041	7.55725	-12.0973	1.51715e-33	1.01523e-32	64.0673
NSG1	-0.147864	7.56841	-11.7288	1.21331e-31	7.63529e-31	59.7167
DPY30	-0.147755	7.69528	-10.9873	5.50717e-28	2.97772e-27	51.3615
PUM3	-0.147722	7.38239	-14.6057	5.17282e-48	5.27861e-47	97.1893
DSTN	0.14767	9.70514	10.9704	6.63071e-28	3.57607e-27	51.1774
HOXA9	0.147533	7.55907	11.5842	6.53798e-31	3.98377e-30	58.0448
NAE1	-0.147351	7.46663	-13.1096	4.56042e-39	3.65815e-38	76.7014
LEPROT	-0.147222	7.60604	-11.5051	1.62763e-30	9.6757e-30	57.1396
IP6K2	-0.146851	7.76517	-10.2744	1.09236e-24	5.21256e-24	43.8357
SEC11A	-0.146767	7.59796	-11.5932	5.89025e-31	3.60991e-30	58.1484
CYC1	-0.146686	7.76229	-10.4914	1.14134e-25	5.64613e-25	46.0737
KITLG	-0.146641	7.22276	-22.0851	1.55914e-106	4.31454e-105	231.511
PARP1	-0.146583	7.53018	-12.0383	3.08643e-33	2.04176e-32	63.3621
PSMC4	-0.146504	7.47145	-13.1184	4.06644e-39	3.27018e-38	76.8154
OSBPL8	-0.146504	7.85084	-9.8733	6.29627e-23	2.74412e-22	39.8211
DSP	-0.146459	9.90558	-9.84115	8.6555e-23	3.7517e-22	39.5061
TIMM10	-0.146425	7.35752	-15.3173	1.35444e-52	1.52453e-51	107.691
AGR3	0.146237	7.21176	20.901	9.28259e-96	2.17062e-94	206.759
DMKN	-0.146049	9.22932	-8.55909	1.23698e-17	4.26715e-17	27.7739
CFAP97	-0.145876	7.55803	-11.7596	8.45525e-32	5.34207e-31	60.0752
MRPS26	-0.145873	7.58246	-11.8136	4.47716e-32	2.86006e-31	60.7064
TNS4	0.14585	7.60974	11.0936	1.70138e-28	9.38352e-28	52.5265
COPZ2	0.145812	7.36923	14.7227	9.43662e-49	9.72356e-48	98.8826
ERC1	-0.145679	7.33528	-15.6246	1.22525e-54	1.45129e-53	112.376
HSPB8	0.145589	7.34835	14.4434	5.35703e-47	5.32927e-46	94.863
EGFR	0.145337	7.8388	9.81124	1.1627e-22	5.01567e-22	39.214
GLO1	-0.145317	7.52047	-12.1291	1.03267e-33	7.00643e-33	64.4494
ADD3	-0.145135	7.33269	-15.5772	2.54798e-54	2.99565e-53	111.647
CCDC109B	-0.145065	7.22261	-21.9305	4.27802e-105	1.15361e-103	228.207
UBE2N	-0.144987	7.74855	-10.4505	1.75292e-25	8.59106e-25	45.6485
ARL2	-0.144962	7.46629	-12.9336	4.46597e-38	3.47676e-37	74.4334
CTGF	0.144874	7.24598	16.3941	6.32557e-60	8.43898e-59	124.501
BRIX1	-0.144803	7.54405	-11.8671	2.37845e-32	1.53641e-31	61.3344
PSMD4	-0.144617	7.80321	-10.271	1.13032e-24	5.3775e-24	43.8019
MRPL12	-0.144528	7.37286	-14.9734	2.35559e-50	2.53867e-49	102.556
THOC6	0.144512	7.289	17.4175	2.44999e-67	3.7411e-66	141.506
RNMT	-0.144445	7.54033	-11.816	4.35524e-32	2.78498e-31	60.7338
GTF3A	-0.144428	7.57895	-11.5517	9.51249e-31	5.74102e-30	57.6727
DNPH1	-0.144244	7.51482	-12.2969	1.33736e-34	9.41649e-34	66.4796
TGFB1	0.144083	7.31294	16.387	7.07747e-60	9.42225e-59	124.389
C19orf48	-0.144055	7.40265	-13.8549	2.08668e-43	1.87831e-42	86.6377
DAD1	-0.143986	7.95754	-9.66245	4.98295e-22	2.07743e-21	37.7738
CPNE3	-0.143817	7.84266	-9.82288	1.03668e-22	4.48121e-22	39.3275
RHEB	-0.143652	7.94794	-9.58026	1.10312e-21	4.5334e-21	36.9876
HCAR3	-0.143649	7.29683	-15.4421	2.02536e-53	2.35068e-52	109.583
TBCB	-0.143587	7.38338	-14.3308	2.67461e-46	2.61559e-45	93.263
ZFAS1	-0.143574	9.38758	-9.31606	1.35729e-20	5.30607e-20	34.5053
AP2M1	-0.143545	7.84548	-10.0408	1.18036e-23	5.30115e-23	41.4785
SEPT7	-0.143339	8.32457	-8.85686	9.05764e-19	3.29496e-18	30.3545
ZNF703	0.143286	7.34985	14.6022	5.44059e-48	5.53403e-47	97.139
ADI1	-0.143232	7.70388	-10.3302	6.13743e-25	2.94867e-24	44.4069
NELFCD	-0.14318	7.34236	-15.2729	2.6545e-52	2.95115e-51	107.021
HSPA9	-0.143161	7.72005	-10.3496	5.01991e-25	2.41726e-24	44.606
MBNL1	-0.143039	7.62484	-10.868	2.03144e-27	1.08179e-26	50.0672
ZNF644	-0.142824	7.44834	-12.7218	6.68601e-37	5.06809e-36	71.7439
PHB	-0.14278	7.60368	-11.3032	1.62683e-29	9.29599e-29	54.8552
PNRC1	0.142778	9.9748	10.3497	5.01192e-25	2.41525e-24	44.6076
P3H2	-0.142665	7.33044	-15.6952	4.10758e-55	4.90202e-54	113.465
PHF23	0.142549	7.5322	11.5842	6.53394e-31	3.98377e-30	58.0454
RIOK3	-0.142393	7.75772	-10.0122	1.57407e-23	7.02953e-23	41.1935
DECR1	-0.142149	7.54791	-11.7537	9.06728e-32	5.71735e-31	60.0058
ALDH7A1	-0.142085	7.47422	-12.4843	1.32008e-35	9.73851e-35	68.78
PPP4C	-0.141992	7.69717	-10.6513	2.09647e-26	1.07054e-25	47.7531
CACYBP	-0.14177	7.75446	-10.1517	3.83668e-24	1.76822e-23	42.5914
APPL1	-0.141719	7.58456	-11.1874	5.97946e-29	3.3503e-28	53.5638
SS18L2	-0.141613	7.69902	-10.3824	3.56866e-25	1.72894e-24	44.9441
EXPH5	0.141486	8.18039	8.35102	7.30222e-17	2.43292e-16	26.0226
PTPN13	-0.141432	7.52973	-11.5763	7.15952e-31	4.34994e-30	57.9547
VPS26A	-0.141415	7.63726	-10.7493	7.3348e-27	3.81928e-26	48.7942
WDR43	-0.141315	7.61442	-10.7936	4.548e-27	2.38384e-26	49.2681
TPD52	-0.14129	7.55688	-11.4155	4.54182e-30	2.66003e-29	56.1212
DKC1	-0.141287	7.51287	-11.8781	2.08906e-32	1.35362e-31	61.4632
SRSF10	-0.14116	7.62034	-10.8806	1.77039e-27	9.43561e-27	50.2035
IPO7	-0.141139	7.35218	-14.7529	6.06297e-49	6.29853e-48	99.3229
CACNB4	-0.14105	7.23989	-20.4414	9.91586e-92	2.19709e-90	197.506
SCAF11	-0.140969	7.87233	-9.39098	6.70738e-21	2.66487e-20	35.2023
DDX18	-0.140929	7.65052	-10.5655	5.22183e-26	2.61794e-25	46.8486
GJA1	-0.140878	7.67653	-10.1549	3.71631e-24	1.71524e-23	42.623
SPTBN1	0.140767	7.56553	11.0394	3.10227e-28	1.69038e-27	51.9307
BTF3	-0.140725	10.8775	-15.0063	1.44525e-50	1.56557e-49	103.042
CISD1	-0.140713	7.68636	-10.3212	6.73666e-25	3.23166e-24	44.3146
SMCHD1	-0.140478	7.3288	-15.3225	1.25174e-52	1.41144e-51	107.77
RARS	-0.140412	7.39491	-13.7135	1.44683e-42	1.26638e-41	84.7117
MRPL36	-0.140329	7.44187	-12.9338	4.45132e-38	3.47389e-37	74.4366
SYNPO2	-0.140283	7.19887	-23.5586	1.02537e-120	3.34937e-119	264.098
SLC7A5	-0.140267	7.23988	-19.3111	3.5351e-82	6.8091e-81	175.571
RAB13	-0.140236	7.7843	-9.83593	9.11342e-23	3.94479e-22	39.455
G3BP2	-0.140086	7.7844	-9.68397	4.04274e-22	1.69549e-21	37.9807
TP53TG1	-0.140007	7.53624	-11.5233	1.32053e-30	7.88708e-30	57.3471
SPINT1	0.139995	7.72141	10.1142	5.62126e-24	2.57198e-23	42.2131
CLEC2B	0.139987	8.43176	8.02372	1.09469e-15	3.40718e-15	23.3543
PSMD7	-0.139905	7.72442	-10.1397	4.33603e-24	1.99256e-23	42.4702
AURKAIP1	-0.139901	7.78407	-10.0674	9.02037e-24	4.08885e-23	41.7448
APLP2	-0.139668	7.66211	-10.5243	8.06499e-26	4.01476e-25	46.4178
PDLIM1	0.139479	9.08215	8.63406	6.45737e-18	2.25705e-17	28.4154
MRPL21	-0.138949	7.41131	-13.3433	2.10457e-40	1.74564e-39	79.7594
CD46	-0.138942	7.46692	-12.3262	9.32465e-35	6.60965e-34	66.8378
TPD52L1	-0.138682	7.25296	-18.6687	5.57259e-77	9.91952e-76	163.638
HNRNPDL	-0.138552	9.08839	-8.85898	8.88766e-19	3.23498e-18	30.3732
PLS3	-0.138486	7.67344	-10.1487	3.9586e-24	1.82309e-23	42.5604
SH3GLB1	-0.138422	7.60913	-10.731	8.92906e-27	4.61906e-26	48.5992
IER5	0.138417	7.44916	12.189	4.99419e-34	3.44752e-33	65.1709
LSM4	-0.138119	7.52504	-11.6119	4.7429e-31	2.92087e-30	58.3634
NDUFS7	-0.138113	7.55263	-11.3724	7.42746e-30	4.28669e-29	55.6332
FNTA	-0.138082	7.52943	-11.532	1.19426e-30	7.15315e-30	57.4469
PPP1R12B	-0.138017	7.26655	-17.5285	3.62565e-68	5.64514e-67	143.41
DLX5	-0.137873	7.26908	-16.6602	8.20707e-62	1.12087e-60	128.83
UBE2D3	-0.137795	8.47642	-8.63126	6.61669e-18	2.30892e-17	28.3913
PSMB3	-0.137744	7.89054	-9.45884	3.52571e-21	1.41947e-20	35.8383
BANF1	-0.137695	7.7493	-9.94267	3.1578e-23	1.38869e-22	40.5042
PABPC1	0.137566	9.79054	10.4984	1.05949e-25	5.24532e-25	46.1474
TPR	-0.137557	7.98219	-8.85379	9.30877e-19	3.38437e-18	30.3275
SRSF11	-0.137536	8.32258	-8.41292	4.32467e-17	1.45464e-16	26.5392
PRDX3	-0.137516	7.52737	-11.5235	1.31797e-30	7.87925e-30	57.349
CNIH1	-0.137163	7.50598	-11.6816	2.108e-31	1.31222e-30	59.1683
DCN	-0.137156	8.05189	-8.29591	1.16041e-16	3.81803e-16	25.5659
COX8A	-0.137053	8.41426	-8.72008	3.04226e-18	1.08186e-17	29.1582
MMADHC	-0.137047	7.78523	-9.65774	5.21617e-22	2.17038e-21	37.7286
CLTA	-0.137043	8.21642	-8.70398	3.50421e-18	1.24057e-17	29.0187
VCL	-0.137034	7.35534	-13.9919	3.13682e-44	2.88924e-43	88.5227
PSMC6	-0.136826	7.60695	-10.7436	7.80398e-27	4.05359e-26	48.7327
GSPT1	-0.136824	7.64467	-10.2496	1.40973e-24	6.67671e-24	43.5831
EIF2S1	-0.136789	7.44826	-12.4142	3.1504e-35	2.28422e-34	67.9158
ZRANB2	-0.136731	7.37446	-13.5315	1.70144e-41	1.44532e-40	82.2605
EPN2	-0.136731	7.36861	-14.0011	2.75992e-44	2.54951e-43	88.65
VPS35	-0.136654	7.60529	-10.6201	2.92515e-26	1.48531e-25	47.423
JTB	-0.136501	7.83469	-9.58467	1.05725e-21	4.34767e-21	37.0296
GTF2H5	-0.136355	7.51865	-11.567	7.97867e-31	4.83835e-30	57.8472
EIF1B	-0.136024	7.97379	-8.77174	1.92929e-18	6.9151e-18	29.6079
PDCD6	-0.135903	7.83953	-9.52718	1.83649e-21	7.50829e-21	36.4834
ADRB2	0.135853	8.50291	6.96154	3.4933e-12	8.8868e-12	15.4244
ORAI1	0.135793	7.52707	11.2361	3.46605e-29	1.95935e-28	54.1048
NOC3L	-0.135744	7.32695	-14.7534	6.02605e-49	6.27045e-48	99.3289
MRFAP1	-0.135351	8.17559	-8.64603	5.81749e-18	2.03676e-17	28.5184
CD164	-0.135068	7.84989	-9.2765	1.96486e-20	7.60618e-20	34.1396
PGLS	-0.135054	7.58845	-10.7832	5.091e-27	2.66625e-26	49.1562
CFD	-0.135	7.25361	-17.5109	4.91559e-68	7.61617e-67	143.106
ZNF638	-0.134982	7.43974	-12.2022	4.2519e-34	2.95442e-33	65.3307
C14orf119	-0.134977	7.44196	-12.4427	2.21408e-35	1.6183e-34	68.2662
HDDC2	-0.134876	7.55854	-11.0101	4.28569e-28	2.32521e-27	51.6102
BAZ1A	-0.134853	8.33328	-7.95071	1.97426e-15	6.07029e-15	22.7735
EIF3K	-0.134848	8.76468	-8.57337	1.09333e-17	3.77573e-17	27.8957
MFAP1	-0.134844	7.43189	-12.2992	1.29964e-34	9.16107e-34	66.508
RAP2B	-0.134816	7.587	-10.1919	2.54546e-24	1.18782e-23	42.9978
MRPL51	-0.134764	7.90035	-9.26021	2.28712e-20	8.83747e-20	33.9894
ANAPC5	-0.134721	7.49717	-11.512	1.50371e-30	8.94741e-30	57.2182
PSMC3	-0.134673	7.61387	-10.4823	1.25499e-25	6.19385e-25	45.9796
SCFD1	-0.134623	7.36774	-13.7965	4.65227e-43	4.12905e-42	85.8402
STIP1	-0.13462	7.36142	-13.8763	1.55305e-43	1.40394e-42	86.9315
DENND2C	-0.134599	7.51747	-11.0417	3.02313e-28	1.64867e-27	51.9564
COL4A5	-0.134486	7.26632	-17.2839	2.40345e-66	3.58369e-65	139.23
CCDC3	0.134429	7.91652	8.68366	4.18766e-18	1.47757e-17	28.8428
KPNA2	-0.134302	7.58784	-10.0684	8.93482e-24	4.05297e-23	41.7542
ATP5G2	-0.134181	8.87964	-8.51657	1.78413e-17	6.10148e-17	27.4125
TCF25	-0.133978	7.63019	-10.3434	5.34861e-25	2.57359e-24	44.5432
ZNF326	-0.133887	7.40912	-12.6004	3.08981e-36	2.30083e-35	70.2229
PPP1R18	0.133845	7.55145	10.6773	1.58866e-26	8.1451e-26	48.0281
GNAI3	-0.133794	7.71719	-9.71789	2.90463e-22	1.22957e-21	38.3079
INPP1	-0.133676	7.34973	-14.0496	1.40381e-44	1.31209e-43	89.3225
BASP1	0.133618	7.47892	11.183	6.28172e-29	3.51654e-28	53.5149
RPL36	-0.133602	11.1326	-13.8779	1.52042e-43	1.37642e-42	86.9526
MCTS1	-0.133287	7.32299	-15.0033	1.51159e-50	1.63463e-49	102.997
CAV2	0.133057	8.309	8.12782	4.67962e-16	1.48944e-15	24.1915
AC013461.1	0.133036	7.37757	12.976	2.58547e-38	2.04291e-37	74.9766
SREK1	-0.132877	7.53399	-10.9919	5.2325e-28	2.83163e-27	51.4123
ZC3H15	-0.132778	7.82681	-9.05477	1.51935e-19	5.69374e-19	32.118
GDPD2	0.132716	7.96647	8.37796	5.81591e-17	1.9459e-16	26.247
KLF13	0.132689	7.50847	11.0777	2.03094e-28	1.11719e-27	52.3509
ZBTB11	-0.132648	7.43163	-12.0912	1.63264e-33	1.09135e-32	63.9945
EPHB6	-0.132482	7.77097	-9.16685	5.43543e-20	2.07371e-19	33.1338
ALDH9A1	-0.132355	7.50047	-11.3686	7.75356e-30	4.4627e-29	55.5905
RPS20	0.132286	11.8969	17.2079	8.74982e-66	1.27466e-64	137.943
UBE2S	0.132276	7.37703	12.9459	3.80886e-38	2.99092e-37	74.5916
PAFAH1B1	-0.132191	7.55564	-10.6571	1.9724e-26	1.0088e-25	47.8136
SDC4	0.132095	7.69122	9.13048	7.59747e-20	2.87434e-19	32.8029
TSTD1	-0.132034	7.62355	-10.1337	4.60724e-24	2.11412e-23	42.4101
USP14	-0.13202	7.38934	-12.8382	1.51877e-37	1.17086e-36	73.2168
KLK8	-0.13178	7.2233	-19.7671	5.71406e-86	1.14952e-84	184.277
BAZ1B	-0.131742	7.42928	-12.2353	2.83913e-34	1.97927e-33	65.7319
PIM1	0.131717	7.58243	10.1987	2.3745e-24	1.11132e-23	43.0666
WNT16	0.131514	7.33592	13.6075	6.09955e-42	5.25889e-41	83.2807
TCEAL1	0.131496	7.50273	10.7754	5.53972e-27	2.89647e-26	49.0725
HSPA6	-0.13149	7.19773	-17.437	1.76366e-67	2.70613e-66	141.833
FKBP3	-0.131409	7.5001	-11.1396	1.0204e-28	5.67217e-28	53.0336
TRA2B	-0.131409	8.21223	-8.12702	4.71077e-16	1.4986e-15	24.185
NRDC	-0.131366	7.46919	-11.4818	2.1279e-30	1.25788e-29	56.8736
FAM162A	-0.131297	7.98874	-8.59312	9.21562e-18	3.19297e-17	28.0644
MRPS10	-0.13124	7.32844	-14.3502	2.02829e-46	1.9866e-45	93.5382
SRD5A1	-0.131123	7.29331	-15.7077	3.38293e-55	4.06786e-54	113.658
MRPS15	-0.131091	7.43494	-12.2563	2.19858e-34	1.53779e-33	65.9858
MZT2A	-0.130971	7.74627	-9.40252	6.0145e-21	2.39409e-20	35.3101
STRA13	-0.130786	7.47025	-11.5827	6.6494e-31	4.04777e-30	58.0281
MAP3K13	-0.130783	7.58821	-10.0641	9.32614e-24	4.22141e-23	41.7118
TNNT1	-0.13076	7.73	-9.36305	8.72883e-21	3.44639e-20	34.9418
ACTN4	0.13073	8.0488	8.23343	1.95483e-16	6.3462e-16	25.0518
LEO1	-0.130338	7.38447	-12.814	2.06862e-37	1.58895e-36	72.9097
DCT	-0.130246	7.21396	-18.8805	1.12561e-78	2.038e-77	167.529
VDAC2	-0.130214	8.53615	-8.21761	2.22947e-16	7.22299e-16	24.9222
SBDS	0.130185	8.40107	7.94459	2.07389e-15	6.37356e-15	22.725
COA4	-0.130079	7.41834	-12.4101	3.31269e-35	2.39914e-34	67.8659
PBDC1	-0.129986	7.46266	-11.5187	1.39302e-30	8.3044e-30	57.2941
DEK	-0.129875	8.04436	-8.28513	1.26999e-16	4.16992e-16	25.4769
PCDH7	0.129852	7.60141	9.89597	5.02776e-23	2.19882e-22	40.0438
ITSN1	0.129764	7.43584	11.4827	2.10465e-30	1.2453e-29	56.8845
RPS3A	0.129666	12.6929	21.0453	4.82179e-97	1.16181e-95	209.71
ZNRD1	-0.129529	7.42905	-12.1532	7.71091e-34	5.2826e-33	64.7395
DLL1	0.129485	7.36219	12.6813	1.11622e-36	8.41081e-36	71.2346
TMOD3	-0.12946	7.82711	-8.77564	1.86384e-18	6.68808e-18	29.6419
RTN3	-0.129292	8.04058	-8.35825	6.86974e-17	2.29124e-16	26.0828
NONO	-0.12913	7.68445	-9.48467	2.75672e-21	1.11815e-20	36.0816
RPL8	0.129077	12.051	18.0481	4.06626e-72	6.71039e-71	152.475
BEX4	-0.128993	7.32421	-13.9189	8.62338e-44	7.88548e-43	87.5167
NDUFB8	-0.128943	7.83033	-8.98417	2.88506e-19	1.07041e-18	31.4845
SNW1	-0.128808	7.6963	-9.40845	5.68632e-21	2.26916e-20	35.3656
RBM25	-0.128732	8.20675	-7.97874	1.57524e-15	4.8718e-15	22.9958
DNAJC7	-0.12858	7.52059	-10.743	7.85119e-27	4.07477e-26	48.7268
GAPDH	-0.128487	10.3452	-9.36294	8.73787e-21	3.44781e-20	34.9408
NDUFA12	-0.12847	7.71831	-9.52341	1.90403e-21	7.77439e-21	36.4476
SLPI	-0.128185	7.74792	-7.64422	2.21819e-14	6.43621e-14	20.3928
NT5C	-0.128094	7.39989	-12.3006	1.27779e-34	9.02712e-34	66.5249
PCMTD1	-0.12803	7.46731	-11.2235	3.9926e-29	2.24699e-28	53.9645
DEFB1	-0.12777	7.29152	-14.9199	5.20484e-50	5.55271e-49	101.767
EIF4G2	-0.127611	8.45967	-7.79436	6.85973e-15	2.03894e-14	21.5474
LONRF1	0.12753	7.45302	11.0642	2.3579e-28	1.29256e-27	52.2029
RNF149	-0.127508	7.33639	-13.6719	2.5479e-42	2.21178e-41	84.1489
PRDX5	0.127481	8.69101	7.83525	4.96408e-15	1.48735e-14	21.8658
SPPL2A	-0.127258	7.50006	-10.7226	9.78152e-27	5.04357e-26	48.5088
VPS4B	-0.127095	7.52063	-10.5834	4.31657e-26	2.17614e-25	47.0373
ATP5O	-0.126995	8.52409	-7.90242	2.9078e-15	8.84624e-15	22.3923
TRPM7	-0.126904	7.31057	-14.3605	1.75072e-46	1.72272e-45	93.6847
TPBG	-0.126857	7.46278	-11.1072	1.46357e-28	8.086e-28	52.6759
TECRL	-0.126835	7.18799	-22.5657	4.58365e-111	1.351e-109	241.923
HNRNPH1	0.126651	7.92044	7.85044	4.40043e-15	1.32284e-14	21.9844
MFGE8	0.126639	7.34557	13.0208	1.4468e-38	1.14892e-37	75.5537
EIF4A1	-0.126619	8.51859	-7.64964	2.1269e-14	6.17415e-14	20.4341
PYURF	-0.126557	7.952	-8.4933	2.17855e-17	7.4183e-17	27.2155
XPO1	-0.126518	7.4482	-11.4213	4.25276e-30	2.49534e-29	56.1865
SLC38A1	-0.126481	7.38648	-12.2867	1.5156e-34	1.06597e-33	66.3553
CHMP4A	-0.126423	7.51094	-10.6341	2.52019e-26	1.28277e-25	47.5707
RP11-680F20.6	-0.126396	7.21334	-19.7353	1.05735e-85	2.12038e-84	183.663
RBBP6	0.126251	7.7617	8.67908	4.35869e-18	1.53706e-17	28.8033
ZMAT2	-0.126146	7.54824	-10.2714	1.12592e-24	5.36061e-24	43.8058
RPL13	0.125954	13.3384	21.1845	2.73805e-98	6.72521e-97	212.571
KRR1	-0.125894	7.51046	-10.7261	9.41113e-27	4.86446e-26	48.5471
GNB2L1	-0.125814	11.4229	-14.607	5.07143e-48	5.1835e-47	97.209
PAFAH1B3	-0.125715	7.27943	-15.6	1.79253e-54	2.11532e-53	111.997
PPM1G	-0.125658	7.50489	-10.7244	9.59292e-27	4.95036e-26	48.5281
COPB1	-0.125655	7.38342	-12.3851	4.51382e-35	3.23942e-34	67.5586
GABARAPL1	-0.125618	7.31407	-14.1496	3.46158e-45	3.26429e-44	90.7154
VBP1	-0.12556	7.41345	-12.1121	1.26792e-33	8.5205e-33	64.2456
ZBED6	-0.125551	7.3817	-12.3454	7.36355e-35	5.24301e-34	67.0724
PNISR	-0.125508	7.97856	-8.05199	8.70017e-16	2.72262e-15	23.5806
RAMP1	-0.125422	7.2026	-20.8619	2.05095e-95	4.76077e-94	205.969
ZC3H11A	-0.125408	7.55209	-10.1553	3.69925e-24	1.70861e-23	42.6275
PEF1	-0.125324	7.40681	-12.1492	8.0918e-34	5.53158e-33	64.6916
RPL19	0.125251	12.3035	19.5919	1.67123e-84	3.31994e-83	180.91
CHMP2A	-0.125108	8.02598	-8.25667	1.61089e-16	5.24844e-16	25.2425
SNU13	-0.125068	8.21326	-7.97504	1.62304e-15	5.01472e-15	22.9664
DYNC1H1	-0.125065	7.47828	-10.8516	2.42671e-27	1.28579e-26	49.8909
PWP1	-0.124976	7.47834	-10.9202	1.14944e-27	6.16246e-27	50.6318
NDUFA11	-0.124815	7.89399	-8.61399	7.68868e-18	2.68152e-17	28.2431
CLSTN1	0.124773	8.02373	8.08212	6.80504e-16	2.14225e-15	23.8226
U2AF1	0.124737	7.26292	15.8645	2.92201e-56	3.61656e-55	116.097
PPP2R2A	-0.124601	7.56611	-9.94608	3.05205e-23	1.34312e-22	40.5379
VSIG8	0.124482	7.27288	14.9423	3.73565e-50	3.99878e-49	102.097
NDUFB7	-0.124454	7.91126	-8.57345	1.09262e-17	3.77533e-17	27.8963
IPMK	0.124428	7.40077	11.6744	2.29345e-31	1.42486e-30	59.0846
NHP2	-0.124427	7.79711	-8.7086	3.36493e-18	1.19259e-17	29.0587
MAFG	0.124416	7.29604	14.1423	3.8382e-45	3.60871e-44	90.6126
MRPS35	-0.124355	7.48594	-10.8637	2.12746e-27	1.12912e-26	50.0214
NSD1	-0.124297	7.37107	-12.4525	1.95906e-35	1.43521e-34	68.3878
PPP1R16A	-0.124286	7.67021	-9.25804	2.33397e-20	9.01301e-20	33.9694
ADIPOR1	0.124277	7.83932	8.50352	1.99561e-17	6.81e-17	27.302
C1orf21	-0.12419	8.22826	-7.79472	6.84039e-15	2.03414e-14	21.5502
MARCH7	-0.124137	7.55974	-9.93945	3.26107e-23	1.43311e-22	40.4724
MED21	-0.124106	7.52701	-10.2484	1.42707e-24	6.74876e-24	43.571
CDKN2AIP	-0.124103	7.5333	-9.92171	3.8919e-23	1.7056e-22	40.2973
DNAJB6	-0.123932	8.53181	-7.57542	3.76989e-14	1.0766e-13	19.8713
GLUL	-0.123743	7.89137	-7.87622	3.58436e-15	1.08524e-14	22.1863
SON	-0.123684	8.30787	-7.59938	3.13572e-14	9.01114e-14	20.0524
MPLKIP	-0.12364	7.54071	-10.1771	2.96227e-24	1.37624e-23	42.8476
NDUFV2	-0.123597	7.9128	-8.41453	4.26594e-17	1.43565e-16	26.5526
PFDN5	0.12357	9.93893	9.99797	1.81562e-23	8.08545e-23	41.0522
SMIM7	-0.123498	7.42684	-11.5321	1.19335e-30	7.15315e-30	57.4476
ENAH	-0.123431	7.46002	-10.8945	1.52086e-27	8.11935e-27	50.3542
HCFC1R1	0.123361	7.73768	8.59624	8.96916e-18	3.11098e-17	28.0911
PDCD10	-0.12313	7.57601	-9.81937	1.07312e-22	4.63239e-22	39.2933
CRNDE	-0.123088	7.46415	-10.7976	4.35685e-27	2.28744e-26	49.3106
RPA3	-0.122978	7.43946	-11.2927	1.83141e-29	1.04367e-28	54.7377
ZKSCAN1	-0.12297	7.37557	-12.2803	1.63887e-34	1.15139e-33	66.2777
CCT8	-0.122962	7.8291	-8.51498	1.80865e-17	6.18199e-17	27.3991
HNRNPF	-0.122811	8.33217	-7.66602	1.87302e-14	5.44964e-14	20.5592
UGCG	0.122802	7.33479	12.9365	4.30182e-38	3.36136e-37	74.4706
GIGYF2	-0.122752	7.34301	-12.9464	3.78549e-38	2.97626e-37	74.5977
ATP5H	-0.122732	8.08496	-7.99585	1.37195e-15	4.25553e-15	23.1319
UBL5	-0.122716	8.08966	-8.0962	6.0646e-16	1.91678e-15	23.9361
FDPS	-0.122709	7.44524	-11.2331	3.5831e-29	2.02192e-28	54.0718
ANKRD36	-0.12268	7.27915	-15.0227	1.13213e-50	1.23058e-49	103.285
MARCH5	-0.122605	7.36578	-12.4276	2.66851e-35	1.94372e-34	68.0808
PHACTR4	-0.122493	7.35559	-12.6696	1.2942e-36	9.71726e-36	71.0876
SEC62	-0.122447	8.01378	-7.90194	2.91916e-15	8.87654e-15	22.3884
GSTK1	-0.122444	7.75463	-8.7603	2.13438e-18	7.63295e-18	29.5081
MIR22HG	0.122428	7.78845	8.29194	1.19964e-16	3.94507e-16	25.5331
PAK2	-0.122425	7.53486	-10.1555	3.69261e-24	1.70679e-23	42.6293
ACTR10	-0.122424	7.54202	-10.0788	8.04328e-24	3.66429e-23	41.8583
S100A13	-0.12241	7.43006	-11.3471	9.89602e-30	5.68035e-29	55.3484
EHBP1	-0.122313	7.30464	-14.0449	1.49978e-44	1.39561e-43	89.2567
SAP18	0.122312	9.08701	7.80493	6.31042e-15	1.88273e-14	21.6296
HIST1H1E	-0.122247	7.34431	-12.7081	7.95022e-37	6.01199e-36	71.5718
C21orf91	-0.122195	7.3862	-11.8683	2.3454e-32	1.51661e-31	61.3483
SRRM2	-0.122101	8.08205	-7.73496	1.09416e-14	3.21899e-14	21.088
P2RY1	-0.121923	7.35319	-12.4211	2.89353e-35	2.10279e-34	68.0003
LSM7	-0.121892	7.66669	-9.30452	1.51213e-20	5.90049e-20	34.3985
HERPUD1	-0.121786	8.36003	-7.07925	1.50809e-12	3.94093e-12	16.2481
DHX36	-0.121747	7.63676	-9.26377	2.21248e-20	8.55951e-20	34.0222
SERPINB2	-0.121626	8.17028	-6.92001	4.683e-12	1.1795e-11	15.1371
SAT2	-0.121602	7.61849	-9.40696	5.767e-21	2.29846e-20	35.3516
MRPL54	-0.121553	7.53033	-10.2319	1.69047e-24	7.96471e-24	43.4032
MTCH2	-0.12142	7.45034	-10.9432	8.93227e-28	4.79693e-27	50.8819
ACAT1	-0.121346	7.40072	-11.6064	5.05493e-31	3.10699e-30	58.3002
MRPL47	-0.121307	7.43507	-11.2945	1.79513e-29	1.02392e-28	54.7576
HLA-E	0.121307	8.96944	7.41968	1.23145e-13	3.42569e-13	18.7078
XRCC6	-0.121266	7.99169	-8.00042	1.32213e-15	4.105e-15	23.1684
ABI3BP	-0.121045	7.19975	-20.2427	5.16116e-90	1.09753e-88	193.564
DDX46	-0.120953	7.80952	-8.43014	3.73581e-17	1.25991e-16	26.6835
ATF7IP	-0.120934	7.37479	-11.9915	5.40705e-33	3.55072e-32	62.8053
FGD6	-0.120826	7.35239	-12.4044	3.55807e-35	2.57098e-34	67.7949
TAGLN	-0.120752	7.20461	-15.9096	1.44304e-56	1.80365e-55	116.8
PLPP2	0.120723	7.5234	9.75958	1.93173e-22	8.24335e-22	38.7115
ECHDC1	-0.120649	7.33043	-13.1843	1.71499e-39	1.39153e-38	77.6737
RHOA	-0.120504	8.13815	-7.80151	6.48304e-15	1.93059e-14	21.603
PUF60	-0.120502	7.69445	-9.00854	2.31343e-19	8.60341e-19	31.7026
FBXO9	-0.120418	7.31546	-13.5081	2.3308e-41	1.972e-40	81.9475
RAB25	-0.120239	7.53089	-10.0429	1.15554e-23	5.19338e-23	41.4996
MKKS	-0.1201	7.39435	-11.8602	2.58125e-32	1.66572e-31	61.2532
TATDN1	-0.120087	7.57154	-9.60598	8.60818e-22	3.56071e-21	37.2329
TSPAN4	0.120069	7.35779	12.1493	8.08789e-34	5.53158e-33	64.6921
NT5C3A	-0.119956	7.35734	-12.3043	1.22042e-34	8.6315e-34	66.5705
COMTD1	-0.119947	7.35472	-12.3807	4.76558e-35	3.41237e-34	67.5047
RPS21	-0.119784	9.86163	-8.88521	7.03004e-19	2.57511e-18	30.6047
NCK1	-0.119765	7.42214	-11.0988	1.60624e-28	8.8665e-28	52.5836
PIK3IP1	-0.119734	7.35226	-12.3406	7.81452e-35	5.55787e-34	67.0134
MRPL19	-0.119717	7.34855	-12.735	5.65299e-37	4.29533e-36	71.9107
TMEM258	-0.119714	7.73429	-8.88188	7.2428e-19	2.64845e-18	30.5753
ACP1	-0.11968	7.55532	-9.76769	1.78416e-22	7.62389e-22	38.7902
GCSH	-0.119572	7.34541	-12.6767	1.1832e-36	8.90489e-36	71.1767
TMED10	-0.119569	7.80671	-8.39552	5.01277e-17	1.6843e-16	26.3935
CCDC137	-0.119519	7.48515	-10.2237	1.83815e-24	8.6412e-24	43.3202
TEX9	-0.119496	7.18949	-21.0784	2.44037e-97	5.90254e-96	210.389
ORMDL1	-0.119488	7.39565	-11.556	9.05765e-31	5.47172e-30	57.7213
NDN	-0.119468	7.13987	-36.8887	2.99766e-286	2.60222e-284	644.758
SMAD5	-0.119395	7.48945	-10.0942	6.88219e-24	3.14437e-23	42.0127
THUMPD1	-0.119184	7.54042	-9.64407	5.95551e-22	2.47314e-21	37.5974
MRPL32	-0.119151	7.5639	-9.68226	4.11041e-22	1.72045e-21	37.9643
NAPRT	-0.119101	7.38779	-11.6928	1.84883e-31	1.15429e-30	59.2986
DYNLRB1	0.119075	8.09143	7.68682	1.5934e-14	4.64887e-14	20.7182
C16orf13	-0.11901	7.41197	-11.3456	1.00677e-29	5.77368e-29	55.3314
C4orf27	-0.118907	7.47049	-10.414	2.5678e-25	1.24978e-24	45.2702
PLK3	0.118871	7.3888	11.3945	5.77561e-30	3.36397e-29	55.8828
AR	-0.118854	7.27585	-14.9008	6.90478e-50	7.32925e-49	101.485
SRPRB	-0.118696	7.3148	-13.5731	9.71775e-42	8.31058e-41	82.8175
NUDCD2	-0.118664	7.50896	-10.1782	2.92776e-24	1.36121e-23	42.8592
TRMT10C	-0.118656	7.63369	-9.02296	2.0296e-19	7.56564e-19	31.8319
RPL18	0.118567	11.8433	16.1388	3.81798e-58	4.9276e-57	120.417
MRPL15	-0.118547	7.34138	-12.8261	1.77182e-37	1.36262e-36	73.0637
USP16	-0.118469	7.64264	-8.85007	9.62286e-19	3.49656e-18	30.2947
SLC1A3	-0.118328	7.19583	-20.2738	2.79078e-90	5.99498e-89	194.178
PARP14	-0.118291	7.22106	-17.6178	7.73208e-69	1.23111e-67	144.95
UFC1	-0.118152	7.81083	-8.22966	2.01706e-16	6.54152e-16	25.0209
SEPT2	-0.118009	7.52003	-9.81981	1.06855e-22	4.61579e-22	39.2975
CD63	-0.117999	8.22879	-7.27243	3.69012e-13	9.96347e-13	17.6298
RNASEH2C	-0.117936	7.25339	-15.9678	5.74935e-57	7.27218e-56	117.716
NDUFC1	-0.117902	7.82407	-8.32168	9.34728e-17	3.0867e-16	25.7791
PABPN1	0.117856	7.32737	12.7374	5.48395e-37	4.17188e-36	71.9408
EBP	-0.117831	7.39641	-11.6057	5.09666e-31	3.12961e-30	58.292
ATP2B1	-0.117794	8.29165	-6.90126	5.3428e-12	1.33982e-11	15.0079
METTL5	-0.117753	7.55182	-9.74606	2.2053e-22	9.3918e-22	38.5804
COX6A1	-0.117707	8.63492	-7.38604	1.58533e-13	4.37936e-13	18.4596
CLIP1	-0.117624	7.5079	-9.79912	1.31008e-22	5.62848e-22	39.0958
MRPS18C	-0.117571	7.53994	-9.71464	2.99817e-22	1.26663e-21	38.2765
SETD2	-0.117539	7.50077	-9.86373	6.92246e-23	3.01082e-22	39.7272
LSM2	-0.117533	7.42749	-11.0199	3.84659e-28	2.09055e-27	51.7174
TPRKB	-0.117525	7.55209	-9.56849	1.23537e-21	5.06704e-21	36.8756
IRF2BPL	0.117494	7.47875	10.0178	1.48753e-23	6.65243e-23	41.2495
MEG3	-0.117467	7.14033	-29.1057	1.26315e-181	6.9605e-180	404.119
ZNF33A	-0.117407	7.31564	-13.0625	8.41785e-39	6.7015e-38	76.0921
PSMC1	-0.117363	7.65055	-8.93875	4.34715e-19	1.60629e-18	31.0795
STX12	-0.117222	7.35207	-12.2493	2.39399e-34	1.67262e-33	65.9013
PDHA1	-0.117179	7.29472	-13.8884	1.31405e-43	1.193e-42	87.0977
EFNB1	0.117163	7.5355	9.46999	3.17065e-21	1.27977e-20	35.9432
PMPCB	-0.117158	7.48991	-9.99934	1.7908e-23	7.98051e-23	41.0658
LUZP1	-0.117131	7.96222	-7.59933	3.13691e-14	9.01114e-14	20.052
MYL12B	-0.117106	9.41298	-8.32945	8.75651e-17	2.90068e-16	25.8435
PDE4DIP	0.116919	7.45593	10.2564	1.31406e-24	6.23292e-24	43.6527
AIMP1	-0.1169	7.59857	-9.05727	1.48516e-19	5.56891e-19	32.1405
MRPL3	-0.11676	7.49628	-10.0818	7.79995e-24	3.55599e-23	41.8888
NOP16	-0.116731	7.4943	-10.0564	1.008e-23	4.54966e-23	41.6348
MZT2B	0.116668	8.09794	7.52679	5.46979e-14	1.55088e-13	19.5053
COPS4	-0.11666	7.45699	-10.5262	7.90438e-26	3.941e-25	46.4377
ZFC3H1	-0.116625	7.39163	-11.2674	2.4373e-29	1.38398e-28	54.4541
TMEM167A	-0.116609	7.32621	-12.8348	1.58676e-37	1.22178e-36	73.1733
NKTR	-0.116584	7.55038	-9.28965	1.73786e-20	6.74393e-20	34.2609
DLD	-0.116385	7.34331	-12.3874	4.38855e-35	3.15309e-34	67.5865
RSL1D1	-0.116339	8.74908	-7.26305	3.95427e-13	1.06495e-12	17.5619
TNNI2	0.116208	7.30383	12.8769	9.25559e-38	7.1615e-37	73.7091
SLC39A4	-0.115864	7.2545	-15.3301	1.11505e-52	1.25955e-51	107.885
TAF1B	-0.115798	7.28283	-14.0205	2.10645e-44	1.9544e-43	88.9188
C19orf43	0.115713	8.46859	7.27908	3.51325e-13	9.49806e-13	17.678
DYNC1LI2	-0.115673	7.51675	-9.63123	6.74401e-22	2.79874e-21	37.4744
GLOD4	-0.115669	7.64234	-8.75031	2.33127e-18	8.31827e-18	29.421
HSBP1L1	-0.115541	7.34975	-12.0726	2.04352e-33	1.3617e-32	63.7716
CDKN2D	0.115249	7.47877	9.80935	1.18458e-22	5.10659e-22	39.1955
SENP6	-0.115199	7.47914	-9.96297	2.57813e-23	1.1393e-22	40.705
GHITM	-0.115122	7.9738	-7.63588	2.36589e-14	6.85536e-14	20.3294
CAMLG	-0.114943	7.94322	-7.55873	4.28471e-14	1.21978e-13	19.7454
NAP1L4	-0.11484	7.53791	-9.38824	6.88335e-21	2.73307e-20	35.1766
PPP1CC	-0.114826	7.91972	-7.67607	1.73237e-14	5.04736e-14	20.636
GMPS	-0.114822	7.35544	-11.9617	7.7272e-33	5.05338e-32	62.4507
SMC6	-0.114673	7.35173	-11.8318	3.61288e-32	2.31495e-31	60.9193
ZBTB16	0.114649	7.3783	11.1966	5.3953e-29	3.02567e-28	53.6658
LINC00116	-0.114603	7.31062	-13.1883	1.62894e-39	1.32341e-38	77.7248
COPS2	-0.114561	7.48693	-9.87551	6.15997e-23	2.68656e-22	39.8427
SSBP3	0.114528	7.33962	12.0508	2.65419e-33	1.75937e-32	63.5119
C4orf3	-0.114516	8.09106	-7.3686	1.80627e-13	4.96156e-13	18.3314
PSMC2	-0.114445	7.54059	-9.44038	4.20137e-21	1.68507e-20	35.6649
PLEKHH3	0.114395	7.35526	11.5656	8.108e-31	4.90739e-30	57.8312
SRPRA	-0.114371	7.38092	-11.3712	7.52976e-30	4.34177e-29	55.6196
NAA20	-0.114363	7.70294	-8.48845	2.27084e-17	7.72842e-17	27.1746
RPS13	0.114348	11.852	15.2753	2.55776e-52	2.85362e-51	107.058
TMEM183A	-0.114287	7.49494	-9.74421	2.24574e-22	9.55118e-22	38.5625
MUC15	-0.114265	7.15707	-26.5257	7.74055e-152	3.38289e-150	335.632
BLOC1S1	-0.11421	7.65769	-8.7123	3.25743e-18	1.15579e-17	29.0908
CRYBG3	-0.11417	7.31581	-12.6632	1.40202e-36	1.04895e-35	71.008
COPS3	-0.114141	7.46549	-10.173	3.08708e-24	1.43108e-23	42.8067
PPP4R3B	-0.114117	7.48383	-9.86669	6.72256e-23	2.92588e-22	39.7562
SMARCA5	-0.114083	7.44221	-10.2379	1.58966e-24	7.51205e-24	43.4641
CAPZA1	-0.113967	7.56061	-9.13414	7.34648e-20	2.7827e-19	32.8361
LFNG	0.113963	7.33996	12.121	1.13861e-33	7.66774e-33	64.3524
CHD1	-0.113824	7.68533	-8.215	2.27831e-16	7.3624e-16	24.9008
TAF15	-0.113754	7.55698	-9.11329	8.89675e-20	3.35627e-19	32.6468
SLC20A1	-0.113644	7.48282	-9.47317	3.07602e-21	1.24316e-20	35.9732
CD151	-0.113632	7.63705	-8.72219	2.98637e-18	1.06258e-17	29.1765
NDFIP1	-0.113594	7.5289	-9.47744	2.95351e-21	1.19517e-20	36.0134
DCAF13	-0.113256	7.38421	-11.2443	3.16133e-29	1.79189e-28	54.1961
COX6B1	-0.113232	8.36274	-7.1816	7.18579e-13	1.90848e-12	16.9755
ECHS1	-0.113189	7.67684	-8.54261	1.42595e-17	4.8924e-17	27.6336
ELL2	-0.113172	7.33718	-12.1628	6.86104e-34	4.71055e-33	64.8555
BCAP29	-0.113124	7.33599	-12.1232	1.10857e-33	7.48935e-33	64.379
U2SURP	-0.112927	7.59024	-8.76715	2.00922e-18	7.19754e-18	29.5678
SRSF5	0.112906	8.68905	6.90742	5.11659e-12	1.28513e-11	15.0503
MTX2	-0.112818	7.33728	-12.1558	7.47251e-34	5.12482e-33	64.7707
UCHL3	-0.112703	7.37778	-11.3822	6.64073e-30	3.85369e-29	55.7443
MT-ND6	-0.112601	7.28608	-13.7056	1.61106e-42	1.4043e-41	84.6048
UBE2V2	-0.112569	7.54102	-9.29138	1.70991e-20	6.63954e-20	34.277
FAM120AOS	-0.112566	7.32902	-12.3251	9.45245e-35	6.69276e-34	66.8243
CAMTA1	-0.112492	7.88349	-7.61308	2.8216e-14	8.12381e-14	20.1562
C9orf3	-0.112305	8.26602	-6.79388	1.12906e-11	2.77534e-11	14.2748
PGRMC1	-0.112253	7.52264	-9.36692	8.41618e-21	3.32709e-20	34.9778
TPM1	-0.112202	7.2892	-13.3698	1.4808e-40	1.23471e-39	80.109
STAP2	-0.112171	7.38744	-11.0503	2.75036e-28	1.5038e-27	52.0501
RSL24D1	-0.112118	8.55139	-7.03975	2.00209e-12	5.18694e-12	15.9702
DDAH2	-0.112016	7.3657	-11.3726	7.40962e-30	4.28029e-29	55.6355
AASDHPPT	-0.111986	7.31003	-12.7296	6.05552e-37	4.59567e-36	71.8423
RNF43	-0.111896	7.25053	-14.9389	3.92956e-50	4.19926e-49	102.046
SUGT1	-0.111893	7.46204	-9.95102	2.90519e-23	1.28027e-22	40.5868
TMEM208	-0.111839	7.40823	-10.8287	3.11046e-27	1.64258e-26	49.6447
NIT2	-0.111694	7.33748	-12.0126	4.19826e-33	2.76841e-32	63.0565
EFNA1	0.111659	8.33674	6.65612	2.90055e-11	6.97828e-11	13.3511
PITPNB	-0.111642	7.5025	-9.42665	4.78593e-21	1.91347e-20	35.536
ZBTB7B	0.11153	7.45003	9.9474	3.01209e-23	1.32645e-22	40.551
MRPL52	-0.111528	7.4594	-10.1193	5.3373e-24	2.44382e-23	42.2645
SLC39A6	-0.111278	7.37887	-10.9741	6.36479e-28	3.43558e-27	51.218
CHORDC1	-0.111191	7.24525	-15.2725	2.66874e-52	2.96179e-51	107.016
TMTC3	-0.111142	7.38861	-10.7452	7.66955e-27	3.98703e-26	48.75
EIF3F	-0.110998	8.62754	-7.00515	2.56294e-12	6.5861e-12	15.728
PTOV1	0.110972	7.32696	12.0521	2.61255e-33	1.73359e-32	63.5276
IGFBP7	-0.110957	7.17074	-21.2891	3.15284e-99	7.95998e-98	214.728
PBRM1	-0.110793	7.40751	-10.4474	1.80961e-25	8.86205e-25	45.6169
ITPA	-0.110734	7.39768	-10.8634	2.13549e-27	1.13244e-26	50.0176
ATXN10	-0.110699	7.59041	-8.70819	3.37727e-18	1.1963e-17	29.0551
LAGE3	-0.110686	7.35968	-11.5345	1.16024e-30	6.96912e-30	57.4755
POLE4	-0.110661	7.43179	-10.2056	2.21278e-24	1.03716e-23	43.1365
FH	-0.110652	7.33167	-12.1827	5.38938e-34	3.7082e-33	65.0953
PNPLA8	-0.110573	7.46154	-9.57962	1.10996e-21	4.55855e-21	36.9815
LAMP1	0.110383	8.06333	7.02664	2.19888e-12	5.67127e-12	15.8783
RTCB	-0.110367	7.50968	-9.39683	6.34651e-21	2.52308e-20	35.2569
EIF4E2	-0.11026	7.41914	-10.2986	8.5106e-25	4.07339e-24	44.083
ISCU	0.110216	7.92483	7.38086	1.64798e-13	4.54449e-13	18.4215
PDCL3	-0.110066	7.5185	-9.19304	4.26732e-20	1.63495e-19	33.3729
OXSR1	-0.110047	7.35461	-11.4015	5.32758e-30	3.10588e-29	55.9629
ZNF428	-0.110035	7.28318	-13.4141	8.20836e-41	6.87139e-40	80.6956
PDAP1	-0.110022	7.7032	-8.09294	6.22876e-16	1.96768e-15	23.9098
CCNL2	-0.110013	7.45677	-9.79336	1.3864e-22	5.94428e-22	39.0398
LINC00511	-0.109996	7.26594	-13.7667	7.0023e-43	6.19742e-42	85.4335
STRAP	-0.10997	7.66695	-8.30905	1.03931e-16	3.42671e-16	25.6745
POLR2I	-0.109911	7.53953	-9.1593	5.8274e-20	2.21925e-19	33.065
C17orf89	-0.109856	7.50244	-9.46914	3.1965e-21	1.28938e-20	35.9352
DDRGK1	-0.109735	7.32325	-12.2089	3.91912e-34	2.72917e-33	65.4117
RIF1	-0.109689	7.41094	-10.234	1.65512e-24	7.80396e-24	43.4241
EIF5B	-0.109598	7.92996	-7.12448	1.08812e-12	2.85879e-12	16.5684
MRPS5	-0.10959	7.35522	-11.3451	1.01211e-29	5.79904e-29	55.3261
VEGFA	-0.109585	7.24653	-15.1276	2.3639e-51	2.58722e-50	104.844
ALKBH5	0.109438	7.4934	9.24319	2.67983e-20	1.0336e-19	33.8328
SBSN	-0.10937	7.32137	-12.1242	1.09563e-33	7.40981e-33	64.3906
HECTD1	-0.109339	7.41147	-10.3631	4.35999e-25	2.10428e-24	44.7456
PHF3	-0.109302	7.76277	-7.65902	1.97769e-14	5.74892e-14	20.5057
ADSS	-0.109298	7.54784	-8.89346	6.52961e-19	2.39595e-18	30.6777
FAM83G	0.10928	7.32884	11.8576	2.66382e-32	1.71551e-31	61.2219
SMC3	-0.109251	7.73256	-7.86921	3.78997e-15	1.1453e-14	22.1314
KIAA1217	-0.109237	7.45349	-9.69645	3.58009e-22	1.50444e-21	38.101
BRWD1	-0.109178	7.386	-10.6037	3.48233e-26	1.76118e-25	47.2502
ATXN7L3B	-0.109173	7.40198	-10.5148	8.91786e-26	4.42888e-25	46.3182
MRPL18	-0.109152	7.7573	-7.77312	8.10946e-15	2.40139e-14	21.3827
CADM1	-0.109099	7.20294	-17.5768	1.57381e-68	2.4933e-67	144.241
USP34	-0.108994	7.40581	-10.3748	3.86096e-25	1.86628e-24	44.8661
SLC39A10	-0.10894	7.23166	-15.2976	1.82602e-52	2.04443e-51	107.394
RPS19BP1	-0.108909	7.56682	-8.88262	7.19491e-19	2.63245e-18	30.5819
MPST	-0.108634	7.49137	-9.22055	3.30704e-20	1.27088e-19	33.6249
PLEKHJ1	-0.108615	7.34827	-11.5666	8.00968e-31	4.85252e-30	57.8433
COA3	-0.108513	7.46521	-9.6542	5.39864e-22	2.24483e-21	37.6945
NDUFA3	-0.108497	7.27107	-13.9169	8.86601e-44	8.09566e-43	87.4891
LRRC8A	0.108466	7.29968	12.4545	1.91192e-35	1.40392e-34	68.412
GTF2F2	-0.108428	7.44978	-9.80299	1.26114e-22	5.42188e-22	39.1335
AKR1A1	-0.108375	7.57533	-8.67121	4.66961e-18	1.64396e-17	28.7353
PLA2G12A	-0.108322	7.3453	-11.41	4.83714e-30	2.82516e-29	56.0587
RARRES3	-0.108238	7.27944	-13.4794	3.4278e-41	2.88472e-40	81.564
HSPA4	-0.108106	7.34113	-11.5843	6.5282e-31	3.98377e-30	58.0463
TECR	-0.108106	7.84996	-7.4235	1.19656e-13	3.33301e-13	18.736
RAB18	0.108102	7.80565	7.52917	5.37139e-14	1.52366e-13	19.5232
MESDC2	-0.10803	7.45032	-9.69868	3.50316e-22	1.47407e-21	38.1225
DAPK2	-0.108013	7.28471	-13.1892	1.60791e-39	1.308e-38	77.7378
RASD1	-0.107984	7.31555	-12.1282	1.04332e-33	7.06358e-33	64.4392
CENPP	-0.107855	7.5446	-8.59302	9.22293e-18	3.19375e-17	28.0636
NINJ1	-0.107787	7.63435	-8.13804	4.30265e-16	1.37154e-15	24.2743
STAG1	-0.107717	7.34041	-11.383	6.58397e-30	3.82425e-29	55.7528
CCNC	-0.107521	7.49267	-9.28524	1.81096e-20	7.019e-20	34.2202
MIPEP	-0.107514	7.62613	-8.16677	3.39582e-16	1.08793e-15	24.5075
SRPK1	-0.107439	7.31378	-12.1929	4.76283e-34	3.29499e-33	65.218
BAG5	-0.107366	7.49715	-9.07232	1.29456e-19	4.86284e-19	32.2762
EMC2	-0.107317	7.38884	-10.4874	1.18923e-25	5.87386e-25	46.0329
UBE2K	-0.107274	7.53278	-8.81071	1.36589e-18	4.92917e-18	29.9488
ARPC1A	-0.107225	7.60503	-8.46303	2.82239e-17	9.56956e-17	26.9601
USP48	-0.107218	7.32497	-11.8124	4.54462e-32	2.90022e-31	60.6916
AKAP9	-0.107215	8.14838	-6.4937	8.61599e-11	2.01772e-10	12.2862
IGFBP6	-0.107203	7.17422	-19.7981	3.14482e-86	6.34672e-85	184.873
SESN3	-0.107158	7.29236	-12.6094	2.75981e-36	2.05994e-35	70.3351
DARS	-0.107106	7.59769	-8.38489	5.48482e-17	1.83893e-16	26.3048
SLIRP	-0.107046	7.60477	-8.55772	1.25169e-17	4.31552e-17	27.7622
GBAS	-0.107035	7.50661	-9.04486	1.66294e-19	6.2208e-19	32.0288
METAP2	-0.106831	7.87337	-7.17016	7.81022e-13	2.07172e-12	16.8938
TOP2B	-0.106794	7.32651	-11.6227	4.18207e-31	2.5805e-30	58.4883
SLC16A1	-0.106786	7.25623	-14.3135	3.42146e-46	3.33566e-45	93.018
BCAM	0.106723	7.38927	9.78721	1.47283e-22	6.30632e-22	38.9799
MLANA	-0.106659	7.20115	-16.9351	8.63187e-64	1.21556e-62	133.367
PSMD6	-0.106655	7.55697	-8.68615	4.09722e-18	1.44808e-17	28.8644
C19orf60	-0.106623	7.6147	-8.29654	1.15428e-16	3.79984e-16	25.5711
PLP2	0.106553	9.23729	6.9549	3.66129e-12	9.29923e-12	15.3783
NAA15	-0.106547	7.403	-10.1976	2.40132e-24	1.12304e-23	43.0555
TRIM29	0.106545	8.10374	6.77978	1.24464e-11	3.04999e-11	14.1794
ATP5G1	-0.106354	7.90066	-7.23382	4.90335e-13	1.31385e-12	17.3507
MOXD1	0.106298	7.32108	11.3802	6.79458e-30	3.93936e-29	55.7215
C6orf62	0.106253	7.40155	10.1445	4.13063e-24	1.90093e-23	42.5183
LPGAT1	-0.1062	7.22876	-15.4026	3.70339e-53	4.23617e-52	108.982
PRDM2	-0.106172	7.49836	-8.92599	4.87603e-19	1.79752e-18	30.9661
RBMX	-0.106033	8.01226	-6.84957	7.67022e-12	1.90463e-11	14.6536
UBE2L6	-0.105793	7.31703	-12.1111	1.28403e-33	8.6196e-33	64.233
EXOSC8	-0.105698	7.41151	-9.98486	2.07081e-23	9.18957e-23	40.9219
LAP3	-0.105696	7.33241	-11.5504	9.6637e-31	5.82673e-30	57.657
PHYHIP	0.10565	7.43263	9.75097	2.10194e-22	8.95764e-22	38.6279
FOSL2	0.105615	7.39242	10.0285	1.33603e-23	5.98757e-23	41.3559
C1D	-0.105492	7.5301	-8.7748	1.87782e-18	6.73442e-18	29.6346
PRKDC	-0.105461	7.45636	-9.44168	4.1499e-21	1.66548e-20	35.6771
TFAP2B	-0.105303	7.22342	-15.5595	3.3477e-54	3.92133e-53	111.376
ACTN1	-0.10529	7.30995	-11.7042	1.6193e-31	1.01398e-30	59.4301
RPLP2	0.105254	11.7945	13.8168	3.52444e-43	3.15012e-42	86.1163
MPHOSPH6	-0.105207	7.38588	-10.3759	3.81896e-25	1.84739e-24	44.8769
NFIB	0.10514	8.09707	6.4392	1.23437e-10	2.86633e-10	11.9348
ARPC4	-0.105024	7.49624	-9.08451	1.15804e-19	4.35263e-19	32.3863
PAICS	-0.105014	7.4911	-9.01028	2.27717e-19	8.47352e-19	31.7182
IL33	-0.104992	7.16648	-21.2132	1.51901e-98	3.76015e-97	213.159
FIS1	-0.104985	7.75945	-7.56348	4.13154e-14	1.17723e-13	19.7812
PPID	-0.104715	7.22793	-15.403	3.67841e-53	4.2152e-52	108.989
PPIC	-0.104688	7.30229	-12.0606	2.36106e-33	1.56999e-32	63.6281
MATN2	0.104674	7.58574	8.17943	3.05878e-16	9.82934e-16	24.6105
ATP5A1	-0.104575	8.52581	-6.50604	7.93901e-11	1.86262e-10	12.3662
LRRFIP1	0.104557	8.2631	6.29506	3.15075e-10	7.16717e-10	11.0194
SDHD	-0.104529	7.68831	-7.74589	1.00436e-14	2.96304e-14	21.1723
LYPLA1	-0.104473	7.45291	-9.45604	3.6207e-21	1.45494e-20	35.812
NDUFV3	-0.104471	7.3417	-11.1317	1.11374e-28	6.18019e-28	52.9468
ADH5	-0.104319	7.68927	-7.66837	1.83922e-14	5.35622e-14	20.5771
ZCCHC11	-0.10431	7.52078	-8.59813	8.82357e-18	3.06215e-17	28.1073
C6orf141	-0.104205	7.17415	-19.8986	4.4618e-87	9.06232e-86	186.82
EDN3	-0.104164	7.12835	-39.6409	0	0	741.413
AC090498.1	-0.104139	8.0192	-6.91357	4.90003e-12	1.23269e-11	15.0927
TMEM14A	-0.104106	7.30294	-12.0383	3.08665e-33	2.04176e-32	63.362
COBLL1	0.104097	7.35518	10.5257	7.94669e-26	3.95897e-25	46.4324
RPL29	0.10404	11.7794	14.0649	1.13447e-44	1.06191e-43	89.5345
TMEM126B	-0.104038	7.30552	-12.0594	2.39526e-33	1.59107e-32	63.6138
CCM2	0.103987	7.58632	8.08846	6.46113e-16	2.03804e-15	23.8737
ARF4	-0.103885	7.79324	-7.23036	5.02952e-13	1.34652e-12	17.3258
AIG1	-0.10386	7.26631	-13.2058	1.29436e-39	1.05564e-38	77.9534
TMA16	-0.103731	7.38136	-10.1656	3.33178e-24	1.54226e-23	42.7312
NDUFB10	-0.103674	8.0983	-6.76563	1.37219e-11	3.35737e-11	14.0838
TAF1D	-0.103663	8.08665	-6.45313	1.1263e-10	2.62211e-10	12.0243
ZNF593	-0.103597	7.48669	-9.15647	5.98157e-20	2.27659e-19	33.0392
SRD5A3	-0.10356	7.19501	-18.043	4.45428e-72	7.33162e-71	152.384
RP11-372M18.2	-0.103556	7.13386	-35.2066	7.88817e-262	6.02257e-260	588.582
ACTR6	-0.10355	7.2934	-12.1431	8.71194e-34	5.94269e-33	64.6183
RPN2	-0.103494	7.66422	-7.76626	8.55906e-15	2.53097e-14	21.3296
RANBP2	-0.10346	7.33647	-11.0346	3.2689e-28	1.77964e-27	51.8788
VPS25	-0.103428	7.32902	-11.4207	4.28226e-30	2.51033e-29	56.1796
PSMA2	-0.103379	7.8381	-7.21081	5.80462e-13	1.54814e-12	17.1851
BCL6	0.103304	7.27756	12.4544	1.91474e-35	1.40436e-34	68.4105
POLD2	-0.103301	7.39069	-10.129	4.83386e-24	2.21651e-23	42.3626
NOL8	-0.103182	7.30512	-11.7585	8.56311e-32	5.40482e-31	60.0626
DICER1	-0.103114	7.29465	-12.1309	1.00992e-33	6.86678e-33	64.4715
CBX4	0.103065	7.31722	11.3406	1.0651e-29	6.09164e-29	55.2755
PTPN2	-0.10298	7.42443	-9.65015	5.61464e-22	2.33311e-21	37.6557
CYBRD1	0.102897	7.56473	8.27926	1.33392e-16	4.36849e-16	25.4285
SNX2	-0.102886	7.57679	-8.21451	2.28767e-16	7.38886e-16	24.8968
EMC7	-0.102797	7.76726	-7.40643	1.36045e-13	3.768e-13	18.6099
RAB38	-0.102772	7.39805	-9.80393	1.24946e-22	5.37531e-22	39.1427
HN1	-0.102768	7.59752	-7.91864	2.55383e-15	7.78432e-15	22.5201
ZMYM2	-0.102732	7.35266	-10.5659	5.19727e-26	2.60769e-25	46.8533
SRFBP1	-0.102711	7.30687	-11.7469	9.81705e-32	6.18396e-31	59.9269
DKK3	0.102693	7.71545	7.16564	8.07158e-13	2.13479e-12	16.8615
SSR3	-0.102685	7.4238	-9.60935	8.33242e-22	3.44889e-21	37.2651
UQCRC1	-0.102684	7.88788	-6.99206	2.81328e-12	7.21772e-12	15.6366
KMT2C	-0.102613	7.48135	-8.74691	2.40214e-18	8.56633e-18	29.3914
RAB4A	0.102567	7.93629	6.76595	1.36911e-11	3.35112e-11	14.086
TXNDC9	-0.102537	7.38062	-10.2118	2.07819e-24	9.74793e-24	43.1987
MRPL34	-0.102516	7.63061	-7.96464	1.76496e-15	5.44259e-15	22.8839
PRDX6	-0.102443	8.2863	-6.45584	1.1064e-10	2.57766e-10	12.0417
SDHC	-0.102335	7.73496	-7.46522	8.73259e-14	2.4486e-13	19.0455
POLR2B	-0.10229	7.42338	-9.51161	2.13158e-21	8.69228e-21	36.336
ARL4C	0.102218	7.47601	8.65883	5.20284e-18	1.82459e-17	28.6286
RPS15A	-0.102136	11.8658	-13.7778	6.01184e-43	5.32825e-42	85.5852
VTI1B	-0.101993	7.38366	-10.1526	3.80268e-24	1.75383e-23	42.6002
LINC01133	-0.101921	7.49942	-8.37158	6.13865e-17	2.05064e-16	26.1937
IER3	0.101842	9.50793	5.67166	1.43806e-08	2.97518e-08	7.29815
RGL2	0.101798	7.41761	9.47907	2.90788e-21	1.17821e-20	36.0288
DCTPP1	-0.101723	7.39872	-10.0627	9.46285e-24	4.28023e-23	41.6974
EGR2	0.101667	7.41328	9.14401	6.709e-20	2.5458e-19	32.9258
ARMCX3	-0.101657	7.22691	-14.5858	6.89736e-48	7.00458e-47	96.9029
YIF1A	-0.101654	7.35878	-10.6838	1.48201e-26	7.6106e-26	48.097
SCP2	-0.10165	7.98576	-6.79204	1.14351e-11	2.80761e-11	14.2624
NUCKS1	0.101551	8.57971	6.22233	5.01699e-10	1.1254e-09	10.5654
TRAP1	-0.101537	7.28505	-12.401	3.71014e-35	2.67477e-34	67.7534
NPM3	-0.101488	7.34472	-10.7785	5.35792e-27	2.80373e-26	49.1056
NDUFAF3	-0.101404	7.38748	-9.96161	2.61346e-23	1.15411e-22	40.6915
LMAN1	-0.101357	7.62129	-7.81816	5.68381e-15	1.69898e-14	21.7325
COMMD1	-0.101269	7.43601	-9.33846	1.09996e-20	4.3134e-20	34.7131
KREMEN2	0.101124	7.41005	8.60899	8.03002e-18	2.79595e-17	28.2003
ARHGEF12	-0.101113	7.58783	-7.87437	3.63743e-15	1.10026e-14	22.1718
CLNS1A	-0.101085	7.72418	-7.39088	1.52882e-13	4.22693e-13	18.4952
ZC3H8	-0.101077	7.26199	-12.9416	4.02521e-38	3.1569e-37	74.5366
BLOC1S2	-0.101044	7.6379	-7.70769	1.3542e-14	3.96377e-14	20.8782
PSMD11	-0.101028	7.5897	-7.97851	1.57822e-15	4.87863e-15	22.994
MRPL55	-0.100989	7.4993	-8.6841	4.17159e-18	1.47272e-17	28.8466
MIF	-0.100837	7.80022	-7.02316	2.25416e-12	5.81147e-12	15.8539
ACADM	-0.100798	7.33737	-10.6815	1.51888e-26	7.79364e-26	48.0726
TJP2	0.100796	7.33322	10.6417	2.32381e-26	1.18471e-25	47.6511
NDUFA2	-0.100724	7.6683	-7.65224	2.08446e-14	6.05371e-14	20.454
SCPEP1	-0.100656	7.31983	-11.0723	2.15589e-28	1.1849e-27	52.2917
WDR33	-0.100647	7.53322	-8.32263	9.27296e-17	3.06375e-16	25.787
EML4	-0.100543	7.45228	-9.02531	1.98666e-19	7.41428e-19	31.8531
CRIPT	-0.100516	7.30454	-11.6944	1.81532e-31	1.1356e-30	59.3167
IMP4	-0.100376	7.40355	-9.69987	3.46293e-22	1.45908e-21	38.1339
NMU	-0.100325	7.16881	-20.5936	4.71433e-93	1.06695e-91	200.545
NASP	-0.100286	7.87722	-6.71801	1.90282e-11	4.62177e-11	13.7637
SSSCA1	-0.100276	7.36822	-10.2017	2.30396e-24	1.0791e-23	43.0965
MLF1	0.100162	7.35775	10.037	1.2265e-23	5.5045e-23	41.4406
NUDC	-0.100141	7.81542	-7.04608	1.91347e-12	4.96749e-12	16.0146
STOML2	-0.100122	7.65195	-7.70693	1.36226e-14	3.98551e-14	20.8724
TIPRL	-0.100102	7.4184	-9.43502	4.42063e-21	1.77189e-20	35.6146
POLR2G	-0.100066	7.46717	-8.86391	8.5051e-19	3.10287e-18	30.4166
PBX1	-0.100055	7.2346	-14.2205	1.27648e-45	1.22376e-44	91.7079
JAK1	-0.100038	7.75582	-7.067	1.64687e-12	4.29297e-12	16.1618
XRN1	-0.100023	7.35619	-10.2791	1.0401e-24	4.97066e-24	43.8843
MLF2	0.0999691	7.74542	7.12591	1.07691e-12	2.83287e-12	16.5785
SNAI2	0.0999133	8.003	6.01328	1.8566e-09	4.03335e-09	9.28958
DENR	-0.0999023	7.39261	-9.79827	1.32109e-22	5.66809e-22	39.0876
RASSF9	-0.099898	7.17503	-19.3803	9.54076e-83	1.85459e-81	176.877
TMEM123	-0.0998971	7.86096	-6.79235	1.14109e-11	2.80276e-11	14.2645
ZHX1	-0.0997595	7.44875	-8.89256	6.58213e-19	2.41383e-18	30.6698
SSR1	-0.0997327	7.42027	-9.30464	1.5104e-20	5.89735e-20	34.3996
CASP1	-0.0997242	7.34137	-10.6211	2.89184e-26	1.46957e-25	47.4343
PDHB	-0.099706	7.39457	-9.71647	2.94528e-22	1.24594e-21	38.2941
MRPS16	-0.0996377	7.36985	-10.1973	2.40957e-24	1.12606e-23	43.0521
TPT1	-0.0996327	12.1811	-13.313	3.14541e-40	2.59876e-39	79.3599
CTSC	-0.0995874	7.17318	-19.4491	2.57843e-83	5.07439e-82	178.182
TMCO1	-0.0995766	7.52375	-8.32404	9.16388e-17	3.02929e-16	25.7986
FXR1	-0.0995522	7.65844	-7.46961	8.44705e-14	2.37274e-13	19.0782
ADAMTS1	-0.0994404	7.63133	-6.76004	1.42604e-11	3.48105e-11	14.0461
WWTR1	-0.0994191	7.33015	-10.7455	7.64679e-27	3.97847e-26	48.7529
GRPEL1	-0.0993569	7.56315	-7.97374	1.64008e-15	5.06492e-15	22.9561
ZDHHC12	-0.099339	7.34753	-10.5393	6.88882e-26	3.44006e-25	46.574
GRN	0.0993221	8.15102	6.22999	4.77848e-10	1.07495e-09	10.6129
MRPL1	-0.0992905	7.34344	-10.4021	2.906e-25	1.41222e-24	45.1476
DESI2	-0.0992557	7.32388	-11.1156	1.33295e-28	7.38365e-28	52.7686
SLC20A2	-0.0992405	7.30233	-11.4117	4.74635e-30	2.77469e-29	56.0775
SARS	-0.099215	7.59433	-7.80436	6.33895e-15	1.88979e-14	21.6251
UGP2	0.0991326	7.74287	7.07826	1.51881e-12	3.96731e-12	16.2412
AKR7A2	-0.0990477	7.32049	-11.1638	7.78482e-29	4.33882e-28	53.3021
MBIP	0.0990415	7.71636	7.09412	1.3549e-12	3.54502e-12	16.3532
NAGK	-0.0990164	7.26876	-12.6054	2.9049e-36	2.16569e-35	70.2842
NOV	0.0989699	7.29153	11.0449	2.91959e-28	1.59358e-27	51.9909
LMNA	0.0989385	9.76159	6.49325	8.64163e-11	2.02298e-10	12.2833
PHIP	-0.0989167	7.46952	-8.46454	2.78617e-17	9.45687e-17	26.9728
GJB2	-0.0988806	7.1822	-16.8875	1.91167e-63	2.68014e-62	132.575
KLHL21	0.0988721	7.35259	10.0748	8.37792e-24	3.81126e-23	41.818
MRPS34	-0.0988218	7.79722	-6.96437	3.42398e-12	8.72097e-12	15.444
GTF2F1	-0.0987573	7.40133	-9.45611	3.61828e-21	1.45489e-20	35.8126
ZFAND5	-0.0986238	7.89013	-6.46364	1.05093e-10	2.44932e-10	12.092
PET100	-0.0984543	7.3662	-10.0653	9.22205e-24	4.17728e-23	41.7229
ZNHIT1	-0.0984087	7.71197	-7.24668	4.4612e-13	1.19689e-12	17.4435
NBL1	0.0984028	7.78371	6.86698	6.79278e-12	1.69339e-11	14.7726
GPATCH4	-0.0981651	7.36358	-9.96605	2.49983e-23	1.10625e-22	40.7355
NIP7	-0.0981637	7.3799	-9.80764	1.20467e-22	5.18967e-22	39.1789
OARD1	-0.0981562	7.39627	-9.47725	2.95884e-21	1.19657e-20	36.0116
PUS7L	-0.0980223	7.28511	-11.777	6.89013e-32	4.35756e-31	60.2784
YTHDF2	-0.0980001	7.88891	-6.5896	4.54423e-11	1.07894e-10	12.9118
DNAJC8	-0.0979319	7.81413	-6.70687	2.05339e-11	4.98367e-11	13.6892
CRCP	-0.0978201	7.30693	-11.1801	6.48855e-29	3.62592e-28	53.4828
ANKRD12	0.0977778	8.06612	6.07857	1.23941e-09	2.71301e-09	9.68337
CALM2	0.0977614	9.67082	6.7961	1.11186e-11	2.73414e-11	14.2899
YPEL5	0.0977116	7.78941	6.79902	1.08967e-11	2.6806e-11	14.3096
TMEM14C	-0.0977046	7.79755	-6.86431	6.9206e-12	1.72322e-11	14.7543
SETX	-0.0976315	7.34042	-10.3311	6.07665e-25	2.92168e-24	44.4167
RPL27A	-0.0975674	11.8097	-12.9336	4.46423e-38	3.47676e-37	74.4338
JUND	-0.0974916	7.67977	-7.05372	1.81149e-12	4.71433e-12	16.0683
TXN2	-0.097453	7.62066	-7.53863	4.99687e-14	1.41933e-13	19.5942
TCEA1	-0.0973338	7.93402	-6.45509	1.11186e-10	2.58945e-10	12.0369
CTD-3252C9.4	0.0971104	7.77497	6.21393	5.29235e-10	1.18549e-09	10.5132
OTUD1	0.0970725	7.28078	11.2685	2.40765e-29	1.36837e-28	54.4663
PDZK1IP1	-0.0970544	7.23792	-13.8619	1.89567e-43	1.71123e-42	86.7332
DYNLL1	-0.0970269	9.19087	-5.9236	3.21256e-09	6.88468e-09	8.7556
ZNF721	-0.0970246	7.35078	-10.0036	1.71579e-23	7.65161e-23	41.1082
CFDP1	-0.0969836	7.43192	-8.84801	9.80187e-19	3.55753e-18	30.2765
H2AFV	-0.0969693	7.63965	-7.26637	3.85864e-13	1.04008e-12	17.5859
NOM1	-0.096903	7.31026	-11.0686	2.24424e-28	1.23132e-27	52.2519
YTHDC1	-0.0968432	7.61815	-7.4071	1.35358e-13	3.75061e-13	18.6149
UPF2	-0.0968153	7.42941	-8.90963	5.64797e-19	2.07847e-18	30.8209
RER1	-0.096803	7.54417	-8.04075	9.53336e-16	2.97747e-15	23.4905
LMAN2	-0.0966581	7.58748	-7.75522	9.33447e-15	2.75641e-14	21.2443
PSMB9	-0.0965876	7.46264	-8.66735	4.82968e-18	1.69749e-17	28.702
SRP14	-0.0965226	9.23558	-6.82945	8.823e-12	2.18404e-11	14.5164
SPRR1B	-0.0965217	7.16789	-20.3018	1.60454e-90	3.47031e-89	194.73
MED10	-0.0965185	7.66314	-7.29625	3.09425e-13	8.40833e-13	17.8027
PHPT1	-0.0965042	7.80843	-6.7215	1.8578e-11	4.51415e-11	13.7872
UXT	-0.0964378	8.06203	-6.1892	6.19062e-10	1.3828e-09	10.3603
SNHG7	-0.0963708	7.78992	-6.66219	2.78363e-11	6.70208e-11	13.3914
BCHE	-0.096361	7.15786	-22.3727	3.12533e-109	9.08496e-108	237.71
HIST1H1C	-0.0962946	7.29142	-10.9646	7.06643e-28	3.80459e-27	51.1143
SFRP1	-0.096259	7.26816	-11.4363	3.58152e-30	2.10735e-29	56.3569
WAPL	-0.0961935	7.50351	-8.08747	6.51369e-16	2.05257e-15	23.8657
CAPRIN1	-0.0961542	7.41231	-9.11402	8.83742e-20	3.33747e-19	32.6535
HRAS	0.0961179	7.82931	6.56105	5.50277e-11	1.30165e-10	12.7246
SLC25A39	-0.0960461	7.38823	-9.458	3.55385e-21	1.42989e-20	35.8304
HIBADH	-0.0959466	7.26898	-12.2429	2.58901e-34	1.80689e-33	65.8235
ERGIC2	-0.0958511	7.50573	-8.16337	3.49248e-16	1.11721e-15	24.4798
ITGA6	-0.0958317	7.71857	-6.81683	9.63103e-12	2.37571e-11	14.4306
MRPL28	-0.0958128	7.3337	-10.5095	9.42529e-26	4.6699e-25	46.2633
CYBA	-0.095657	7.2125	-15.0226	1.13471e-50	1.23128e-49	103.283
IFNAR1	-0.0956407	7.36984	-9.60112	9.02146e-22	3.72922e-21	37.1865
DNMT1	-0.0955808	7.27554	-11.8114	4.59913e-32	2.92911e-31	60.6797
CTTNBP2NL	-0.095578	7.32505	-10.4704	1.42202e-25	7.00179e-25	45.8558
APH1A	0.0954655	7.71515	7.00674	2.53407e-12	6.51721e-12	15.7391
TRAPPC6A	-0.0954566	7.54801	-7.77863	7.76495e-15	2.3026e-14	21.4255
RND3	-0.0953757	8.43242	-5.24054	1.62086e-07	3.1201e-07	4.95064
BHLHE40	0.0953727	7.37726	9.2939	1.67017e-20	6.48918e-20	34.3002
AES	0.0953063	7.78457	6.65535	2.91575e-11	7.01219e-11	13.346
MDM4	-0.0952776	7.35668	-9.54689	1.52031e-21	6.23169e-21	36.6703
BTG2	0.0952717	8.71921	4.84008	1.30966e-06	2.36718e-06	2.93567
ZBED5	-0.0952715	7.35989	-9.62783	6.96956e-22	2.89045e-21	37.4418
HOOK2	-0.0952492	7.47599	-8.33899	8.08112e-17	2.68678e-16	25.9226
HOXC13	0.0951761	7.25071	12.4393	2.30715e-35	1.68244e-34	68.2253
PHF11	-0.0951068	7.2968	-11.1502	9.06273e-29	5.04219e-28	53.1513
DUT	-0.0950552	7.84514	-6.42159	1.38563e-10	3.21286e-10	11.8218
NAMPT	-0.0950433	7.50699	-7.9869	1.47479e-15	4.56335e-15	23.0607
UBTD1	0.0950181	7.27025	11.8353	3.46613e-32	2.22542e-31	60.9605
HES1	-0.0949283	8.29688	-4.74139	2.14039e-06	3.81322e-06	2.46361
EPHA2	0.094822	7.39199	9.04376	1.67972e-19	6.27617e-19	32.0189
UBA52	-0.0946849	10.4461	-8.79632	1.55192e-18	5.58462e-18	29.8228
YPEL3	0.0946195	7.36128	9.59044	1.00007e-21	4.12056e-21	37.0846
EIF2AK2	-0.0946153	7.32583	-10.0488	1.08883e-23	4.90051e-23	41.5584
MRPS36	-0.0946059	7.48398	-8.08887	6.43931e-16	2.03217e-15	23.877
DNAJC15	-0.0945835	7.51692	-7.9882	1.45944e-15	4.51805e-15	23.071
DDX10	-0.0944066	7.25295	-12.5707	4.48905e-36	3.33495e-35	69.8517
CNPY2	-0.0943846	7.45808	-8.53172	1.56622e-17	5.36493e-17	27.5411
MRPS25	-0.094362	7.26602	-12.1365	9.4359e-34	6.42269e-33	64.539
NMRAL1	-0.0943289	7.37619	-9.48463	2.75788e-21	1.11815e-20	36.0812
TMEM9B	-0.0943261	7.55617	-7.72337	1.19805e-14	3.5181e-14	20.9988
SMARCC1	-0.0942375	7.4467	-8.435	3.58442e-17	1.2095e-16	26.7243
RBM17	-0.0941953	7.70681	-6.88456	6.00662e-12	1.50154e-11	14.8931
NDUFA10	-0.0941678	7.72879	-6.79345	1.13245e-11	2.7826e-11	14.2719
EMB	-0.0941586	7.26515	-11.8097	4.68698e-32	2.98207e-31	60.6609
SF3A3	-0.0941246	7.38729	-9.29859	1.59849e-20	6.22213e-20	34.3436
PSMD2	-0.0940908	7.52144	-7.90123	2.93576e-15	8.92275e-15	22.3828
SOCS2	-0.0940736	7.15772	-21.9855	1.32674e-105	3.62396e-104	229.375
ETHE1	-0.0940557	7.31207	-10.6839	1.48025e-26	7.60773e-26	48.0981
COMMD8	-0.0940519	7.34826	-9.85837	7.29978e-23	3.1684e-22	39.6747
DDX27	-0.094021	7.36264	-9.61287	8.05445e-22	3.33602e-21	37.2987
ECHDC2	-0.0940106	7.40934	-8.87924	7.41583e-19	2.71016e-18	30.552
CRIM1	0.0940079	7.26575	11.6211	4.26268e-31	2.62769e-30	58.4694
RNH1	-0.0939016	8.03973	-6.11972	9.58708e-10	2.11463e-09	9.93372
STAG2	-0.0938884	7.51139	-7.89993	2.96624e-15	9.01107e-15	22.3727
YES1	-0.0938118	7.35128	-9.69885	3.49749e-22	1.47266e-21	38.1241
FXYD5	-0.0937861	7.36579	-9.47174	3.11821e-21	1.25941e-20	35.9597
CYB5R3	0.0937403	7.6731	6.97972	3.07093e-12	7.85648e-12	15.5507
MRPL22	-0.0935939	7.49174	-8.17378	3.20499e-16	1.02888e-15	24.5645
MRE11A	-0.0934883	7.2763	-11.3917	5.95799e-30	3.46702e-29	55.8519
SPAG7	-0.0934793	7.58361	-7.41156	1.30897e-13	3.63336e-13	18.6478
CPA4	-0.0933127	7.18273	-17.3109	1.51859e-66	2.2804e-65	139.688
NXF1	0.0932993	7.56261	7.42442	1.18827e-13	3.31138e-13	18.7428
ISOC2	-0.0932719	7.43422	-8.60487	8.32255e-18	2.89462e-17	28.1649
CASP6	-0.0929929	7.26817	-11.6344	3.65359e-31	2.25881e-30	58.6224
ARAP2	-0.0927901	7.29576	-10.8009	4.20612e-27	2.21013e-26	49.3455
VCP	-0.0926599	7.6942	-6.81828	9.53511e-12	2.35387e-11	14.4404
ZNF667-AS1	-0.0926548	7.24705	-12.8628	1.10917e-37	8.57173e-37	73.5292
DDX50	-0.0925028	7.34696	-9.67542	4.39306e-22	1.83633e-21	37.8985
H2AFJ	-0.0924642	7.78723	-6.37382	1.89292e-10	4.35247e-10	11.517
CNBP	0.0923935	8.86111	5.99636	2.06024e-09	4.46655e-09	9.1882
ADAM15	0.0923767	7.39358	8.86405	8.49481e-19	3.1009e-18	30.4178
NENF	0.0923412	7.99387	6.10538	1.04865e-09	2.309e-09	9.84629
BAP1	0.0922752	7.35033	9.54556	1.53986e-21	6.30774e-21	36.6576
TCHP	-0.0922637	7.21042	-14.474	3.45372e-47	3.45754e-46	95.2998
ZCCHC6	-0.092216	7.31987	-10.1375	4.43567e-24	2.03687e-23	42.4477
CAPNS2	-0.0921476	8.03455	-5.7347	9.94025e-09	2.08167e-08	7.65694
TNFRSF1A	-0.0921465	7.73998	-6.615	3.83026e-11	9.14213e-11	13.079
AGGF1	-0.0921295	7.34613	-9.65975	5.1154e-22	2.12985e-21	37.7479
MRPL17	-0.0921223	7.3512	-9.72547	2.69742e-22	1.14338e-21	38.3811
CDCA7	-0.092121	7.19829	-15.2137	6.48318e-52	7.15748e-51	106.132
DGUOK	-0.0920468	7.59489	-7.28174	3.44489e-13	9.3212e-13	17.6973
SMIM15	-0.0919614	7.46557	-8.16715	3.38534e-16	1.08512e-15	24.5105
BDKRB1	-0.0919154	7.31759	-9.40718	5.75501e-21	2.29512e-20	35.3537
LTN1	-0.0918887	7.31634	-10.1567	3.64825e-24	1.68751e-23	42.6413
ATF6	-0.0918837	7.31195	-10.3277	6.29771e-25	3.02338e-24	44.3813
CDKN1C	0.0918645	7.25341	11.8341	3.51473e-32	2.25433e-31	60.9467
PFDN4	-0.0917669	7.50364	-7.71567	1.27241e-14	3.73298e-14	20.9395
DERL2	-0.0917493	7.33928	-9.86189	7.0497e-23	3.06196e-22	39.7092
SDHB	-0.0916447	7.45899	-8.27646	1.36551e-16	4.46504e-16	25.4054
CCDC107	-0.0916316	7.29392	-10.8343	2.92937e-27	1.55083e-26	49.7042
SUMO1	-0.0916061	8.36597	-5.89657	3.7841e-09	8.07402e-09	8.59622
NSRP1	-0.0915437	7.65284	-6.64494	3.12881e-11	7.51601e-11	13.277
FYTTD1	-0.0915146	7.44539	-8.26113	1.55206e-16	5.06198e-16	25.2792
BDH2	-0.0913846	7.33069	-9.90791	4.46477e-23	1.95395e-22	40.1613
IRF1	0.091337	8.01096	5.38996	7.14457e-08	1.41e-07	5.74333
NAA38	-0.0913344	7.58748	-7.26215	3.9806e-13	1.07158e-12	17.5554
SERTAD4	0.0912734	7.48934	7.49791	6.81516e-14	1.92458e-13	19.2892
HOXC9	0.0912594	7.22722	12.9643	3.0065e-38	2.36967e-37	74.8267
TMEM261	-0.0910116	7.4467	-8.2911	1.20804e-16	3.96855e-16	25.5262
NCOA3	-0.0910077	7.31007	-10.2365	1.61247e-24	7.60851e-24	43.45
NDUFA8	-0.0909362	7.49732	-7.96603	1.74522e-15	5.38437e-15	22.8949
MED30	0.0908573	7.62276	7.10659	1.23836e-12	3.2441e-12	16.4415
ERP44	-0.0908026	7.4189	-8.52786	1.61907e-17	5.54296e-17	27.5083
KLF3	-0.0907636	7.84366	-5.9685	2.4437e-09	5.27623e-09	9.02195
HINT2	-0.0907334	7.45971	-8.12171	4.92038e-16	1.56293e-15	24.1421
TMX2	-0.0906627	7.32716	-10.0739	8.45065e-24	3.84159e-23	41.8094
LMO1	0.090484	7.31892	9.58872	1.01679e-21	4.18675e-21	37.0682
CDV3	0.0904678	7.36298	9.22086	3.29762e-20	1.26802e-19	33.6277
LNPEP	0.0904555	7.42812	8.23495	1.93025e-16	6.2696e-16	25.0642
HOPX	0.0904142	9.85662	6.12308	9.3873e-10	2.07201e-09	9.95425
TSPYL2	0.0902765	7.39235	8.60246	8.49805e-18	2.95242e-17	28.1443
LSM6	-0.090276	7.44794	-8.25526	1.62994e-16	5.30779e-16	25.2309
USP47	-0.0901877	7.46011	-7.91284	2.67542e-15	8.15102e-15	22.4743
EIF4EBP1	-0.0900448	7.22451	-13.3655	1.56718e-40	1.30502e-39	80.0526
KIF2A	-0.0899218	7.26394	-11.3853	6.41192e-30	3.72774e-29	55.779
NDUFA9	-0.0899126	7.43944	-8.35672	6.95896e-17	2.31978e-16	26.07
EFNA4	0.0898749	7.38599	8.7515	2.30695e-18	8.23613e-18	29.4314
ARPC1B	-0.0898484	7.45611	-8.07633	7.13458e-16	2.23932e-15	23.776
CDK6	0.089688	7.412	8.30711	1.05635e-16	3.48108e-16	25.6585
PEX13	-0.0896709	7.29541	-10.5108	9.30624e-26	4.61453e-25	46.2759
MIA3	-0.0896499	7.35631	-9.16892	5.33273e-20	2.03575e-19	33.1527
GOSR1	-0.0896203	7.39599	-8.737	2.62131e-18	9.34264e-18	29.3052
TMEM160	-0.08949	7.42613	-8.47509	2.54608e-17	8.65584e-17	27.0617
GNL2	-0.0894667	7.36646	-9.09807	1.02291e-19	3.85157e-19	32.5089
PON2	-0.0894285	7.20648	-14.33	2.70298e-46	2.63926e-45	93.2525
C6orf203	-0.0893704	7.21583	-13.8585	1.98404e-43	1.78846e-42	86.6879
MRPS22	-0.0893471	7.3279	-9.88227	5.76001e-23	2.51385e-22	39.9092
FRG1	-0.0893225	7.48821	-7.62395	2.59452e-14	7.49756e-14	20.2387
ELF1	-0.0892754	7.64658	-6.68116	2.44672e-11	5.90887e-11	13.5176
PCNT	-0.0891897	7.22322	-13.1748	1.94317e-39	1.57466e-38	77.5495
SAR1B	-0.089159	7.25908	-11.6646	2.57098e-31	1.59416e-30	58.9712
FAM214B	0.0891589	7.2848	10.5644	5.28216e-26	2.64609e-25	46.8372
ZNHIT3	-0.0891193	7.48175	-7.83387	5.01876e-15	1.50302e-14	21.855
COPZ1	-0.0889648	7.48154	-7.78514	7.37666e-15	2.1895e-14	21.4759
CD55	-0.0889499	7.74273	-5.96148	2.55087e-09	5.50199e-09	8.98015
EHMT1	-0.0888869	7.27106	-11.1744	6.91934e-29	3.86325e-28	53.419
MIRLET7BHG	0.0888694	7.25685	11.4082	4.93575e-30	2.8801e-29	56.0387
RBM6	-0.0888244	7.3196	-9.71484	2.99254e-22	1.26509e-21	38.2784
DDX52	-0.0887965	7.31898	-9.69746	3.54517e-22	1.49076e-21	38.1107
MYC	0.0887737	9.21157	4.29027	1.79477e-05	2.99223e-05	0.42932
FHL2	0.0887633	7.69884	6.36253	2.0371e-10	4.68059e-10	11.4453
PPP4R2	-0.0886586	7.52668	-7.36808	1.81329e-13	4.97869e-13	18.3276
PHF5A	-0.0886311	7.41707	-8.33328	8.47896e-17	2.81021e-16	25.8752
UPF3B	-0.0886068	7.30739	-10.022	1.42579e-23	6.3808e-23	41.2915
NUDT5	-0.0885878	7.40538	-8.51354	1.83119e-17	6.25567e-17	27.3868
TRIM28	0.0885651	7.31473	9.98889	1.98883e-23	8.83814e-23	40.9619
MOB2	0.0885292	7.58697	6.98057	3.05242e-12	7.81226e-12	15.5567
KRIT1	-0.0884549	7.33886	-9.43283	4.51357e-21	1.80571e-20	35.594
PCYOX1	-0.0884494	7.43757	-8.08203	6.80984e-16	2.1427e-15	23.8219
LYRM4	-0.0884265	7.39119	-8.55687	1.26094e-17	4.34506e-17	27.755
RAD21	-0.0884231	7.56464	-7.07137	1.59595e-12	4.1671e-12	16.1926
NUCB1	-0.0883791	7.46241	-7.91927	2.54104e-15	7.74908e-15	22.525
ORMDL2	-0.0883072	7.29029	-10.6001	3.61815e-26	1.8255e-25	47.2122
RASAL2	0.0882912	7.26154	11.1153	1.33649e-28	7.39682e-28	52.766
RRP7A	-0.0882579	7.27406	-11.0566	2.56371e-28	1.40296e-27	52.1199
TUFT1	0.0881308	7.52664	7.17903	7.32158e-13	1.94373e-12	16.9572
DCUN1D5	-0.0881278	7.33312	-9.67576	4.37869e-22	1.83154e-21	37.9017
TIA1	-0.088095	7.27787	-10.6962	1.29745e-26	6.67905e-26	48.2288
SIKE1	-0.0879801	7.29143	-10.3903	3.28659e-25	1.59351e-24	45.0257
EIF2AK1	-0.0879755	7.43434	-8.03952	9.62906e-16	3.00588e-15	23.4806
MTERF2	-0.0879179	7.21268	-13.5887	7.86814e-42	6.76532e-41	83.0275
COPS5	-0.0878086	7.45498	-7.92747	2.37944e-15	7.27026e-15	22.5897
BNIP3	0.087806	7.4808	7.49403	7.0191e-14	1.97865e-13	19.2602
TIMMDC1	-0.0877287	7.41652	-8.28179	1.30595e-16	4.28353e-16	25.4494
SFPQ	-0.087684	8.11779	-5.49597	3.94357e-08	7.91087e-08	6.31918
MYL12A	-0.0876739	8.88108	-5.48673	4.15502e-08	8.31922e-08	6.26855
CHCHD1	-0.087599	7.3562	-9.15475	6.0771e-20	2.31156e-19	33.0235
ZBED2	-0.0875756	7.15375	-20.7037	5.11571e-94	1.17033e-92	202.76
LAMA5	0.0875739	7.35962	8.95332	3.81241e-19	1.41117e-18	31.2092
NOP14	-0.0874953	7.26998	-11.0591	2.49444e-28	1.36623e-27	52.147
CKMT1B	-0.0874185	7.26489	-11.1808	6.44397e-29	3.60419e-28	53.4896
NEMF	-0.0873941	7.43467	-7.8897	3.21889e-15	9.76454e-15	22.2922
MAGOH	-0.0873556	7.70874	-6.46698	1.02806e-10	2.39779e-10	12.1135
LINC01420	-0.0872913	7.49083	-7.56503	4.08273e-14	1.16437e-13	19.7929
C7orf73	-0.0872907	7.6036	-6.84144	8.11732e-12	2.01407e-11	14.5981
ADIRF	0.0872754	7.6043	6.14006	8.43867e-10	1.86522e-09	10.0581
SDAD1	-0.0872532	7.39459	-8.43581	3.55987e-17	1.20186e-16	26.7311
ZNF131	-0.0872501	7.43408	-7.9628	1.79127e-15	5.52106e-15	22.8693
TXNL1	-0.0872496	7.71535	-6.38091	1.80751e-10	4.16063e-10	11.5621
CYP3A5	-0.0872041	7.2571	-11.2954	1.77658e-29	1.01425e-28	54.7679
CD82	-0.0870923	7.57076	-6.89203	5.70041e-12	1.42611e-11	14.9444
TRIM56	-0.0870879	7.26368	-10.9541	7.92456e-28	4.26298e-27	51.0006
PMF1	-0.0870829	7.56677	-6.9544	3.67432e-12	9.32859e-12	15.3749
FAM96B	-0.0870051	7.54132	-7.23028	5.03223e-13	1.34667e-12	17.3252
RPA2	-0.0869612	7.37963	-8.66004	5.14838e-18	1.8065e-17	28.6389
LBR	-0.0868985	7.24119	-11.8752	2.16135e-32	1.39903e-31	61.4294
CBX1	-0.0868423	7.45806	-7.65587	2.02656e-14	5.88827e-14	20.4817
RPS2	-0.086763	12.8758	-12.3718	5.32257e-35	3.8069e-34	67.3948
CALM1	0.0867256	9.51186	5.56495	2.66327e-08	5.42325e-08	6.69991
EIF3G	0.0866917	8.25857	5.47649	4.40208e-08	8.79168e-08	6.21255
SMARCAD1	-0.0866681	7.43274	-7.83215	5.08763e-15	1.52293e-14	21.8416
CERS3	-0.0865683	7.20717	-13.9132	9.33369e-44	8.51045e-43	87.438
ASH1L	-0.0865596	7.77722	-5.9901	2.14091e-09	4.6351e-09	9.15078
PCBP1	-0.0865468	8.14127	-5.49844	3.88888e-08	7.80857e-08	6.33272
TCEAL8	-0.0864579	7.55803	-6.92096	4.65198e-12	1.17262e-11	15.1436
CEP350	-0.0863827	7.44599	-7.68867	1.57063e-14	4.58456e-14	20.7324
NET1	-0.0863799	7.46735	-7.4679	8.55723e-14	2.40156e-13	19.0655
CCNI	-0.0863606	9.01817	-5.49987	3.85748e-08	7.75043e-08	6.34059
GATB	-0.0863106	7.20605	-13.8077	3.98937e-43	3.55565e-42	85.9931
GNB4	0.0862005	7.45927	7.56751	4.00589e-14	1.14297e-13	19.8116
PPCS	-0.0861607	7.58694	-6.79016	1.15853e-11	2.84337e-11	14.2496
DUSP7	0.0860609	7.33629	9.0237	2.01602e-19	7.51945e-19	31.8386
CDH13	0.0859764	7.58321	6.62764	3.51718e-11	8.42023e-11	13.1625
ZDHHC4	-0.0859742	7.23387	-12.4402	2.28162e-35	1.66574e-34	68.2364
IAH1	-0.085972	7.33973	-9.05911	1.46046e-19	5.47955e-19	32.1571
BNIP3L	0.0859688	7.56203	6.85721	7.27206e-12	1.8086e-11	14.7058
TUBGCP2	-0.0859046	7.32588	-9.35691	9.24769e-21	3.64671e-20	34.8847
ZNF431	-0.0858323	7.22689	-12.4733	1.51249e-35	1.1145e-34	68.6448
PSMD14	-0.0858198	7.4512	-7.7408	1.04524e-14	3.07792e-14	21.133
TM4SF1	-0.0858093	7.17403	-15.7397	2.05787e-55	2.47922e-54	114.153
TOMM22	-0.0857569	7.80716	-6.0349	1.62479e-09	3.54068e-09	9.41952
EIF2S3	-0.0855369	7.70101	-6.1756	6.7466e-10	1.50328e-09	10.2764
COX14	-0.0854667	7.60639	-6.67933	2.47755e-11	5.98104e-11	13.5054
RNF168	-0.0854156	7.46795	-7.33559	2.31057e-13	6.31123e-13	18.0895
PNP	-0.0854054	7.39677	-8.1183	5.06014e-16	1.60491e-15	24.1145
STMN1	0.0854039	7.95136	5.16675	2.40991e-07	4.58331e-07	4.56734
IDH3B	-0.08538	7.48449	-7.43707	1.08023e-13	3.0156e-13	18.8365
TERF2IP	0.0853665	8.05121	5.47891	4.34247e-08	8.68083e-08	6.22577
KRTCAP2	-0.0853286	7.30682	-9.8625	7.00767e-23	3.04579e-22	39.7151
FAM134B	0.0852561	7.80254	5.55554	2.81058e-08	5.70671e-08	6.64768
RIOK2	-0.0852261	7.28579	-10.1706	3.16428e-24	1.46579e-23	42.7822
PAIP2	-0.0851831	7.58217	-6.71582	1.93149e-11	4.68961e-11	13.7491
ACTL6A	-0.085174	7.36571	-8.66684	4.8515e-18	1.70421e-17	28.6976
APOA1BP	-0.0851392	7.39401	-8.38385	5.53336e-17	1.85332e-16	26.2961
TIMM17A	-0.0850839	7.47209	-7.49545	6.94339e-14	1.95905e-13	19.2709
MRPS12	-0.0850452	7.50418	-7.34229	2.19816e-13	6.01456e-13	18.1385
EXOC6B	-0.0850187	7.23962	-11.7822	6.48669e-32	4.11061e-31	60.3383
MT-CO1	-0.085017	12.9452	-13.825	3.14911e-43	2.81863e-42	86.2283
PRPF6	-0.0848212	7.45434	-7.63799	2.32759e-14	6.74747e-14	20.3455
LARP7	-0.0848	7.55648	-6.68147	2.44166e-11	5.8989e-11	13.5197
FKBP8	0.0847752	7.7463	6.11193	1.00659e-09	2.21946e-09	9.8862
SLC6A8	0.084751	7.26517	10.7966	4.40683e-27	2.31176e-26	49.2993
GTF2H1	-0.0847168	7.39226	-8.18357	2.95581e-16	9.50328e-16	24.6442
FAM133B	-0.0846977	7.63865	-6.25716	4.0177e-10	9.0767e-10	10.7821
RPS6	0.0846151	13.1098	13.6253	4.79399e-42	4.1389e-41	83.5202
MRPL23	0.0845738	7.67276	6.22384	4.96912e-10	1.11546e-09	10.5747
ECI2	-0.0845629	7.27721	-10.405	2.82093e-25	1.37193e-24	45.177
COMMD7	-0.0845612	7.32578	-9.34818	1.00392e-20	3.94655e-20	34.8035
CHMP2B	-0.0845588	7.66785	-6.25896	3.97163e-10	8.97903e-10	10.7934
TWISTNB	-0.0845271	7.48752	-7.25694	4.13667e-13	1.11218e-12	17.5176
GART	-0.0845139	7.23054	-12.1964	4.56008e-34	3.15817e-33	65.2612
LRPPRC	-0.0844582	7.30169	-9.74479	2.23304e-22	9.50356e-22	38.5681
TRIP12	-0.0844581	7.29938	-9.86848	6.60429e-23	2.87638e-22	39.7738
TCERG1	-0.0843884	7.32809	-9.16033	5.77245e-20	2.19964e-19	33.0744
MGST3	-0.0843284	8.30799	-5.35671	8.58957e-08	1.68312e-07	5.56497
CASP8AP2	-0.0843249	7.32241	-9.1258	7.93192e-20	2.99908e-19	32.7603
NCBP2	-0.0842695	7.37391	-8.47614	2.52314e-17	8.58248e-17	27.0706
RALGAPA1	-0.0841647	7.29292	-9.85259	7.72971e-23	3.35271e-22	39.618
YIPF4	-0.0841093	7.3295	-9.14812	6.45986e-20	2.45273e-19	32.9632
HDAC2	-0.0840852	7.51168	-7.06951	1.61743e-12	4.21969e-12	16.1795
ILF3-AS1	0.0840683	7.31183	9.29618	1.63482e-20	6.35573e-20	34.3214
DDX42	-0.0840423	7.36932	-8.4453	3.2835e-17	1.11033e-16	26.8108
TUBB2A	0.0839745	8.39899	4.77058	1.85275e-06	3.32133e-06	2.60222
MSH6	-0.0839449	7.41522	-7.85704	4.17541e-15	1.25878e-14	22.0361
CD47	-0.0838631	7.62198	-6.34293	2.3133e-10	5.29602e-10	11.3211
ANKLE2	-0.0838323	7.3796	-8.27915	1.33509e-16	4.37008e-16	25.4276
WDR1	-0.0838322	7.48361	-7.26886	3.78865e-13	1.02208e-12	17.6039
BCCIP	-0.0838314	7.36135	-8.61206	7.81847e-18	2.72528e-17	28.2266
ALG5	-0.0837279	7.39035	-8.31346	1.00154e-16	3.30387e-16	25.711
TRIM47	-0.0837162	7.37439	-8.20113	2.55596e-16	8.23443e-16	24.7875
CLPX	-0.0836922	7.28656	-10.0279	1.34361e-23	6.01729e-23	41.3503
NOL11	-0.0836624	7.33859	-8.93426	4.52657e-19	1.67064e-18	31.0396
BMS1	-0.083568	7.31102	-9.41472	5.35848e-21	2.13968e-20	35.4243
MRPS18B	-0.0835414	7.55858	-6.75638	1.46243e-11	3.56851e-11	14.0215
NAA10	-0.0835321	7.38713	-8.25795	1.59374e-16	5.19524e-16	25.2531
ZNF655	-0.0835011	7.41951	-7.74423	1.01751e-14	3.00045e-14	21.1595
SMCO4	0.083501	7.29514	9.70759	3.21188e-22	1.35601e-21	38.2084
CHCHD5	-0.0834798	7.35501	-8.76416	2.06286e-18	7.38549e-18	29.5418
ALKBH2	-0.083385	7.3986	-8.01169	1.20682e-15	3.75252e-15	23.2582
SMC1A	-0.0833448	7.40484	-7.92282	2.46987e-15	7.5393e-15	22.553
CPNE1	-0.0833192	7.42221	-7.71434	1.2857e-14	3.77024e-14	20.9293
LDLR	-0.0832751	7.38218	-7.96932	1.69963e-15	5.24624e-15	22.921
SUPT4H1	-0.0832456	7.59511	-6.60532	4.08839e-11	9.74357e-11	13.0152
MT-CO2	0.0831978	12.0075	12.0048	4.61107e-33	3.0343e-32	62.9634
TMEM141	-0.0831619	7.46221	-7.45068	9.74735e-14	2.72711e-13	18.9375
MYCBP2	-0.0831536	7.5571	-6.62654	3.54336e-11	8.4797e-11	13.1552
SERPINF1	-0.0830998	7.25142	-10.6656	1.8011e-26	9.22681e-26	47.9037
CAPN1	0.0830715	7.78092	5.83246	5.56427e-09	1.17969e-08	8.22108
CHURC1	-0.0830345	7.67601	-6.09781	1.0994e-09	2.41571e-09	9.80021
FNDC3A	-0.0830235	7.22629	-12.192	4.81182e-34	3.32524e-33	65.2078
CDC26	-0.0829963	7.50325	-7.06938	1.619e-12	4.22205e-12	16.1785
HSPB11	-0.0829894	7.56648	-6.62809	3.50658e-11	8.39804e-11	13.1654
KATNBL1	-0.0828061	7.50354	-7.01289	2.42548e-12	6.24552e-12	15.7821
RPL3	0.0827973	12.9649	13.1326	3.37449e-39	2.72063e-38	77.0008
MTIF3	-0.0826994	7.41807	-7.64156	2.26424e-14	6.56682e-14	20.3726
INADL	-0.082687	7.36985	-8.21417	2.29404e-16	7.40189e-16	24.894
CH17-360D5.2	0.0826093	7.36236	8.29132	1.20591e-16	3.9636e-16	25.528
CLK4	-0.0825074	7.34291	-8.66927	4.74955e-18	1.67025e-17	28.7185
UTP14A	-0.082468	7.22196	-12.4026	3.63759e-35	2.62544e-34	67.773
DHX29	-0.0824416	7.49817	-6.93848	4.11148e-12	1.03968e-11	15.2647
CSNK1E	0.0823661	7.32257	8.95722	3.68065e-19	1.3632e-18	31.2439
PTGER4	0.0822724	7.25814	10.2267	1.78284e-24	8.38744e-24	43.3505
CDK4	-0.0822505	7.42485	-7.7715	8.21317e-15	2.43096e-14	21.3702
ITGAV	0.0821967	7.43213	7.44589	1.01065e-13	2.82635e-13	18.9019
ARMC10	-0.0821801	7.45382	-7.42952	1.14345e-13	3.18789e-13	18.7806
CISD2	-0.0821339	7.38352	-8.11578	5.16576e-16	1.63759e-15	24.0941
PIK3R1	0.0821332	7.52033	6.51786	7.3398e-11	1.72588e-10	12.4429
GNA11	0.082103	7.26153	10.3983	3.0234e-25	1.46814e-24	45.1084
CRBN	-0.082102	7.50156	-6.9243	4.54376e-12	1.14625e-11	15.1667
IQGAP1	-0.0821012	7.74835	-5.80939	6.38617e-09	1.34897e-08	8.08708
UTP6	-0.0820515	7.23756	-11.518	1.40307e-30	8.35642e-30	57.2869
CD2AP	-0.0820341	7.30504	-9.34647	1.02026e-20	4.0058e-20	34.7875
KDELR2	-0.0819839	7.66623	-6.16163	7.36802e-10	1.63771e-09	10.1905
SELT	-0.0819673	7.64642	-6.2982	3.0878e-10	7.0285e-10	11.0391
RBM7	-0.0819411	7.44343	-7.40951	1.32929e-13	3.68815e-13	18.6326
DYNLT3	-0.0819201	7.19538	-14.0252	1.97461e-44	1.83477e-43	88.9831
COPB2	-0.0819143	7.33975	-8.68437	4.16168e-18	1.47004e-17	28.8489
ZG16B	-0.0818506	7.26227	-10.8645	2.10935e-27	1.12045e-26	50.0298
RBPJ	-0.0818265	7.61745	-6.2576	4.00648e-10	9.05458e-10	10.7849
GCC2	-0.0817622	7.36931	-8.06861	7.5981e-16	2.38362e-15	23.714
WWP1	0.0817001	7.38579	7.94132	2.12911e-15	6.53057e-15	22.6991
CCDC25	-0.0816892	7.38116	-8.07976	6.93743e-16	2.1796e-15	23.8036
RPL9	0.0816812	12.2226	12.1984	4.4519e-34	3.08847e-33	65.2851
CCAR1	-0.081668	7.53499	-6.62297	3.62988e-11	8.67692e-11	13.1316
FAM111A	-0.0816135	7.23867	-11.3435	1.0311e-29	5.90252e-29	55.3077
NIPBL	-0.0815683	7.55471	-6.52013	7.22983e-11	1.70065e-10	12.4577
TMEM256	-0.0815662	7.36919	-8.33823	8.1326e-17	2.70248e-16	25.9164
PSMB7	-0.081555	8.09017	-5.30964	1.11274e-07	2.16102e-07	5.31444
AIDA	-0.0815385	7.33435	-8.71788	3.10153e-18	1.10171e-17	29.1392
TSC22D2	-0.081462	7.35209	-8.33526	8.3388e-17	2.76665e-16	25.8917
TMEM43	0.0814328	7.63633	6.15627	7.62101e-10	1.69039e-09	10.1575
ZNF22	-0.0814011	7.2978	-9.38727	6.94619e-21	2.75629e-20	35.1677
HMGCR	-0.0813762	7.21293	-12.5239	8.05253e-36	5.95436e-35	69.2711
MKNK2	0.0813685	7.35036	8.46287	2.8262e-17	9.57735e-17	26.9587
MED11	-0.0813405	7.31919	-9.13758	7.11755e-20	2.6976e-19	32.8673
VPS13C	-0.0812616	7.28354	-9.70345	3.34392e-22	1.40988e-21	38.1685
TSC22D4	0.0812477	7.32178	8.93858	4.3538e-19	1.60781e-18	31.078
C1QTNF9B-AS1	0.0812139	7.33069	8.46784	2.70885e-17	9.19934e-17	27.0006
NUPL2	-0.0812121	7.23327	-11.5482	9.91309e-31	5.97141e-30	57.6317
MRPS7	-0.0811845	7.45436	-7.31218	2.74957e-13	7.49421e-13	17.9187
SLMAP	-0.0811838	7.48608	-6.95114	3.75998e-12	9.54226e-12	15.3523
PPAN	-0.0811642	7.24689	-11.1336	1.09062e-28	6.05718e-28	52.9676
MGME1	-0.081155	7.52792	-6.61971	3.71048e-11	8.86291e-11	13.1101
RSRC1	-0.0810794	7.37765	-7.92966	2.33799e-15	7.14705e-15	22.607
RPP25L	-0.0810119	7.23943	-11.3742	7.27028e-30	4.20363e-29	55.6544
ZNF280D	-0.0809957	7.26573	-10.2602	1.26406e-24	6.00476e-24	43.6911
SCUBE2	0.0809775	7.24371	10.5779	4.57857e-26	2.30456e-25	46.9789
ITGB3BP	-0.0809685	7.29782	-9.34953	9.91265e-21	3.89922e-20	34.816
KRTCAP3	-0.0809091	7.3446	-8.60527	8.29328e-18	2.88603e-17	28.1684
DTWD1	-0.0808943	7.30978	-9.06214	1.42066e-19	5.33338e-19	32.1844
SNRPA1	-0.0808902	7.40688	-7.73414	1.10121e-14	3.23822e-14	21.0817
MCM3	-0.0808604	7.27391	-10.0623	9.50179e-24	4.29478e-23	41.6933
FKBP2	-0.0808513	7.76922	-5.64255	1.70313e-08	3.50756e-08	7.13386
PSMD12	-0.0808337	7.59422	-6.2822	3.42219e-10	7.759e-10	10.9387
ELP2	-0.0808223	7.35882	-8.28163	1.30768e-16	4.28699e-16	25.4481
UBE2D2	-0.0807988	7.8916	-5.49692	3.92242e-08	7.87093e-08	6.3244
PRDX4	-0.0807923	7.40281	-7.88037	3.4676e-15	1.05039e-14	22.2189
HSPA2	-0.0807528	8.40369	-4.63911	3.52624e-06	6.18482e-06	1.98459
ANXA11	0.0806502	7.59003	6.34679	2.25623e-10	5.17097e-10	11.3455
DVL2	0.0806406	7.28495	9.6004	9.0847e-22	3.75292e-21	37.1796
RTF1	-0.0805968	7.97022	-5.30967	1.11257e-07	2.16102e-07	5.31458
RPS24	-0.0805941	12.0806	-11.8976	1.65617e-32	1.07532e-31	61.6938
RPS8	-0.0805824	12.4126	-11.3593	8.61116e-30	4.95181e-29	55.4864
BRD8	-0.0805196	7.228	-11.7284	1.21926e-31	7.66512e-31	59.7118
MANF	-0.0804347	7.46113	-7.04971	1.86437e-12	4.84401e-12	16.0401
CYP20A1	-0.080427	7.32672	-8.63162	6.59609e-18	2.303e-17	28.3944
LPP	-0.0804172	7.46213	-7.00889	2.49559e-12	6.42084e-12	15.7541
PPP3CA	0.08038	7.62632	5.80751	6.45821e-09	1.36328e-08	8.07618
TRMT13	-0.0802486	7.19281	-13.8975	1.15901e-43	1.05375e-42	87.2226
SMARCA1	-0.080245	7.23375	-11.1998	5.20836e-29	2.92342e-28	53.7008
ANAPC13	-0.0802282	7.41124	-7.57413	3.8075e-14	1.08685e-13	19.8615
DIS3	-0.080207	7.34231	-8.38046	5.69433e-17	1.90623e-16	26.2678
HSPA4L	-0.0801936	7.22376	-11.5939	5.84235e-31	3.58403e-30	58.1565
CLOCK	-0.0801693	7.22604	-11.6934	1.83625e-31	1.14756e-30	59.3053
C5orf24	-0.080166	7.28231	-9.72763	2.64108e-22	1.12025e-21	38.402
TSFM	-0.0801152	7.30764	-9.29852	1.59955e-20	6.22245e-20	34.3429
GPT2	0.0800949	7.32011	8.63308	6.51236e-18	2.27502e-17	28.407
KRT2	0.0800858	7.36554	7.94416	2.08106e-15	6.39247e-15	22.7216
MSH3	-0.0800094	7.22803	-11.468	2.49155e-30	1.47011e-29	56.7171
ARL6IP4	-0.0799951	8.19101	-5.09914	3.4499e-07	6.47571e-07	4.22094
CHTOP	-0.0799861	7.43918	-7.31822	2.62898e-13	7.1686e-13	17.9628
CAMK1D	0.0798901	7.21467	12.0312	3.36158e-33	2.219e-32	63.2773
LMO4	-0.0798858	8.07402	-4.89005	1.01765e-06	1.85046e-06	3.17836
RBM39	-0.0798226	8.55682	-4.89154	1.00997e-06	1.83702e-06	3.18566
RPL7	-0.07982	12.7719	-12.7485	4.76461e-37	3.63775e-36	72.0806
TTC19	-0.0798092	7.43093	-7.33623	2.29955e-13	6.28656e-13	18.0942
TMEM126A	-0.0797978	7.31875	-8.94843	3.98407e-19	1.47299e-18	31.1656
PPP2R5E	-0.0797563	7.40612	-7.56433	4.10479e-14	1.17013e-13	19.7876
CHID1	-0.0797534	7.28693	-9.66708	4.76404e-22	1.98878e-21	37.8183
RNF13	-0.0797531	7.5765	-6.30941	2.87273e-10	6.55073e-10	11.1096
DCTN6	-0.0797365	7.50289	-6.82318	9.21624e-12	2.27871e-11	14.4737
PHAX	-0.0796643	7.4618	-7.03516	2.06892e-12	5.35132e-12	15.938
VAPA	0.0795384	8.61282	4.99483	5.94918e-07	1.10137e-06	3.69539
LINC01315	0.0795166	7.52305	6.61369	3.86431e-11	9.21992e-11	13.0704
RALGDS	0.0792827	7.40901	7.39837	1.44528e-13	3.99944e-13	18.5505
EMC6	-0.0792753	7.4992	-6.87806	6.28623e-12	1.5702e-11	14.8485
ATOX1	-0.0792653	7.30206	-9.30238	1.54282e-20	6.01281e-20	34.3786
EIF4E	-0.0792522	7.61133	-6.0797	1.23077e-09	2.69688e-09	9.69019
TAX1BP3	0.0792335	8.39517	4.77588	1.80468e-06	3.23699e-06	2.62748
IARS	-0.0791723	7.22043	-12.0313	3.356e-33	2.21762e-32	63.2789
CIB1	-0.0790141	7.49936	-6.67776	2.50413e-11	6.0429e-11	13.4949
ATP5J2	-0.0789534	8.03762	-5.2095	1.91645e-07	3.67016e-07	4.78871
ZNF518A	-0.0789238	7.24117	-10.7747	5.58213e-27	2.91624e-26	49.0649
CMC2	0.0788986	7.45201	6.94283	3.98734e-12	1.0099e-11	15.2947
ERP29	-0.0788459	8.08833	-5.03795	4.75548e-07	8.86077e-07	3.9113
PCM1	-0.0788404	7.66121	-5.83882	5.35645e-09	1.13677e-08	8.25811
CTNNA1	-0.0787029	7.59162	-6.18299	6.43853e-10	1.43615e-09	10.322
CYSTM1	-0.0786632	7.31105	-8.50137	2.03284e-17	6.93331e-17	27.2838
FOSL1	0.0786545	7.28312	9.05453	1.52278e-19	5.70322e-19	32.1158
TRAPPC1	-0.0786173	7.58198	-6.28593	3.34128e-10	7.58913e-10	10.9621
REST	0.0785769	7.93752	5.07379	3.94229e-07	7.38465e-07	4.0922
AFMID	-0.0785613	7.31258	-8.80945	1.38131e-18	4.97916e-18	29.9378
BUD31	-0.078555	7.74684	-5.63055	1.82573e-08	3.75395e-08	7.06637
MLEC	-0.0785381	7.43622	-7.21423	5.66108e-13	1.51113e-12	17.2096
CD109	-0.0785318	7.26667	-9.89313	5.17128e-23	2.26003e-22	40.0159
CDC123	-0.0784136	7.55808	-6.40134	1.58201e-10	3.65216e-10	11.6923
PLEKHB2	-0.0783556	7.44197	-6.97796	3.10948e-12	7.9519e-12	15.5385
NGEF	0.0783419	7.28247	9.4345	4.4428e-21	1.77965e-20	35.6096
RPS28	-0.0782807	11.294	-8.82862	1.16489e-18	4.21341e-18	30.106
ZFAND6	-0.0782784	7.44022	-7.07016	1.60995e-12	4.20191e-12	16.184
CARD16	-0.0782687	7.23938	-10.866	2.07425e-27	1.10273e-26	50.0465
PDLIM5	-0.078252	7.37352	-7.72214	1.20963e-14	3.55044e-14	20.9893
PHLDA2	-0.078213	7.68646	-4.93179	8.22779e-07	1.50431e-06	3.383
VIMP	-0.0781923	7.60365	-6.01723	1.81199e-09	3.93914e-09	9.31327
BTN3A2	-0.0781343	7.25174	-10.6008	3.59107e-26	1.81472e-25	47.2197
LYRM2	-0.0781319	7.2871	-9.30168	1.55286e-20	6.04823e-20	34.3722
NDUFA5	-0.0780628	7.81761	-5.47757	4.37553e-08	8.74415e-08	6.21842
FAIM	-0.0780422	7.22184	-11.5909	6.05199e-31	3.70545e-30	58.1215
PDS5A	-0.0779386	7.294	-9.24295	2.68588e-20	1.0353e-19	33.8306
TPM2	-0.0779144	7.15639	-18.052	3.80509e-72	6.29579e-71	152.542
NDUFS1	-0.0778977	7.29567	-9.11328	8.89779e-20	3.35627e-19	32.6467
SF3B2	-0.0778624	7.96375	-5.15516	2.56364e-07	4.86691e-07	4.50761
RIOK1	-0.0778169	7.28781	-9.38352	7.19684e-21	2.85218e-20	35.1326
GGA2	0.0778001	7.41972	7.22075	5.39661e-13	1.44297e-12	17.2566
KIAA1551	-0.0777923	7.2886	-9.17483	5.04926e-20	1.9287e-19	33.2066
APIP	-0.0777221	7.21474	-11.8054	4.93426e-32	3.13625e-31	60.6099
GNAI1	0.0776834	7.68228	5.66903	1.46024e-08	3.0191e-08	7.28329
FAM215B	-0.0776579	7.21801	-11.9549	8.37147e-33	5.46907e-32	62.3712
ANXA5	-0.0776197	7.61039	-5.95347	2.67873e-09	5.76795e-09	8.93253
AK2	-0.0775967	7.43797	-7.12731	1.06611e-12	2.80678e-12	16.5884
EZR	0.0775966	8.84533	4.61246	4.00937e-06	7.00314e-06	1.86152
MCEE	-0.077574	7.2395	-10.7428	7.86848e-27	4.08041e-26	48.7246
MDH2	-0.0775638	7.94061	-5.20787	1.93328e-07	3.70016e-07	4.78025
ZNF90	-0.0775509	7.30802	-8.83438	1.10669e-18	4.0052e-18	30.1566
TRIP11	-0.0775297	7.4361	-6.95792	3.58382e-12	9.11343e-12	15.3993
SREK1IP1	-0.077529	7.43402	-7.0826	1.47217e-12	3.84865e-12	16.2718
C11orf73	-0.0774765	7.41952	-7.2984	3.0453e-13	8.27888e-13	17.8184
CTDSPL	0.0774644	7.37535	7.70992	1.33079e-14	3.89885e-14	20.8954
RBBP7	-0.0773822	7.50774	-6.53395	6.59423e-11	1.55402e-10	12.5477
KLK10	-0.0773504	7.31321	-8.66961	4.73513e-18	1.6661e-17	28.7215
ITGA2	-0.0772798	7.84473	-5.14347	2.72816e-07	5.16379e-07	4.44754
DNM1L	-0.0771904	7.28611	-9.21597	3.45079e-20	1.32451e-19	33.5829
RPAP2	-0.0771742	7.27894	-9.34034	1.08069e-20	4.24046e-20	34.7306
FAM134A	0.0771482	7.32434	8.2983	1.13738e-16	3.74613e-16	25.5856
C1GALT1	-0.0771387	7.30793	-8.71903	3.07046e-18	1.09128e-17	29.1491
RANBP6	-0.0771257	7.23614	-10.7545	6.93608e-27	3.61463e-26	48.8496
ENOSF1	-0.0771239	7.24594	-10.518	8.62204e-26	4.28532e-25	46.3516
SRSF8	-0.0771161	7.45187	-6.90999	5.02511e-12	1.26316e-11	15.068
TRIM44	-0.0770382	7.3337	-8.21631	2.25364e-16	7.28639e-16	24.9116
IRAK4	-0.0770184	7.25239	-10.2369	1.60522e-24	7.57993e-24	43.4544
SRRT	-0.0769503	7.34951	-8.0559	8.42734e-16	2.63984e-15	23.6119
RAE1	-0.07695	7.26526	-9.96813	2.44856e-23	1.08432e-22	40.756
[truncated: 3,061 more rows]

## Sheet: foreskin_basal2
	logFC	AveExpr	t	P.Value	adj.P.Val	B
RPS4Y1	2.19754	9.0101	135.285	0	0	5518.48
DCN	1.65932	9.06697	60.8437	0	0	1601.05
FABP5	1.58725	8.79918	58.2245	0	0	1481.15
S100A9	-1.49019	7.51155	-70.8932	0	0	2084.49
CCL27	-1.47131	7.78377	-66.7717	0	0	1882.48
MT1X	-1.39295	8.27401	-55.1215	0	0	1343.07
S100A8	-1.31216	7.42551	-75.5382	0	0	2318.79
IGFBP5	1.26562	8.23236	46.138	0	0	969.752
FABP7	1.23401	7.98817	55.0532	0	0	1340.17
HLA-B	-1.22447	9.62314	-58.3118	0	0	1485.34
TMSB4X	-1.10081	10.7846	-50.2398	0	0	1135.02
XIST	-1.07385	7.26561	-102.246	0	0	3735.33
LGALS7B	-1.06623	8.22895	-46.2693	0	0	975.035
MT2A	-1.04227	9.16183	-38.0027	2.98613e-298	3.57039e-296	672.557
KRT15	1.03692	12.4601	41.8016	0	0	805.998
GSTM3	1.03605	8.39311	48.7137	0	0	1072.48
IL1R2	0.983675	8.00193	44.865	0	0	920.626
SULT1E1	0.964689	7.86385	45.2447	0	0	935.219
ERRFI1	0.957462	8.55813	33.6306	7.22427e-237	6.35836e-235	531.386
SERPINB2	0.946803	8.40286	32.8097	5.02349e-226	4.08126e-224	506.454
GNAS	0.927076	8.49475	40.9663	0	0	775.941
KRT13	0.920792	7.7159	39.0947	0	0	709.931
HLA-C	-0.918566	8.83211	-41.4643	0	0	793.882
EMP1	0.880291	9.14148	37.4525	3.2031e-290	3.62466e-288	654.087
HLA-A	-0.842019	9.31564	-39.717	0	0	731.659
HSPA1B	-0.839917	7.93165	-37.1582	5.9523e-286	6.5034e-284	644.269
CYR61	0.83318	9.33843	26.6034	1.72006e-151	8.07409e-150	335.096
RND3	0.820184	8.66702	34.2067	1.24614e-244	1.16129e-242	549.238
KRT18	0.815241	7.70625	41.554	0	0	797.133
TKT	0.808985	8.35449	38.6524	6.71072e-308	9.04805e-306	694.749
DST	0.800006	10.8707	38.0609	3.94177e-299	4.80365e-297	674.58
NFKBIA	-0.797472	10.3358	-29.34	1.04964e-182	5.9389e-181	406.85
CCDC3	-0.794867	7.47783	-48.1974	0	0	1051.62
KRT19	0.773391	7.59283	29.6018	7.91016e-186	4.68474e-184	414.029
KRT5	-0.772651	12.0795	-43.5152	0	0	869.452
EDN3	0.762722	7.57812	40.0491	0	0	743.328
APOE	-0.749084	7.64513	-37.5383	1.80486e-291	2.11804e-289	656.96
DUSP1	-0.743821	10.114	-24.7264	1.20237e-131	4.76214e-130	289.49
CCL2	0.739462	8.59997	19.6852	6.60253e-85	1.5612e-83	182.128
MT1E	-0.733531	7.91744	-34.1142	2.2182e-243	2.03721e-241	546.363
TMEM45A	-0.730488	7.63233	-40.4051	0	0	755.919
NEAT1	0.720492	10.7845	33.2281	1.51716e-231	1.26503e-229	519.147
NCL	0.719396	9.77918	38.6424	9.45119e-308	1.24775e-305	694.407
SYNE2	0.718651	9.13442	34.379	5.75753e-247	5.44559e-245	554.609
EDN1	0.715557	8.29982	26.0393	2.15777e-145	9.56208e-144	321.08
AREG	0.710158	8.13725	20.6002	1.15324e-92	3.10981e-91	199.94
ADAMTS1	0.707264	7.89782	28.8868	2.33243e-177	1.2633e-175	394.558
TBX3	0.700391	7.61018	39.9421	0	0	739.56
HMGN3	0.69518	8.34067	33.2251	1.66169e-231	1.36755e-229	519.056
LIMA1	0.693706	8.99743	32.1985	4.05364e-218	3.13267e-216	488.272
S100A6	-0.677285	8.71761	-24.2492	8.24391e-127	3.10962e-125	278.377
PITX2	0.671279	7.5072	41.1218	0	0	781.528
HNRNPA2B1	0.669641	9.58306	37.5006	6.37902e-291	7.34979e-289	655.699
HSPD1	0.665394	8.69851	31.4295	2.54321e-208	1.85245e-206	465.744
FGFBP1	-0.663735	7.6554	-30.3991	1.66904e-195	1.10174e-193	436.275
IFI27	-0.659238	7.18848	-49.3684	0	0	1099.13
MEG3	0.65851	7.52829	30.7753	3.91422e-200	2.75605e-198	446.92
CALD1	0.657017	8.3155	29.4758	2.45632e-184	1.42805e-182	410.599
NPM1	0.650146	10.7897	47.8481	0	0	1037.59
NDUFA4L2	-0.644995	7.50331	-34.0336	2.70845e-242	2.45192e-240	543.864
TGFBI	-0.644658	7.83927	-30.7206	1.81647e-199	1.26494e-197	445.387
MT-ND2	-0.640556	11.8559	-57.3427	0	0	1441.68
ETFA	0.640172	7.99233	32.4852	8.01514e-222	6.42936e-220	496.789
KRT14	-0.639343	14.0958	-36.3652	1.50164e-274	1.55998e-272	618.045
PLK2	0.63684	8.39395	24.5446	8.48179e-130	3.27738e-128	285.242
STMN1	0.634114	8.31263	26.1285	2.33881e-146	1.05865e-144	323.298
LY6E	0.633673	8.33059	29.6481	2.12443e-186	1.27005e-184	415.342
EHF	0.632371	8.26039	30.5016	9.12891e-197	6.15425e-195	439.176
ANXA1	0.628493	10.4649	29.7587	9.97408e-188	6.07748e-186	418.396
ITGB1	0.628315	8.49089	29.6837	7.95555e-187	4.80136e-185	416.323
CXCL14	-0.627442	11.7547	-24.4095	2.00443e-128	7.69822e-127	282.086
EIF4A2	0.624122	9.36346	32.4393	3.15222e-221	2.49695e-219	495.422
HSP90AB1	0.623944	10.9576	43.5907	0	0	872.284
SERBP1	0.618979	9.34896	33.5538	7.26478e-236	6.22121e-234	529.081
HNRNPU	0.614447	8.6372	30.1238	3.80389e-192	2.41053e-190	428.555
IFI27L2	-0.612776	7.48542	-38.2649	3.82857e-302	4.75718e-300	681.509
DDX5	0.612012	9.96266	29.8037	2.85934e-188	1.75919e-186	419.643
TPPP3	-0.609998	7.62671	-28.2706	3.36492e-170	1.73362e-168	378.1
CRIP2	-0.609783	7.19617	-55.93	0	0	1378.76
LDHB	0.603912	7.80052	31.5849	2.76338e-210	2.06018e-208	470.26
GATA3	-0.601678	7.71618	-31.4432	1.70582e-208	1.25695e-206	466.143
DNAJA1	0.597176	9.24475	24.303	2.34154e-127	8.88522e-126	279.633
TAGLN2	-0.596093	8.23988	-28.7209	2.01056e-175	1.07974e-173	390.108
RORA	0.58961	8.08438	28.1253	1.5644e-168	7.93089e-167	374.267
CCND2	0.586445	7.9144	29.5881	1.1129e-185	6.53004e-184	413.688
FAM60A	0.5854	8.02671	29.1507	1.78851e-180	9.94193e-179	401.72
AMD1	0.584194	8.5446	25.782	1.17518e-142	5.03183e-141	314.792
NUFIP2	0.578566	7.89611	28.6238	2.72657e-174	1.43985e-172	387.505
TOMM7	-0.578547	9.02078	-30.2027	4.16621e-193	2.6668e-191	430.763
GPX4	-0.577668	8.04476	-27.9239	3.12615e-166	1.57226e-164	368.978
HSPA1A	-0.574502	9.88969	-17.8079	5.0432e-70	9.26342e-69	147.969
ID1	-0.570479	8.45465	-20.0417	6.8513e-88	1.72288e-86	188.979
CEBPD	-0.570135	8.14803	-24.9087	1.59361e-133	6.5153e-132	293.805
CLEC2B	-0.567728	7.94101	-26.2433	1.36106e-147	6.25003e-146	326.136
RPL37	-0.567318	10.9565	-47.5697	0	0	1026.45
SLPI	-0.562305	7.27829	-36.809	6.39241e-281	6.86588e-279	632.698
HERPUD1	0.560401	8.42257	24.3338	1.146e-127	4.37481e-126	280.346
TIMP3	0.55985	7.54833	31.056	1.2332e-203	8.78068e-202	454.97
FAM213A	0.554453	8.75869	23.6516	7.07894e-121	2.53442e-119	264.743
NCOA7	0.552211	7.82488	26.6916	1.82452e-152	8.62833e-151	337.336
LPAR6	0.550304	7.71045	29.1744	9.39475e-181	5.26854e-179	402.363
RPS26	-0.526436	9.18053	-28.6067	4.30806e-174	2.25621e-172	387.049
ZFP36	-0.525128	9.91997	-17.9292	6.06643e-71	1.14074e-69	150.079
MPZL2	0.52496	7.76053	27.8144	5.50929e-165	2.74901e-163	366.114
DNAJB1	0.520552	10.2652	20.5296	4.68e-92	1.2461e-90	198.543
SOX4	0.512113	8.05961	21.3538	2.65698e-99	7.58435e-98	215.183
HSP90B1	0.51022	8.46625	22.4606	1.92181e-109	6.15076e-108	238.476
NTRK2	-0.509464	7.1373	-54.0513	0	0	1296.52
GPNMB	0.508352	9.13931	23.8979	2.61833e-123	9.48134e-122	270.331
MALAT1	-0.504688	15.0138	-34.616	3.54501e-250	3.45611e-248	561.992
IGFBP6	0.499513	7.44399	24.0445	9.23428e-125	3.40219e-123	273.669
S100A7	-0.498739	7.14835	-43.3893	0	0	864.727
SF3B1	0.494394	8.34954	24.1442	9.19985e-126	3.42938e-124	275.97
H2AFZ	0.492079	9.32898	19.0782	6.05353e-80	1.29599e-78	170.736
TACSTD2	0.489633	9.40564	16.5527	7.40732e-61	1.15616e-59	126.94
DDX3Y	0.48536	7.41972	32.4268	4.58036e-221	3.58343e-219	495.049
AHNAK2	-0.482118	8.1673	-22.1019	4.18119e-106	1.29883e-104	230.809
HSPA5	0.479765	8.67378	19.9488	4.11826e-87	1.01943e-85	187.19
EIF4B	0.477556	8.63465	23.5441	8.00799e-120	2.78828e-118	262.323
NGFRAP1	0.477202	7.84033	24.1597	6.4378e-126	2.41398e-124	276.326
ITGA2	0.474731	8.01676	23.2344	8.24237e-117	2.80817e-115	255.401
CKB	-0.471139	7.74202	-23.3593	5.07653e-118	1.73892e-116	258.182
RPS21	-0.47048	9.85379	-29.1251	3.59877e-180	1.98308e-178	401.022
FOSB	0.469272	8.96253	20.0945	2.43329e-88	6.14333e-87	190.011
HNRNPA3	0.468685	8.79742	23.1674	3.65421e-116	1.22522e-114	253.915
HNRNPA1	0.467902	10.8263	34.5271	5.55648e-249	5.33506e-247	559.244
UBR4	-0.467749	7.39818	-29.4626	3.52527e-184	2.03088e-182	410.238
JMJD1C	0.466267	7.84708	22.7789	1.90783e-112	6.23191e-111	245.375
TPM4	0.464514	8.17986	20.637	5.48706e-93	1.48596e-91	200.681
HNRNPDL	0.464501	9.14886	22.3907	8.66912e-109	2.74681e-107	236.973
MEIS2	0.464057	7.61388	25.9942	6.44763e-145	2.81784e-143	319.987
LAPTM4A	0.463237	9.06138	24.5735	4.28431e-130	1.68632e-128	285.924
MT-ND1	-0.460109	11.3736	-39.143	0	0	711.661
S100A14	0.458133	9.69157	19.8342	3.75894e-86	9.19707e-85	184.986
OSTC	0.457536	7.9259	24.0366	1.09328e-124	4.00468e-123	273.5
KLK11	0.455089	7.94655	21.9026	2.84741e-104	8.63352e-103	226.598
IGF2	0.454007	7.35814	25.9807	9.00982e-145	3.91063e-143	319.653
LMO4	0.453837	8.18928	21.024	2.26418e-96	6.32075e-95	208.453
ARGLU1	0.451402	8.17413	22.3301	3.18615e-108	1.00451e-106	235.674
VMP1	0.449979	7.88363	21.4417	4.32811e-100	1.25813e-98	216.993
DDX17	0.449068	8.18375	22.4295	3.75426e-109	1.19551e-107	237.808
ZFP36L2	-0.449007	9.28235	-19.5087	1.88176e-83	4.28947e-82	178.788
RAC3	0.445883	7.49701	26.5531	5.9539e-151	2.754e-149	333.857
SPTSSA	0.445626	8.35191	20.7039	1.43912e-93	3.93089e-92	202.016
RPS2	0.444451	13.1803	52.6602	0	0	1236.73
YBX1	0.443657	10.4518	30.6601	1.01792e-198	7.01149e-197	443.666
CRIP1	-0.440631	7.22489	-36.228	1.24125e-272	1.26868e-270	613.636
SMC5	0.438362	7.74646	23.5869	3.05294e-120	1.08081e-118	263.285
ZNF217	0.433461	7.68965	20.9483	1.04937e-95	2.91661e-94	206.924
GPBP1	0.432714	8.2639	21.4174	7.15424e-100	2.07016e-98	216.492
SDC4	-0.432241	7.33213	-29.8279	1.46092e-188	9.0763e-187	420.314
GADD45B	-0.430817	9.27241	-14.1357	5.32796e-45	5.97581e-44	90.5954
TSC22D3	-0.430442	7.96632	-19.9117	8.4302e-87	2.07868e-85	186.476
RAN	0.42933	8.91472	20.8179	1.46045e-94	4.02387e-93	204.298
MCL1	0.429121	8.53472	19.1407	1.89118e-80	4.10425e-79	171.896
SERPINB5	0.428481	8.54058	19.0847	5.3526e-80	1.15372e-78	170.859
EIF3E	0.426083	10.0717	26.8509	3.25295e-154	1.54992e-152	341.356
CCND1	-0.424721	7.59068	-22.5268	4.59292e-110	1.47743e-108	239.904
TIPARP	0.424504	8.0086	19.4451	6.26946e-83	1.40885e-81	177.588
RGCC	-0.423638	7.17874	-36.111	5.60957e-271	5.64252e-269	609.829
B2M	-0.421812	12.1323	-30.3161	1.71526e-194	1.10914e-192	433.948
MARCH7	0.415784	7.66484	23.5776	3.76522e-120	1.31824e-118	263.076
RPLP2	-0.414927	11.6743	-43.2881	0	0	860.951
ARHGAP5	0.41408	7.86904	21.6856	2.71229e-102	8.10744e-101	222.053
HNRNPC	0.412217	9.03716	21.1524	1.65395e-97	4.63765e-96	211.063
TXNRD1	0.411641	7.4624	24.9605	4.65737e-134	1.91648e-132	295.032
WFDC5	-0.410912	7.21494	-33.9664	2.17894e-241	1.94478e-239	541.781
MT-ATP6	0.408252	12.3499	41.0924	0	0	780.47
EIF3A	0.406658	8.49496	19.6125	2.61855e-84	6.01224e-83	180.754
FOS	0.404268	11.2674	12.3507	7.92039e-35	6.73711e-34	67.3134
RPL30	-0.404062	11.6418	-41.8581	0	0	808.185
RPL38	-0.40322	10.0851	-26.5562	5.5051e-151	2.56513e-149	333.935
SOD1	0.401846	9.17246	21.4837	1.81462e-100	5.32373e-99	217.86
DEGS1	0.401166	9.02196	19.6145	2.52376e-84	5.83689e-83	180.791
SPARC	0.399869	7.86652	20.1117	1.74166e-88	4.4325e-87	190.345
TYMP	-0.398321	7.38889	-24.0565	6.92877e-125	2.5677e-123	273.955
SFRP1	0.397953	7.56738	21.9011	2.93804e-104	8.86588e-103	226.567
EGLN3	-0.39599	7.1796	-35.6805	6.40016e-265	6.33715e-263	595.899
SLC38A2	0.39528	8.88458	18.2596	1.7649e-73	3.43073e-72	155.899
HADHA	0.394167	8.13875	19.7362	2.46754e-85	5.90067e-84	183.109
ZFAND5	0.393316	8.00042	18.6449	1.72477e-76	3.50317e-75	162.807
RSL1D1	0.392425	8.93019	19.7882	9.09822e-86	2.19222e-84	184.104
ATP1A1	0.392292	8.56568	18.3429	3.98716e-74	7.87123e-73	157.382
PFN1	-0.39102	8.92744	-18.8587	3.47552e-78	7.17406e-77	166.699
SEPP1	0.390945	8.28721	17.7842	7.56788e-70	1.38207e-68	147.564
PDCD4	0.390575	8.03227	19.2657	1.83137e-81	4.05784e-80	174.224
MT-ND4	0.389062	12.4202	41.3209	0	0	788.699
HNRNPM	0.387998	8.31516	18.9904	3.07425e-79	6.47226e-78	169.117
ACSL3	0.387096	7.51906	23.6411	8.96445e-121	3.19144e-119	264.508
SPAG9	0.386781	7.8693	18.5464	1.02812e-75	2.06176e-74	161.028
HNRNPD	0.386125	8.14324	19.2278	3.72728e-81	8.22988e-80	173.515
G3BP2	0.385782	7.83914	19.6197	2.28403e-84	5.3018e-83	180.891
TYRP1	0.385703	7.37041	26.2092	3.16914e-147	1.44481e-145	325.293
ITGA6	0.385057	7.82129	19.666	9.44076e-85	2.19949e-83	181.771
LARS	0.384942	7.65043	21.5764	2.64341e-101	7.82769e-100	219.782
SLC38A1	0.384305	7.54109	23.0008	1.4592e-114	4.81613e-113	250.237
SERP1	0.383975	8.44471	18.5842	5.18493e-76	1.04308e-74	161.71
PNN	0.382951	8.21912	18.3066	7.63956e-74	1.4896e-72	156.734
DNAJB4	0.382598	7.72356	19.0186	1.82374e-79	3.85235e-78	169.637
FTL	0.38253	10.6821	21.5583	3.85343e-101	1.13577e-99	219.406
RPS3	0.382519	12.5428	44.3433	0	0	900.714
ADD3	0.382332	7.47458	23.6551	6.53239e-121	2.35203e-119	264.823
COMT	0.380983	8.13456	18.7116	5.1194e-77	1.04651e-75	164.018
PLP2	-0.380249	8.91664	-18.8166	7.52688e-78	1.54863e-76	165.929
CANX	0.379031	7.93929	19.4871	2.83629e-83	6.41914e-82	178.379
GLTSCR2	-0.376966	9.72494	-22.0334	1.79335e-105	5.49008e-104	229.356
ATRX	0.376833	8.07964	18.372	2.36784e-74	4.68906e-73	157.901
CRYAB	-0.374748	7.63297	-18.0072	1.53738e-71	2.92565e-70	151.447
PHF3	0.373742	7.89492	19.1497	1.59799e-80	3.47989e-79	172.064
GOLGB1	0.373417	8.13006	17.86	2.02203e-70	3.75765e-69	148.879
VAV3	0.373247	7.75901	19.6131	2.58927e-84	5.96662e-83	180.766
TBCC	0.37226	7.8657	18.9131	1.27732e-78	2.6539e-77	167.697
RSL24D1	0.372079	8.65417	18.5871	4.92359e-76	9.93656e-75	161.761
HIST1H1E	0.369871	7.52521	21.1887	7.88421e-98	2.22054e-96	211.802
PDIA6	0.368392	7.96805	18.5394	1.16615e-75	2.3312e-74	160.902
BEX4	0.368225	7.51124	22.2442	2.00822e-107	6.26901e-106	233.838
S100A10	-0.367749	9.95885	-19.0792	5.93166e-80	1.2742e-78	170.757
CCDC6	0.367706	7.6886	20.4419	2.65184e-91	7.00196e-90	196.814
TXNDC17	0.367524	8.25687	17.5989	1.86454e-68	3.30968e-67	144.371
FNBP4	0.367497	7.77382	19.6831	6.8213e-85	1.60694e-83	182.096
YWHAQ	0.366848	8.25522	18.0853	3.88364e-72	7.43524e-71	152.818
RBBP8	0.366113	7.74284	18.954	6.01195e-79	1.25735e-77	168.448
ARL4C	0.364883	7.61894	20.1184	1.5262e-88	3.89982e-87	190.476
EIF1AY	0.364582	7.32696	27.1445	1.84362e-157	8.91832e-156	348.818
GNB4	-0.36403	7.18245	-33.5548	7.04388e-236	6.11467e-234	529.112
PHGDH	0.364023	7.95976	18.4747	3.745e-75	7.4629e-74	159.739
PTPRZ1	0.362496	7.63988	19.9673	2.88075e-87	7.15895e-86	187.547
GSTP1	0.362232	9.50451	18.1796	7.31275e-73	1.40854e-71	154.482
CLSTN1	0.361801	8.17776	17.2769	4.53138e-66	7.7609e-65	138.898
CBR1	-0.361633	8.22156	-16.5419	8.79598e-61	1.36954e-59	126.769
N4BP2L2	0.361458	8.29309	17.1998	1.66435e-65	2.82005e-64	137.602
GTF2I	0.359998	7.89092	18.8612	3.31934e-78	6.87407e-77	166.745
MPST	0.359885	7.61912	20.56	2.54748e-92	6.81156e-91	199.15
KRT6A	0.359543	7.70835	16.919	1.81136e-63	2.93569e-62	132.93
MORF4L2	0.358733	8.0791	17.6981	3.36866e-69	6.01329e-68	146.076
[truncated: 4,600 more rows]

## Sheet: scalp_basal2
	logFC	AveExpr	t	P.Value	adj.P.Val	B
[truncated: 3,549 more rows]

[truncated: 30 more sheets: trunk_basal2, foreskin_WNTI, scalp_WNTI, trunk_WNTI, foreskin_follicular, scalp_follicular, trunk_follicular, foreskin_channel, scalp_channel, trunk_channel, foreskin_mitotic, scalp_mitotic, trunk_mitotic, foreskin_spinous, scalp_spinous, trunk_spinous, foreskin_granular, scalp_grnaular, trunk_granular, foreskin_mel2 …]
