# Supplementary material for: Transcriptional Programming of Normal and Inflamed Human Epidermis at Single-Cell Resolution
Source: Cell Rep. Author manuscript; Available in PMC 2019 Feb 7. (PMC6367716; doi:10.1016/j.celrep.2018.09.006)
Supplement: 8 [file NIHMS1516330-supplement-8.xlsx]

## Sheet: README
Differential gene expression lists for all possible pairwise comparisons for each cluster (i.e. a given anatomic site against another anatomic site or psoriasis)
In worksheet tab names, F, S, T and P refer to foreskin, scalp, trunk, and psoriasis respectively, e.g. FvS - basal1 is foreskin basal1 cluster versus scalp basal1 cluster
Foreskin mel2 cluster is compared to mel1 clusters of the other tissues given tissue specific-distribution of the mel clusters

## Sheet: FvS - basal1
	logFC	AveExpr	t	P.Value	adj.P.Val	B
RPS4Y1	2.18968	7.36367	171.891	0	0	8585.56
SYT8	1.46572	8.62962	60.7792	0	0	1664.09
HSPA1A	-1.41491	9.62277	-47.1439	0	0	1036.15
HLA-B	-1.39801	10.3764	-62.5076	0	0	1751.32
S100A9	-1.36649	7.75708	-65.3987	0	0	1900.63
S100A8	-1.34484	7.72362	-73.1458	0	0	2319.87
DUSP1	-1.25673	10.8245	-43.5544	0	0	890.76
RND3	1.24176	8.42167	45.4084	0	0	964.844
S100A6	-1.20236	9.16626	-38.8898	0	0	715.985
IFI27	-1.19637	7.66696	-54.5986	0	0	1365.57
HLA-A	-1.13893	9.63842	-42.1705	0	0	837.298
ERRFI1	1.12515	8.37923	42.8033	0	0	861.662
XIST	-1.12243	8.18589	-46.9797	0	0	1029.39
SAT1	-1.10912	9.14452	-36.0309	3.94138e-274	4.54118e-272	617.022
IFI27L2	-1.05755	7.74269	-53.6065	0	0	1319.71
FABP7	1.03446	7.23609	97.7431	0	0	3789.2
HLA-C	-1.02335	9.44838	-41.4686	0	0	810.705
SLPI	-1.02251	7.71239	-41.2481	0	0	802.376
DCN	0.980298	8.03316	40.108	0	0	760.122
S100A14	0.957339	9.51713	36.2821	8.24682e-278	9.6778e-276	625.484
SERPINB2	0.954921	8.11673	37.0961	7.55599e-290	9.38869e-288	653.173
RPL37	-0.952555	11.2123	-57.9586	0	0	1525.18
CYR61	0.940273	8.96436	28.0965	7.4126e-170	4.39006e-168	377.24
IGFBP5	0.934319	7.563	43.8549	0	0	902.73
TMEM45A	-0.924465	7.90471	-40.2082	0	0	763.8
ID1	-0.908948	8.90189	-27.9438	4.42964e-168	2.55188e-166	373.156
GADD45B	-0.899351	9.22961	-25.7021	5.58084e-143	2.63924e-141	315.46
CKB	-0.857801	8.19645	-33.3881	6.96476e-237	6.12996e-235	531.358
EMP1	0.845281	8.77789	33.8398	4.46813e-243	4.16391e-241	545.6
MT-ND1	-0.824852	11.5044	-66.2433	0	0	1945.03
CCL27	-0.8224	8.96599	-24.5085	2.07914e-130	9.21363e-129	286.569
MT1X	-0.821322	8.98722	-20.286	1.96396e-90	6.13084e-89	194.737
FAM213A	0.813204	8.60684	30.2278	1.28877e-195	9.07439e-194	436.464
NEAT1	0.803521	10.4018	33.127	2.4897e-233	2.10363e-231	523.187
MT-ND2	-0.792143	12.1898	-73.5952	0	0	2344.97
GSTM3	0.786318	7.86172	34.8728	1.63971e-257	1.79152e-255	578.799
CCDC3	-0.781679	7.89211	-34.5898	1.60965e-253	1.72887e-251	569.618
SPINK5	-0.777025	7.79462	-32.1294	5.17752e-220	4.00121e-218	492.56
NFKBIA	-0.757744	11.2349	-28.1496	1.78791e-170	1.07905e-168	378.659
TOMM7	-0.75592	9.48834	-34.0082	2.09846e-245	2.01484e-243	550.954
KLF4	0.748477	9.63312	30.4909	6.50829e-199	4.68671e-197	444.044
CST6	-0.743812	7.34544	-56.2257	0	0	1442.04
LGALS7B	-0.736324	9.05653	-26.0107	2.50755e-146	1.26114e-144	323.154
ADAMTS1	0.731457	7.60426	33.3061	9.09702e-236	7.89696e-234	528.792
RPS21	-0.726764	9.91401	-31.884	8.65364e-217	6.45154e-215	485.149
TMSB4X	-0.699618	11.7502	-33.6924	4.90252e-241	4.5025e-239	540.908
SLC38A2	0.69463	8.75347	27.8873	1.97451e-167	1.12725e-165	371.664
LY6D	0.688985	9.4127	22.1981	1.16538e-107	4.1028e-106	234.302
SYNE2	0.683258	8.76425	27.0098	2.13729e-157	1.1478e-155	348.597
GPX4	-0.682071	8.27256	-28.0323	4.06441e-169	2.36295e-167	375.541
KRT17	-0.67006	8.05056	-19.3568	1.35835e-82	3.86004e-81	176.736
TPT1	-0.650772	12.1872	-44.879	0	0	943.486
TKT	0.641139	7.78485	30.9694	5.67769e-205	4.18367e-203	457.976
RPL38	-0.637134	10.274	-33.1074	4.51258e-233	3.76266e-231	522.593
DMKN	0.634001	9.17594	24.3049	2.51495e-128	1.09912e-126	281.783
FOSB	0.6337	8.86274	23.6564	8.86053e-122	3.71849e-120	266.74
H2AFZ	0.619205	9.37008	24.1083	2.52851e-126	1.09001e-124	277.182
RPL30	-0.614748	11.8833	-52.3073	0	0	1260.58
RPLP2	-0.612383	11.8162	-46.6602	0	0	1016.13
LSP1	0.606675	8.00581	27.4338	3.299e-162	1.83384e-160	359.657
GPNMB	0.603969	8.95724	24.0342	1.42649e-125	6.10789e-124	275.456
RPL37A	-0.601206	11.1494	-33.9737	6.30865e-245	5.96686e-243	549.855
MT2A	-0.595331	9.43204	-16.3016	2.68589e-59	5.22102e-58	123.281
CLEC2B	-0.593301	8.43152	-22.7741	3.88491e-113	1.43132e-111	246.884
TIPARP	0.592251	8.03899	25.1538	3.82667e-137	1.71983e-135	302.047
HNRNPA2B1	0.582048	9.09288	25.6257	3.62613e-142	1.70213e-140	313.592
TBX3	0.580441	7.23415	53.001	0	0	1292.02
EDN1	0.577941	7.84121	23.1275	1.46147e-116	5.61293e-115	254.752
FABP5	0.577758	7.56854	32.0221	1.33652e-218	1.02043e-216	489.314
ANXA1	0.573934	10.1357	23.9751	5.63096e-125	2.39486e-123	274.085
AMD1	0.571077	8.33096	22.7857	2.99919e-113	1.11145e-111	247.143
HLA-E	-0.569482	8.98335	-23.2659	6.45959e-118	2.59079e-116	257.864
PABPC1	0.565168	9.78093	28.9648	3.75934e-180	2.50768e-178	400.907
RPS2	0.564552	12.8809	52.4074	0	0	1265.1
NTRK2	-0.560478	7.41274	-34.353	3.34735e-250	3.4774e-248	561.987
IER2	-0.555662	10.0632	-19.1941	2.94589e-81	8.15201e-80	173.669
HERPUD1	0.555285	8.34206	21.6932	5.68968e-103	1.95954e-101	223.532
EEF2	0.551483	10.4226	33.5721	2.1297e-239	1.92799e-237	537.141
ITGA6	0.548164	7.71716	26.3314	7.70731e-150	4.03646e-148	331.227
ZFP36	-0.546778	10.5729	-19.4082	5.10351e-83	1.4568e-81	177.712
DNAJB4	0.544649	7.62622	25.9773	5.76486e-146	2.87653e-144	322.323
CD9	0.544084	9.87588	26.1413	9.37386e-148	4.82944e-146	326.434
RORA	0.538796	7.94064	23.6342	1.47408e-121	6.14557e-120	266.232
S100A7	-0.536142	7.41239	-36.6864	9.22597e-284	1.10311e-281	639.173
RSRP1	0.534802	8.88887	21.1024	1.30022e-97	4.2914e-96	211.223
EIF4A2	0.534202	9.00072	22.2462	4.08881e-108	1.44753e-106	235.347
TXNIP	-0.525737	9.3875	-17.6617	3.382e-69	7.85046e-68	145.99
NPM1	0.521645	10.2677	29.7776	4.90824e-190	3.38082e-188	423.632
ETFA	0.520831	7.73832	25.3694	1.98831e-139	8.99995e-138	307.297
RPL27	-0.519881	10.9114	-34.3387	5.30611e-250	5.42335e-248	561.527
PITX2	0.51942	7.14191	88.9336	0	0	3243.86
LY6E	0.519148	7.80407	23.7568	8.80545e-123	3.72001e-121	269.044
RPS28	-0.51874	11.3401	-35.1499	1.89382e-261	2.10546e-259	587.855
NUFIP2	0.518429	7.59615	27.3226	6.11559e-161	3.36996e-159	356.742
SPTSSA	0.515801	8.30557	20.9868	1.40089e-96	4.55254e-95	208.852
RPL3	0.51435	12.9523	51.1168	0	0	1207.32
NGFRAP1	0.511549	7.62292	25.9729	6.42638e-146	3.18156e-144	322.214
HMGN3	0.505574	7.87781	23.1724	5.31731e-117	2.07999e-115	255.761
RPL7	0.501855	12.7506	49.3059	0	0	1128.04
TYRP1	0.501694	7.20859	48.8573	0	0	1108.74
RPL36	-0.498397	11.1696	-32.7396	4.0429e-228	3.20248e-226	511.204
SERPINB5	0.498363	8.49903	19.5911	1.53536e-84	4.46311e-83	181.206
RPS12	-0.497382	12.7008	-39.9488	0	0	754.294
HNRNPU	0.495519	8.25346	20.7001	4.8281e-94	1.54524e-92	203.025
KRT13	0.495411	7.16287	67.1801	0	0	1994.66
DSP	0.49214	9.9065	21.0358	5.13089e-97	1.676e-95	209.854
C12orf57	-0.48651	8.42182	-20.3394	6.74139e-91	2.12538e-89	195.803
MCL1	0.483981	8.42989	19.6841	2.55972e-85	7.54462e-84	182.992
LPAR6	0.483633	7.38412	30.9013	4.17644e-204	3.04208e-202	455.983
EZR	0.482147	8.81857	19.2713	6.82662e-82	1.90574e-80	175.127
DDX3Y	0.48021	7.14843	75.0181	0	0	2424.98
RAC1	-0.479063	9.36454	-22.8658	5.07581e-114	1.92607e-112	248.915
LDHA	-0.478246	9.76627	-22.2781	2.05065e-108	7.3418e-107	236.035
MALAT1	-0.474324	15.4542	-32.9679	3.64861e-231	3.00276e-229	518.206
DNAJA1	0.474128	8.9996	17.582	1.34703e-68	3.08164e-67	144.613
RPL28	-0.474012	11.2725	-28.8959	2.52108e-179	1.66417e-177	399.007
TYMP	-0.473251	7.48779	-27.0441	8.78965e-158	4.76069e-156	349.484
KTN1	-0.470593	8.81496	-19.3172	2.86017e-82	8.05551e-81	175.994
DSC3	0.470256	8.71149	19.5211	5.87996e-84	1.6937e-82	179.867
VMP1	0.46972	7.63811	23.1781	4.67852e-117	1.84148e-115	255.889
NDUFA4L2	-0.469242	8.16796	-16.5568	4.24968e-61	8.63149e-60	127.41
NUPR1	0.465895	8.27259	18.0662	2.73822e-72	6.77816e-71	153.085
COMMD6	-0.465552	8.68497	-20.0117	4.37506e-88	1.34586e-86	189.346
RPS26	0.46402	9.81341	23.1662	6.12094e-117	2.37966e-115	255.621
ZNF217	0.462349	7.46782	25.5549	2.08326e-141	9.63622e-140	311.847
CCND2	0.458388	7.68176	22.0561	2.47617e-106	8.66935e-105	231.253
ZC3H12A	-0.456875	8.14499	-18.1257	9.48513e-73	2.35715e-71	154.141
HSPD1	0.456208	8.06195	19.695	2.07394e-85	6.14138e-84	183.202
RPS20	-0.454658	11.894	-37.1664	6.72095e-291	8.51813e-289	655.59
B2M	-0.454346	12.3083	-31.9627	8.04986e-218	6.07285e-216	487.521
KRT5	-0.452677	12.9334	-27.6749	5.68902e-165	3.19038e-163	366.009
KLF5	0.449936	9.30496	19.4101	4.89385e-83	1.40327e-81	177.754
BTF3	0.449304	10.8906	32.856	1.10789e-229	9.00086e-228	514.797
TAGLN2	-0.445187	8.73524	-18.4085	5.8836e-75	1.53434e-73	159.207
HMGB2	0.444348	8.09697	18.5556	4.06138e-76	1.07686e-74	161.872
STMN1	0.443048	7.92822	18.1557	5.55757e-73	1.39755e-71	154.674
HOXA9	0.441337	7.55101	23.5532	9.43007e-121	3.88041e-119	264.38
PKM	-0.440083	9.21875	-18.9928	1.27621e-79	3.48593e-78	169.912
RPLP0	0.439952	11.819	34.2942	2.22126e-249	2.2343e-247	560.097
FGFBP1	-0.437373	8.16292	-14.4312	6.19605e-47	9.26047e-46	94.9423
RAC3	0.436713	7.26958	35.8233	3.98107e-271	4.50501e-269	610.112
SPON2	0.436611	7.40229	26.9689	6.17897e-157	3.29043e-155	347.537
HSP90B1	0.434863	8.13566	17.7126	1.38909e-69	3.23627e-68	146.877
GATA3	-0.433561	8.28031	-16.7829	1.02634e-62	2.17522e-61	131.119
KRT18	0.431032	7.16072	52.8289	0	0	1284.1
RPS11	-0.429638	11.2425	-29.5399	4.0428e-187	2.72545e-185	416.928
RPS9	0.427478	12.062	40.5029	0	0	774.658
CEBPD	-0.427385	8.55425	-15.6008	1.6993e-54	2.99124e-53	112.272
GNB4	-0.426771	7.4384	-25.8177	3.09685e-144	1.48672e-142	318.346
CITED2	0.425155	8.72763	14.2133	1.37374e-45	1.9785e-44	91.8594
TNFSF10	-0.42373	7.58709	-21.1697	3.24414e-98	1.07634e-96	212.608
RPL41	-0.423463	12.428	-34.2444	1.0972e-248	1.0864e-246	558.501
HNRNPA1	0.42335	10.5456	26.0919	3.25505e-147	1.65018e-145	325.192
HSP90AA1	-0.422978	10.2399	-16.7346	2.28398e-62	4.82453e-61	130.323
FTL	0.420878	10.3296	19.3176	2.83672e-82	8.02512e-81	176.002
GADD45A	0.420026	8.41847	15.7457	1.79457e-55	3.24919e-54	114.51
PDCD4	0.417466	7.95035	18.1742	3.98785e-73	1.00681e-71	155.005
ALDH2	-0.416408	7.88918	-19.194	2.93471e-81	8.15201e-80	173.673
MT-ND4L	0.416179	8.03211	18.0532	3.45182e-72	8.41314e-71	152.854
RPL10	0.415427	12.9953	45.4898	0	0	968.147
S100A11	-0.412925	9.73372	-18.6375	9.08767e-77	2.45058e-75	163.364
KRT1	0.411697	8.91983	16.5107	9.01008e-61	1.80116e-59	126.662
RSL1D1	0.410797	8.72335	17.473	8.85153e-68	1.96126e-66	142.737
NCL	0.406266	9.14917	16.6752	6.08259e-62	1.27634e-60	129.347
TNFRSF12A	-0.404683	7.81349	-16.2557	5.60132e-59	1.07889e-57	122.549
EIF4A3	-0.404363	8.12793	-15.0078	1.36472e-50	2.19499e-49	103.322
IFITM3	-0.403961	8.47105	-15.2504	3.58758e-52	5.99855e-51	106.944
DDX5	0.403879	9.7538	18.2567	9.09647e-74	2.31503e-72	156.478
LAD1	0.403782	7.60934	21.0624	2.96406e-97	9.73226e-96	210.402
ALDOA	-0.403302	9.22602	-17.5658	1.78202e-68	4.06211e-67	144.334
TIMP3	0.402113	7.31276	28.7432	1.68316e-177	1.07739e-175	394.812
PALLD	-0.400288	7.58351	-20.0921	9.01927e-89	2.78806e-87	190.92
RPS27	-0.3989	12.2918	-38.0069	1.38158e-303	1.82397e-301	684.772
IGF2	0.394709	7.13011	56.8545	0	0	1471.61
PHPT1	-0.394686	7.80814	-18.6612	5.89073e-77	1.59528e-75	163.796
RPL36A	-0.394115	8.87317	-15.658	7.00538e-55	1.247e-53	113.154
ZFAND5	0.392176	7.87436	17.5457	2.52411e-68	5.69227e-67	143.987
BRD2	-0.391154	8.30458	-14.5563	1.02377e-47	1.55952e-46	96.7337
HADHA	0.390893	7.90953	17.6118	8.02857e-69	1.84337e-67	145.129
HSPA8	-0.390793	8.89803	-14.6162	4.30022e-48	6.59818e-47	97.5968
MARCH7	0.388237	7.54035	21.194	1.96183e-98	6.54322e-97	213.11
RSL24D1	0.388157	8.5393	16.5526	4.55195e-61	9.21589e-60	127.342
SPAG9	0.385843	7.72349	18.3457	1.83308e-74	4.74133e-73	158.075
APOE	-0.380986	8.06881	-14.2095	1.44762e-45	2.08018e-44	91.8073
MPST	0.379533	7.4791	21.9245	4.15253e-105	1.44586e-103	228.44
LMNA	-0.379373	9.75115	-17.021	1.9324e-64	4.17939e-63	135.077
DCT	0.379361	7.19501	37.6595	2.65758e-298	3.43696e-296	672.617
NBL1	-0.379226	7.7676	-17.851	1.23025e-70	2.94191e-69	149.293
CD63	-0.378192	8.21136	-15.9629	5.93751e-57	1.10991e-55	117.904
FAM60A	0.37817	7.71614	18.3159	3.13514e-74	8.04346e-73	157.54
KRT16	-0.377382	7.52539	-17.8263	1.90021e-70	4.50997e-69	148.859
MT-ND3	-0.377346	10.5469	-21.7313	2.53804e-103	8.78884e-102	224.337
WFDC5	-0.377196	7.79301	-16.6733	6.27341e-62	1.31203e-60	129.316
DST	0.374983	10.7372	15.6617	6.6232e-55	1.18229e-53	113.21
EIF4G2	0.374975	8.45654	15.5874	2.08833e-54	3.65573e-53	112.067
EIF1AY	0.374676	7.14041	62.9115	0	0	1771.93
RPL22	-0.374439	10.8962	-25.8332	2.10636e-144	1.01893e-142	318.731
RAB10	0.372637	7.85946	17.2047	8.68821e-66	1.91171e-64	138.167
DEGS1	0.372051	8.84537	14.9594	2.80176e-50	4.48353e-49	102.606
PMEL	0.370741	7.18646	40.5863	0	0	777.744
SERBP1	0.369323	8.98973	16.1145	5.36477e-58	1.01786e-56	120.298
GNAS	0.368568	7.84909	17.0291	1.68614e-64	3.65927e-63	135.212
SLC25A6	0.367978	9.7253	18.0654	2.77831e-72	6.85063e-71	153.07
YBX3	0.367568	9.17421	16.1694	2.23395e-58	4.25122e-57	121.171
TPPP3	0.364902	8.61666	10.9948	5.02072e-28	4.25921e-27	51.6839
CD164	0.363504	7.83471	17.0871	6.35785e-65	1.38453e-63	136.184
EGOT	-0.363304	7.28597	-26.1221	1.52068e-147	7.7714e-146	325.951
HSPA1B	-0.362537	7.95633	-12.3555	6.40389e-35	7.02102e-34	67.4394
DSG1	0.360833	7.92181	16.0083	2.89609e-57	5.46205e-56	118.619
DDIT4	-0.359691	8.00298	-14.0565	1.24157e-44	1.74066e-43	89.6696
CANX	0.358931	7.70039	17.7718	4.9369e-70	1.16302e-68	147.908
RPS17	-0.358679	11.8732	-27.1966	1.65645e-159	9.04908e-158	353.449
GAS6	0.356624	8.09005	15.3387	9.41653e-53	1.59552e-51	108.275
ITGB1	0.355667	8.28623	14.7303	8.16768e-49	1.26549e-47	99.2497
TNFAIP8	0.355233	7.60741	18.0625	2.92597e-72	7.18677e-71	153.019
TOR1AIP2	0.354311	7.82763	15.9791	4.59682e-57	8.61835e-56	118.159
WEE1	0.353825	7.7418	16.8106	6.48068e-63	1.37812e-61	131.577
EIF4B	0.352567	8.42305	14.6932	1.40443e-48	2.16543e-47	98.7103
MRPS6	-0.351908	7.6978	-17.5384	2.86639e-68	6.44125e-67	143.861
GTF2I	0.351232	7.66622	17.8575	1.09738e-70	2.63412e-69	149.406
RGCC	-0.351219	7.77955	-13.671	2.51797e-42	3.29677e-41	84.3863
RPS3	0.350508	12.2062	32.2829	4.86344e-222	3.80489e-220	497.222
RPS18	0.349617	13.5155	36.7351	1.75612e-284	2.1401e-282	640.83
SERPINB7	0.349249	7.73037	15.9386	8.72216e-57	1.62566e-55	117.522
CISD1	-0.34846	7.67216	-17.5307	3.2692e-68	7.29469e-67	143.73
ATP5E	-0.348356	8.64252	-14.832	1.83853e-49	2.88386e-48	100.734
KRT19	0.348287	7.13242	46.0257	0	0	989.813
HNRNPDL	0.348264	9.06807	14.8906	7.74981e-50	1.22776e-48	101.593
KLK11	0.347346	7.87194	15.6131	1.40431e-54	2.47887e-53	112.462
HSPA5	0.346419	8.42126	13.1156	4.12928e-39	4.99375e-38	77.0269
WBP5	0.345778	7.43444	20.7219	3.10214e-94	9.97882e-93	203.466
HIST1H1E	0.345331	7.32929	24.2627	6.78879e-128	2.94661e-126	280.792
RPS10	-0.34532	9.91012	-16.3139	2.19327e-59	4.28973e-58	123.482
TXNRD1	0.34521	7.2652	28.7956	3.99773e-178	2.58506e-176	396.248
KLF3	0.344096	7.831	15.392	4.18333e-53	7.20375e-52	109.083
GPBP1	0.343727	8.03048	15.0599	6.27623e-51	1.01981e-49	104.095
TXN	0.342316	9.79283	15.1145	2.77483e-51	4.53198e-50	104.907
MT-ND4	0.341023	12.0102	34.2375	1.37004e-248	1.33568e-246	558.28
EGLN3	-0.340034	7.46215	-19.2728	6.62755e-82	1.85835e-80	175.156
FOS	0.33741	11.1508	11.0151	4.01361e-28	3.42319e-27	51.9059
HES1	0.336144	8.32847	11.21	4.59501e-29	4.05551e-28	54.0554
CCND1	-0.335791	7.93694	-14.0838	8.47782e-45	1.19652e-43	90.0491
EIF3A	0.335562	8.24517	14.0492	1.37507e-44	1.92357e-43	89.568
BAG3	0.335159	7.67372	16.4007	5.39336e-60	1.06142e-58	124.88
EIF2A	0.334529	7.99199	14.8828	8.70256e-50	1.37526e-48	101.478
ATP1A1	0.334399	8.28489	13.7853	5.29205e-43	7.04532e-42	85.9375
PTPN13	0.334156	7.51368	18.6245	1.15223e-76	3.09394e-75	163.128
SOX4	0.333682	7.73519	14.156	3.07846e-45	4.38386e-44	91.0567
ARGLU1	0.332591	7.88542	15.0248	1.05935e-50	1.70817e-49	103.574
LDHB	0.332472	7.35978	22.7507	6.51053e-113	2.38481e-111	246.369
ITGA2	0.332363	7.82015	15.0912	3.93117e-51	6.40407e-50	104.561
TRA2B	-0.331906	8.2137	-13.7115	1.44993e-42	1.91023e-41	84.9352
NINJ1	-0.331782	7.60578	-16.8715	2.35553e-63	5.04291e-62	132.586
UBA52	-0.329978	10.466	-19.9305	2.14216e-87	6.52637e-86	187.762
PMAIP1	-0.329217	8.64067	-11.3752	7.10603e-30	6.4886e-29	55.9071
PHF3	0.327819	7.73942	15.6478	8.21125e-55	1.45755e-53	112.996
ZFP36L2	-0.326952	9.85305	-13.3053	3.40748e-40	4.24228e-39	79.5068
GLUL	-0.325883	7.87773	-14.035	1.67504e-44	2.32779e-43	89.3717
SDCBP	0.325836	7.92272	14.555	1.04318e-47	1.58529e-46	96.715
NCOA7	0.324361	7.42173	19.7378	9.06676e-86	2.71019e-84	184.027
SPARC	0.323156	7.75411	15.201	7.56262e-52	1.26117e-50	106.201
PLK2	0.322102	8.05993	12.3495	6.89066e-35	7.54164e-34	67.3666
SF3B1	0.321784	8.12501	13.7518	8.36495e-43	1.10665e-41	85.4821
ID2	-0.321501	8.76873	-10.1396	4.30719e-24	3.08763e-23	42.7088
EIF3E	0.320483	9.88943	16.2654	4.79131e-59	9.25687e-58	122.704
YBX1	0.32048	10.2682	18.6012	1.76563e-76	4.721e-75	162.702
ASS1	0.320391	8.05347	13.2044	1.28905e-39	1.58003e-38	78.1841
DDX17	0.320142	7.93182	14.2646	6.64767e-46	9.6842e-45	92.5815
NR4A1	-0.319383	8.31154	-11.4868	1.98528e-30	1.8366e-29	57.1723
CTSD	-0.319008	7.74962	-15.6474	8.25759e-55	1.46169e-53	112.991
G3BP2	0.318519	7.76904	15.0442	7.9326e-51	1.28565e-49	103.862
OSTC	0.31849	7.65809	16.5571	4.22715e-61	8.61334e-60	127.416
LGALS7	0.317706	7.66404	13.9192	8.36741e-44	1.133e-42	87.7718
NUCKS1	-0.317446	8.57643	-13.053	9.33646e-39	1.12268e-37	76.216
TBCC	0.316429	7.67965	15.7733	1.16546e-55	2.12227e-54	114.94
UBL5	-0.316227	8.10212	-14.1441	3.63941e-45	5.17106e-44	90.8902
ACSL3	0.315777	7.35574	21.6122	3.14359e-102	1.07681e-100	221.827
HNRNPA3	0.31546	8.45586	13.2483	7.23486e-40	8.88514e-39	78.7583
SPEN	0.314575	7.52931	17.1351	2.82517e-65	6.19484e-64	136.992
ARF6	0.313917	8.0808	13.7271	1.17314e-42	1.54879e-41	85.1458
RLF	0.313811	7.46944	18.0612	2.994e-72	7.32547e-71	152.996
WSB1	0.31372	8.05971	12.9147	5.58571e-38	6.6162e-37	74.4382
DENND2C	0.313696	7.50678	17.4072	2.74571e-67	6.06257e-66	141.609
BCAP31	-0.313439	8.15486	-13.4692	3.84008e-41	4.92603e-40	81.6771
MED30	0.313108	7.60077	16.6366	1.14689e-61	2.3829e-60	128.715
ITPR2	0.312839	7.66488	15.3426	8.87415e-53	1.50765e-51	108.334
MORF4L2	0.312681	8.09525	13.4205	7.36496e-41	9.35306e-40	81.0296
ADRB2	0.31234	8.45998	10.907	1.31476e-27	1.09626e-26	50.7294
TGFBI	-0.312081	8.67307	-11.9354	1.04243e-32	1.05022e-31	62.3825
ARL5B	0.312058	7.38842	19.9313	2.10692e-87	6.45003e-86	187.778
TCEB2	-0.311736	8.11697	-14.0158	2.18962e-44	3.02961e-43	89.1052
DDIT3	-0.310484	7.60176	-15.1218	2.48839e-51	4.07467e-50	105.016
ING2	0.309709	8.16444	12.6798	1.11716e-36	1.28251e-35	71.4614
RPL31	-0.308767	11.4499	-23.2096	2.30431e-117	9.18389e-116	256.595
RPL35	-0.308354	11.4563	-23.4299	1.56862e-119	6.372e-118	261.574
ALDH3A2	-0.308106	8.60727	-12.1163	1.18728e-33	1.24155e-32	64.5395
BEX4	0.30789	7.30844	22.6251	1.04176e-111	3.79403e-110	243.603
RASD1	-0.306845	7.30111	-22.8539	6.60305e-114	2.49069e-112	248.653
TSTA3	-0.306171	7.80524	-14.4196	7.31068e-47	1.08751e-45	94.7777
S100A10	-0.306155	10.3461	-14.8387	1.66576e-49	2.61934e-48	100.832
CENPP	-0.305849	7.52885	-16.6383	1.11622e-61	2.3268e-60	128.742
TNFRSF1A	-0.305438	7.72182	-15.0423	8.16065e-51	1.31924e-49	103.834
TGIF1	0.304578	8.46763	11.9586	7.90059e-33	7.99777e-32	62.6577
TP53AIP1	0.30448	7.59793	15.8415	4.01107e-56	7.34628e-55	116.002
JUN	-0.303349	11.0258	-10.2427	1.50189e-24	1.10029e-23	43.7522
CHMP1B	0.303075	7.92117	13.2688	5.52185e-40	6.82104e-39	79.0269
TCEAL8	0.301947	7.54807	16.4587	2.1034e-60	4.17846e-59	125.817
N4BP2L2	0.300382	8.08769	12.8328	1.59732e-37	1.86413e-36	73.3941
ABI1	0.299684	7.61904	15.4332	2.23148e-53	3.87422e-52	109.708
SRSF3	-0.299484	8.82938	-12.1461	8.27655e-34	8.68353e-33	64.8978
MSH6	0.298751	7.39718	19.1361	8.72745e-81	2.39419e-79	172.586
MYC	0.298307	9.18129	9.74671	2.17773e-22	1.43305e-21	38.8255
SRSF2	-0.298257	8.79747	-12.2252	3.16322e-34	3.38603e-33	65.853
NR4A2	-0.298039	7.58101	-13.9713	4.06488e-44	5.57557e-43	88.4899
SLC7A5	0.297814	7.24099	26.7747	9.31847e-155	4.92093e-153	342.53
SLC25A5	0.297809	8.78861	12.0657	2.18776e-33	2.25795e-32	63.9326
HNRNPM	0.297612	8.15671	12.7908	2.73076e-37	3.15782e-36	72.8612
BIRC3	-0.297377	7.3514	-17.5628	1.87909e-68	4.26802e-67	144.281
TNNI2	0.296672	7.28388	22.5934	2.09137e-111	7.57316e-110	242.908
PRDX5	0.296177	8.68276	12.3628	5.84687e-35	6.43771e-34	67.5298
ANXA7	0.296076	7.89925	13.5325	1.64089e-41	2.11348e-40	82.5225
PSMB9	-0.295461	7.46217	-17.6175	7.27594e-69	1.68276e-67	145.227
WDR47	0.295325	7.48726	16.8293	4.75472e-63	1.0145e-61	131.886
ATRX	0.294015	7.83328	13.3833	1.20868e-40	1.52275e-39	80.5371
EIF3M	0.293879	8.14926	12.8077	2.19986e-37	2.54854e-36	73.076
SDC4	-0.293545	7.67187	-13.9293	7.27839e-44	9.87648e-43	87.9105
KRT10	0.292768	9.64126	13.8058	3.9941e-43	5.33979e-42	86.2173
SMG1	0.292603	7.55248	15.749	1.70237e-55	3.09109e-54	114.563
RIOK3	0.292134	7.75066	13.9304	7.17018e-44	9.75051e-43	87.9254
SPATS2	0.291625	7.71784	14.0177	2.13139e-44	2.9555e-43	89.1321
RPL23	-0.291493	11.0273	-18.3732	1.11459e-74	2.89474e-73	158.57
RPL18A	0.290927	12.352	29.6719	9.76576e-189	6.65437e-187	420.646
SH3YL1	0.290647	7.8819	13.1302	3.41328e-39	4.13575e-38	77.2162
ATF4	-0.29045	8.67113	-11.518	1.38664e-30	1.28844e-29	57.5284
JMJD1C	0.289942	7.64244	14.5127	1.92055e-47	2.89086e-46	96.1077
RPL35A	-0.289522	11.7061	-24.6296	1.1502e-131	5.13297e-130	289.458
YWHAB	-0.289026	8.42636	-12.128	1.02983e-33	1.07868e-32	64.6808
RPS25	-0.288806	11.5971	-24.3139	2.03592e-128	8.95944e-127	281.994
CSDE1	0.288765	8.271	12.2215	3.30998e-34	3.53121e-33	65.8079
SNHG7	0.288133	7.77683	13.4546	4.66615e-41	5.97361e-40	81.4834
NDUFC1	-0.287903	7.82686	-13.7948	4.64678e-43	6.19929e-42	86.0668
LMO4	0.28768	8.05815	12.0189	3.83946e-33	3.94338e-32	63.3741
VSNL1	0.287232	7.22773	27.8532	4.90603e-167	2.77585e-165	370.755
PIM3	-0.286147	7.50453	-15.856	3.19643e-56	5.88831e-55	116.228
CKS2	0.285379	7.87453	12.178	5.61857e-34	5.92428e-33	65.2825
GNB2L1	0.283896	11.4201	22.353	4.02668e-109	1.44983e-107	237.659
MACF1	0.283603	7.65283	14.1248	4.77107e-45	6.76383e-44	90.6209
CRIP2	-0.282969	7.79185	-12.8239	1.78779e-37	2.08258e-36	73.2821
ZBTB11	0.281668	7.41287	17.5313	3.23525e-68	7.24445e-67	143.74
ARHGAP5	0.281418	7.61938	14.5399	1.2978e-47	1.96749e-46	96.4977
KCNQ1OT1	0.281285	7.39574	16.4701	1.74612e-60	3.47961e-59	126.003
C1R	-0.281157	7.34971	-19.1692	4.68565e-81	1.291e-79	173.206
MT-ND5	0.281141	9.86453	13.5701	9.88192e-42	1.28061e-40	83.0267
ZC3H11A	0.280273	7.53504	15.4256	2.50447e-53	4.33629e-52	109.594
SH3PXD2A	0.279722	7.632	13.9451	5.84891e-44	8.00531e-43	88.128
EIF1	-0.278656	11.0377	-19.8718	6.72664e-87	2.02984e-85	186.621
COX7C	-0.278624	8.992	-12.2987	1.28643e-34	1.39115e-33	66.7465
CHCHD10	-0.277462	7.39098	-18.3235	2.73656e-74	7.04943e-73	157.675
JUNB	-0.275681	11.3198	-14.4007	9.57305e-47	1.41739e-45	94.5095
RPS6	0.275344	13.0919	28.0352	3.76583e-169	2.20964e-167	375.617
SLC3A2	0.2751	8.33815	11.3703	7.51327e-30	6.85059e-29	55.8518
MEF2A	0.274946	8.00423	11.6586	2.71988e-31	2.56486e-30	59.1449
KITLG	0.274828	7.20426	28.1352	2.55544e-170	1.52772e-168	378.303
RPS5	0.274264	11.8365	22.8231	1.30906e-113	4.90859e-112	247.97
RPL6	0.274207	11.8737	26.1934	2.52182e-148	1.3099e-146	327.745
TSC22D1	0.273333	8.31887	9.96729	2.4519e-23	1.69811e-22	40.987
ADM	0.272815	8.13191	8.813	1.33288e-18	7.18847e-18	30.2069
SPINT2	-0.272698	8.7613	-11.6686	2.41959e-31	2.29421e-30	59.261
RB1CC1	0.272547	7.60533	13.9801	3.59892e-44	4.94715e-43	88.611
RTN3	0.272502	8.02049	12.1014	1.42136e-33	1.47901e-32	64.3608
RBM3	0.272167	8.8754	11.6326	3.68129e-31	3.46118e-30	58.8445
MFSD2A	0.271706	7.86433	12.2004	4.27725e-34	4.5326e-33	65.5534
ARID5B	-0.271431	8.06667	-11.0774	2.01515e-28	1.74216e-27	52.5892
SERF2	-0.271365	9.19555	-12.1933	4.66446e-34	4.92645e-33	65.4673
GJA1	0.270941	7.67246	13.2783	4.87117e-40	6.02903e-39	79.1515
SERTAD1	-0.270911	8.00387	-11.3201	1.32744e-29	1.19489e-28	55.2871
TOB1	0.270609	8.28162	10.8172	3.49009e-27	2.85745e-26	49.7615
SULT1E1	0.270341	7.16842	32.7984	6.66123e-229	5.34332e-227	513.005
MRFAP1	-0.270019	8.16617	-11.8203	4.08014e-32	3.99626e-31	61.0278
DAAM1	0.269979	8.78424	9.75956	1.91972e-22	1.26986e-21	38.9503
NDUFB4	-0.268275	8.09696	-12.0486	2.68514e-33	2.7623e-32	63.7292
CRIP1	-0.267996	7.85051	-11.8245	3.8852e-32	3.82306e-31	61.0764
XPO1	0.266613	7.43255	16.4092	4.70082e-60	9.30909e-59	125.016
LINC00657	0.266455	7.58666	14.0596	1.18894e-44	1.67058e-43	89.7127
PDIA6	0.266193	7.77547	12.7887	2.80324e-37	3.23573e-36	72.8352
GOLGB1	0.266165	7.94495	11.4653	2.53941e-30	2.34581e-29	56.928
GDI2	0.265364	8.01634	11.74	1.05024e-31	1.00686e-30	60.0893
SLC25A36	0.265052	7.64421	13.4268	6.77215e-41	8.63484e-40	81.1131
KLF9	0.264794	7.52759	14.5136	1.89395e-47	2.85761e-46	96.1216
NAA50	0.264266	7.60734	13.8127	3.63045e-43	4.86389e-42	86.3122
MLANA	0.263278	7.18298	28.4601	3.89754e-174	2.46987e-172	387.077
NAB1	0.262668	7.5515	14.185	2.04604e-45	2.92681e-44	91.4631
FAU	-0.261945	10.966	-18.3099	3.49072e-74	8.91963e-73	157.433
PTMA	-0.261606	12.5999	-23.1791	4.57329e-117	1.81131e-115	255.911
PA2G4	-0.261424	8.23369	-11.0952	1.65304e-28	1.43301e-27	52.7856
SOCS3	-0.261019	7.93101	-9.80059	1.28297e-22	8.59426e-22	39.349
AC090498.1	-0.260513	8.00139	-11.266	2.4472e-29	2.18421e-28	54.6803
OSER1	0.260438	7.76303	12.1683	6.3201e-34	6.6529e-33	65.1656
MIR222HG	0.260371	7.27188	20.0953	8.45775e-89	2.62729e-87	190.984
TFAP2C	0.260294	7.95044	11.3001	1.6651e-29	1.49036e-28	55.0623
HSPH1	0.259984	7.64055	12.6209	2.34614e-36	2.67883e-35	70.7242
CHD1	0.259819	7.66791	12.8347	1.55822e-37	1.82186e-36	73.4187
GSTP1	0.259806	9.22629	11.0153	4.00349e-28	3.42059e-27	51.9084
HSP90AB1	0.259772	10.3573	13.0569	8.87739e-39	1.06951e-37	76.2662
IPO7	0.259745	7.33612	18.5291	6.58165e-76	1.73062e-74	161.391
PTMS	-0.259377	8.14379	-10.9309	1.0118e-27	8.48117e-27	50.9891
SMC5	0.258538	7.54687	13.9099	9.51969e-44	1.28627e-42	87.6435
TSC22D2	0.257913	7.33467	18.0422	4.19511e-72	1.01856e-70	152.659
GABPB1-AS1	0.257857	7.40479	15.7077	3.23967e-55	5.83232e-54	113.922
PSMA2	0.257697	7.83124	12.2427	2.55411e-34	2.74795e-33	66.0654
GNAI1	0.257644	7.65907	12.8732	9.52225e-38	1.1237e-36	73.9081
ARL4C	0.257616	7.45603	14.9585	2.83765e-50	4.52951e-49	102.593
NPC2	0.257414	8.72752	10.9542	7.83546e-28	6.59407e-27	51.2426
PTTG1	0.256364	7.41508	15.5989	1.7485e-54	3.06931e-53	112.244
RPS14	0.255978	12.6466	25.8777	6.93784e-145	3.38193e-143	319.839
TRIM47	-0.255976	7.36729	-16.909	1.26097e-63	2.70874e-62	133.208
IGFBP7	0.254755	7.15378	33.138	1.77005e-233	1.51578e-231	523.528
SETD2	0.25388	7.48112	14.6151	4.36726e-48	6.68487e-47	97.5814
RCN2	0.253863	7.63203	13.3132	3.06715e-40	3.82609e-39	79.6114
ZFAS1	-0.253101	9.398	-10.7516	7.08828e-27	5.7514e-26	49.0591
PPP4R3B	0.252814	7.46524	14.9338	4.09169e-50	6.51483e-49	102.229
INTS6	0.252682	7.91842	10.8072	3.89081e-27	3.18143e-26	49.6537
CDC42EP1	-0.252512	7.35903	-17.0203	1.95458e-64	4.21298e-63	135.065
RPL10A	0.251638	12.2161	23.594	3.70868e-121	1.53607e-119	265.311
HDLBP	0.250213	7.52361	14.0387	1.59075e-44	2.21551e-43	89.4231
C11orf58	0.249069	8.30234	10.8374	2.8042e-27	2.30482e-26	49.9784
PPFIBP1	0.249017	7.54745	13.3895	1.11277e-40	1.4047e-39	80.6193
MEIS2	0.248415	7.31378	18.1276	9.16865e-73	2.28747e-71	154.175
LUC7L3	0.248379	7.93337	10.9233	1.09986e-27	9.20712e-27	50.9063
RHOC	-0.248235	7.75955	-11.8938	1.70913e-32	1.71644e-31	61.8916
SESN3	0.248015	7.27925	19.7122	1.48772e-85	4.42613e-84	183.533
ABI3BP	-0.247601	7.17806	-28.2104	3.36482e-171	2.09048e-169	380.327
ERH	0.247562	8.10225	11.0558	2.56054e-28	2.20165e-27	52.3516
PDLIM4	0.247511	7.69603	12.097	1.49844e-33	1.55411e-32	64.3084
ABCC5	0.247449	7.18534	28.329	1.36028e-172	8.53474e-171	383.53
BZW1	0.247006	7.82127	11.5707	7.54624e-31	7.04278e-30	58.1321
BPTF	0.24652	7.61437	12.5794	3.95187e-36	4.47196e-35	70.2062
ITGB4	-0.246279	7.60924	-12.7514	4.50447e-37	5.18997e-36	72.3639
PELI1	0.245889	7.40935	15.1409	1.86834e-51	3.07524e-50	105.301
COL4A5	0.245691	7.24782	21.5803	6.16027e-102	2.0988e-100	221.156
SLC38A1	0.245653	7.37128	16.2771	3.96681e-59	7.68735e-58	122.892
POSTN	0.245531	9.50271	7.99878	1.33604e-15	6.19801e-15	23.393
ANKRD11	0.245221	7.59349	12.6174	2.45267e-36	2.79542e-35	70.6801
NFIC	-0.245208	8.21443	-10.3987	2.98684e-25	2.25329e-24	45.352
ATXN7L3B	0.244891	7.38502	16.0849	8.59537e-58	1.62594e-56	119.829
CYBRD1	0.244464	7.53805	13.3909	1.09301e-40	1.38252e-39	80.6371
C2orf40	0.244152	7.21428	23.3415	1.16822e-118	4.71531e-117	259.571
RPL36AL	-0.243661	9.48942	-11.8211	4.04387e-32	3.96688e-31	61.0367
ETV3	0.24364	7.37863	15.8859	1.99717e-56	3.70061e-55	116.697
SGK1	-0.243373	8.585	-7.96073	1.81623e-15	8.3402e-15	23.0906
MT-CO1	0.243209	12.9098	25.9355	1.64058e-145	8.05918e-144	321.279
DDX24	-0.242837	8.00347	-10.7022	1.20539e-26	9.63245e-26	48.5329
HSPA2	0.24274	8.38772	9.5287	1.79929e-21	1.13116e-20	36.7365
SYNGR2	-0.242578	7.57797	-12.936	4.24614e-38	5.04836e-37	74.7107
BTG2	-0.242524	8.69249	-8.31802	9.6072e-17	4.71579e-16	25.9866
RPS15A	-0.242203	11.8651	-20.426	1.19906e-91	3.79922e-90	197.525
LIMA1	0.241214	8.62457	9.38041	7.37017e-21	4.46508e-20	35.3422
CDHR1	-0.24066	7.5846	-12.0982	1.47704e-33	1.53443e-32	64.3227
MAP4	0.239999	7.59763	12.5118	9.21472e-36	1.03169e-34	69.3651
CCDC6	0.239989	7.50868	13.6756	2.36459e-42	3.10236e-41	84.4488
RAP2B	0.239748	7.57253	12.3024	1.22947e-34	1.3341e-33	66.7915
CCDC186	0.239518	8.07776	10.1307	4.71465e-24	3.36829e-23	42.6193
CHURC1	0.239247	7.66787	11.9988	4.88469e-33	4.99262e-32	63.1351
ATP5J2	-0.239085	8.05357	-10.642	2.29441e-26	1.81292e-25	47.8949
FGD6	0.2389	7.33901	16.634	1.19701e-61	2.47082e-60	128.672
APH1A	-0.238515	7.69597	-12.0127	4.13388e-33	4.2389e-32	63.3008
USMG5	-0.238367	7.90229	-11.1924	5.5933e-29	4.92288e-28	53.8603
TAP1	-0.237911	7.42995	-14.4855	2.83957e-47	4.25398e-46	95.7186
PIM1	0.237871	7.56261	12.5324	7.12144e-36	8.01573e-35	69.6211
PRDX1	-0.237732	9.19151	-10.2979	8.50225e-25	6.29425e-24	44.3157
ARL6IP6	0.237082	7.5585	12.8149	2.00648e-37	2.33304e-36	73.1674
MPLKIP	0.236265	7.52786	13.2684	5.55273e-40	6.84585e-39	79.0213
RPL15	0.235556	12.3378	22.9084	1.9668e-114	7.5082e-113	249.861
COX6B1	-0.234848	8.39233	-10.1417	4.21583e-24	3.02556e-23	42.7301
TMEM165	0.234464	7.62618	12.1536	7.5566e-34	7.94132e-33	64.9882
SNCA	0.234239	7.64471	11.9455	9.23698e-33	9.32082e-32	62.5025
IVNS1ABP	0.234034	7.65632	11.6686	2.42201e-31	2.29421e-30	59.26
TUBA4A	-0.233916	8.36706	-9.04051	1.72187e-19	9.72503e-19	32.228
SDC1	-0.233033	7.87293	-10.587	4.11867e-26	3.21428e-25	47.3151
MEG3	0.232939	7.12087	39.129	0	0	724.509
FSCN1	0.232521	7.78021	10.6056	3.38252e-26	2.65943e-25	47.5102
CYB5R3	-0.232406	7.65627	-11.8877	1.8384e-32	1.84334e-31	61.8192
TACSTD2	0.232184	9.49567	7.68592	1.60064e-14	6.94745e-14	20.949
GRN	-0.232022	8.14307	-9.97722	2.21981e-23	1.54412e-22	41.0854
COMT	0.231502	7.86836	10.7114	1.09276e-26	8.74343e-26	48.6301
ZRANB2	0.230707	7.35983	15.5843	2.1908e-54	3.82455e-53	112.019
ARHGAP29	-0.230472	7.27422	-17.8931	5.87089e-71	1.41459e-69	150.03
CLCA2	0.230211	7.51594	13.2002	1.36248e-39	1.66681e-38	78.129
IGFBP2	0.230184	7.16446	28.8227	1.91204e-178	1.24913e-176	396.984
ARPC1B	-0.229776	7.4497	-13.9439	5.94694e-44	8.12193e-43	88.1115
CCT8	0.229517	7.81842	10.8485	2.48472e-27	2.04756e-26	50.0983
GNG5	-0.229437	8.21635	-9.80879	1.18321e-22	7.94281e-22	39.4291
EIF2S3	0.22886	7.68783	11.3258	1.24534e-29	1.12258e-28	55.3504
CALR	-0.228401	8.18265	-9.39573	6.37711e-21	3.88574e-20	35.4853
CSTB	-0.228392	8.08994	-9.78997	1.42411e-22	9.48961e-22	39.2458
HLA-F	-0.228085	7.41175	-14.4034	9.2192e-47	1.3682e-45	94.5469
NUDT4	0.227748	7.37295	14.9245	4.69838e-50	7.46206e-49	102.091
TCF4	-0.227642	7.51952	-12.632	2.03987e-36	2.33333e-35	70.8632
BMP2	0.227583	7.29254	17.0934	5.71739e-65	1.24935e-63	136.29
HNRNPD	0.227516	7.96579	10.1495	3.89595e-24	2.79916e-23	42.8082
CHD2	0.22748	7.43677	13.5835	8.24745e-42	1.07099e-40	83.2065
OST4	-0.227055	8.22182	-9.94077	3.19613e-23	2.20631e-22	40.7246
MAP1LC3B	0.225923	8.2971	9.25979	2.28403e-20	1.35397e-19	34.2241
HEXIM1	0.225704	8.16474	8.98481	2.85513e-19	1.58989e-18	31.7284
DDX21	-0.225582	7.82419	-10.4376	1.98829e-25	1.51258e-24	45.7552
NREP	0.225348	7.22912	21.3345	1.0609e-99	3.5571e-98	216.02
ARAP2	0.225283	7.28017	17.7909	3.53471e-70	8.35801e-69	148.241
PGAM1	-0.225271	7.90686	-10.2682	1.15423e-24	8.48533e-24	44.013
TRIM29	-0.225262	8.11084	-9.78618	1.47823e-22	9.82952e-22	39.2089
EFNA1	-0.22516	8.32862	-9.13309	7.38055e-20	4.25574e-19	33.0649
NFIB	-0.224725	8.07257	-9.32328	1.26158e-20	7.55637e-20	34.8108
UQCR11	-0.224675	7.86893	-10.7231	9.63452e-27	7.74796e-26	48.7549
DBI	0.224332	8.35273	8.8859	6.95539e-19	3.80296e-18	30.8491
TMEM123	0.224253	7.84978	10.4304	2.14415e-25	1.62919e-24	45.6804
TTC37	0.224156	7.35516	15.2746	2.48966e-52	4.1738e-51	107.307
ASPN	-0.224084	7.68377	-9.36352	8.64351e-21	5.2116e-20	35.1846
PIK3R1	0.224026	7.49469	12.2009	4.25452e-34	4.51607e-33	65.5586
KLK5	0.224022	7.37059	14.3627	1.64739e-46	2.42779e-45	93.9694
SUMO1	0.223882	8.35484	9.79217	1.39367e-22	9.31612e-22	39.2671
CERS6	0.22361	7.45138	13.2927	4.02573e-40	4.99237e-39	79.341
AVPI1	-0.22327	7.7857	-10.0126	1.55586e-23	1.08945e-22	41.4372
CAND1	0.223193	7.45098	13.3958	1.02319e-40	1.2968e-39	80.7028
BAZ2B	0.222588	7.58032	11.6922	1.83753e-31	1.74841e-30	59.5341
MAT2A	-0.22252	7.57251	-11.8858	1.87938e-32	1.88146e-31	61.7973
COX8A	-0.222339	8.43427	-9.56986	1.21199e-21	7.72672e-21	37.1273
YWHAQ	0.222078	8.06186	9.75327	2.04177e-22	1.34918e-21	38.8893
ETFB	0.222014	7.62216	11.8387	3.28576e-32	3.23824e-31	61.2428
IMPDH2	0.222	8.01431	9.60752	8.43029e-22	5.42363e-21	37.4864
GPSM2	0.221533	7.85179	9.99491	1.85908e-23	1.29604e-22	41.261
PAPOLA	0.221369	7.92567	10.1071	5.99072e-24	4.26074e-23	42.3821
AC004556.1	0.221005	7.13056	41.3769	0	0	807.253
ATP5C1	0.220896	8.02882	10.0271	1.34501e-23	9.48087e-23	41.5814
FXR1	0.220559	7.64501	11.306	1.55757e-29	1.39609e-28	55.1285
ECH1	0.22025	7.88677	10.2102	2.09568e-24	1.52123e-23	43.4222
SRSF7	-0.220237	8.12849	-9.38655	6.95528e-21	4.2218e-20	35.3995
WNK1	0.219973	7.79207	10.2284	1.73931e-24	1.26982e-23	43.6068
ATP2B1	-0.219678	8.26125	-8.84269	1.02323e-18	5.56583e-18	30.4679
CACNB4	-0.219654	7.22424	-21.5633	8.81352e-102	2.9867e-100	220.798
PPP1CC	0.218887	7.90626	10.0199	1.44635e-23	1.01501e-22	41.5095
MTRNR2L12	-0.218535	7.39492	-13.9406	6.22589e-44	8.48462e-43	88.0659
NSA2	-0.218258	7.96805	-9.68671	3.91175e-22	2.55028e-21	38.246
ATF7IP	0.217976	7.35655	14.7533	5.83644e-49	9.08735e-48	99.5841
ANGPTL4	-0.217698	7.32397	-15.296	1.79986e-52	3.02539e-51	107.63
ZNF292	0.217686	7.53722	11.7561	8.69318e-32	8.37214e-31	60.277
SENP6	0.217609	7.46313	12.8354	1.54386e-37	1.80839e-36	73.4279
LINC00511	0.217508	7.25122	18.4648	2.12183e-75	5.55621e-74	160.224
TAGLN	-0.217416	7.1904	-18.5757	2.82728e-76	7.52793e-75	162.233
TMED9	-0.217411	7.75985	-10.7201	9.95215e-27	7.98313e-26	48.7228
LSM14A	0.217222	7.72254	10.7018	1.21059e-26	9.6497e-26	48.5286
SNX2	0.216938	7.56218	11.8413	3.1843e-32	3.14313e-31	61.2739
UBR5	0.216855	7.36624	14.4274	6.54033e-47	9.75202e-46	94.8885
LINC00998	0.216664	7.40277	14.0687	1.04666e-44	1.47393e-43	89.8394
RPL14	0.216454	11.6081	18.5365	5.75928e-76	1.52069e-74	161.524
MUC15	0.216321	7.14131	33.4954	2.43504e-238	2.17336e-236	534.708
C16orf87	0.216073	7.29456	16.5385	5.72993e-61	1.15639e-59	127.113
GOLGA4	0.215839	8.28362	8.84462	1.00579e-18	5.47567e-18	30.4849
SEPW1	-0.21558	9.04147	-9.25032	2.49486e-20	1.47069e-19	34.1368
PSAP	-0.215553	8.03281	-9.57559	1.14693e-21	7.32673e-21	37.1819
PLP2	-0.215528	9.23314	-9.57471	1.15669e-21	7.3816e-21	37.1735
FAM134B	0.215408	7.76652	9.56085	1.32167e-21	8.40059e-21	37.0416
SH3BGRL	0.215319	8.02414	9.5476	1.50104e-21	9.5026e-21	36.9158
SRP9	0.21483	7.94222	9.85427	7.55147e-23	5.10711e-22	39.8736
DYNLRB1	-0.214693	8.07502	-9.51429	2.06547e-21	1.29209e-20	36.6001
NDUFS5	-0.213904	8.72186	-9.29087	1.70895e-20	1.01782e-19	34.5108
ATP5L	-0.213892	8.81211	-9.44404	4.03501e-21	2.4995e-20	35.9378
COL17A1	0.213037	9.80624	9.38817	6.8493e-21	4.16545e-20	35.4147
GSTA4	0.212843	7.30261	16.4037	5.13374e-60	1.01347e-58	124.929
PRPF4B	0.212805	7.65026	10.7337	8.59331e-27	6.93704e-26	48.8683
TPBG	-0.211863	7.44726	-12.5773	4.05655e-36	4.58224e-35	70.1802
TOB2	0.21182	7.79097	9.7517	2.07351e-22	1.36874e-21	38.874
ARL5A	0.211744	7.56176	11.5003	1.6984e-30	1.5735e-29	57.3271
THUMPD1	0.211703	7.51972	11.7496	9.38199e-32	9.0218e-31	60.2013
SPCS2	0.211409	8.0358	9.53452	1.70176e-21	1.07411e-20	36.7916
REXO2	0.211307	7.56049	11.739	1.063e-31	1.01756e-30	60.0773
NONO	0.211247	7.67432	10.6011	3.54822e-26	2.7828e-25	47.4629
SMARCAD1	0.211199	7.42128	12.9422	3.9191e-38	4.6683e-37	74.7903
NENF	-0.211182	7.98419	-9.5818	1.08035e-21	6.90836e-21	37.241
ELL2	0.21107	7.32313	15.4057	3.39648e-53	5.86472e-52	109.29
LAMA3	0.210936	7.58143	11.0291	3.43947e-28	2.94539e-27	52.059
SEPT10	0.210901	7.77939	10.0007	1.75403e-23	1.22415e-22	41.3185
EMP2	0.210671	7.81963	9.58339	1.06388e-21	6.80991e-21	37.2562
KRTDAP	-0.210371	7.85533	-9.75024	2.10332e-22	1.38697e-21	38.8599
HECA	0.210301	7.3578	14.1758	2.32791e-45	3.32251e-44	91.3347
TMBIM1	-0.209901	7.65951	-10.5648	5.21268e-26	4.04318e-25	47.0817
C19orf33	0.209783	7.95475	9.1554	6.01047e-20	3.47205e-19	33.2678
OAT	0.209774	7.91385	9.53045	1.76945e-21	1.1135e-20	36.7531
IP6K2	0.209695	7.75204	10.0235	1.39424e-23	9.8061e-23	41.5458
UBE2G1	0.209689	7.74431	10.0896	7.15835e-24	5.07978e-23	42.2058
ANXA4	0.209239	7.65624	10.7576	6.64415e-27	5.39795e-26	49.1233
PPIA	-0.208937	9.99261	-11.3839	6.43516e-30	5.90153e-29	56.0054
NDN	0.208917	7.12132	44.1263	0	0	913.457
RBBP8	0.208696	7.52992	11.3527	9.18153e-30	8.34768e-29	55.6528
RPL8	0.207919	12.0393	19.843	1.17931e-86	3.54185e-85	186.061
ABRACL	0.207847	7.9124	8.81651	1.29173e-18	6.97841e-18	30.2379
LAMB4	0.207702	7.69873	10.0382	1.20301e-23	8.48939e-23	41.6919
P2RY1	0.207116	7.34094	14.3298	2.63293e-46	3.8712e-45	93.5029
COPZ2	-0.207094	7.35251	-14.28	5.34005e-46	7.81522e-45	92.7994
CCDC85B	0.207049	7.88577	9.37034	8.10472e-21	4.89139e-20	35.2483
PYCARD	0.206754	7.77503	9.65039	5.56719e-22	3.60729e-21	37.8969
DNAJB6	0.20655	8.52476	8.51431	1.81229e-17	9.24678e-17	27.6314
THOC2	0.206426	7.48617	11.8004	5.16356e-32	5.03407e-31	60.794
RPS16	-0.206181	11.686	-16.6349	1.17957e-61	2.44279e-60	128.687
SF1	-0.206025	7.8962	-9.38793	6.86486e-21	4.17091e-20	35.4124
RPL27A	-0.206015	11.8182	-17.8321	1.71468e-70	4.08494e-69	148.962
HNRNPH3	0.20569	7.89554	9.30809	1.45467e-20	8.68005e-20	34.67
LARS	0.205349	7.44596	12.4774	1.41438e-35	1.57798e-34	68.9395
SRSF5	0.204779	8.66512	8.27802	1.34328e-16	6.53292e-16	25.6562
TECRL	-0.204682	7.16666	-25.391	1.17565e-139	5.35979e-138	307.821
RPL24	-0.204584	11.0808	-15.3502	7.91199e-53	1.3478e-51	108.448
YWHAZ	0.204424	8.763	8.34321	7.77164e-17	3.82664e-16	26.1956
MT-CO3	0.204268	12.8177	22.2465	4.06539e-108	1.44732e-106	235.353
CDKN2AIP	0.204229	7.51181	11.2393	3.30535e-29	2.93361e-28	54.3821
TUBA1B	-0.204129	9.18136	-8.09028	6.34609e-16	2.98997e-15	24.1262
RGS2	0.203829	7.77931	8.1275	4.67745e-16	2.21532e-15	24.4267
HMGCS2	0.203824	7.14258	30.3034	1.48212e-196	1.0553e-194	438.623
FAM57A	-0.20372	7.50514	-11.441	3.35648e-30	3.09157e-29	56.6512
RAB11A	0.2034	8.06117	8.99604	2.57885e-19	1.43857e-18	31.829
TSPAN13	0.203391	7.32743	14.3204	3.01147e-46	4.41752e-45	93.3693
HN1	-0.202844	7.59479	-10.5447	6.44922e-26	4.97792e-25	46.8707
SMCHD1	0.202833	7.30989	15.1268	2.30875e-51	3.7903e-50	105.09
KMT2C	0.202759	7.46562	11.7849	6.1937e-32	6.01986e-31	60.6135
PNN	0.202654	7.99392	8.84605	9.93029e-19	5.41086e-18	30.4975
NET1	0.202269	7.44943	11.9655	7.27462e-33	7.37589e-32	62.7396
S100A13	-0.202042	7.43501	-12.6005	3.03513e-36	3.44071e-35	70.4684
ATP1B3	-0.202005	9.71406	-9.09917	1.00766e-19	5.74757e-19	32.7573
MTRNR2L8	-0.201972	7.37323	-13.2961	3.84862e-40	4.7821e-39	79.3857
SMARCA5	0.201573	7.42631	12.3627	5.85154e-35	6.43771e-34	67.529
P3H2	0.201405	7.31074	15.1581	1.44243e-51	2.38039e-50	105.559
C1orf52	0.201109	7.55406	10.8495	2.45951e-27	2.02941e-26	50.1084
COL7A1	0.201009	7.60956	10.3151	7.11341e-25	5.2846e-24	44.4924
HNRNPC	0.200773	8.75523	8.54438	1.399e-17	7.16691e-17	27.8867
ATP6V1G1	0.200754	8.67763	8.90208	6.01666e-19	3.29538e-18	30.9923
SLC25A33	0.200631	7.32369	14.4998	2.31088e-47	3.47016e-46	95.9236
FGFR1OP2	0.200321	7.52638	11.0857	1.83845e-28	1.59156e-27	52.6802
MT-CYB	0.20013	12.0555	19.886	5.09941e-87	1.54617e-85	186.897
PIK3C2G	0.199998	7.33343	14.2336	1.02986e-45	1.49e-44	92.146
GBP2	-0.199849	7.47768	-11.8071	4.77068e-32	4.65821e-31	60.8726
ITM2B	-0.199353	9.77476	-9.64719	5.74241e-22	3.71323e-21	37.8662
ARHGEF12	0.199277	7.56994	10.5844	4.23497e-26	3.30098e-25	47.2875
P4HB	-0.199239	8.14291	-8.6398	6.11759e-18	3.2039e-17	28.7028
ETS2	0.199026	8.44643	8.017	1.15259e-15	5.36268e-15	23.5384
GGCT	0.198504	7.44606	12.1061	1.34311e-33	1.39988e-32	64.4171
CALML3	0.198396	7.51699	10.2424	1.50654e-24	1.10242e-23	43.7491
PFDN4	0.198296	7.49466	11.3317	1.16403e-29	1.05378e-28	55.4174
RWDD1	-0.198239	8.03519	-8.64067	6.07184e-18	3.18257e-17	28.7102
ZNF770	0.198178	7.3903	12.9316	4.49066e-38	5.32908e-37	74.655
GABARAPL2	0.198113	7.98988	9.05524	1.50562e-19	8.51259e-19	32.3606
TBL1XR1	0.197742	7.44394	11.8579	2.61691e-32	2.59521e-31	61.4687
FLNA	-0.197718	7.5368	-10.7809	5.17108e-27	4.21197e-26	49.3717
ZNF622	0.197577	7.60387	10.2267	1.76891e-24	1.28846e-23	43.5901
CHMP5	0.197556	7.73586	9.72016	2.82298e-22	1.85189e-21	38.5687
CTNNA1	0.197521	7.58027	10.5889	4.03557e-26	3.15332e-25	47.3353
SNRPF	-0.197183	7.93893	-9.17687	4.93004e-20	2.86358e-19	33.4637
RTN4	0.197088	9.95176	9.6385	6.24745e-22	4.03569e-21	37.7828
SLCO3A1	0.197034	7.28441	15.1851	9.60431e-52	1.59744e-50	105.963
UFM1	0.196853	7.44502	11.8625	2.477e-32	2.46417e-31	61.5232
LRPPRC	0.196658	7.28529	15.4796	1.09719e-53	1.91013e-52	110.415
RASSF9	0.195951	7.15745	25.721	3.44282e-143	1.64039e-141	315.942
YY1	0.195442	8.07242	8.43279	3.63932e-17	1.82023e-16	26.9437
PSAT1	0.195245	7.50108	11.0076	4.36016e-28	3.70877e-27	51.8238
TCEAL4	0.195074	8.50587	7.6643	1.89358e-14	8.17412e-14	20.7837
C14orf2	-0.194708	8.18845	-8.6084	8.03966e-18	4.18287e-17	28.4332
IRX2	0.194449	7.49649	10.9543	7.83362e-28	6.59407e-27	51.2428
MXRA5	-0.194274	7.42914	-11.7328	1.14294e-31	1.09243e-30	60.0054
AQP3	-0.193996	10.1514	-8.40759	4.50868e-17	2.24619e-16	26.7325
FRMD4A	0.193965	7.4072	11.9002	1.58427e-32	1.59357e-31	61.9669
PCF11	0.193837	7.66575	9.54739	1.50408e-21	9.51234e-21	36.9138
KCTD9	0.193816	7.4438	11.5831	6.53845e-31	6.12026e-30	58.2744
ANKRD50	0.193721	7.28871	14.8181	2.25611e-49	3.53012e-48	100.53
DSG3	0.193482	7.59216	10.1613	3.45295e-24	2.49502e-23	42.9277
PDLIM1	-0.193188	9.09612	-7.9324	2.28055e-15	1.0427e-14	22.8665
POLR2L	-0.192974	8.13213	-8.29838	1.1327e-16	5.53001e-16	25.8243
CA2	0.192927	7.45322	10.949	8.30347e-28	6.96942e-27	51.185
OPTN	-0.192666	7.7656	-9.22424	3.17934e-20	1.86034e-19	33.8972
TBC1D4	0.192649	7.30943	14.5798	7.28845e-48	1.11294e-46	97.0718
SNRPG	-0.192585	7.91455	-8.97429	3.14002e-19	1.74241e-18	31.6345
GDPD2	-0.192496	7.93736	-8.36287	6.58405e-17	3.25454e-16	26.3591
SEPT2	0.192299	7.50899	10.9092	1.28284e-27	1.07106e-26	50.7537
ANKRD36	0.192103	7.25825	16.2114	1.1393e-58	2.18119e-57	121.842
RAD50	0.19209	7.47982	11.0424	2.9698e-28	2.55008e-27	52.2046
EDF1	-0.191962	9.13848	-8.71424	3.18926e-18	1.69266e-17	29.3457
ID3	-0.191955	8.55428	-6.32912	2.52673e-10	8.33954e-10	11.4717
SMDT1	0.191925	7.8729	8.91324	5.44318e-19	2.98644e-18	31.0912
TPD52	0.191908	7.54149	10.6058	3.37406e-26	2.65608e-25	47.5127
ANXA8	-0.191852	7.35241	-12.9718	2.67399e-38	3.19718e-37	75.1703
ARHGDIA	-0.191518	7.64132	-9.78845	1.44553e-22	9.62221e-22	39.231
ESD	0.191351	8.099	8.42428	3.91245e-17	1.9553e-16	26.8723
CFD	0.191346	7.23722	16.6042	1.95464e-61	4.02161e-60	128.184
CTNNAL1	-0.191223	7.97032	-8.26853	1.45415e-16	7.06667e-16	25.578
CLSTN1	0.191178	8.00777	8.23544	1.916e-16	9.25433e-16	25.3062
ARPC1A	-0.191012	7.5918	-10.3098	7.52042e-25	5.5739e-24	44.4373
DHX9	0.190045	7.48371	10.9847	5.60602e-28	4.74303e-27	51.5745
IL1R2	0.190031	7.26868	13.8786	1.46623e-43	1.97271e-42	87.214
ZCCHC11	0.189775	7.50182	10.6998	1.23687e-26	9.83446e-26	48.5073
BCHE	0.189754	7.14025	29.9655	2.37508e-192	1.65394e-190	428.955
MPC2	-0.189744	7.81291	-9.25821	2.31799e-20	1.37281e-19	34.2095
PHB2	-0.189649	7.75389	-9.25553	2.3767e-20	1.40496e-19	34.1848
LINC01315	-0.189188	7.50438	-10.7019	1.20981e-26	9.6497e-26	48.5292
RPL13	0.188958	13.331	21.4416	1.13226e-100	3.81655e-99	218.252
DCK	0.18871	7.28771	14.7437	6.71464e-49	1.04291e-47	99.4446
ANP32E	0.188687	7.52447	10.3286	6.1851e-25	4.61118e-24	44.6309
DEDD2	-0.188449	7.42371	-11.7888	5.91994e-32	5.76262e-31	60.6584
SNRNP70	0.187858	7.59687	9.87311	6.26572e-23	4.24208e-22	40.0583
PSMB4	-0.187806	7.66425	-9.59183	9.80785e-22	6.2971e-21	37.3367
SNAI2	0.187648	7.97873	7.74484	1.01e-14	4.45088e-14	21.402
PSME1	-0.187344	8.16373	-8.1662	3.4009e-16	1.62653e-15	24.7407
DCXR	0.187176	7.47814	10.9129	1.2325e-27	1.03039e-26	50.7934
CBR1	-0.186974	8.66619	-7.43165	1.12278e-13	4.62018e-13	19.0341
PCMTD1	0.18696	7.44996	11.2347	3.48119e-29	3.08536e-28	54.3307
ACAT1	0.186944	7.38632	12.2145	3.60161e-34	3.83587e-33	65.7241
DUT	0.186871	7.83104	8.64852	5.66981e-18	2.97924e-17	28.7778
TMTC3	0.186862	7.37241	12.3364	8.0929e-35	8.82698e-34	67.2069
ZFC3H1	0.186722	7.37489	12.2555	2.18384e-34	2.35758e-33	66.2209
MKRN1	0.186475	7.61926	9.71275	3.03488e-22	1.98473e-21	38.4971
ST13	0.186317	8.64641	7.86586	3.88168e-15	1.74455e-14	22.3429
EBPL	0.186235	7.73267	9.25473	2.39444e-20	1.41413e-19	34.1774
SOD1	0.186153	8.97834	8.14605	4.01541e-16	1.91465e-15	24.5771
SPTY2D1	0.186136	7.42497	11.3274	1.22323e-29	1.10421e-28	55.3682
CXADR	0.186086	8.59498	7.43461	1.09805e-13	4.52134e-13	19.056
NRDC	0.185854	7.45478	11.0586	2.48071e-28	2.1359e-27	52.383
TERF2IP	0.185466	8.0299	8.13788	4.29478e-16	2.04171e-15	24.5108
OGFRL1	0.185294	7.36819	12.2315	2.92933e-34	3.14098e-33	65.9293
ZFAND1	0.185185	7.5027	10.5719	4.83325e-26	3.75807e-25	47.1566
MZT2B	-0.185043	8.10009	-8.14451	4.06672e-16	1.9362e-15	24.5646
DUSP2	-0.184971	7.52434	-9.03661	1.78422e-19	1.00682e-18	32.1928
CD151	-0.184911	7.62794	-9.65916	5.1129e-22	3.31972e-21	37.9811
UBE2N	0.184867	7.7313	9.11629	8.61286e-20	4.93042e-19	32.9124
VAV3	0.184844	7.57672	9.71631	2.93111e-22	1.92083e-21	38.5315
SUN1	0.184841	7.56227	9.93269	3.46429e-23	2.38882e-22	40.6448
HSDL2	0.184498	7.26373	15.3613	6.67507e-53	1.14324e-51	108.618
PFDN2	0.184206	7.86642	8.49848	2.076e-17	1.05161e-16	27.4974
C3orf58	0.183936	7.31809	13.1448	2.81969e-39	3.42306e-38	77.4061
OAZ2	0.183715	7.70207	9.00037	2.47968e-19	1.38569e-18	31.8677
CD46	0.183556	7.44832	11.1454	9.4606e-29	8.25783e-28	53.3391
EDN3	0.183016	7.10925	47.29	0	0	1042.34
NAMPT	-0.18294	7.49068	-10.524	8.02277e-26	6.17744e-25	46.6544
WDR66	-0.182635	7.18625	-20.7739	1.08049e-94	3.49341e-93	204.518
DYNLL1	0.182322	9.19441	7.50116	6.63368e-14	2.76563e-13	19.5512
CLNS1A	0.182187	7.71446	9.11363	8.82507e-20	5.04733e-19	32.8883
KLK10	0.182144	7.31004	13.5627	1.09169e-41	1.41184e-40	82.9277
ANKRD12	-0.181819	8.04276	-7.73601	1.08239e-14	4.75665e-14	21.3339
CASP3	0.181709	7.3472	12.3069	1.16385e-34	1.26506e-33	66.846
AKIRIN2	0.181708	7.36777	12.005	4.53287e-33	4.64051e-32	63.2093
GNAI3	0.18117	7.70357	8.97236	3.19524e-19	1.7715e-18	31.6173
RNF13	0.181073	7.56235	9.76385	1.84065e-22	1.21883e-21	38.9919
LGALS3	-0.181041	9.5486	-8.50508	1.96174e-17	9.96915e-17	27.5532
TUBB	0.181024	9.47146	8.3179	9.6159e-17	4.7164e-16	25.9857
RAB1A	0.180938	7.94608	8.16555	3.41929e-16	1.63409e-15	24.7354
SMPDL3A	0.180851	7.5312	9.78403	1.50981e-22	1.00185e-21	39.1879
CLEC2A	-0.180825	7.29721	-13.3346	2.31002e-40	2.88729e-39	79.8932
ACTN1	-0.180201	7.29324	-13.679	2.25816e-42	2.96888e-41	84.4946
PCNP	0.180102	7.94842	8.15921	3.6029e-16	1.72054e-15	24.6839
KLK8	0.179871	7.20998	18.1335	8.25597e-73	2.06791e-71	154.28
MTX2	0.179772	7.32058	13.2549	6.63272e-40	8.16147e-39	78.8446
VEGFA	0.179612	7.23195	16.7251	2.66912e-62	5.61935e-61	130.167
ZNF331	-0.17957	7.41391	-10.566	5.14828e-26	3.99812e-25	47.094
UBR4	-0.179292	7.89248	-7.08375	1.45729e-12	5.52653e-12	16.5177
ARPC5	0.179112	7.99806	8.05697	8.32877e-16	3.90092e-15	23.8584
CMPK1	0.179101	7.71168	8.82743	1.17225e-18	6.34378e-18	30.3337
TSHZ2	0.178961	7.33953	12.0577	2.40644e-33	2.47962e-32	63.838
TMEM258	-0.178899	7.74512	-9.00765	2.32119e-19	1.30056e-18	31.9329
COPS2	0.178389	7.47225	10.5108	9.21875e-26	7.08112e-25	46.5167
UQCR10	-0.178323	7.75772	-8.87122	7.932e-19	4.32946e-18	30.7193
ACTB	0.17825	10.4829	8.43286	3.63697e-17	1.82023e-16	26.9443
DUSP14	0.17796	8.13275	7.4549	9.42035e-14	3.89665e-13	19.2066
PTPRZ1	0.17776	7.4177	10.8307	3.0137e-27	2.47381e-26	49.907
SOD2	-0.177692	7.55423	-8.8021	1.46807e-18	7.90413e-18	30.1115
LOR	0.177657	7.17809	19.5491	3.44069e-84	9.95601e-83	180.401
PSMA7	-0.17757	8.346	-7.56037	4.22106e-14	1.78683e-13	19.9956
SYPL1	-0.177489	7.97211	-7.98072	1.54582e-15	7.13463e-15	23.2494
DHRS7	-0.177484	7.33404	-12.3982	3.77792e-35	4.18544e-34	67.9635
NCOA3	0.177004	7.29275	13.606	6.07715e-42	7.92406e-41	83.5102
YWHAG	0.176991	7.5421	9.6896	3.80296e-22	2.48191e-21	38.2739
YME1L1	-0.17697	7.62807	-8.83708	1.07567e-18	5.83607e-18	30.4186
PNKD	0.176915	7.53526	9.82093	1.04981e-22	7.06975e-22	39.5475
ANP32A	0.176869	7.4967	10.2018	2.28368e-24	1.6558e-23	43.3372
CAV1	0.176697	9.0356	6.85166	7.54687e-12	2.73596e-11	14.9057
CLIP1	-0.176275	7.49243	-9.89485	5.04925e-23	3.44796e-22	40.2719
IL18	0.176253	8.3199	7.18907	6.79117e-13	2.64023e-12	17.2668
B3GNT5	0.176087	7.30681	13.0661	7.87062e-39	9.50022e-38	76.3858
CALD1	0.17607	7.91622	7.07587	1.54237e-12	5.84221e-12	16.4621
SCAF11	0.176055	7.86019	7.9972	1.35302e-15	6.27217e-15	23.3805
SLIRP	-0.175581	7.6166	-9.39839	6.21889e-21	3.79664e-20	35.5101
LBR	0.17533	7.22462	16.3427	1.37919e-59	2.70586e-58	123.944
PPA2	0.17507	7.61862	9.19577	4.13962e-20	2.4111e-19	33.6363
PLEKHB2	0.174543	7.42606	10.6431	2.26869e-26	1.79485e-25	47.9061
RPS23	0.174504	12.1688	15.9023	1.54338e-56	2.86815e-55	116.953
MRE11A	0.174305	7.25817	14.5314	1.46711e-47	2.21888e-46	96.3757
HMGCS1	0.174247	7.35289	11.8678	2.32638e-32	2.31797e-31	61.5855
BICD2	0.174079	7.38063	11.3287	1.20531e-29	1.0896e-28	55.3829
CLTB	-0.174053	8.79767	-7.36016	1.9197e-13	7.7683e-13	18.5072
MTSS1	0.173692	7.37868	11.3389	1.07315e-29	9.72896e-29	55.4981
PAFAH1B1	0.17325	7.53802	9.56419	1.27986e-21	8.15124e-21	37.0734
TMA7	-0.17319	8.79432	-7.57717	3.71069e-14	1.5771e-13	20.1222
CEP350	0.172701	7.42899	10.5001	1.0326e-25	7.91246e-25	46.4043
DSTN	0.172592	9.71876	8.62358	7.046e-18	3.67797e-17	28.5634
EIF4A1	-0.1725	8.50333	-7.11431	1.16904e-12	4.47897e-12	16.7339
KIF1B	0.172369	7.38852	10.9835	5.68456e-28	4.80307e-27	51.5608
VIM	0.172107	7.25185	14.0431	1.49619e-44	2.08841e-43	89.484
LSM3	-0.1716	8.10267	-7.57051	3.90552e-14	1.65769e-13	20.0719
TNNT1	0.171526	7.70203	8.22479	2.09355e-16	1.00992e-15	25.2188
CLK1	0.171522	8.03511	7.32228	2.54567e-13	1.02165e-12	18.2301
DNTTIP2	0.171257	7.56357	9.23041	3.00218e-20	1.75993e-19	33.9538
ESRP1	0.171237	7.40251	10.8635	2.1111e-27	1.7442e-26	50.2599
MANF	0.171228	7.44442	10.2941	8.8445e-25	6.53997e-24	44.2767
CRABP2	0.171152	7.24458	14.8174	2.27813e-49	3.55579e-48	100.52
CD99	0.170663	7.9413	7.69915	1.44382e-14	6.28399e-14	21.0505
PDZK1IP1	-0.170615	7.23772	-15.7931	8.55909e-56	1.56308e-54	115.248
BCL10	0.170562	7.43071	10.1544	3.70627e-24	2.66591e-23	42.8576
EIF1AX	-0.170124	8.55487	-7.14222	9.55091e-13	3.68376e-12	16.9322
LTBP3	-0.169944	7.51389	-9.59003	9.98006e-22	6.40118e-21	37.3195
KRAS	0.169656	7.54802	9.27243	2.03022e-20	1.20577e-19	34.3405
ACADVL	0.169609	7.65084	8.57263	1.09617e-17	5.64294e-17	28.1273
RALGAPA1	0.169527	7.2743	13.6	6.59228e-42	8.57808e-41	83.4293
KCNK6	0.16951	7.45412	9.88812	5.39829e-23	3.68234e-22	40.2058
FNBP4	0.169492	7.54353	9.42997	4.61136e-21	2.84817e-20	35.8058
SDR16C5	-0.169422	7.358	-11.4285	3.86973e-30	3.55914e-29	56.51
CCNG2	0.169201	7.37675	10.9525	7.98409e-28	6.71024e-27	51.2239
ZNF593	-0.1691	7.47883	-10.1376	4.3955e-24	3.14383e-23	42.6887
PSMA3	0.168989	7.74158	8.34732	7.50674e-17	3.70484e-16	26.2298
HNRNPA0	0.16868	8.90977	7.35309	2.02381e-13	8.1687e-13	18.4554
DUSP23	0.168582	7.65414	8.59716	8.86318e-18	4.60755e-17	28.337
RGS16	-0.168483	7.40688	-9.55863	1.35009e-21	8.5641e-21	37.0206
MYEOV2	-0.168417	7.64912	-8.87259	7.83547e-19	4.28046e-18	30.7314
IGFBP6	0.168153	7.15847	20.4813	3.97102e-92	1.26454e-90	198.627
ERBB2IP	0.16814	7.36594	11.2072	4.73849e-29	4.17633e-28	54.0249
PIK3IP1	-0.168027	7.33196	-11.847	2.97784e-32	2.94392e-31	61.3404
IGBP1	0.167798	7.90833	7.66526	1.8794e-14	8.11846e-14	20.7911
GUK1	-0.167641	9.65151	-7.97954	1.56055e-15	7.18691e-15	23.24
ERC1	0.167442	7.31944	12.2073	3.93379e-34	4.18263e-33	65.6365
ZC3H15	-0.167265	7.81627	-7.79921	6.58463e-15	2.93025e-14	21.8229
NDRG1	-0.167244	7.76424	-7.71139	1.31228e-14	5.73115e-14	21.1444
RBMS1	0.166813	7.41566	10.3445	5.24917e-25	3.92727e-24	44.7934
MOB1A	0.166787	7.45157	9.97195	2.34006e-23	1.6242e-22	41.0332
VAPA	0.166719	8.60243	7.1563	8.62229e-13	3.33778e-12	17.0326
ZNF57	0.166551	7.37862	10.8052	3.97507e-27	3.24614e-26	49.6325
NSD1	0.16652	7.35403	11.391	5.93329e-30	5.44917e-29	56.086
HMGN2	-0.16641	8.66538	-6.73562	1.68394e-11	5.9984e-11	14.1197
ANXA2	0.166399	10.6561	10.4058	2.77199e-25	2.0962e-24	45.426
ZMYM2	0.166295	7.33878	11.6653	2.51519e-31	2.37538e-30	59.2225
CBR3	-0.166274	7.55336	-8.77649	1.84209e-18	9.89264e-18	29.8875
ADH5	0.16627	7.68116	8.32183	9.30328e-17	4.57015e-16	26.0183
TFB2M	0.166096	7.31059	12.3006	1.25744e-34	1.36212e-33	66.7692
RPS6KB1	0.165955	7.25133	14.2746	5.76489e-46	8.41753e-45	92.7233
BTG3	0.165715	7.97545	7.10247	1.27335e-12	4.87272e-12	16.6501
MYLIP	-0.165302	7.89326	-7.0777	1.52217e-12	5.76915e-12	16.475
COX7A2L	0.165167	8.33746	7.17806	7.35918e-13	2.85579e-12	17.188
MYL9	-0.165085	7.19667	-16.5983	2.15531e-61	4.40587e-60	128.087
RPL22L1	-0.164961	8.01283	-7.14695	9.22875e-13	3.56167e-12	16.9659
CDH1	0.164803	7.40895	10.4413	1.91258e-25	1.45674e-24	45.7936
PTGS2	0.164559	7.24469	13.354	1.78608e-40	2.24127e-39	80.1489
COX4I1	0.164098	9.99813	9.31735	1.33374e-20	7.97351e-20	34.7558
TCF25	-0.164077	7.62713	-8.59004	9.42737e-18	4.88881e-17	28.2761
ANXA5	0.163916	7.60352	8.56623	1.15852e-17	5.95423e-17	28.0728
C20orf24	0.163843	7.69511	8.12351	4.83323e-16	2.28739e-15	24.3944
PYURF	0.16384	7.94726	7.53278	5.21311e-14	2.19214e-13	19.7881
PNISR	0.163829	7.96543	7.13509	1.0058e-12	3.87461e-12	16.8815
CAST	-0.163771	8.47507	-6.70197	2.12003e-11	7.51379e-11	13.8943
GLTSCR2	-0.163611	10.1339	-9.11986	8.3349e-20	4.77993e-19	32.9448
VPS26A	0.16328	7.62246	8.45882	2.91507e-17	1.4661e-16	27.1626
HBEGF	-0.163229	7.51056	-8.3035	1.0851e-16	5.30988e-16	25.8666
OVOL1	-0.163198	7.59527	-8.19317	2.72125e-16	1.3064e-15	24.9604
DNPH1	0.16317	7.50953	9.42417	4.87219e-21	3.00341e-20	35.7514
COX6C	-0.163157	8.53655	-6.99967	2.66031e-12	9.94009e-12	15.9275
NEDD9	0.162545	7.33195	11.128	1.14893e-28	1.00148e-27	53.1464
SLC20A1	0.162538	7.466	9.28561	1.79511e-20	1.06813e-19	34.4622
SEC62	-0.162532	7.99798	-7.1817	7.1665e-13	2.78273e-12	17.214
BLOC1S2	-0.162416	7.62462	-8.46175	2.84285e-17	1.43205e-16	27.1873
HNRNPR	0.162164	7.9435	7.29714	3.06759e-13	1.22337e-12	18.0469
MEGF9	0.161963	7.28689	12.5188	8.44211e-36	9.46861e-35	69.4521
KRT2	-0.161933	7.35869	-10.7182	1.01546e-26	8.13525e-26	48.7028
TET2	0.161888	7.24103	14.2315	1.06176e-45	1.53265e-44	92.1157
RHEB	0.161861	7.92809	7.35941	1.93051e-13	7.80703e-13	18.5017
ATP5D	0.161751	8.35409	6.99852	2.68221e-12	1.0016e-11	15.9195
SRSF1	0.161612	7.52415	8.99344	2.64047e-19	1.47165e-18	31.8056
KRT6B	-0.161591	7.15267	-22.7936	2.53145e-113	9.43635e-112	247.312
INADL	0.161404	7.35028	10.9879	5.41165e-28	4.58471e-27	51.6095
LYPD3	-0.161254	7.66519	-7.77893	7.72648e-15	3.42397e-14	21.6655
SMCO4	-0.161244	7.2767	-12.8768	9.08346e-38	1.07392e-36	73.955
BTG1	0.161058	10.0862	6.6329	3.38956e-11	1.18541e-10	13.4351
QSER1	0.160916	7.28181	12.7054	8.08112e-37	9.29402e-36	71.7831
PLLP	0.16083	7.31558	11.7752	6.94393e-32	6.72839e-31	60.5
PUM1	0.160819	7.43056	9.9103	4.33022e-23	2.96655e-22	40.424
NUDCD2	0.160749	7.49726	9.41312	5.40995e-21	3.31236e-20	35.6479
OLA1	0.160663	7.59906	8.61555	7.55535e-18	3.93412e-17	28.4945
HADHB	0.160625	7.61653	8.49875	2.07117e-17	1.05e-16	27.4997
MYOF	0.160436	7.35969	10.8753	1.85589e-27	1.53937e-26	50.3876
KDM3A	0.160396	7.33832	11.1461	9.38959e-29	8.20715e-28	53.3465
SLC1A3	0.160371	7.17864	18.6928	3.29547e-77	8.96282e-76	164.375
AP3S1	0.160328	7.80381	7.71502	1.27558e-14	5.57859e-14	21.1723
NOLC1	0.160293	7.49516	9.19202	4.2856e-20	2.49154e-19	33.6021
CD2AP	0.160067	7.29014	12.4111	3.22104e-35	3.57473e-34	68.1219
IRF1	-0.16002	7.99564	-6.18144	6.49505e-10	2.09142e-09	10.5503
TOP2B	0.159972	7.31076	11.878	2.06085e-32	2.05663e-31	61.7058
LAMP2	0.159971	7.55255	8.743	2.47594e-18	1.32071e-17	29.5956
SF3B6	0.159907	8.39881	6.99797	2.69264e-12	1.0049e-11	15.9157
PRDX3	0.159848	7.51366	9.15919	5.80372e-20	3.35567e-19	33.3024
DCP2	0.159645	7.3364	11.0687	2.21981e-28	1.91648e-27	52.4932
SELK	0.159489	8.05011	6.95185	3.73457e-12	1.38236e-11	15.595
SMC4	0.159331	7.39324	10.0516	1.05035e-23	7.42035e-23	41.8262
UGP2	0.159304	7.73375	7.77822	7.76985e-15	3.44078e-14	21.66
COPS8	0.159295	7.46513	9.41547	5.29083e-21	3.24569e-20	35.6699
C11orf1	-0.159284	7.41049	-10.1181	5.36011e-24	3.82081e-23	42.4923
TRPM7	0.159141	7.29084	12.3737	5.10858e-35	5.63991e-34	67.6638
KLC3	0.159108	7.63595	8.14589	4.02079e-16	1.91577e-15	24.5758
BCL11B	0.159003	7.43568	9.53195	1.74409e-21	1.09864e-20	36.7673
TMX1	0.158957	7.47433	9.37337	7.87628e-21	4.75806e-20	35.2765
EID1	0.158848	8.20108	6.83724	8.34485e-12	3.01834e-11	14.8072
RBMX	0.158806	7.99819	7.02723	2.18576e-12	8.21052e-12	16.1202
RILPL2	-0.158671	7.32298	-11.549	9.69161e-31	9.01846e-30	57.8838
SRSF4	0.158646	7.61855	8.26593	1.48611e-16	7.21646e-16	25.5566
ARL6IP5	0.158441	7.77872	7.556	4.36499e-14	1.84529e-13	19.9626
AES	-0.158389	7.76548	-7.512	6.10808e-14	2.55323e-13	19.6323
UQCRB	0.15829	9.07542	7.04759	1.8895e-12	7.11875e-12	16.263
ASPH	0.158141	7.38718	10.1301	4.74402e-24	3.38545e-23	42.6132
C6orf141	0.157998	7.15792	20.3306	8.05708e-91	2.52761e-89	195.625
NFAT5	0.157689	7.50553	8.83753	1.07142e-18	5.81798e-18	30.4225
CLDND1	0.15765	7.34283	10.8657	2.06098e-27	1.70502e-26	50.2837
HOXA7	0.157602	7.33711	11.0112	4.18991e-28	3.56875e-27	51.8633
ZNF638	0.157415	7.42128	9.72138	2.78962e-22	1.8319e-21	38.5805
GATM	-0.157397	7.36766	-10.2533	1.34675e-24	9.87775e-24	43.8602
PYGL	-0.15737	7.41068	-9.91905	3.96907e-23	2.72798e-22	40.5102
RNF43	0.157366	7.234	14.2589	7.20065e-46	1.04657e-44	92.502
SLC16A1	-0.157318	7.25052	-13.8294	2.88564e-43	3.87421e-42	86.5406
FAM63B	0.15722	7.52859	8.50907	1.89572e-17	9.64916e-17	27.587
OAZ1	-0.157167	9.65837	-7.66636	1.86342e-14	8.06042e-14	20.7995
CCDC47	0.157106	7.75912	7.56722	4.00537e-14	1.69893e-13	20.0471
APRT	0.156983	8.52522	6.63175	3.41598e-11	1.19399e-10	13.4275
ZBED6	0.156983	7.3667	10.5221	8.18899e-26	6.29777e-25	46.6341
KAT6B	0.156956	7.35975	10.4871	1.1835e-25	9.04686e-25	46.2692
MT-ND6	0.156937	7.2747	12.8091	2.16073e-37	2.50779e-36	73.0938
ZBTB1	0.15684	7.2972	11.8584	2.60098e-32	2.58345e-31	61.4748
RPL39	-0.156689	11.6446	-12.5259	7.72077e-36	8.67491e-35	69.5408
LTF	-0.156595	7.14094	-17.5489	2.39949e-68	5.43055e-67	144.038
NDUFA4	-0.156512	8.57431	-6.68123	2.44204e-11	8.62609e-11	13.7559
SOX6	0.156427	7.42307	9.52792	1.81281e-21	1.13853e-20	36.7291
LPP	0.156301	7.44514	9.32041	1.29596e-20	7.75497e-20	34.7842
PNPLA8	0.156184	7.44232	9.28155	1.86441e-20	1.10832e-19	34.4247
EIF2AK2	0.155881	7.32208	11.1051	1.4823e-28	1.28852e-27	52.8937
TPM1	0.155814	7.27413	12.6403	1.83731e-36	2.10543e-35	70.9671
H1FX	0.155713	7.73756	7.20006	6.26735e-13	2.44708e-12	17.3456
PUM2	0.155667	7.33779	10.8785	1.79308e-27	1.48922e-26	50.4217
CREBRF	0.15561	7.40876	9.6263	7.03041e-22	4.52761e-21	37.666
VPS29	0.155474	7.79165	7.50383	6.49986e-14	2.71163e-13	19.5712
TP63	0.15528	7.89702	6.9824	3.00774e-12	1.11855e-11	15.8072
PLS3	0.155206	7.66484	7.69755	1.46192e-14	6.35841e-14	21.0382
SCP2	0.155175	7.97692	7.06441	1.67474e-12	6.32091e-12	16.3813
GLS	0.155053	7.29459	11.7757	6.90649e-32	6.70236e-31	60.5054
CAMLG	0.155007	7.93062	6.98593	2.93326e-12	1.09213e-11	15.8318
FHL1	-0.154865	7.36836	-10.1876	2.64053e-24	1.91235e-23	43.1934
C1S	-0.154699	7.20226	-16.0001	3.30088e-57	6.20702e-56	118.489
IRF2BP2	0.154662	7.71743	7.49546	6.92735e-14	2.88238e-13	19.5086
ADRM1	-0.154659	7.77584	-7.43592	1.08723e-13	4.4797e-13	19.0657
RANBP6	0.154474	7.21817	14.7252	8.80454e-49	1.36084e-47	99.175
HBP1	0.154395	7.62683	7.87279	3.6733e-15	1.65325e-14	22.3973
MLLT10	0.154073	7.45384	9.13271	7.40634e-20	4.26673e-19	33.0615
HELZ	0.153919	7.31556	11.2613	2.57913e-29	2.29873e-28	54.6282
SDHD	0.153662	7.67307	7.77121	8.21057e-15	3.63087e-14	21.6057
CHL1	-0.15351	7.27294	-12.2449	2.4875e-34	2.68083e-33	66.0916
ATP5G2	0.153489	8.89236	6.71132	1.98885e-11	7.06071e-11	13.9568
RHOB	-0.153407	7.95327	-6.35318	2.16199e-10	7.18056e-10	11.6239
POLR1D	0.152837	8.62867	6.45529	1.10899e-10	3.75008e-10	12.276
CHD3	0.15265	7.43675	9.19938	4.00366e-20	2.33406e-19	33.6693
ZKSCAN1	0.152325	7.36019	10.3109	7.43321e-25	5.51572e-24	44.4488
NDUFA6	-0.152231	7.64384	-7.9716	1.66375e-15	7.65107e-15	23.177
RBM7	0.152217	7.42665	9.41842	5.14533e-21	3.16256e-20	35.6975
RRAGA	0.15221	7.58996	8.117	5.09853e-16	2.40935e-15	24.3418
CCDC109B	0.151896	7.21302	15.3015	1.65592e-52	2.79084e-51	107.713
PNRC2	0.15183	7.84457	6.86967	6.65553e-12	2.4267e-11	15.0288
APCDD1	0.151763	7.89272	6.87727	6.31079e-12	2.30498e-11	15.0809
AKAP17A	0.151643	7.31539	11.0153	4.00518e-28	3.42059e-27	51.908
ZFP36L1	-0.151555	9.19277	-5.74098	9.57181e-09	2.83973e-08	7.9309
ABHD5	-0.151515	7.46025	-8.98061	2.96553e-19	1.64847e-18	31.691
ILF3	0.151429	7.67426	7.63563	2.36468e-14	1.01524e-13	20.5653
PABPC4	0.151232	7.40919	9.62685	6.99326e-22	4.51286e-21	37.6713
KIDINS220	0.150963	7.29907	11.3838	6.44549e-30	5.90247e-29	56.0038
ZNF655	0.150939	7.40302	9.58432	1.05442e-21	6.75619e-21	37.2651
ZG16B	-0.150805	7.24765	-13.4984	2.59263e-41	3.33256e-40	82.0677
TNFRSF18	0.150755	7.80261	7.00461	2.5684e-12	9.60232e-12	15.962
COQ10B	0.150721	7.43152	9.13015	7.58291e-20	4.36448e-19	33.0382
GRINA	-0.150628	7.32717	-10.8796	1.77101e-27	1.47282e-26	50.434
G3BP1	0.150344	7.6285	7.78166	7.56197e-15	3.35576e-14	21.6867
EPHB6	-0.150228	7.75399	-7.1021	1.27682e-12	4.88305e-12	16.6474
RPL19	-0.149968	12.3114	-15.8498	3.52042e-56	6.46635e-55	116.132
HP1BP3	0.149913	7.72171	7.3818	1.63291e-13	6.65452e-13	18.6662
BDP1	0.149823	7.52904	8.1887	2.82396e-16	1.35366e-15	24.9239
COMTD1	0.149771	7.34861	10.4115	2.61397e-25	1.97906e-24	45.4841
UBXN6	-0.149753	7.42443	-9.34562	1.0228e-20	6.15523e-20	35.0182
ARL6IP1	0.149738	7.7999	6.81674	9.6222e-12	3.47046e-11	14.6677
DLX5	-0.149633	7.2486	-12.387	4.33859e-35	4.7982e-34	67.8261
PEBP1	-0.149584	8.96867	-6.64403	3.14367e-11	1.10307e-10	13.5087
OXSR1	0.149539	7.33543	10.6304	2.59704e-26	2.04949e-25	47.7721
CHMP2A	-0.149518	8.02982	-6.75132	1.5119e-11	5.40074e-11	14.2252
ASH1L	0.149493	7.75491	7.08439	1.45061e-12	5.50449e-12	16.5222
PAIP1	0.14947	7.48228	8.71779	3.09128e-18	1.64203e-17	29.3765
CD109	0.149369	7.24932	12.8587	1.146e-37	1.34985e-36	73.724
TFRC	0.149209	7.24681	12.9645	2.9399e-38	3.5085e-37	75.076
AKAP9	0.148891	8.13362	6.13615	8.63959e-10	2.75953e-09	10.2721
SSX2IP	0.148783	7.22589	13.5456	1.37383e-41	1.77311e-40	82.6991
ALDH9A1	-0.148566	7.48324	-8.70074	3.59067e-18	1.90252e-17	29.2287
CAV2	0.148431	8.29258	6.10602	1.04337e-09	3.31921e-09	10.0881
HMGCR	0.148426	7.19471	15.6721	5.62914e-55	1.01053e-53	113.372
RAD23B	0.148366	7.70466	7.37981	1.65743e-13	6.75009e-13	18.6515
AP2B1	0.14817	7.38286	9.90165	4.71944e-23	3.22971e-22	40.3388
AP2S1	0.148157	7.79132	7.23158	4.97452e-13	1.95192e-12	17.5723
PPP2CA	0.14814	7.81036	6.93757	4.13102e-12	1.5263e-11	15.4961
PHF13	0.148074	7.40336	9.29678	1.61703e-20	9.63981e-20	34.5654
FGD5-AS1	0.147829	7.40932	9.33394	1.14147e-20	6.8499e-20	34.9097
MORF4L1	0.147508	8.69618	6.34298	2.3099e-10	7.6358e-10	11.5593
ATL2	0.147505	7.25406	12.5453	6.05653e-36	6.82922e-35	69.782
COX7A2	-0.147469	8.49671	-6.33189	2.48175e-10	8.19535e-10	11.4892
DDX3X	0.147393	7.93498	6.43545	1.26362e-10	4.2616e-10	12.1485
MAPK13	0.147089	7.47402	8.57714	1.05418e-17	5.43646e-17	28.1659
HNRNPU-AS1	0.146939	7.2713	11.8222	3.99303e-32	3.92308e-31	61.0492
STAG1	0.146913	7.32751	10.5577	5.61807e-26	4.35229e-25	47.0075
TAPBP	-0.146856	7.53251	-8.04336	9.30491e-16	4.34526e-15	23.7492
TEX9	0.146541	7.17318	17.5208	3.88335e-68	8.63465e-67	143.558
PKN2	0.146423	7.41845	9.10342	9.69148e-20	5.53287e-19	32.7958
CKAP2	0.146422	7.35069	9.92771	3.64091e-23	2.50787e-22	40.5956
PHGDH	0.146305	7.61424	7.83304	5.03803e-15	2.2499e-14	22.0863
SP3	0.146184	7.34278	10.1607	3.47525e-24	2.50827e-23	42.9214
IQGAP1	0.146164	7.74079	7.00491	2.56294e-12	9.58758e-12	15.9641
SEPT7	0.146161	8.31297	6.19648	5.90518e-10	1.91022e-09	10.6432
ETF1	0.146135	7.66541	7.4226	1.202e-13	4.93652e-13	18.9671
EIF3H	0.146124	8.89355	6.41757	1.42086e-10	4.76906e-10	12.0339
UBE2L6	-0.146107	7.30887	-11.2525	2.84937e-29	2.53602e-28	54.5294
PSME2	-0.14609	7.72773	-7.14823	9.14317e-13	3.53294e-12	16.975
TRMT112	0.145951	8.46793	6.28513	3.35462e-10	1.09918e-09	11.195
ZNF148	0.145932	7.46221	8.58676	9.69954e-18	5.02584e-17	28.248
NDUFA13	-0.145889	7.5545	-8.14093	4.18843e-16	1.99265e-15	24.5355
MIDN	-0.145552	7.88739	-6.42024	1.39623e-10	4.68886e-10	12.051
TIAM1	0.145483	7.19983	14.9915	1.739e-50	2.78988e-49	103.081
ODF3B	-0.144715	7.28104	-11.6892	1.90305e-31	1.80804e-30	59.4993
GTF2H1	0.144662	7.37497	9.55347	1.4188e-21	8.99092e-21	36.9715
MED21	0.144612	7.51478	8.13211	4.50352e-16	2.13774e-15	24.4641
SARAF	-0.144371	8.23512	-6.28881	3.27629e-10	1.07463e-09	11.218
DDX1	0.144315	7.59525	7.65702	2.00365e-14	8.62578e-14	20.7282
GRB2	0.144261	7.45534	8.62463	6.9819e-18	3.65353e-17	28.5724
SH3BGRL3	-0.144032	8.44081	-5.6048	2.11698e-08	6.13693e-08	7.16005
PAMR1	-0.143914	7.37402	-9.35472	9.38929e-21	5.65589e-20	35.1028
ZNF706	0.143847	8.56897	5.94352	2.8435e-09	8.73026e-09	9.11148
EIF3D	0.143628	8.36653	6.06473	1.34941e-09	4.23327e-09	9.83746
CNIH1	0.143528	7.49358	8.34413	7.71189e-17	3.80017e-16	26.2032
EIF4E	0.1434	7.59778	7.51416	6.00837e-14	2.5132e-13	19.6485
LITAF	-0.143316	7.62812	-7.3107	2.77425e-13	1.11198e-12	18.1456
LAPTM4B	-0.14319	7.47207	-8.47466	2.54582e-17	1.28651e-16	27.2961
CREG1	0.142863	7.44966	8.57712	1.05435e-17	5.43646e-17	28.1657
USP47	0.142689	7.44173	8.58104	1.01917e-17	5.26792e-17	28.1992
GIPC1	-0.14255	7.53032	-7.89551	3.06431e-15	1.38803e-14	22.5757
NDUFA2	-0.142525	7.66656	-7.36728	1.82025e-13	7.38471e-13	18.5595
AFF4	0.142469	7.53461	7.8217	5.51165e-15	2.45621e-14	21.9979
CHMP3	-0.142414	7.91767	-6.46194	1.06142e-10	3.59692e-10	12.3189
CTDSPL2	0.14241	7.27134	11.5664	7.92728e-31	7.38752e-30	58.0833
KRT14	-0.142403	15.0399	-9.8823	5.72253e-23	3.89095e-22	40.1481
SS18L2	0.14218	7.68486	7.0907	1.38617e-12	5.28212e-12	16.5668
TPRKB	0.142023	7.53869	7.90496	2.8413e-15	1.28793e-14	22.6501
PRRC2B	0.141895	7.42536	8.72271	2.9604e-18	1.57383e-17	29.4192
DDX39B	0.141735	7.34518	9.78577	1.48422e-22	9.859e-22	39.2049
NT5C	0.141717	7.39348	9.2303	3.00539e-20	1.76018e-19	33.9528
PIGP	0.141636	7.27516	11.3815	6.61675e-30	6.05056e-29	55.9778
NDUFB7	-0.141394	7.92264	-6.61206	3.90142e-11	1.35768e-10	13.2975
RANBP2	0.141368	7.31628	10.3647	4.25562e-25	3.19146e-24	45.0013
SELM	-0.141008	7.22751	-12.5065	9.83959e-36	1.09971e-34	69.2999
C11orf31	0.140896	7.91134	6.46338	1.05142e-10	3.56491e-10	12.3281
TMED2	0.140859	8.08213	6.28438	3.37082e-10	1.10335e-09	11.1903
KMT2E	-0.14084	7.9871	-6.12857	9.06052e-10	2.89106e-09	10.2257
TIMP1	-0.14074	7.51187	-7.68897	1.563e-14	6.79339e-14	20.9724
KIAA1109	0.140689	7.25939	11.7178	1.36196e-31	1.29785e-30	59.8313
BHLHE41	0.140573	7.17328	16.3032	2.60944e-59	5.088e-58	123.309
COX5B	-0.14053	8.60225	-6.1453	8.15717e-10	2.60939e-09	10.3281
ISCU	-0.140447	7.90278	-6.45931	1.08e-10	3.65596e-10	12.3019
TMED5	0.140407	7.30074	10.6042	3.43185e-26	2.69487e-25	47.4959
H3F3A	-0.140252	10.6142	-8.97473	3.12752e-19	1.73699e-18	31.6384
TUBB4B	-0.140241	8.99852	-5.45932	4.84577e-08	1.36115e-07	6.35696
PBRM1	0.140067	7.38944	9.05606	1.49442e-19	8.46307e-19	32.3679
ARFGEF1	0.139959	7.28091	11.0363	3.17419e-28	2.7219e-27	52.1386
TMEM230	0.139889	7.46983	8.3758	5.90267e-17	2.93144e-16	26.4668
PRKCDBP	0.139613	7.37245	9.12803	7.73187e-20	4.44215e-19	33.019
HINT1	0.139586	10.0725	7.70739	1.35385e-14	5.90866e-14	21.1137
ORAI1	-0.139509	7.50773	-7.88782	3.25852e-15	1.47092e-14	22.5152
CDR1-AS	-0.139412	7.37089	-9.09432	1.05349e-19	5.99281e-19	32.7133
LAPTM4A	0.13929	8.80986	6.09654	1.107e-09	3.50927e-09	10.0304
NR1D2	0.139152	7.2933	10.5915	3.92759e-26	3.07654e-25	47.3622
FAM174A	0.139014	7.55031	7.56197	4.16962e-14	1.76623e-13	20.0076
DPM1	0.138956	7.78299	6.58335	4.73268e-11	1.63885e-10	13.1085
EIF2AK1	0.138932	7.42134	8.64941	5.62592e-18	2.95863e-17	28.7855
CORO1C	0.138868	7.40304	8.77625	1.84591e-18	9.90479e-18	29.8854
SFN	0.13801	10.7508	6.61359	3.86156e-11	1.34455e-10	13.3075
NR3C1	0.138005	7.5406	7.54058	4.91134e-14	2.07211e-13	19.8467
DNAJB1	0.137952	9.68332	5.03244	4.89162e-07	1.26265e-06	4.12191
CHD9	0.137876	7.63173	7.02594	2.20594e-12	8.28143e-12	16.1111
FKBP14	0.137677	7.2459	11.9842	5.81896e-33	5.9189e-32	62.9613
CD47	-0.137669	7.61559	-7.08772	1.4163e-12	5.38721e-12	16.5457
MSN	-0.13763	7.57313	-7.35496	1.99575e-13	8.06059e-13	18.4691
USP48	0.137433	7.30746	10.3631	4.32672e-25	3.24095e-24	44.9849
VPS13C	0.137379	7.26558	11.2398	3.28816e-29	2.92245e-28	54.3873
PRDM2	0.137375	7.48262	7.89012	3.19903e-15	1.44802e-14	22.5333
CXCL16	-0.137187	7.22234	-13.0379	1.13648e-38	1.364e-37	76.0206
UBE2V2	0.137169	7.52607	7.72861	1.14699e-14	5.03357e-14	21.2768
CDK13	0.136967	7.26656	11.1827	6.23779e-29	5.47491e-28	53.7522
BRWD1	0.136738	7.36869	9.09492	1.04772e-19	5.96534e-19	32.7188
STX6	0.136626	7.27108	11.0073	4.37508e-28	3.71647e-27	51.8204
BMP7	0.136398	7.2535	11.579	6.85728e-31	6.40923e-30	58.2271
BCLAF1	0.136166	7.84719	6.19421	5.99081e-10	1.93495e-09	10.6291
EEF1B2	-0.136103	10.6364	-7.76815	8.4106e-15	3.71414e-14	21.5821
NDUFB5	0.135986	7.73001	6.73929	1.64209e-11	5.85588e-11	14.1443
CSTA	-0.135981	7.87036	-6.21492	5.25328e-10	1.70456e-09	10.7573
EXPH5	0.135976	8.15742	5.47687	4.38973e-08	1.2402e-07	6.45275
ANKRD36C	0.135946	7.23	12.2243	3.19583e-34	3.41517e-33	65.8428
RAB38	0.135898	7.39068	8.76382	2.06045e-18	1.10466e-17	29.7769
PTP4A1	0.135772	7.84261	6.08556	1.18542e-09	3.74442e-09	9.96373
QPCT	0.135685	7.16938	16.2101	1.16442e-58	2.22256e-57	121.82
MED13	0.135607	7.28687	10.4884	1.16754e-25	8.93561e-25	46.2826
C12orf75	-0.135494	7.54952	-7.19338	6.58066e-13	2.5631e-12	17.2977
ABLIM1	0.13525	7.34839	9.46974	3.16018e-21	1.96142e-20	36.1795
RPL21	0.135238	12.6295	11.7613	8.17362e-32	7.88375e-31	60.3382
MRPL42	0.135232	7.40994	8.75016	2.32441e-18	1.24197e-17	29.6579
SRPX	-0.134795	7.16886	-16.6002	2.08635e-61	4.2787e-60	128.119
ID4	0.134641	7.70571	6.05685	1.41702e-09	4.42783e-09	9.78982
MOXD1	-0.134491	7.31395	-9.69755	3.51961e-22	2.29936e-21	38.3505
SH3GLB1	0.134275	7.60196	7.10094	1.28751e-12	4.92095e-12	16.6392
CAPZA2	0.134199	7.74522	6.5238	7.04612e-11	2.4175e-10	12.7194
PCM1	0.13408	7.64432	6.76628	1.36399e-11	4.88063e-11	14.326
MGST2	0.134016	7.55927	7.3009	2.98337e-13	1.19203e-12	18.0743
C12orf45	-0.133927	7.30877	-10.0616	9.49773e-24	6.72482e-23	41.9259
CTA-29F11.1	0.133655	7.48621	7.45576	9.3594e-14	3.87397e-13	19.213
AHR	0.1336	7.29771	10.0517	1.05033e-23	7.42035e-23	41.8262
TFDP1	0.133564	7.32948	9.59282	9.71457e-22	6.24353e-21	37.3461
PPP1R15A	0.13354	9.1395	5.21115	1.89845e-07	5.07401e-07	5.03552
GALNT1	0.133532	7.22661	12.3184	1.0107e-34	1.10049e-33	66.9861
ATP6V0D1	-0.133524	7.51988	-7.53536	5.1113e-14	2.15075e-13	19.8074
PALMD	-0.13349	8.10339	-5.48354	4.22775e-08	1.19711e-07	6.4892
FMO1	0.13335	7.20425	13.7836	5.41225e-43	7.19024e-42	85.9151
SNRK	0.133278	7.4043	8.40234	4.71414e-17	2.34486e-16	26.6885
CLINT1	0.13327	7.4748	7.82511	5.36479e-15	2.39245e-14	22.0245
RPL12	0.132975	12.2496	11.5851	6.38372e-31	5.98427e-30	58.2982
DOCK1	0.132954	7.28902	10.2574	1.29052e-24	9.47628e-24	43.9024
RPS29	-0.132692	10.9129	-8.96366	3.45667e-19	1.91142e-18	31.5396
ACIN1	0.132579	7.38116	8.7439	2.45633e-18	1.31136e-17	29.6034
EFEMP1	0.132519	7.80903	6.09669	1.10596e-09	3.50773e-09	10.0314
WWTR1	0.132517	7.31112	9.79784	1.31799e-22	8.81955e-22	39.3224
WNT7B	0.132467	7.48409	7.5266	5.4648e-14	2.29645e-13	19.7417
UBC	-0.132299	11.1134	-7.0888	1.40532e-12	5.35186e-12	16.5533
C1D	0.132236	7.51811	7.52037	5.73062e-14	2.40337e-13	19.695
GGNBP2	0.132219	8.02191	5.76699	8.20851e-09	2.45018e-08	8.08023
IL1RN	-0.132164	7.50351	-7.33252	2.35903e-13	9.47952e-13	18.3048
LRG1	-0.132034	7.17542	-15.6663	6.15869e-55	1.10247e-53	113.283
DSC2	0.132001	7.43183	8.02245	1.10274e-15	5.13828e-15	23.582
GNA15	-0.131954	7.33214	-9.39775	6.25697e-21	3.81621e-20	35.5041
FRMD4B	0.131907	7.4303	7.97974	1.55808e-15	7.18075e-15	23.2416
PLPP2	-0.131863	7.5104	-7.28825	3.27626e-13	1.30576e-12	17.9823
ESR1	0.131823	7.11011	34.4444	1.76478e-251	1.86391e-249	564.926
HSBP1L1	0.131544	7.33793	9.33452	1.13521e-20	6.81882e-20	34.9151
NAP1L4	0.131493	7.52387	7.3494	2.08021e-13	8.39101e-13	18.4284
KLHL24	0.131477	7.31556	9.5588	1.34797e-21	8.55923e-21	37.0221
LYST	0.131426	7.37727	8.5372	1.48827e-17	7.61805e-17	27.8257
PSMG1	0.131421	7.50005	7.51864	5.80689e-14	2.43214e-13	19.682
ITPRIP	0.131293	7.26276	10.627	2.69291e-26	2.12251e-25	47.7362
TPD52L1	0.131273	7.24774	11.741	1.03794e-31	9.96584e-31	60.101
PPP2R3A	0.131215	7.47102	7.58423	3.51474e-14	1.49683e-13	20.1756
RNF138	0.13116	7.31941	9.51239	2.10342e-21	1.31454e-20	36.5821
USP12	0.131091	7.40447	8.2204	2.17131e-16	1.04477e-15	25.1829
YIPF4	0.131062	7.31338	9.74692	2.17292e-22	1.43137e-21	38.8277
SPG21	0.130873	7.45252	7.88805	3.25252e-15	1.47013e-14	22.517
CCNL2	0.130772	7.43846	7.95701	1.87132e-15	8.58073e-15	23.0612
AHCTF1	0.130749	7.26416	10.7282	9.11767e-27	7.34163e-26	48.8096
EMB	0.130636	7.25025	11.0984	1.59638e-28	1.38579e-27	52.8202
PDLIM5	-0.130568	7.35749	-8.70163	3.56263e-18	1.88924e-17	29.2364
USP33	0.130514	7.28404	10.2103	2.09329e-24	1.52123e-23	43.4234
SKA2	0.130154	7.33951	9.15962	5.78088e-20	3.34552e-19	33.3063
ZCRB1	-0.130023	7.60114	-6.86239	7.00249e-12	2.54589e-11	14.979
MBNL1	0.130023	7.61555	6.71618	1.92388e-11	6.83389e-11	13.9893
CDCA7	0.129877	7.18536	14.3672	1.54449e-46	2.28146e-45	94.0336
MAGEF1	0.129855	7.31202	9.53276	1.73071e-21	1.09129e-20	36.7749
CGGBP1	0.129749	7.32232	9.40349	5.92601e-21	3.62218e-20	35.5578
HLA-DQB1	-0.129695	7.14397	-19.6511	4.84592e-85	1.42169e-83	182.356
MBNL2	0.129649	7.48379	7.42042	1.22191e-13	5.01507e-13	18.951
PLA2G12A	0.129647	7.32983	9.33222	1.16008e-20	6.95496e-20	34.8937
ZNF326	0.129646	7.39925	8.29944	1.12268e-16	5.48954e-16	25.833
ZHX1	0.129621	7.4309	7.92352	2.44895e-15	1.11407e-14	22.7964
GMNN	0.129503	7.30148	9.74014	2.32202e-22	1.52641e-21	38.762
PER3	0.129501	7.25455	10.8006	4.17864e-27	3.40799e-26	49.583
FILIP1L	-0.129488	7.19017	-13.4218	7.24275e-41	9.21633e-40	81.0463
C19orf48	0.129411	7.39793	8.37115	6.13929e-17	3.04418e-16	26.4281
SUZ12	0.12925	7.30154	9.68062	4.15059e-22	2.70044e-21	38.1874
PRKDC	0.129242	7.44837	7.83484	4.96692e-15	2.2197e-14	22.1003
LSM7	-0.129165	7.67085	-6.67978	2.46623e-11	8.70668e-11	13.7462
TUBA1C	-0.129112	8.16368	-5.29405	1.21108e-07	3.28959e-07	5.47012
FNBP1L	0.129068	7.2286	11.8119	4.50784e-32	4.40837e-31	60.9289
PHACTR4	0.12901	7.34223	9.05522	1.50586e-19	8.51259e-19	32.3604
TRIP12	0.128906	7.28462	10.2311	1.6908e-24	1.23583e-23	43.6349
FAM83B	0.128845	7.32249	9.41697	5.21632e-21	3.20308e-20	35.6839
AFMID	-0.128651	7.29859	-9.79084	1.41197e-22	9.41858e-22	39.2542
NUP50	0.128619	7.26692	10.5798	4.44759e-26	3.46246e-25	47.239
ELMSAN1	0.128446	7.41736	7.85613	4.19422e-15	1.88235e-14	22.2667
DSE	0.128429	7.31978	9.25791	2.32452e-20	1.3754e-19	34.2067
PEF1	-0.128196	7.39031	-8.51594	1.78705e-17	9.12533e-17	27.6452
PURB	0.128001	7.33969	9.00041	2.47869e-19	1.38569e-18	31.8681
VAMP8	-0.127965	8.28916	-5.56769	2.6199e-08	7.54309e-08	6.95324
HOOK1	0.127963	7.27195	10.2916	9.06791e-25	6.69736e-24	44.2519
MGME1	0.127915	7.51309	7.12272	1.10004e-12	4.22226e-12	16.7936
DAP	-0.127886	7.37271	-8.49889	2.06871e-17	1.04959e-16	27.5008
KRT6A	0.127835	7.36178	8.91901	5.16848e-19	2.83818e-18	31.1423
MFSD14A	0.127813	7.3661	8.57102	1.11148e-17	5.71707e-17	28.1137
ECM1	0.127804	7.21527	12.0914	1.60383e-33	1.65799e-32	64.2409
WNT4	0.127736	7.28336	9.85324	7.62852e-23	5.15372e-22	39.8635
CDKN1A	-0.12768	8.14926	-5.31798	1.06235e-07	2.9118e-07	5.59688
CD40	-0.127646	7.33528	-9.05733	1.47722e-19	8.37313e-19	32.3794
SYF2	0.127595	8.14328	5.5355	3.14876e-08	9.02066e-08	6.77489
YES1	0.127488	7.33689	8.9988	2.51522e-19	1.40431e-18	31.8536
TMF1	0.127453	7.42108	7.83785	4.84963e-15	2.17035e-14	22.1238
INPP1	-0.127439	7.33052	-9.12809	7.72829e-20	4.44215e-19	33.0194
CADM1	0.12735	7.18578	13.9867	3.28136e-44	4.53028e-43	88.7029
PTPN1	0.127268	7.49624	7.24737	4.42952e-13	1.74672e-12	17.6863
WDR83OS	-0.127251	7.98721	-5.75166	8.98738e-09	2.6726e-08	7.99212
ANAPC5	0.127243	7.4846	7.41684	1.25529e-13	5.14208e-13	18.9245
GJB2	-0.127075	7.19873	-12.8448	1.36868e-37	1.60618e-36	73.5476
CRTAP	0.126994	7.49445	7.27389	3.64306e-13	1.44378e-12	17.8781
ZBTB16	-0.126993	7.3506	-8.45365	3.04653e-17	1.531e-16	27.1191
RPL4	0.126968	11.2372	9.77542	1.64298e-22	1.08908e-21	39.1043
PRELID1	-0.126833	7.87497	-5.99752	2.04362e-09	6.33779e-09	9.43311
GALT	-0.126644	7.36804	-8.18079	3.01492e-16	1.44411e-15	24.8594
ATF1	0.12664	7.41286	7.92257	2.46777e-15	1.12183e-14	22.7888
PAICS	0.12646	7.47595	7.42019	1.22398e-13	5.02028e-13	18.9493
HNRNPAB	-0.126385	7.85751	-5.80765	6.44719e-09	1.93721e-08	8.31503
SRRT	0.126331	7.33402	9.01654	2.14125e-19	1.20187e-18	32.0126
USP34	0.126199	7.39017	8.19732	2.62938e-16	1.26326e-15	24.9943
YWHAE	0.126143	8.56685	5.41999	6.04056e-08	1.68186e-07	6.14344
PDE4DIP	-0.126083	7.42824	-7.64189	2.25282e-14	9.6853e-14	20.6129
CTTNBP2NL	0.126078	7.30927	9.40347	5.92741e-21	3.62218e-20	35.5576
TRIB1	0.126076	7.45943	7.26754	3.81788e-13	1.51118e-12	17.8321
PGAP1	0.126021	7.27011	10.1826	2.77815e-24	2.00972e-23	43.1431
PARP1	0.12601	7.51802	7.06595	1.65627e-12	6.26238e-12	16.3922
CLDN4	0.125925	7.21076	11.6673	2.45843e-31	2.32524e-30	59.2452
TMEM106B	0.125881	7.29459	9.68137	4.12014e-22	2.68338e-21	38.1946
EGR1	0.125797	8.98791	4.44683	8.7691e-06	2.00179e-05	1.35089
CETN3	0.125729	7.25074	10.6931	1.32895e-26	1.05533e-25	48.4361
MDH1	0.125727	7.81856	5.98594	2.19415e-09	6.78922e-09	9.3639
COPB1	0.125571	7.36921	8.44706	3.22256e-17	1.61689e-16	27.0637
PDIA4	0.125563	7.36037	8.48753	2.2804e-17	1.1533e-16	27.4047
RNF145	-0.125406	7.44787	-7.59605	3.20945e-14	1.3705e-13	20.2649
SRA1	-0.125376	7.31594	-9.31124	1.4123e-20	8.4352e-20	34.6992
ELF1	0.125234	7.63181	6.41736	1.42283e-10	4.77316e-10	12.0325
H2AFJ	0.125215	7.78149	5.84593	5.12865e-09	1.54911e-08	8.53755
SNX3	0.125182	8.34329	5.43065	5.69104e-08	1.58873e-07	6.20118
SMAD5	0.125151	7.47594	7.20658	5.9753e-13	2.34171e-12	17.3924
RNF126	-0.125129	7.52312	-7.07191	1.58687e-12	6.00718e-12	16.4342
MARCKS	-0.125033	8.23466	-5.04833	4.50244e-07	1.16743e-06	4.20185
SLAIN2	0.125011	7.63431	6.34877	2.2248e-10	7.36602e-10	11.5959
TMPO	0.124996	7.25522	10.6812	1.50912e-26	1.19541e-25	48.3101
UQCRQ	-0.124995	8.07003	-5.57389	2.52859e-08	7.29342e-08	6.98766
CES2	-0.124786	7.31936	-9.11862	8.43009e-20	4.83015e-19	32.9336
ARID4B	0.124748	7.67998	6.14443	8.20152e-10	2.62225e-09	10.3228
RAD21	0.124748	7.55049	6.80491	1.04443e-11	3.75841e-11	14.5874
BEX2	0.124665	7.29193	9.3837	7.14509e-21	4.33286e-20	35.3729
SLC25A3	-0.124521	8.92507	-5.4538	4.99836e-08	1.40215e-07	6.32692
CREBZF	0.124481	7.21729	11.9849	5.77049e-33	5.8885e-32	62.9696
RAN	0.124222	8.66915	5.25399	1.50611e-07	4.06482e-07	5.25929
UBE2E2	-0.124212	7.18006	-14.6713	1.93196e-48	2.97157e-47	98.393
EIF5	-0.124077	8.52335	-4.93055	8.27617e-07	2.0897e-06	3.61526
HIST1H1D	0.124019	7.17866	13.3429	2.06901e-40	2.59116e-39	80.0027
BIRC6	0.123991	7.31636	9.06986	1.31758e-19	7.48162e-19	32.4924
SAFB	0.123976	7.34155	8.72657	2.86148e-18	1.52252e-17	29.4527
HSF2	0.123798	7.34215	8.43283	3.63809e-17	1.82023e-16	26.944
HIPK3	0.123769	7.32002	8.92163	5.04816e-19	2.77452e-18	31.1656
SNRPD2	-0.123722	8.77984	-5.32741	1.00878e-07	2.76857e-07	5.64695
CYSTM1	-0.123608	7.29137	-9.1741	5.05802e-20	2.93523e-19	33.4383
UFC1	0.123562	7.80657	5.88442	4.0687e-09	1.24018e-08	8.76278
MIPEP	-0.123518	7.60277	-6.43355	1.27943e-10	4.31264e-10	12.1363
RPL13A	0.123503	13.3106	14.1157	5.42144e-45	7.66868e-44	90.4938
C16orf72	0.123475	7.3957	7.88915	3.22399e-15	1.45827e-14	22.5257
DYNC1H1	0.123475	7.46611	7.30531	2.88735e-13	1.15512e-12	18.1064
ZMAT2	-0.123401	7.5384	-6.85995	7.12272e-12	2.58663e-11	14.9623
SAR1A	-0.1234	7.44805	-7.41985	1.22715e-13	5.03003e-13	18.9468
HNRNPK	0.123381	8.81262	5.30574	1.13609e-07	3.10058e-07	5.53195
LAMB3	0.123131	7.58303	6.48449	9.14534e-11	3.11581e-10	12.4645
DAPK2	-0.123104	7.26339	-10.3224	6.59684e-25	4.9066e-24	44.5671
NEDD8	-0.123053	8.16278	-5.49537	3.95424e-08	1.12318e-07	6.55403
RBBP6	0.123007	7.74596	5.74592	9.2966e-09	2.76066e-08	7.95925
OLFM2	-0.122981	7.44861	-7.31013	2.78589e-13	1.11594e-12	18.1415
CASP7	0.122905	7.27559	9.94661	3.01497e-23	2.0858e-22	40.7823
SRSF9	0.122799	7.73063	6.0553	1.43066e-09	4.46826e-09	9.78048
PAK2	-0.122642	7.52143	-6.93489	4.20983e-12	1.55374e-11	15.4776
KDM2A	0.122544	7.42158	7.59712	3.18313e-14	1.36046e-13	20.273
OXR1	0.122311	7.44734	7.27566	3.59585e-13	1.42685e-12	17.8909
BROX	0.122277	7.37484	7.98997	1.43448e-15	6.63525e-15	23.323
NFKBIZ	0.122237	7.71442	5.64002	1.72705e-08	5.04115e-08	7.35766
MMP28	-0.122228	7.48303	-7.04535	1.92003e-12	7.22949e-12	16.2473
OSBPL1A	0.122074	7.23638	10.8692	1.98471e-27	1.64407e-26	50.3211
TMEM41B	0.122053	7.31358	9.07076	1.30677e-19	7.42692e-19	32.5005
AHNAK	0.12199	8.92382	5.09822	3.46498e-07	9.06963e-07	4.45451
ROMO1	-0.121907	7.4602	-7.40438	1.37848e-13	5.63938e-13	18.8326
RP11-372M18.2	0.121803	7.11462	28.1962	4.9416e-171	3.04028e-169	379.943
CUTA	0.121781	8.11416	5.32929	9.98372e-08	2.74239e-07	5.65698
PLK3	-0.121621	7.3707	-7.93097	2.30702e-15	1.05252e-14	22.8551
C12orf65	-0.121556	7.40091	-7.59993	3.11489e-14	1.33462e-13	20.2943
PGK1	-0.121492	8.02123	-5.44443	5.26832e-08	1.47462e-07	6.27595
SMIM15	0.121403	7.4494	7.38401	1.60606e-13	6.55352e-13	18.6825
FAM208A	0.121345	7.24537	10.5485	6.19447e-26	4.78712e-25	46.9107
SEMA4A	0.12133	7.35259	8.17572	3.14398e-16	1.50479e-15	24.8181
RYK	0.121113	7.28081	9.65744	5.19901e-22	3.37217e-21	37.9645
SMC3	0.121075	7.7191	5.9578	2.60644e-09	8.02576e-09	9.19623
HSPB11	0.120954	7.55488	6.59452	4.39037e-11	1.52532e-10	13.182
SMARCA2	0.120937	7.48413	6.88707	5.8922e-12	2.15707e-11	15.1481
SRPK2	-0.120899	7.84799	-5.53589	3.14186e-08	9.00495e-08	6.77701
TAF15	0.120573	7.54071	6.62731	3.51998e-11	1.22831e-10	13.3981
HCAR2	0.120519	7.26324	9.39301	6.54327e-21	3.98316e-20	35.4598
PDCD10	0.120445	7.56473	6.5431	6.19569e-11	2.13381e-10	12.8451
SLMAP	0.120407	7.46818	7.05867	1.74519e-12	6.58291e-12	16.3409
EPN2	0.120405	7.35346	8.41113	4.37536e-17	2.1832e-16	26.7621
SPSB1	0.120335	7.28588	9.19435	4.19417e-20	2.44063e-19	33.6234
ZYX	-0.120193	7.23046	-11.1136	1.3485e-28	1.17383e-27	52.9875
C16orf74	0.12019	7.19771	12.4119	3.1859e-35	3.54194e-34	68.1328
PRC1	0.120087	7.18683	13.1824	1.72223e-39	2.10285e-38	77.8961
UTRN	0.120045	7.30972	8.80987	1.3702e-18	7.38348e-18	30.1796
CAT	0.120031	7.44468	7.30395	2.91662e-13	1.1661e-12	18.0965
CLOCK	0.119952	7.21047	11.8832	1.9388e-32	1.93788e-31	61.7664
DLX2	0.119925	7.1966	11.6466	3.12873e-31	2.94603e-30	59.0059
BDH2	0.119908	7.31413	8.89152	6.61404e-19	3.61945e-18	30.8988
ARMCX1	0.119705	7.25491	10.0996	6.46886e-24	4.59565e-23	42.3061
RPL23A	-0.119622	11.9869	-11.1484	9.14564e-29	8.00497e-28	53.3727
RNF7	0.119602	8.17214	5.17086	2.35629e-07	6.25719e-07	4.82679
ZZZ3	0.119585	7.253	10.2272	1.76029e-24	1.28366e-23	43.595
RABGGTB	0.119521	7.38244	7.84609	4.54253e-15	2.03723e-14	22.1882
PPIP5K2	0.119412	7.22327	11.1587	8.15248e-29	7.14554e-28	53.4867
CFAP20	0.11938	7.62042	6.09008	1.15253e-09	3.64814e-09	9.99115
ZNF146	0.119285	7.28086	9.4139	5.37039e-21	3.29131e-20	35.6552
AZIN1	0.119284	7.46248	6.9774	3.11639e-12	1.15759e-11	15.7724
ROCK1	0.119264	7.40419	7.54714	4.67103e-14	1.97335e-13	19.896
JARID2	0.11924	7.39899	7.39468	1.48265e-13	6.06163e-13	18.761
KPNA4	0.119006	7.3508	8.1904	2.78449e-16	1.33576e-15	24.9378
RPL5	0.118984	11.7846	10.025	1.37455e-23	9.67836e-23	41.5599
CASP1	0.118859	7.32683	8.62419	7.00829e-18	3.6613e-17	28.5687
AJUBA	0.118855	7.52228	6.5744	5.02549e-11	1.73835e-10	13.0498
ARIH1	0.1188	7.42471	7.26199	3.9775e-13	1.57337e-12	17.7919
NFKB2	-0.118607	7.24458	-10.3226	6.58454e-25	4.9032e-24	44.5689
NDFIP1	0.118522	7.51481	6.75927	1.43138e-11	5.1189e-11	14.2788
TNFRSF19	0.118497	7.69492	5.74597	9.29432e-09	2.76066e-08	7.95949
VDAC1	-0.118307	7.88135	-5.50542	3.73552e-08	1.06295e-07	6.60919
FAM83A	0.118191	7.1142	28.1555	1.48097e-170	9.02394e-169	378.847
PSMA1	0.118138	7.87161	5.52204	3.3994e-08	9.71236e-08	6.70061
EMX2	0.118067	7.23136	10.388	3.33927e-25	2.51617e-24	45.2415
GTF2F2	-0.117936	7.4371	-7.27922	3.50247e-13	1.39242e-12	17.9168
NAE1	0.117928	7.4525	7.16813	7.9115e-13	3.06825e-12	17.117
MAP3K2	0.117905	7.47325	6.83886	8.25109e-12	2.98613e-11	14.8183
USP53	0.117856	7.30169	8.815	1.30921e-18	7.06681e-18	30.2246
ORMDL1	0.117823	7.37983	7.77531	7.94985e-15	3.51803e-14	21.6375
TMEM79	0.11764	7.35039	8.06703	7.67344e-16	3.60197e-15	23.9391
ARL4A	0.117586	8.48742	4.32423	1.53927e-05	3.42499e-05	0.813983
FBXW5	-0.117502	7.30525	-8.93983	4.28555e-19	2.36152e-18	31.3273
C6orf106	0.117491	7.23663	10.5015	1.01657e-25	7.79907e-25	46.4198
EFNB2	0.117453	7.25093	9.80837	1.18822e-22	7.96799e-22	39.425
TAOK1	0.117249	7.30911	8.64279	5.96066e-18	3.12688e-17	28.7285
RAB11FIP1	0.117156	7.2369	10.3663	4.18606e-25	3.14302e-24	45.0176
COX11	0.117119	7.3826	7.71805	1.24576e-14	5.45569e-14	21.1956
UBXN7	0.1171	7.2716	9.47125	3.11503e-21	1.93529e-20	36.1937
UBE3A	0.116854	7.56439	6.31153	2.83043e-10	9.33217e-10	11.3608
PSMB3	-0.116849	7.88707	-5.47702	4.38622e-08	1.23976e-07	6.45353
MYL12B	-0.116683	9.41018	-5.65459	1.58703e-08	4.64314e-08	7.43975
COX7B	-0.11666	8.166	-5.14764	2.66684e-07	7.04723e-07	4.70723
RAPGEF5	0.11641	7.23382	10.3798	3.63615e-25	2.73661e-24	45.1571
MGEA5	0.11641	7.50878	6.51504	7.46865e-11	2.55555e-10	12.6624
ARHGEF28	0.116378	7.29652	8.77984	1.78829e-18	9.61185e-18	29.9167
PLTP	-0.116359	7.33324	-8.13073	4.55478e-16	2.15884e-15	24.4529
CEBPB	0.116351	8.40174	4.57259	4.85085e-06	1.13893e-05	1.91717
EIF5B	-0.116259	7.92681	-5.12136	3.06623e-07	8.06921e-07	4.5725
MRPS33	0.116024	7.46121	6.97703	3.12454e-12	1.15994e-11	15.7698
UBXN1	0.115924	8.14516	5.07263	3.96446e-07	1.03089e-06	4.32458
SIAH2	0.115839	7.4333	6.97683	3.12902e-12	1.16093e-11	15.7684
CTD-3252C9.4	-0.115831	7.75863	-4.99196	6.03545e-07	1.54782e-06	3.91937
EWSR1	0.115752	7.56219	6.22014	5.08185e-10	1.65062e-09	10.7897
SBNO1	0.115652	7.48262	6.63788	3.27736e-11	1.14857e-10	13.468
MALL	-0.115549	7.19225	-12.2376	2.71727e-34	2.91853e-33	66.0039
NDUFA1	-0.115422	7.78662	-5.60725	2.08728e-08	6.05913e-08	7.17377
CNOT6L	0.115323	7.37576	7.58042	3.61921e-14	1.54029e-13	20.1468
SDHAF3	0.115302	7.2971	8.90346	5.94294e-19	3.25782e-18	31.0044
GAS1	-0.115263	7.57443	-6.08031	1.22486e-09	3.86166e-09	9.93183
HDAC2	0.115238	7.49663	6.63781	3.27879e-11	1.14857e-10	13.4676
FAM200B	0.115155	7.43642	6.91844	4.72709e-12	1.74035e-11	15.364
SLC6A6	-0.115135	7.38012	-7.42761	1.15754e-13	4.75702e-13	19.0042
LGR4	0.115107	7.2391	10.1566	3.62183e-24	2.60813e-23	42.8805
PDCD6IP	0.115102	7.42271	7.13374	1.01567e-12	3.90788e-12	16.8719
EPM2AIP1	0.115006	7.26801	9.34421	1.03642e-20	6.23128e-20	35.0051
SLC43A3	-0.114804	7.2612	-9.43105	4.56474e-21	2.82212e-20	35.8159
SURF2	-0.1148	7.41866	-7.23659	4.79501e-13	1.88382e-12	17.6084
KIF20B	0.114734	7.269	9.03576	1.79793e-19	1.01366e-18	32.1853
IFRD1	0.114656	8.10143	4.61005	4.05462e-06	9.57665e-06	2.0889
MRPL54	-0.114585	7.52072	-6.55751	5.62712e-11	1.94327e-10	12.9393
RBBP7	0.114551	7.49012	6.63512	3.33905e-11	1.16904e-10	13.4497
ZMYND11	0.114528	7.28185	9.0332	1.84039e-19	1.03667e-18	32.1622
LTA4H	0.114419	7.35777	7.86304	3.9698e-15	1.78289e-14	22.3209
IPO5	0.114393	7.30257	8.66283	5.00414e-18	2.63821e-17	28.9011
BNC2	0.11425	7.16771	13.8974	1.13226e-43	1.52662e-42	87.471
PPP1R16A	-0.11424	7.65036	-5.79735	6.85509e-09	2.05685e-08	8.25538
B3GNT2	0.114091	7.3076	8.41806	4.12496e-17	2.05988e-16	26.8202
RPL9	-0.114073	12.2066	-10.9615	7.23919e-28	6.10849e-27	51.321
NDUFB10	0.114069	8.1046	5.10346	3.37057e-07	8.8298e-07	4.48117
SNHG8	-0.114	8.92652	-4.67716	2.93091e-06	7.03795e-06	2.40001
CHCHD2	0.113987	9.18688	5.41873	6.08297e-08	1.69292e-07	6.13666
GMCL1	0.113966	7.23838	10.1139	5.59436e-24	3.98331e-23	42.4499
ATP2C1	0.113916	7.24396	10.0154	1.51355e-23	1.06099e-22	41.4645
ZNF721	0.113893	7.33054	8.07785	7.02468e-16	3.30478e-15	24.0261
PPP1R15B	0.113798	7.28263	9.02942	1.90472e-19	1.071e-18	32.1283
CH17-360D5.2	0.113779	7.34156	7.82727	5.27379e-15	2.35352e-14	22.0413
ARMCX3	0.113768	7.20812	11.2173	4.23131e-29	3.73972e-28	54.1371
MAT2B	0.113653	7.34579	7.93166	2.29414e-15	1.04741e-14	22.8606
EIF4E2	0.113503	7.40657	7.23771	4.75569e-13	1.87069e-12	17.6165
NR1D1	0.113496	7.5141	6.18558	6.32733e-10	2.03845e-09	10.5758
ARPC4	-0.11345	7.4905	-6.63327	3.38115e-11	1.18312e-10	13.4375
AFTPH	0.113427	7.55568	6.01107	1.88028e-09	5.838e-09	9.51424
SQRDL	-0.113309	7.27605	-9.23306	2.92932e-20	1.71881e-19	33.9781
MSRB2	-0.112983	7.23092	-10.3343	5.83117e-25	4.35243e-24	44.6893
DBP	0.112863	7.51609	6.28489	3.35977e-10	1.1003e-09	11.1935
RBBP4	0.112787	7.40902	7.15052	8.99241e-13	3.47681e-12	16.9913
MORC4	0.112761	7.30682	8.3451	7.64881e-17	3.77203e-16	26.2113
NPIPB5	0.112738	7.18165	12.6027	2.95181e-36	3.35226e-35	70.496
SPPL3	0.112654	7.35563	7.68316	1.63534e-14	7.08832e-14	20.9279
ATXN2	0.112527	7.29526	8.55772	1.24692e-17	6.39817e-17	28.0002
SSR2	0.112469	8.23861	4.84976	1.24692e-06	3.09872e-06	3.22084
DLK1	0.11244	7.12272	19.6462	5.33205e-85	1.5571e-83	182.26
UBA3	0.112439	7.29612	8.59195	9.27261e-18	4.81644e-17	28.2925
ZNF644	0.11239	7.4304	6.86074	7.08381e-12	2.57398e-11	14.9677
UCHL3	-0.112385	7.36909	-7.70488	1.38064e-14	6.01728e-14	21.0945
FOXP1	-0.112385	7.45106	-6.59015	4.52145e-11	1.56914e-10	13.1532
SOX15	-0.112383	8.28586	-4.52149	6.1816e-06	1.43595e-05	1.68516
EXOC6B	0.112342	7.22367	10.5908	3.95812e-26	3.09661e-25	47.3545
LYPLAL1	0.112337	7.32659	8.06641	7.71222e-16	3.6175e-15	23.9341
PPP1R14B	-0.112264	7.78931	-5.24225	1.60506e-07	4.32268e-07	5.19777
HIVEP1	0.112196	7.22491	10.2782	1.04173e-24	7.66716e-24	44.1145
SRP14	0.112114	9.23879	5.43172	5.65697e-08	1.57991e-07	6.207
SNHG12	-0.111972	7.34348	-7.7574	9.15174e-15	4.03862e-14	21.499
IPMK	0.111894	7.38109	7.19159	6.66716e-13	2.5952e-12	17.2849
GOLIM4	0.11173	7.23566	10.0208	1.43374e-23	1.00727e-22	41.5181
NSFL1C	-0.11161	7.4923	-6.47821	9.53323e-11	3.24099e-10	12.4239
WAPL	0.111594	7.4838	6.44198	1.21052e-10	4.08686e-10	12.1904
RANBP1	0.111576	7.84615	5.25902	1.46559e-07	3.96222e-07	5.28566
SLC39A10	0.111513	7.21372	10.7296	8.98433e-27	7.24347e-26	48.8242
CUX1	0.11141	7.26212	9.25004	2.50123e-20	1.47308e-19	34.1343
CEBPZOS	0.111399	7.3468	7.68533	1.60796e-14	6.97443e-14	20.9446
RERG	0.111291	7.11531	25.5553	2.06421e-141	9.61829e-140	311.856
SENP5	0.111104	7.23184	9.88573	5.52812e-23	3.76685e-22	40.1823
FUS	-0.111077	8.72567	-4.30406	1.68626e-05	3.735e-05	0.727074
KRCC1	0.111042	7.39128	7.09102	1.38299e-12	5.27316e-12	16.569
MAST4	-0.11098	7.47971	-6.39585	1.63776e-10	5.47965e-10	11.8951
SNX6	0.110964	7.51193	6.35062	2.19828e-10	7.28964e-10	11.6076
LRRC58	0.110939	7.28413	8.6827	4.20561e-18	2.22277e-17	29.0726
NDUFC2	-0.110837	7.86126	-5.29109	1.23078e-07	3.34167e-07	5.45451
HOXC10	0.110791	7.27599	8.75901	2.14987e-18	1.14968e-17	29.7349
CENPU	0.110736	7.20909	10.8297	3.04822e-27	2.49891e-26	49.8957
PCMTD2	0.110647	7.23376	9.91214	4.25141e-23	2.91572e-22	40.4422
PGLS	0.110634	7.58555	5.99699	2.05031e-09	6.35344e-09	9.42993
C9orf3	0.110627	8.24882	4.52959	5.94965e-06	1.38665e-05	1.72175
TSTD1	-0.110616	7.61644	-5.78457	7.39586e-09	2.21387e-08	8.18157
STAT3	-0.110521	7.56289	-5.90334	3.62902e-09	1.10776e-08	8.87406
RELB	-0.110433	7.18329	-12.3555	6.39719e-35	7.02102e-34	67.4404
CLN8	0.110359	7.36069	7.36301	1.87938e-13	7.61485e-13	18.5281
GTF2B	0.11028	7.47499	6.35111	2.19134e-10	7.27043e-10	11.6107
NELFE	-0.110213	7.44306	-6.85133	7.56463e-12	2.74083e-11	14.9034
CBX3	0.110166	7.59858	5.87155	4.39689e-09	1.33764e-08	8.6873
ACADM	0.110151	7.32398	7.95011	1.97811e-15	9.05727e-15	23.0066
DLG1	0.110029	7.24647	9.51153	2.12079e-21	1.32408e-20	36.5739
MRPS18B	-0.110024	7.54856	-6.03519	1.6203e-09	5.04563e-09	9.6592
PGRMC2	0.109943	7.63253	5.60958	2.05939e-08	5.98092e-08	7.18682
GTF2F1	0.109847	7.39233	7.14792	9.16392e-13	3.5388e-12	16.9728
WDR26	0.1098	7.34078	7.58912	3.38515e-14	1.44268e-13	20.2125
PDCL3	0.109757	7.50224	6.27303	3.62547e-10	1.18426e-09	11.1192
NUMA1	0.109721	7.36465	7.33437	2.32682e-13	9.35599e-13	18.3184
GABPB1	0.109665	7.36335	7.38227	1.62715e-13	6.63528e-13	18.6696
H1F0	0.109656	7.59174	5.31563	1.07613e-07	2.94831e-07	5.58441
ZNF703	0.109647	7.32914	7.68673	1.59051e-14	6.90818e-14	20.9553
NUP153	0.109592	7.25929	9.10511	9.54264e-20	5.45281e-19	32.8111
TANC1	0.109541	7.30833	8.08367	6.69875e-16	3.15379e-15	24.0729
WHSC1L1	0.109205	7.70337	5.38848	7.199e-08	1.99388e-07	5.97353
ACTG1	-0.109156	11.0975	-6.39135	1.68653e-10	5.63392e-10	11.8664
TOM1L1	0.109138	7.22064	10.4031	2.85334e-25	2.15514e-24	45.3973
CSNK1A1	0.109083	8.41622	4.52798	5.99507e-06	1.39578e-05	1.71447
CMAS	0.10906	7.32239	7.93595	2.21656e-15	1.01418e-14	22.8945
CHMP1A	-0.108952	7.30817	-8.28111	1.30902e-16	6.37607e-16	25.6816
NPEPPS	0.10894	7.4107	6.81424	9.79013e-12	3.52901e-11	14.6507
NOM1	0.10892	7.29352	8.50324	1.99294e-17	1.01196e-16	27.5376
SPG20	0.108917	7.32731	7.79255	6.93981e-15	3.08614e-14	21.7712
SRPRB	-0.108916	7.29873	-8.48993	2.23393e-17	1.1307e-16	27.425
DARS	0.108887	7.58556	5.83349	5.5253e-09	1.66653e-08	8.46509
FBXL3	0.108852	7.4128	6.80602	1.03649e-11	3.73195e-11	14.5949
N4BP2	0.108749	7.23556	9.56326	1.29139e-21	8.2164e-21	37.0645
ING1	0.108742	7.54438	5.8236	5.86201e-09	1.76641e-08	8.40756
ISOC2	-0.108664	7.4266	-6.78217	1.22237e-11	4.38627e-11	14.4333
SFPQ	0.108619	8.10507	4.61631	3.93439e-06	9.30654e-06	2.11774
TP53BP2	0.108583	7.1967	11.3084	1.51666e-29	1.36135e-28	55.1549
FRYL	0.108568	7.28641	8.43334	3.6223e-17	1.81602e-16	26.9483
KMT5B	0.108504	7.35252	7.37324	1.74099e-13	7.07675e-13	18.6032
STX7	0.108496	7.32566	7.74209	1.03203e-14	4.54479e-14	21.3807
CKMT1B	0.108478	7.25193	9.37924	7.4517e-21	4.51016e-20	35.3313
NDE1	-0.108378	7.29505	-8.36205	6.62982e-17	3.2746e-16	26.3523
TRAK1	0.10835	7.35154	7.405	1.37208e-13	5.61684e-13	18.8371
FZD6	0.108348	7.25768	9.12245	8.13909e-20	4.67187e-19	32.9683
KCTD20	0.108268	7.21714	10.4663	1.47268e-25	1.12438e-24	46.0526
COL14A1	0.108099	7.11307	25.4268	4.86738e-140	2.23511e-138	308.702
HOXA10-AS	0.108034	7.14796	15.1596	1.41179e-51	2.34202e-50	105.58
ORC4	0.108033	7.28595	8.40312	4.68296e-17	2.33118e-16	26.6951
RBL2	0.108001	7.30201	8.04952	8.85025e-16	4.13905e-15	23.7986
SYAP1	-0.107885	7.45163	-6.48557	9.08068e-11	3.09711e-10	12.4714
NMU	0.107883	7.15982	14.1911	1.87778e-45	2.6922e-44	91.5485
FBXO3	0.107741	7.37679	7.12019	1.12034e-12	4.29758e-12	16.7756
FAS	-0.107649	7.32894	-7.59939	3.12795e-14	1.33841e-13	20.2902
ZNF823	0.107639	7.22611	9.9162	4.08326e-23	2.80343e-22	40.4821
WAC	0.107451	7.56439	5.75295	8.91877e-09	2.65593e-08	7.99957
NHP2	-0.10745	7.80277	-5.11741	3.13102e-07	8.22606e-07	4.55232
CPA4	0.107406	7.16457	13.6125	5.57025e-42	7.27808e-41	83.5968
BOC	0.107398	7.33356	7.50937	6.23153e-14	2.60311e-13	19.6127
ITSN2	-0.107382	7.37023	-7.00882	2.49242e-12	9.33481e-12	15.9914
TMEM159	-0.107167	7.73088	-5.17081	2.35694e-07	6.25719e-07	4.82653
CAPN2	0.10704	7.26287	8.9638	3.45233e-19	1.91069e-18	31.5408
PPP2R1A	-0.106903	7.62723	-5.58061	2.43297e-08	7.02401e-08	7.02506
CCT3	0.106778	7.91075	4.87946	1.07329e-06	2.68089e-06	3.36508
CTNND1	0.1067	7.39954	6.86416	6.91678e-12	2.51617e-11	14.9911
NIPSNAP3A	0.106694	7.26771	8.69353	3.82511e-18	2.02335e-17	29.1662
MSH2	0.106575	7.19004	11.5099	1.5216e-30	1.41177e-29	57.4362
PPIC	0.106531	7.29609	8.22466	2.09571e-16	1.00992e-15	25.2178
KDM6B	-0.106516	7.43278	-6.40719	1.52075e-10	5.09625e-10	11.9675
DCUN1D1	0.10646	7.24883	9.2125	3.54522e-20	2.0687e-19	33.7895
NECAP2	-0.106447	7.4555	-6.35016	2.20476e-10	7.3073e-10	11.6048
APEX1	0.106427	7.87242	4.8967	9.83432e-07	2.46617e-06	3.44921
DIS3	0.106369	7.32636	7.57448	3.78817e-14	1.60895e-13	20.1019
CST3	0.106333	7.78537	5.02093	5.1935e-07	1.33731e-06	4.06418
ATP5H	-0.106196	8.09218	-4.7025	2.58989e-06	6.25462e-06	2.51868
RPN2	-0.106118	7.64926	-5.45843	4.87017e-08	1.3674e-07	6.3521
TRIP6	-0.106113	7.85384	-4.88732	1.03136e-06	2.58227e-06	3.40342
RHOV	-0.106048	7.29291	-7.98945	1.44056e-15	6.65854e-15	23.3188
MARCH5	0.10604	7.348	7.36083	1.91013e-13	7.73451e-13	18.5121
MORC3	0.105933	7.38843	6.86813	6.72742e-12	2.4515e-11	15.0183
DPY30	0.10592	7.68703	5.36442	8.2258e-08	2.27231e-07	5.84444
FBXO21	0.105873	7.38909	6.81346	9.84332e-12	3.54617e-11	14.6454
DR1	0.105867	7.54199	5.76935	8.0944e-09	2.41726e-08	8.09383
FBXO11	0.105729	7.26151	8.73149	2.74034e-18	1.45929e-17	29.4954
C6orf48	-0.105703	8.14433	-4.46316	8.12744e-06	1.86405e-05	1.4235
KRT8	0.105533	7.14046	15.3151	1.34867e-52	2.27907e-51	107.918
ARFIP1	0.105532	7.26417	8.67458	4.51551e-18	2.38258e-17	29.0025
MRPL52	-0.105525	7.45821	-6.47739	9.58522e-11	3.25692e-10	12.4185
QTRT1	0.105485	7.3521	7.25224	4.27367e-13	1.68737e-12	17.7214
SRD5A1	-0.10546	7.28365	-8.5141	1.81554e-17	9.25591e-17	27.6296
SNRPD1	-0.105416	7.90103	-4.97643	6.53947e-07	1.66965e-06	3.84209
MAP3K11	-0.105234	7.28417	-8.25849	1.58128e-16	7.66099e-16	25.4954
ADD3	0.105075	7.31381	7.74063	1.04393e-14	4.594e-14	21.3695
FKBPL	0.104971	7.51038	5.79854	6.80678e-09	2.04332e-08	8.26226
FBL	-0.104962	8.40675	-4.42368	9.76287e-06	2.21826e-05	1.24836
RRM1	0.104943	7.39863	6.71711	1.91163e-11	6.79418e-11	13.9955
VIMP	-0.104862	7.59186	-5.51546	3.52887e-08	1.00732e-07	6.66437
SCAMP1	0.104859	7.26011	8.76244	2.08559e-18	1.11625e-17	29.7649
HOMER1	0.104858	7.21284	9.94607	3.03124e-23	2.09476e-22	40.777
SMAP1	-0.104813	7.36564	-7.08441	1.45038e-12	5.50449e-12	16.5224
DDX18	-0.104802	7.64582	-5.35799	8.52334e-08	2.35041e-07	5.81004
MAOA	0.104791	7.27365	8.47425	2.55483e-17	1.29004e-16	27.2927
ELL	0.1046	7.31992	7.52482	5.53972e-14	2.32639e-13	19.7283
AIM1	0.104583	7.25142	8.93511	4.47146e-19	2.46183e-18	31.2854
EHMT1	0.104489	7.25415	8.98147	2.94263e-19	1.63718e-18	31.6986
ZCCHC6	0.104457	7.30657	7.78382	7.43408e-15	3.30363e-14	21.7035
XRN1	0.104422	7.33897	7.33549	2.30749e-13	9.28416e-13	18.3265
MRPL41	-0.104307	7.65487	-5.42015	6.03505e-08	1.68106e-07	6.14432
ZNF280D	0.104297	7.24711	9.06812	1.33868e-19	7.59461e-19	32.4767
TBC1D15	0.104248	7.31864	7.63607	2.35658e-14	1.01245e-13	20.5686
PIK3C2A	0.104213	7.24801	9.02556	1.97286e-19	1.10834e-18	32.0936
SGMS1	0.104181	7.3167	7.63281	2.41688e-14	1.03695e-13	20.5438
EI24	-0.104156	7.77704	-5.03181	4.90757e-07	1.26626e-06	4.11877
RHOBTB3	0.104091	7.13069	17.616	7.47715e-69	1.72301e-67	145.2
EIF3K	-0.104056	8.77308	-4.54547	5.5186e-06	1.28856e-05	1.79371
CRYBG3	0.103999	7.29578	7.92059	2.50723e-15	1.13895e-14	22.7732
MAF1	-0.103872	7.5256	-5.86118	4.67995e-09	1.42171e-08	8.6266
AKR1A1	0.103739	7.56867	5.63378	1.79067e-08	5.21962e-08	7.32254
PPP1CA	-0.103722	7.73458	-5.14624	2.68679e-07	7.09425e-07	4.70003
RNF11	0.103664	7.5503	5.62348	1.90052e-08	5.52458e-08	7.26475
SOS1	0.10353	7.21062	10.1581	3.56693e-24	2.57152e-23	42.8956
SDE2	0.10343	7.23565	9.25087	2.48191e-20	1.46442e-19	34.1419
EIF4G1	0.103414	7.53313	5.73258	1.00574e-08	2.9796e-08	7.88281
PPP2R2A	0.103373	7.55095	5.64129	1.71441e-08	5.00654e-08	7.36479
ZBED2	0.103305	7.13811	16.2344	7.89384e-59	1.51586e-57	122.207
IRF2	0.103295	7.32485	7.35523	1.99166e-13	8.0492e-13	18.4711
TARS	0.103255	7.27862	8.37129	6.13196e-17	3.04293e-16	26.4293
ST5	-0.103134	7.22951	-9.42028	5.05522e-21	3.11019e-20	35.715
YTHDC1	0.10312	7.60836	5.31291	1.09229e-07	2.99129e-07	5.56999
FBXO2	-0.103109	7.27001	-8.31201	1.01034e-16	4.95168e-16	25.937
LPCAT3	-0.103053	7.31379	-7.69926	1.44257e-14	6.28285e-14	21.0513
FGFR3	0.10305	7.83535	4.61218	4.01336e-06	9.48271e-06	2.0987
KIAA1217	0.102888	7.43811	6.23203	4.71154e-10	1.53113e-09	10.8635
TMEM219	-0.102839	7.57748	-5.57898	2.45572e-08	7.08646e-08	7.01603
ATP6V0A1	0.102823	7.22713	9.4603	3.45723e-21	2.14369e-20	36.0907
NFE2L2	0.102679	8.57603	4.14895	3.35604e-05	7.18003e-05	0.0724243
PPAT	0.102673	7.24914	8.83116	1.13391e-18	6.14679e-18	30.3665
EMD	-0.102665	7.30915	-7.74999	9.70039e-15	4.27776e-14	21.4417
TTC32	0.102652	7.23431	9.16175	5.66861e-20	3.28354e-19	33.3257
MAPRE1	0.102641	7.53943	5.71901	1.08925e-08	3.21499e-08	7.80531
CAPG	-0.102637	7.94489	-4.58386	4.59675e-06	1.08048e-05	1.96869
ASAH1	0.102597	7.4429	6.26879	3.72519e-10	1.21558e-09	11.0927
COL4A3BP	0.102497	7.2974	7.78351	7.45263e-15	3.30955e-14	21.701
HIST1H4C	-0.102472	7.6724	-5.06357	4.15719e-07	1.08012e-06	4.2788
MCM4	0.102437	7.2682	8.33385	8.40928e-17	4.13739e-16	26.1179
LINC00116	-0.102433	7.29888	-7.98892	1.44677e-15	6.68234e-15	23.3146
SMARCA1	0.102309	7.21547	9.79202	1.3957e-22	9.31985e-22	39.2657
EIF2AK4	0.102265	7.23763	9.21911	3.33422e-20	1.94917e-19	33.8502
USP14	0.102232	7.37536	6.78655	1.18592e-11	4.26029e-11	14.463
AREG	0.102225	7.6551	4.23309	2.31695e-05	5.0386e-05	0.424583
RAB34	-0.102181	7.43894	-6.23238	4.701e-10	1.52849e-09	10.8657
EEF1E1	0.102168	7.34495	7.20194	6.18143e-13	2.41503e-12	17.3591
TGS1	-0.102058	7.37997	-6.69547	2.21626e-11	7.85042e-11	13.8508
ANXA11	0.102055	7.57455	5.4954	3.95367e-08	1.12318e-07	6.55417
HBS1L	0.101951	7.2906	7.87363	3.64898e-15	1.64347e-14	22.4038
KDM5B	0.101917	7.37701	6.64236	3.17942e-11	1.115e-10	13.4977
PPP1R10	-0.10189	8.22944	-3.9461	7.97483e-05	0.000163973	-0.74756
DLG5	-0.101887	7.32955	-7.27607	3.58481e-13	1.42337e-12	17.894
EPS15	0.101879	7.21185	9.97452	2.28059e-23	1.58466e-22	41.0587
MEA1	-0.101808	7.41173	-6.49867	8.32593e-11	2.84581e-10	12.5562
MRPL18	0.101772	7.75253	4.90881	9.24714e-07	2.32168e-06	3.50846
NFATC3	0.101702	7.61117	5.22039	1.80625e-07	4.83779e-07	5.08363
ACP1	0.101673	7.54828	5.65211	1.61e-08	4.70382e-08	7.42579
SKIL	0.101628	7.31347	7.28216	3.4272e-13	1.36335e-12	17.9381
RPAIN	0.101612	7.47749	5.97632	2.3273e-09	7.1837e-09	9.30652
HILPDA	-0.101567	7.2679	-8.20769	2.41277e-16	1.16007e-15	25.079
RPL34	-0.101543	12.5434	-9.88358	5.64756e-23	3.8441e-22	40.1611
CLTA	0.101516	8.21568	4.42604	9.65694e-06	2.19498e-05	1.25877
ALOX15B	0.101458	7.20903	9.96864	2.41891e-23	1.67709e-22	41.0004
ZNF33B	0.101422	7.22413	9.42951	4.63165e-21	2.85791e-20	35.8015
AKAP13	0.101357	7.35462	6.88568	5.95003e-12	2.17447e-11	15.1386
RP11-1094M14.11	0.101354	7.23095	9.23817	2.7934e-20	1.64057e-19	34.0251
ZBTB21	0.101337	7.29074	7.73946	1.05352e-14	4.63301e-14	21.3605
PTEN	0.101289	7.279	8.06163	8.01839e-16	3.75832e-15	23.8958
SNX1	0.101272	7.3656	6.87555	6.38723e-12	2.33156e-11	15.0691
TRIM56	0.101268	7.24677	8.65827	5.2074e-18	2.7408e-17	28.8618
STX3	0.101154	7.25992	8.32603	8.98056e-17	4.41504e-16	26.0531
EPHX1	-0.101104	7.17368	-12.2	4.29694e-34	4.54586e-33	65.5488
PRMT1	-0.101057	7.6752	-5.12765	2.96561e-07	7.81417e-07	4.60471
CHMP4B	0.101053	7.66359	5.17801	2.26791e-07	6.03348e-07	4.86372
FRMD6	0.10103	7.24072	8.8607	8.71362e-19	4.752e-18	30.6265
BBC3	0.100848	7.93504	4.3762	1.21476e-05	2.7385e-05	1.03976
ALKBH7	-0.10075	7.63812	-5.24688	1.5653e-07	4.22098e-07	5.22202
RP11-467L13.7	-0.100671	7.19558	-9.84117	8.5975e-23	5.80217e-22	39.7452
EIF4G3	0.100572	7.21391	9.83802	8.86805e-23	5.97839e-22	39.7145
TMEM91	-0.100522	7.28368	-7.8878	3.25891e-15	1.47092e-14	22.5151
PMPCB	0.100503	7.47487	5.87541	4.29583e-09	1.30753e-08	8.70992
NMD3	0.100502	7.28354	7.96174	1.80138e-15	8.27799e-15	23.0987
RAB7A	0.100347	8.0187	4.47815	7.57785e-06	1.74621e-05	1.49041
SLK	0.100256	7.31531	7.32349	2.52279e-13	1.01311e-12	18.2389
DCTN6	0.100254	7.4888	5.85473	4.86472e-09	1.47501e-08	8.58894
LSM4	0.10025	7.51872	5.72973	1.02272e-08	3.02848e-08	7.86655
GTF3C1	0.10022	7.23541	8.95428	3.7621e-19	2.0785e-18	31.456
NARS	0.100192	7.50288	5.7243	1.05593e-08	3.11955e-08	7.83549
SKIV2L2	0.100024	7.21997	9.5196	1.96318e-21	1.22932e-20	36.6503
ZNF277	0.0998633	7.27532	8.10077	5.82419e-16	2.74612e-15	24.2107
ENOPH1	0.0998272	7.39105	6.48537	9.09238e-11	3.09943e-10	12.4701
NAP1L1	-0.0998243	8.97998	-4.17085	3.04952e-05	6.55968e-05	0.163396
NOP16	-0.0996912	7.48023	-5.85303	4.91475e-09	1.48733e-08	8.57898
MIF	-0.0996891	7.79193	-4.70516	2.55641e-06	6.17848e-06	2.53116
CCNL1	0.0996632	8.73823	3.83194	0.00012759	0.00025676	-1.19102
MRPL23	-0.0996002	7.65593	-5.03318	4.87267e-07	1.25828e-06	4.12565
STUB1	-0.0995778	7.77329	-4.82965	1.3795e-06	3.4188e-06	3.12369
GCLC	0.0995731	7.26523	8.10344	5.69805e-16	2.68865e-15	24.2323
RAB5A	0.0994896	7.55331	5.35102	8.85793e-08	2.43843e-07	5.77277
BUB3	0.099462	7.56615	5.39859	6.80576e-08	1.88745e-07	6.02792
UBE2B	-0.099389	7.97326	-4.45389	8.48608e-06	1.94208e-05	1.38223
UBL3	0.0993554	7.46326	5.84889	5.03838e-09	1.52329e-08	8.55482
LSR	-0.09926	7.33165	-7.06537	1.66317e-12	6.28474e-12	16.3881
TMED10	0.0991352	7.79147	4.77451	1.81632e-06	4.45935e-06	2.85932
CASP6	0.0990432	7.25207	8.45968	2.89359e-17	1.45645e-16	27.1699
CDC73	0.0989876	7.35782	6.75392	1.48504e-11	5.30779e-11	14.2427
SOX7	0.0989841	7.36078	6.73743	1.66326e-11	5.92806e-11	14.1318
SLC39A13	-0.0989684	7.35915	-6.69294	2.25489e-11	7.97835e-11	13.8339
GCSH	0.0988472	7.33423	7.12317	1.09644e-12	4.21098e-12	16.7968
CREBBP	0.0988138	7.31944	7.16537	8.07162e-13	3.12843e-12	17.0973
RIF1	0.0987304	7.39371	6.29045	3.24189e-10	1.06445e-09	11.2283
AAMDC	0.0987072	7.45853	5.88035	4.16971e-09	1.27036e-08	8.73892
HUWE1	0.0986596	7.27597	7.95015	1.97753e-15	9.05727e-15	23.0068
RPS3A	-0.098626	12.6694	-9.8091	1.1796e-22	7.92698e-22	39.4322
DLX3	0.0986229	7.31374	7.02085	2.28761e-12	8.58294e-12	16.0755
VPS36	0.0986124	7.46984	5.81176	6.29141e-09	1.8922e-08	8.33882
BIRC2	0.0985597	7.32817	6.98603	2.93121e-12	1.09201e-11	15.8324
RFK	0.0985386	7.28957	7.52423	5.56446e-14	2.33523e-13	19.724
UBR2	0.0985197	7.25987	8.28207	1.2985e-16	6.33457e-16	25.6896
DNAJC8	-0.0984939	7.80363	-4.61492	3.96081e-06	9.36554e-06	2.11133
MAL2	-0.0984806	7.22614	-9.00069	2.47262e-19	1.38419e-18	31.8705
YWHAH	-0.0981201	7.72638	-4.64612	3.40746e-06	8.11466e-06	2.25555
KRT31	-0.0981052	7.81309	-4.1731	3.01956e-05	6.49964e-05	0.172777
TCEAL1	0.0981036	7.48022	5.53986	3.07159e-08	8.81152e-08	6.79895
AHNAK2	-0.0980579	8.7206	-3.81747	0.000135298	0.000271667	-1.24628
IMP3	0.0980576	8.07933	4.3144	1.60932e-05	3.57081e-05	0.771574
ZNF33A	0.0980478	7.29881	7.44339	1.02767e-13	4.24258e-13	19.1211
PJA2	0.0980215	7.46669	5.70544	1.17954e-08	3.47501e-08	7.72794
STT3B	0.0979985	7.3168	7.2031	6.12926e-13	2.3976e-12	17.3675
CUL4A	0.0978717	7.31455	7.16279	8.22518e-13	3.186e-12	17.0788
SWAP70	0.0978617	7.36924	6.45178	1.13493e-10	3.83371e-10	12.2534
COPZ1	-0.0977867	7.46609	-5.85386	4.8903e-09	1.4819e-08	8.58383
FAM49B	0.097772	7.47869	5.69154	1.27953e-08	3.76259e-08	7.6489
REV1	-0.0977633	7.42232	-6.06251	1.36813e-09	4.28989e-09	9.82403
RHOD	-0.0977178	7.37301	-6.54618	6.06971e-11	2.09384e-10	12.8652
RYBP	0.097614	7.39635	6.20502	5.59391e-10	1.81323e-09	10.696
TRAPPC1	-0.0976109	7.57663	-5.31137	1.10155e-07	3.01404e-07	5.56182
SAMD8	0.0975804	7.24161	8.58353	9.97448e-18	5.15986e-17	28.2205
ACYP1	0.0974645	7.2694	7.83912	4.80108e-15	2.15014e-14	22.1337
P4HA2	0.0972535	7.28787	7.47541	8.06571e-14	3.34724e-13	19.3591
PSME4	0.0972509	7.26975	7.9321	2.28605e-15	1.04446e-14	22.8641
CTNNBIP1	0.0972342	7.88091	4.45313	8.51609e-06	1.94825e-05	1.37886
CAPNS2	0.0971999	8.01804	4.06181	4.89088e-05	0.0001029	-0.284849
LINC00640	0.0971563	7.23825	8.45114	3.11233e-17	1.56282e-16	27.098
POLR2I	-0.0970676	7.5358	-5.48626	4.16335e-08	1.17993e-07	6.50407
RNASEH2C	0.0970348	7.24186	8.82768	1.16959e-18	6.33477e-18	30.3359
PPP1R12A	0.096971	7.57343	5.14766	2.66666e-07	7.04723e-07	4.7073
CLIC4	0.0969359	7.16767	11.9697	6.91799e-33	7.02553e-32	62.7895
CD81	0.0968257	7.64657	4.76963	1.86079e-06	4.55459e-06	2.83608
LEPROT	0.0967658	7.59514	5.17165	2.3464e-07	6.23706e-07	4.83085
ATP6V1F	0.0967528	7.88309	4.55676	5.23055e-06	1.22446e-05	1.84502
RPL18	0.0967473	11.8401	8.76261	2.08256e-18	1.11557e-17	29.7663
MRPL13	0.0967248	7.4509	5.97807	2.30263e-09	7.111e-09	9.3169
USP10	0.0966982	7.35386	6.58409	4.70929e-11	1.63164e-10	13.1134
SPRTN	0.0965336	7.29584	7.38837	1.55448e-13	6.34712e-13	18.7145
ARL8B	0.0964754	7.3057	7.19701	6.40843e-13	2.49909e-12	17.3238
GSE1	0.0964588	7.21534	9.24612	2.59418e-20	1.5264e-19	34.0982
MRPL4	-0.0963985	7.46062	-5.8538	4.89211e-09	1.4819e-08	8.58348
RPPH1	-0.0962724	7.17981	-10.7004	1.22907e-26	9.78471e-26	48.5136
ZBTB43	0.0962622	7.3525	6.47047	1.00335e-10	3.4056e-10	12.3739
MBP	0.0962619	7.58175	5.03358	4.86253e-07	1.25617e-06	4.12766
HNRNPF	0.0962046	8.3122	4.10473	4.06648e-05	8.63581e-05	-0.109821
MINOS1	-0.0961498	7.80093	-4.63854	3.5346e-06	8.40479e-06	2.22043
PHYHD1	0.0960725	7.40455	6.06894	1.31459e-09	4.12813e-09	9.86293
TMEM189	0.0959679	7.29631	7.26091	4.00904e-13	1.58486e-12	17.7842
IFI16	0.0958055	7.89398	4.3294	1.50358e-05	3.35028e-05	0.836341
SHMT1	0.0957502	7.37223	6.31142	2.83242e-10	9.33388e-10	11.3601
ZBED5	0.0956896	7.34223	6.61843	3.73743e-11	1.30275e-10	13.3395
KATNBL1	0.095679	7.48521	5.5612	2.71917e-08	7.82177e-08	6.91716
MED28	0.0956503	7.51226	5.43935	5.42047e-08	1.5152e-07	6.24837
RBM39	-0.0956041	8.55628	-3.98204	6.86071e-05	0.00014208	-0.605286
UBTF	0.0955941	7.42039	5.93972	2.91002e-09	8.91722e-09	9.08897
MCM3	0.0954776	7.26167	8.02036	1.12161e-15	5.22235e-15	23.5652
DDRGK1	0.0953159	7.30941	7.23159	4.9742e-13	1.95192e-12	17.5724
REST	0.0952105	7.91192	4.221	2.4447e-05	5.30006e-05	0.37353
TMED3	0.0952048	7.64389	4.93597	8.05011e-07	2.03728e-06	3.64192
TCF7	0.0950551	7.19212	10.0118	1.56946e-23	1.09775e-22	41.4286
ORAI3	0.095037	7.29983	7.1562	8.62897e-13	3.33833e-12	17.0318
ZNF791	0.0949546	7.38628	6.06539	1.34384e-09	4.21789e-09	9.84149
AFF1	0.094937	7.25499	8.12003	4.97311e-16	2.35183e-15	24.3663
PLEKHF2	0.0948344	7.42834	5.79321	7.02576e-09	2.10607e-08	8.23148
CD3EAP	0.0948319	7.31241	6.99026	2.84448e-12	1.06095e-11	15.8619
DNAJC9	0.0948075	7.5231	5.30573	1.13611e-07	3.10058e-07	5.53193
EVA1C	-0.0947809	7.30261	-7.02888	2.16011e-12	8.11899e-12	16.1317
IER5	-0.0947691	7.43426	-5.66507	1.49319e-08	4.3726e-08	7.49894
CSRP1	-0.0947549	7.33869	-6.57411	5.03523e-11	1.74077e-10	13.0479
ETHE1	-0.0947481	7.30071	-7.29986	3.00636e-13	1.1997e-12	18.0667
DNAJB9	0.0947132	7.47562	5.47605	4.41011e-08	1.2454e-07	6.44826
FAT1	-0.0946831	7.29414	-7.10882	1.21628e-12	4.65715e-12	16.695
NDUFB1	-0.0946823	7.64658	-4.98138	6.3746e-07	1.63018e-06	3.86669
HIF1A	0.0946478	7.40355	5.99158	2.11949e-09	6.56141e-09	9.39761
SDCBP2	-0.0946464	7.2117	-9.21882	3.3433e-20	1.95267e-19	33.8475
DNAAF2	0.0946272	7.23018	8.66182	5.04837e-18	2.65931e-17	28.8924
PPIL4	0.0946147	7.45968	5.58531	2.36811e-08	6.843e-08	7.05127
CROT	0.0945773	7.30494	7.20195	6.18132e-13	2.41503e-12	17.3592
SEP15	0.0945503	7.80398	4.53927	5.68326e-06	1.32651e-05	1.76558
TUG1	0.0945231	7.28184	7.42913	1.14435e-13	4.70589e-13	19.0154
R3HDM2	0.0945139	7.317	6.82856	8.86355e-12	3.2023e-11	14.7481
CCNK	0.0945009	7.3225	6.91976	4.68361e-12	1.72558e-11	15.3731
BRK1	0.0944619	8.11312	4.22275	2.42583e-05	5.26398e-05	0.380901
DNAJB11	0.0944459	7.50049	5.42945	5.72943e-08	1.59874e-07	6.19467
KRIT1	0.0943691	7.32445	6.85243	7.50687e-12	2.72301e-11	14.9109
MAPK14	0.0943652	7.28506	7.36923	1.79401e-13	7.28291e-13	18.5738
NIPBL	0.0943078	7.53656	5.14757	2.66787e-07	7.04723e-07	4.70686
ABHD17B	0.0941762	7.23248	8.52414	1.6654e-17	8.51099e-17	27.7147
CCNG1	0.0940598	7.4783	5.44237	5.32944e-08	1.49107e-07	6.26478
KANK1	0.0938575	7.2732	7.44672	1.00209e-13	4.13967e-13	19.1459
RCHY1	0.0938399	7.28688	7.31118	2.76434e-13	1.10871e-12	18.1492
SBSN	-0.0937543	7.3061	-7.06521	1.66513e-12	6.28838e-12	16.387
NDFIP2	0.093644	8.16226	4.00134	6.32484e-05	0.000131368	-0.528342
LMO1	0.0935638	7.31076	6.63129	3.42661e-11	1.19705e-10	13.4244
PPP2R5E	0.0935151	7.38982	6.0778	1.24411e-09	3.91262e-09	9.91663
PFN1	-0.0934306	9.33026	-4.23259	2.32217e-05	5.04823e-05	0.42244
TTL	-0.0934188	7.18614	-10.2851	9.7049e-25	7.15116e-24	44.1847
TMEM203	-0.0933981	7.254	-7.99416	1.38666e-15	6.41876e-15	23.3563
SRSF8	0.0933951	7.43279	5.75432	8.84698e-09	2.63579e-08	8.00743
LYRM4	0.0933799	7.38029	6.1607	7.40364e-10	2.37433e-09	10.4226
GSDMD	-0.0933214	7.24618	-8.25552	1.62096e-16	7.84124e-16	25.471
MOB4	0.0932962	7.48398	5.46216	4.76891e-08	1.34075e-07	6.37246
CACYBP	0.0932296	7.75026	4.52284	6.14228e-06	1.42734e-05	1.69126
EPB41	0.0932263	7.18685	10.2217	1.86143e-24	1.35429e-23	43.5396
STAG2	0.0931621	7.49984	5.30916	1.11499e-07	3.04951e-07	5.55009
HMGB3	0.0930977	7.25067	7.99562	1.37044e-15	6.34832e-15	23.3679
C3orf14	0.0930453	7.40415	5.76085	8.51196e-09	2.53717e-08	8.04494
UPF2	0.0930372	7.42282	5.79162	7.09263e-09	2.12511e-08	8.22227
SSBP2	0.0930052	7.52259	5.17309	2.32839e-07	6.19177e-07	4.8383
ANKRD17	0.0929479	7.34894	6.38353	1.77482e-10	5.92259e-10	11.8166
ATPIF1	-0.0929474	8.13637	-3.9911	6.60389e-05	0.000136985	-0.569194
CRK	0.0928429	7.58994	4.88156	1.06193e-06	2.65566e-06	3.37532
CD44	0.0927807	8.38825	3.79621	0.00014743	0.000294441	-1.32713
FOSL2	0.0927158	7.37428	6.04146	1.55872e-09	4.85626e-09	9.69695
ZRANB1	0.092566	7.24656	8.00811	1.2387e-15	5.75485e-15	23.4675
CCDC28A	0.0925583	7.3091	6.77236	1.30796e-11	4.68545e-11	14.3671
CCT5	0.0925386	7.62811	4.88701	1.03299e-06	2.58533e-06	3.4019
METTL8	0.0924624	7.28405	7.23956	4.69135e-13	1.84653e-12	17.6299
SMAD3	0.0924464	7.34146	6.42402	1.362e-10	4.58365e-10	12.0752
GNAI2	-0.0923605	7.43906	-5.63673	1.76024e-08	5.13328e-08	7.33918
ARHGEF10	0.092322	7.28832	6.91275	4.92038e-12	1.80966e-11	15.3248
DDX6	0.0922754	7.40946	5.80913	6.39071e-09	1.92115e-08	8.32359
ZNF451	0.0922405	7.31977	6.68832	2.32692e-11	8.22862e-11	13.8031
VPS37B	0.0921743	7.23123	8.36448	6.49501e-17	3.21303e-16	26.3725
BAIAP2	-0.0919601	7.66686	-4.56151	5.11378e-06	1.198e-05	1.86663
SURF1	-0.0919104	7.39931	-5.9657	2.48355e-09	7.65853e-09	9.24325
BLVRA	-0.0919063	7.32307	-6.74735	1.55366e-11	5.54678e-11	14.1985
RAPGEFL1	0.0918843	7.27081	7.44889	9.85845e-14	4.07521e-13	19.1619
XAF1	-0.0918263	7.18767	-9.99096	1.9342e-23	1.34693e-22	41.2217
PDIA3	0.0918093	8.22773	3.90064	9.63034e-05	0.000196926	-0.925717
C7orf73	0.0917917	7.59595	4.91019	9.1822e-07	2.30629e-06	3.51525
MCC	0.091778	7.26566	7.48445	7.53153e-14	3.12761e-13	19.4265
ATG12	0.0917732	7.46286	5.38292	7.42477e-08	2.05372e-07	5.94363
WRN	0.0917155	7.18655	10.1381	4.3763e-24	3.13363e-23	42.6931
RNPS1	0.0916792	7.88213	4.22754	2.37478e-05	5.15553e-05	0.401128
PSMA3-AS1	0.0916723	7.34325	6.36507	2.00138e-10	6.66109e-10	11.6993
ZMYM4	0.0916426	7.24768	7.86599	3.87778e-15	1.74404e-14	22.3439
FAM107B	-0.0915355	7.38157	-5.81914	6.02025e-09	1.81323e-08	8.38166
GLUD1	0.0915065	7.61898	4.71435	2.44382e-06	5.91764e-06	2.57439
MYO10	0.0914532	7.33952	6.35579	2.12569e-10	7.06371e-10	11.6404
ADAM10	0.0914023	7.22089	8.55808	1.24303e-17	6.38336e-17	28.0033
CIRBP	0.0913351	9.68015	4.44613	8.79766e-06	2.00759e-05	1.34778
TGFB1	-0.0913004	7.29412	-7.03314	2.09536e-12	7.88029e-12	16.1616
FAM84B	0.0912823	7.27444	7.26026	4.02855e-13	1.59158e-12	17.7794
AKR1C1	0.0912543	7.13371	15.3729	5.60594e-53	9.62733e-52	108.791
AKR1C2	0.0911956	7.14542	13.366	1.52289e-40	1.91479e-39	80.3074
TSPAN14	0.0911583	7.23707	8.26122	1.54562e-16	7.49395e-16	25.5179
TAF4B	0.091098	7.27151	7.14085	9.64617e-13	3.71824e-12	16.9225
TUBB6	-0.0910495	7.6269	-4.57053	4.89867e-06	1.14974e-05	1.90778
XRCC6	-0.0909661	7.97894	-4.09722	4.2005e-05	8.9055e-05	-0.140578
NUSAP1	0.0909342	7.31225	6.54323	6.19031e-11	2.13311e-10	12.846
MRPL20	0.0908915	7.768	4.41362	1.02274e-05	2.31964e-05	1.20397
MZT1	0.0908898	7.29395	6.98761	2.89849e-12	1.08046e-11	15.8434
PAXBP1	0.0908861	7.24385	7.95922	1.83838e-15	8.43578e-15	23.0787
NSRP1	-0.0908733	7.64094	-4.49796	6.90581e-06	1.59774e-05	1.5792
BNIP3	0.0908339	7.47016	5.26507	1.41821e-07	3.83904e-07	5.31743
RARRES3	-0.0908324	7.26575	-7.66146	1.9358e-14	8.35068e-14	20.7621
SCFD1	0.0908293	7.35102	6.37299	1.90085e-10	6.3365e-10	11.7496
UXT	-0.0908237	8.05768	-4.00516	6.22367e-05	0.000129352	-0.513082
ZNF138	0.0907642	7.25172	7.71153	1.31078e-14	5.72855e-14	21.1455
DNAJC2	-0.0906759	7.36359	-6.1268	9.16153e-10	2.92182e-09	10.2149
PDS5A	0.0906727	7.28002	7.28709	3.30447e-13	1.31618e-12	17.9739
KCTD1	0.0905863	7.50801	5.13258	2.88914e-07	7.61902e-07	4.62993
SLC44A1	0.0905774	7.46484	5.3016	1.1621e-07	3.16878e-07	5.51006
CSRNP1	-0.0905265	7.74616	-4.26749	1.98747e-05	4.36402e-05	0.570558
TCEA1	0.0905077	7.92271	4.11929	3.81819e-05	8.12488e-05	-0.0500464
TANK	0.0904323	7.34279	6.35131	2.18836e-10	7.26435e-10	11.612
KLF11	0.090427	7.43837	5.42919	5.73781e-08	1.60037e-07	6.19325
OLFM1	-0.0903758	7.13755	-14.2446	8.82952e-46	1.28038e-44	92.2992
PITPNB	0.0903688	7.48567	5.22645	1.74813e-07	4.69006e-07	5.11524
ANKLE2	0.0903121	7.36577	6.05832	1.40414e-09	4.39409e-09	9.79871
DIDO1	0.0902875	7.28116	7.09546	1.33941e-12	5.11009e-12	16.6004
SMAD1	-0.0902593	7.25184	-7.84342	4.63972e-15	2.07934e-14	22.1674
BLVRB	0.0902297	7.75088	4.45265	8.53499e-06	1.95187e-05	1.37674
CALCOCO1	0.0902116	7.36149	6.05452	1.43764e-09	4.48784e-09	9.77574
TTC9C	0.0902035	7.35363	6.10903	1.02394e-09	3.25901e-09	10.1065
KRT15	-0.0901729	11.5736	-2.32482	0.0200931	0.0303673	-5.82628
PDE4C	0.0901199	7.13118	14.8503	1.40531e-49	2.21529e-48	101.001
ACAP2	0.0900457	7.33149	6.42067	1.39227e-10	4.67805e-10	12.0538
PPP1R18	-0.0900405	7.53401	-4.92273	8.61352e-07	2.1712e-06	3.57679
GPC1	0.0899966	7.62442	4.6194	3.87635e-06	9.18983e-06	2.13198
RCC1	0.0899953	7.19677	9.5229	1.90199e-21	1.19336e-20	36.6816
RNF19A	-0.0898992	7.34931	-6.03294	1.64304e-09	5.11393e-09	9.64563
FYTTD1	0.0898977	7.42942	5.55435	2.82781e-08	8.12321e-08	6.87916
PCNT	0.0898086	7.20668	9.0138	2.19523e-19	1.23108e-18	31.9881
BCL7C	-0.0897349	7.33678	-6.41711	1.4251e-10	4.77823e-10	12.031
RER1	-0.089715	7.53246	-5.08862	3.64485e-07	9.49729e-07	4.40568
GHITM	0.0897053	7.96454	4.06197	4.88766e-05	0.000102866	-0.284226
JKAMP	0.0896417	7.34009	6.30891	2.87868e-10	9.47647e-10	11.3443
PPM1D	0.0896368	7.2791	7.05761	1.75847e-12	6.62905e-12	16.3335
SNX17	-0.0895222	7.47823	-5.29633	1.19606e-07	3.25438e-07	5.48219
PTCD3	0.0895037	7.24894	7.78139	7.57812e-15	3.36057e-14	21.6846
DDX42	0.0894517	7.35216	6.14768	8.03563e-10	2.57181e-09	10.3427
REV3L	0.0894132	7.32285	6.367	1.97637e-10	6.58479e-10	11.7115
STX12	-0.0894055	7.33217	-6.36039	2.0632e-10	6.85964e-10	11.6696
NCOR2	0.0894053	7.35107	6.11552	9.83207e-10	3.13095e-09	10.146
PPM1B	0.0894025	7.31834	6.46735	1.02426e-10	3.47471e-10	12.3537
XRCC5	0.0893751	7.98041	4.02724	5.66768e-05	0.000118418	-0.424492
JAK1	-0.0893701	7.73787	-4.31805	1.58296e-05	3.51355e-05	0.787312
TOX4	0.089368	7.57138	4.7739	1.82182e-06	4.46955e-06	2.85642
CD55	0.0893348	7.72316	4.06237	4.87921e-05	0.000102723	-0.282586
SNRPB	0.089283	8.30458	3.87749	0.00010593	0.000215361	-1.01563
CBR4	0.0891696	7.26111	7.43912	1.06131e-13	4.37859e-13	19.0894
FGFR2	0.089108	7.57246	4.72313	2.34071e-06	5.67447e-06	2.61576
EXOC4	0.0890905	7.2163	8.64613	5.78918e-18	3.03944e-17	28.7573
C19orf53	-0.0889996	8.07011	-3.95198	7.78154e-05	0.000160207	-0.72437
VPS51	-0.0889798	7.59003	-4.73263	2.23395e-06	5.42811e-06	2.66058
BBX	0.0889742	7.54475	4.77258	1.83377e-06	4.49367e-06	2.85013
IL11RA	-0.0888522	7.2205	-8.15063	3.86674e-16	1.84514e-15	24.6142
TMEM237	0.088765	7.66165	4.47892	7.55032e-06	1.74114e-05	1.49389
IFNAR1	0.0887517	7.35519	6.07797	1.24283e-09	3.91052e-09	9.91764
HACD3	0.0886666	7.53156	4.96711	6.86089e-07	1.74749e-06	3.79587
ZSWIM7	-0.088646	7.32381	-6.42341	1.3675e-10	4.59972e-10	12.0713
DYNLT1	0.0885833	7.61465	4.77444	1.81695e-06	4.45935e-06	2.85898
HNRNPH1	0.0885708	7.90327	3.74428	0.0001815	0.000359427	-1.52269
RPL7A	-0.0885067	11.8826	-7.36433	1.86093e-13	7.54493e-13	18.5378
ATM	0.0884603	7.1869	9.64945	5.61795e-22	3.63646e-21	37.8879
SPTBN1	0.088456	7.54499	4.76656	1.88928e-06	4.61896e-06	2.82149
CTR9	0.0883559	7.35811	5.98229	2.24381e-09	6.93948e-09	9.3421
TRIP10	0.0882698	7.28154	6.89154	5.71067e-12	2.09303e-11	15.1788
TNKS2	0.0882593	7.28266	6.91235	4.93422e-12	1.8137e-11	15.322
SMOC2	0.0881751	7.24339	7.53584	5.0926e-14	2.1443e-13	19.8111
FAM192A	0.0880475	7.28354	6.86796	6.73532e-12	2.45294e-11	15.0171
MYO1B	0.0879713	7.20685	8.7814	1.76378e-18	9.48818e-18	29.9303
AC025335.1	-0.0878774	7.28291	-6.8538	7.43551e-12	2.69867e-11	14.9202
VPS13A	0.0878695	7.28144	6.88576	5.9468e-12	2.17447e-11	15.1391
FBXO27	0.0878497	7.22445	7.97341	1.63965e-15	7.54572e-15	23.1913
FEM1B	0.0878036	7.28972	6.7912	1.14845e-11	4.12804e-11	14.4944
PSMA4	0.0877789	8.20544	3.84029	0.00012333	0.00024874	-1.15902
GEM	0.0876643	7.54184	4.29697	1.74097e-05	3.84945e-05	0.696657
CDKN2D	0.0875577	7.45887	5.08501	3.71463e-07	9.67116e-07	4.38738
FKBP8	-0.0874709	7.73237	-4.32732	1.51788e-05	3.38095e-05	0.827322
TMEM205	-0.0874298	7.35003	-6.1339	8.76237e-10	2.79734e-09	10.2583
C4orf3	0.0873592	8.08028	3.84136	0.000122791	0.000247733	-1.1549
TCF12	0.0872905	7.20274	8.92831	4.75354e-19	2.61486e-18	31.225
GSN	-0.0872352	7.38537	-5.60607	2.10155e-08	6.09777e-08	7.16716
RC3H1	0.087165	7.24638	7.51968	5.76103e-14	2.41453e-13	19.6898
UNC50	0.0871142	7.36235	5.93183	3.05323e-09	9.34251e-09	9.0422
ZC2HC1A	0.087109	7.40321	5.50321	3.78255e-08	1.07585e-07	6.59706
SLC6A8	-0.087048	7.24848	-7.50003	6.69072e-14	2.78758e-13	19.5428
HLA-DRB1	-0.0870376	7.14692	-12.3371	8.03037e-35	8.77387e-34	67.2146
ARF3	-0.0870229	7.34967	-6.07825	1.24063e-09	3.90945e-09	9.91936
CERS3	0.0870159	7.19158	9.49301	2.53125e-21	1.57724e-20	36.399
MRPL50	0.0869994	7.49299	5.04545	4.57054e-07	1.18267e-06	4.18738
UBB	0.0869728	10.0093	3.83478	0.000126126	0.000253974	-1.18015
TNRC6B	0.0869519	7.56146	4.59559	4.34583e-06	1.02339e-05	2.02245
NDUFS7	0.0869101	7.54916	4.85802	1.1961e-06	2.97477e-06	3.26086
TUSC3	0.086825	7.14433	13.031	1.24243e-38	1.48833e-37	75.9321
WBP2	-0.08674	7.43721	-5.26681	1.40482e-07	3.80443e-07	5.3266
PSMD12	0.0867328	7.58189	4.60149	4.22477e-06	9.95626e-06	2.04951
LARP4	0.0865767	7.27131	7.01388	2.40411e-12	9.00939e-12	16.0268
PPP1R11	-0.0865581	7.36793	-5.91445	3.39298e-09	1.03621e-08	8.93951
FAM214A	0.0864535	7.23012	7.77005	8.28588e-15	3.66162e-14	21.5968
OSTM1	0.0864517	7.22868	7.87814	3.52016e-15	1.58658e-14	22.4392
CRYZ	0.0863621	7.19627	9.14401	6.67526e-20	3.85256e-19	33.1642
C1QBP	0.0862771	8.03382	3.86619	0.000110957	0.000224858	-1.05935
GLO1	0.0862554	7.50589	4.9169	8.87346e-07	2.23051e-06	3.54817
CKMT1A	0.0862183	7.25261	7.43625	1.08449e-13	4.47133e-13	19.0682
ESF1	-0.0861884	7.48864	-4.88606	1.03798e-06	2.5968e-06	3.39726
GAN	0.0859827	7.30753	6.19312	6.03234e-10	1.94638e-09	10.6224
UTP11L	0.0859524	7.44681	5.18626	2.16993e-07	5.78254e-07	4.90638
YPEL5	0.0859509	7.76942	4.09069	4.32044e-05	9.14756e-05	-0.167281
SERP1	0.0859436	8.21417	3.72457	0.000196275	0.000387354	-1.59622
ARCN1	0.0859426	7.26435	7.12557	1.07754e-12	4.14093e-12	16.8139
SDHA	-0.0858857	7.44909	-5.16701	2.40525e-07	6.38278e-07	4.80693
STIP1	0.085793	7.3442	6.05686	1.41689e-09	4.42783e-09	9.78991
EPRS	0.0857396	7.34811	6.04385	1.53578e-09	4.78712e-09	9.7114
NIFK	-0.0856517	7.59959	-4.56381	5.05807e-06	1.18583e-05	1.87712
HTATIP2	0.0856433	7.31873	6.37482	1.87837e-10	6.26485e-10	11.7612
ASF1A	0.0855911	7.39242	5.46531	4.68529e-08	1.319e-07	6.3896
HSPE1	0.0855693	8.28419	3.68838	0.000226383	0.000443956	-1.73021
SRRM2	0.0855352	8.07236	3.67508	0.000238497	0.000465893	-1.77912
SEPP1	0.0855294	8.03925	3.67713	0.000236593	0.000462459	-1.7716
MPZL2	0.0855026	7.38241	5.66935	1.45636e-08	4.26673e-08	7.52319
KPNA2	0.0853975	7.57496	4.3482	1.38047e-05	3.10214e-05	0.917786
COMMD8	0.0853816	7.33682	6.08591	1.18289e-09	3.73863e-09	9.96581
WNT16	-0.0853619	7.31279	-6.04566	1.51874e-09	4.73634e-09	9.72227
H2AFX	-0.0853406	7.51903	-4.73023	2.26042e-06	5.48823e-06	2.64927
DNMT1	0.0853282	7.26809	7.03523	2.06415e-12	7.76753e-12	16.1763
CDH13	0.0852902	7.56705	4.47019	7.86484e-06	1.8084e-05	1.45488
CWC25	-0.0852085	7.45035	-5.09232	3.57438e-07	9.34441e-07	4.42451
GADD45G	-0.0851752	7.34997	-5.36047	8.4077e-08	2.32054e-07	5.82326
ZFR	0.0850839	7.34582	5.86407	4.5992e-09	1.39785e-08	8.64354
IRX4	0.0849992	7.48365	4.85077	1.24056e-06	3.08413e-06	3.22576
ORC6	0.0849814	7.16207	10.7382	8.19278e-27	6.63061e-26	48.9156
PPHLN1	0.0849721	7.61753	4.41313	1.02507e-05	2.32411e-05	1.2018
ARPP19	0.0849478	7.55788	4.57639	4.76375e-06	1.1189e-05	1.93452
AP1S1	0.0849395	7.45086	5.14508	2.7035e-07	7.1354e-07	4.69405
MSH3	0.0848915	7.21189	8.27874	1.33519e-16	6.49855e-16	25.6621
BZW2	0.0848827	7.56066	4.66221	3.15174e-06	7.53398e-06	2.33035
IRF2BPL	0.0848398	7.45905	4.95773	7.20021e-07	1.83023e-06	3.74937
RSRC2	-0.0847313	8.07919	-3.54877	0.000388061	0.000741857	-2.23483
EIF3G	-0.0846954	8.26266	-3.66465	0.000248417	0.00048363	-1.81733
RCOR3	0.084613	7.23097	7.70639	1.36445e-14	5.95081e-14	21.1061
MYSM1	0.0845892	7.23375	7.53742	5.03169e-14	2.12007e-13	19.8229
RFX2	-0.0845194	7.30275	-6.27339	3.61707e-10	1.18212e-09	11.1215
PCMT1	0.0844737	7.80471	4.00044	6.34894e-05	0.000131826	-0.531942
PLAGL1	0.0843378	7.16749	10.4286	2.18461e-25	1.65795e-24	45.6619
FUNDC1	0.0842606	7.29364	6.54803	5.99521e-11	2.06926e-10	12.8773
ACTR10	0.0842375	7.52478	4.74596	2.09192e-06	5.09082e-06	2.72364
TRIP11	0.0842059	7.41673	5.16588	2.41987e-07	6.41621e-07	4.80108
SULF2	0.084203	7.13696	13.1798	1.78377e-39	2.1738e-38	77.8612
NPAT	0.0841685	7.22449	7.71976	1.2292e-14	5.38687e-14	21.2088
SAMD9	0.0841649	7.14967	11.7312	1.16518e-31	1.11201e-30	59.9862
RAB11B	-0.084154	7.46762	-4.94196	7.80669e-07	1.97884e-06	3.67149
STX5	-0.084137	7.30286	-6.39445	1.65274e-10	5.52395e-10	11.8862
SNAP23	0.0840644	7.33007	5.96356	2.51628e-09	7.75189e-09	9.23051
CH17-189H20.1	0.0840432	7.28483	6.51958	7.24662e-11	2.4836e-10	12.6919
ZC3H13	-0.0840204	7.61598	-4.29957	1.72075e-05	3.80873e-05	0.707786
MTERF2	0.0840031	7.19302	8.95027	3.90057e-19	2.15125e-18	31.4203
DDX46	-0.0838486	7.80532	-3.9568	7.62659e-05	0.000157221	-0.705358
FAM84A	0.0838431	7.15927	10.7401	8.02248e-27	6.50108e-26	48.9364
RHOA	-0.0837771	8.13273	-3.71507	0.000203788	0.000401681	-1.6315
NSL1	0.0837597	7.30606	6.23943	4.4944e-10	1.46281e-09	10.9095
PNPT1	0.083758	7.20522	8.506	1.94634e-17	9.89885e-17	27.561
AC013461.1	-0.0837169	7.35914	-5.60245	2.14583e-08	6.21487e-08	7.14692
ZBTB44	0.0836164	7.2644	6.88961	5.78812e-12	2.12019e-11	15.1656
TPM4	-0.0836156	8.01411	-3.25307	0.00114387	0.00206752	-3.23951
HTATSF1	0.083575	7.45641	4.97271	6.66588e-07	1.69918e-06	3.82365
ISOC1	-0.0835646	7.72646	-3.96937	7.23541e-05	0.000149546	-0.655577
PHYHIP	-0.0835435	7.40335	-5.28495	1.27272e-07	3.44963e-07	5.42211
KLHDC2	0.0835077	7.50501	4.76786	1.87714e-06	4.59105e-06	2.82768
SLC35B1	-0.0834957	7.30049	-6.39934	1.60082e-10	5.36174e-10	11.9174
KIAA1033	0.0834927	7.20015	8.58377	9.95414e-18	5.15354e-17	28.2225
H3F3B	0.0834854	11.8228	6.1011	1.07598e-09	3.41949e-09	10.0581
[truncated: 2,366 more rows]

## Sheet: FvS - basal2
	logFC	AveExpr	t	P.Value	adj.P.Val	B
S100A9	-2.93453	9.77844	-112.304	0	0	4843.33
S100A8	-2.5796	9.40981	-106.146	0	0	4427.75
RPS4Y1	2.33118	8.48324	92.693	0	0	3544.12
DCN	1.95884	8.56782	65.19	0	0	1911.09
HSPA1A	-1.44294	10.199	-37.2258	5.67945e-293	8.5692e-291	660.391
IGFBP5	1.40845	7.812	52.3854	0	0	1273.92
HLA-B	-1.35885	9.82228	-58.4473	0	0	1563.69
ERRFI1	1.30023	8.09981	45.9773	0	0	994.113
IFI27	-1.29942	8.8641	-72.9035	0	0	2338.2
FABP5	1.29103	8.96792	42.5986	0	0	858.349
FABP7	1.24158	7.60419	59.3697	0	0	1609.73
S100A6	-1.22855	9.44922	-40.792	0	0	789.277
GSTM3	1.2202	8.15796	51.7833	0	0	1246.56
SYT8	1.1732	7.86055	46.3559	0	0	1009.92
SERPINB2	1.15042	7.87002	42.7062	0	0	862.552
XIST	-1.09696	7.46604	-57.6779	0	0	1525.67
DUSP1	-1.0873	9.88444	-31.7924	3.06384e-216	2.77365e-214	483.935
CYR61	1.07415	8.76975	32.0564	1.01485e-219	9.32047e-218	491.937
HLA-C	-1.06481	9.11413	-42.3524	0	0	848.854
TMEM45A	-1.02301	7.75804	-46.3037	0	0	1007.74
HLA-A	-1.01732	9.53997	-41.4587	0	0	814.535
S100A7	-1.00258	8.70511	-34.4392	2.68906e-252	3.04296e-250	566.847
LGALS7B	-0.997546	8.24317	-35.8117	5.39197e-272	7.11852e-270	612.146
RND3	0.996883	8.51481	33.94	2.66789e-245	2.86549e-243	550.758
SULT1E1	0.982836	7.60191	45.0824	0	0	957.403
EMP1	0.98226	8.73228	37.7356	9.69911e-301	1.53658e-298	678.256
IFI27L2	-0.955666	7.68195	-47.2464	0	0	1047.34
GNAS	0.944454	8.17852	39.4254	0	0	738.759
KRT13	0.908681	7.40822	39.8046	0	0	752.587
POSTN	0.881969	8.11143	34.4743	8.41165e-253	9.69175e-251	568.008
DST	0.86643	10.3041	31.473	4.56368e-212	3.856e-210	474.34
ADAMTS1	0.866287	7.57471	36.8516	2.29343e-287	3.22965e-285	647.498
SYNE2	0.862699	8.71426	33.0506	4.52209e-233	4.54865e-231	522.636
SLPI	-0.848655	7.25857	-45.071	0	0	956.869
KRT18	0.848022	7.41367	44.8968	0	0	949.85
STMN1	0.836894	8.1546	30.435	9.16475e-199	6.91393e-197	443.754
IL1R2	0.834481	7.71565	34.9147	4.71843e-259	5.64164e-257	582.383
RPL37	-0.829207	11.2314	-49.9095	0	0	1162.57
CCDC3	-0.82443	7.41924	-45.0007	0	0	954.075
ID1	-0.817818	8.53108	-25.1907	8.51636e-138	4.24946e-136	303.612
GPX4	-0.815406	8.43162	-34.1904	8.30008e-249	9.22765e-247	558.822
NFKBIA	-0.812111	10.2696	-25.5355	1.77665e-141	9.0069e-140	312.07
H2AFZ	0.787872	9.32396	26.8627	4.39752e-156	2.46611e-154	345.639
EDN3	0.786805	7.31414	44.7938	0	0	945.668
KRT19	0.776685	7.32382	32.2657	1.69205e-222	1.62462e-220	498.324
CCL27	-0.771221	7.60023	-31.3311	3.16255e-210	2.56937e-208	470.108
TBX3	0.760266	7.40304	43.0437	0	0	875.814
HMGN3	0.759354	8.22888	32.184	1.99905e-221	1.89074e-219	495.858
MT2A	-0.755882	9.65656	-23.3353	8.57433e-119	3.41733e-117	259.948
NEAT1	0.745966	10.7032	28.6302	1.37687e-176	9.18443e-175	392.771
KLF4	0.738715	8.75654	27.9694	8.69081e-169	5.34695e-167	374.84
KRT17	-0.737921	8.04556	-20.0105	3.50519e-88	9.3723e-87	189.642
RPS21	-0.735631	10.2168	-36.8646	1.4409e-287	2.07522e-285	647.962
KRT16	-0.73273	7.5659	-29.0579	9.90127e-182	6.7467e-180	404.594
TOMM7	-0.728615	9.10878	-31.1808	2.73071e-208	2.16306e-206	465.656
SLC38A2	0.724283	8.71669	27.8754	1.08771e-167	6.6277e-166	372.318
LY6E	0.720115	8.36886	28.2667	2.79652e-172	1.79006e-170	382.868
TKT	0.709115	8.31038	28.2585	3.49411e-172	2.21422e-170	382.646
HNRNPA2B1	0.70492	9.47882	32.7052	2.1411e-228	2.08741e-226	511.886
CST6	-0.701136	7.03375	-90.1802	0	0	3382.84
TYMP	-0.69465	7.75503	-30.7982	2.22255e-203	1.71759e-201	454.366
MEG3	0.690671	7.30191	33.9945	4.66453e-246	5.0964e-244	552.499
RORA	0.687788	7.78581	31.4971	2.16336e-212	1.85259e-210	475.085
FAM213A	0.683916	8.68508	25.0322	3.99928e-136	1.9495e-134	299.77
AREG	0.681665	8.02384	18.1163	9.51093e-73	2.07116e-71	154.217
HERPUD1	0.672344	8.34994	24.6596	3.19742e-132	1.5121e-130	290.802
PITX2	0.67224	7.27113	46.4461	0	0	1013.69
GADD45B	-0.672102	9.24131	-20.0878	7.64344e-89	2.06994e-87	191.16
APOE	-0.670056	7.50945	-31.3751	8.34569e-211	6.95877e-209	471.438
MT-ND2	-0.650704	11.7569	-47.5807	0	0	1061.53
MT-ND1	-0.63721	11.3767	-48.8135	0	0	1114.55
ITGB1	0.63454	8.19665	26.8195	1.33453e-155	7.41837e-154	344.531
NTRK2	-0.628565	7.06693	-64.2064	0	0	1858.88
CCL2	0.627908	8.53606	14.4254	6.28501e-47	8.07872e-46	95.0114
HNRNPU	0.625174	8.46894	25.5841	5.26668e-142	2.69153e-140	313.283
RPL38	-0.624166	10.3088	-31.365	1.12966e-210	9.29696e-209	471.136
ANXA1	0.619508	9.9504	23.5721	3.8111e-121	1.56824e-119	265.352
EIF4A2	0.618424	9.11016	25.109	6.17581e-137	3.05751e-135	301.634
AMD1	0.61618	8.42323	23.6575	5.336e-122	2.21008e-120	267.314
ETFA	0.613867	7.77703	29.3891	9.07024e-186	6.45821e-184	413.877
NPM1	0.611704	10.644	37.0806	8.27898e-291	1.22009e-288	655.415
TMSB4X	-0.61035	10.973	-25.98	2.70859e-146	1.45461e-144	323.14
ZFP36	-0.609874	9.58851	-18.4449	2.54913e-75	5.72832e-74	160.118
CCND2	0.606278	7.73883	27.6818	1.92805e-165	1.16363e-163	367.149
GPNMB	0.60441	8.76619	24.6399	5.11699e-132	2.36689e-130	290.332
KLF5	0.601173	8.62913	24.0444	6.7162e-126	2.85641e-124	276.275
MCL1	0.599207	8.30702	23.93	9.70575e-125	4.10036e-123	273.61
RPL3	0.582789	12.789	41.5923	0	0	819.629
LY6D	0.580417	9.46876	15.5618	2.83069e-54	4.34336e-53	111.846
TAGLN2	-0.579798	8.35579	-23.8654	4.35333e-124	1.82696e-122	272.112
KRT5	-0.577993	12.1223	-24.4352	6.80738e-130	3.05946e-128	285.452
NDUFA4L2	-0.576902	7.33665	-30.8448	5.64636e-204	4.4174e-202	455.734
RPS2	0.575296	12.9603	46.215	0	0	1004.05
EDN1	0.573189	7.91536	20.9596	1.81985e-96	5.38897e-95	208.665
FGFBP1	-0.569602	7.74954	-21.2086	1.06327e-98	3.28681e-97	213.794
DDX5	0.566702	9.91192	22.075	1.14061e-106	3.97147e-105	232.097
LIMA1	0.557649	8.80796	21.7109	2.77185e-103	9.14854e-102	224.321
RPL37A	-0.556954	11.3488	-32.7147	1.59195e-228	1.57628e-226	512.181
LPAR6	0.554121	7.65632	25.0124	6.46427e-136	3.10334e-134	299.291
S100A14	0.553825	9.76651	21.1218	6.4003e-98	1.94994e-96	212.003
PLK2	0.553551	8.34405	18.8045	3.46711e-78	8.01865e-77	166.697
LDHB	0.553025	7.71649	25.0169	5.79141e-136	2.80154e-134	299.4
NGFRAP1	0.551315	7.86105	24.1145	1.30105e-126	5.5708e-125	277.912
RSRP1	0.551194	8.64013	20.8721	1.09015e-95	3.21317e-94	206.879
FOSB	0.550093	8.6995	20.2327	4.31843e-90	1.17956e-88	194.026
TIPARP	0.546808	7.80379	23.3039	1.73436e-118	6.86916e-117	259.245
RPLP2	-0.545009	11.8923	-44.2611	0	0	924.165
CLEC2B	-0.543347	8.18774	-21.5606	6.67166e-102	2.15706e-100	221.148
TPT1	-0.538943	12.101	-43.6439	0	0	899.511
LMO4	0.536864	7.99308	22.676	2.25537e-112	8.35804e-111	245.2
NUFIP2	0.535329	7.80466	22.947	5.41851e-115	2.0685e-113	251.217
HSPD1	0.534149	8.65487	19.3378	1.55497e-82	3.84915e-81	176.678
TGFBI	-0.532758	7.6481	-24.3596	4.03939e-129	1.79004e-127	283.675
GJB2	-0.531696	7.55705	-26.713	2.09499e-154	1.14448e-152	341.783
TIMP3	0.529919	7.30849	31.7125	3.31934e-215	2.96263e-213	481.556
FAM60A	0.527784	7.82619	24.226	9.47837e-128	4.14237e-126	280.526
DEGS1	0.526892	8.68754	22.4316	4.90178e-110	1.79552e-108	239.831
NCL	0.524833	9.66841	21.9767	9.47578e-106	3.28131e-104	229.985
MALAT1	-0.524338	15.0676	-29.5101	3.06261e-187	2.20543e-185	417.26
RPL30	-0.521352	11.666	-40.8673	0	0	792.166
EEF2	0.519349	10.2249	27.2091	5.18471e-160	3.04218e-158	354.669
ZNF217	0.516487	7.51342	24.1392	7.2877e-127	3.14164e-125	278.491
DDX3Y	0.516134	7.28751	32.1106	1.8843e-220	1.756e-218	493.618
CSTB	-0.515893	8.13738	-21.4007	1.92346e-100	6.06417e-99	217.796
COMMD6	-0.511546	8.51641	-22.1131	5.01317e-107	1.75516e-105	232.917
DNAJB4	0.510611	7.71453	20.3154	8.34961e-91	2.3005e-89	195.664
EIF4B	0.509789	8.40775	21.3618	4.3415e-100	1.35528e-98	216.984
YBX1	0.500848	10.2629	26.9803	2.05596e-157	1.16327e-155	348.697
LTF	-0.500565	7.17183	-25.7045	2.67991e-143	1.40352e-141	316.256
RPL36	-0.497296	11.4246	-35.7808	1.49664e-271	1.93555e-269	611.127
ALDOA	-0.495547	9.29538	-22.604	1.10666e-111	4.07726e-110	243.613
HNRNPA1	0.495103	10.6479	30.171	1.8963e-195	1.39731e-193	436.131
LDHA	-0.494533	9.54612	-21.7536	1.11657e-103	3.72405e-102	225.228
SERBP1	0.485721	9.22997	22.1216	4.16688e-107	1.46697e-105	233.102
ITGA2	0.482968	7.7708	21.946	1.83052e-105	6.27028e-104	229.329
ARL4C	0.47982	7.45508	25.2889	7.60864e-139	3.82666e-137	306.022
NDRG1	-0.47819	7.45606	-24.5968	1.43415e-131	6.58567e-130	289.304
CEBPD	-0.477113	8.17899	-17.811	2.1216e-70	4.42256e-69	148.828
IGF2	0.476472	7.17751	30.5862	1.11316e-200	8.49893e-199	448.158
HSP90B1	0.474589	8.29911	18.4582	1.993e-75	4.49453e-74	160.364
RAC3	0.474392	7.28996	30.364	7.12774e-198	5.31394e-196	441.706
CKB	-0.47297	7.65679	-21.1073	8.64818e-98	2.62218e-96	211.703
CLSTN1	0.472693	7.97727	20.0328	2.24679e-88	6.03302e-87	190.085
RPL28	-0.468257	11.764	-35.9092	1.99453e-273	2.68922e-271	615.439
SDC4	-0.465801	7.29129	-28.3329	4.62036e-173	2.98767e-171	384.666
ZFAND5	0.464948	7.95919	18.7652	7.15864e-78	1.64961e-76	165.974
DSP	0.46361	9.6092	16.3963	5.16862e-60	8.87631e-59	125.003
CALD1	0.463026	7.99901	19.3317	1.74613e-82	4.30554e-81	176.562
GAS6	0.460236	7.73062	21.7242	2.08644e-103	6.92238e-102	224.605
RPS28	-0.460137	11.5641	-33.1988	4.32649e-235	4.42209e-233	527.279
RPS12	-0.459806	12.7033	-38.9877	0	0	722.867
IGFBP6	0.45792	7.30464	21.6494	1.02726e-102	3.35554e-101	223.015
ITGA6	0.457146	7.68473	21.06	2.29507e-97	6.89282e-96	210.73
MEIS2	0.45688	7.45072	24.3757	2.7587e-129	1.23112e-127	284.056
RPL27	-0.455092	10.9161	-31.4978	2.11922e-212	1.83966e-210	475.106
KLK11	0.453628	7.72401	20.5164	1.48544e-92	4.16516e-91	199.682
ATP5E	-0.453268	8.96834	-19.8203	1.44051e-86	3.75659e-85	185.937
DNAJA1	0.449329	9.24736	14.5674	8.12737e-48	1.05973e-46	97.0465
HOXA9	0.448907	7.52241	22.1394	2.83823e-107	1.0048e-105	233.485
C12orf57	-0.447615	8.29887	-19.1471	5.75265e-81	1.3861e-79	173.078
PHPT1	-0.445565	7.87285	-20.4504	5.59616e-92	1.5486e-90	198.359
HSP90AA1	-0.444486	10.9836	-16.689	4.29832e-62	7.76024e-61	129.773
TNFRSF12A	-0.443803	7.53515	-20.6036	2.56357e-93	7.28491e-92	201.434
RSL1D1	0.442421	8.70569	19.2165	1.55047e-81	3.75012e-80	174.385
HSPA5	0.440727	8.68366	15.423	2.38695e-53	3.55073e-52	109.723
KRT15	0.438595	11.3678	12.0407	2.85725e-33	2.53947e-32	63.7535
CRIP2	-0.437725	7.23127	-29.3708	1.51782e-185	1.05697e-183	413.363
PMAIP1	-0.436567	8.56147	-14.5111	1.83223e-47	2.37441e-46	96.2377
SPARC	0.434582	7.62188	21.6673	6.97861e-103	2.29137e-101	223.4
HMGB2	0.433723	7.97848	18.1899	2.53548e-73	5.55964e-72	155.534
TYRP1	0.43372	7.23531	29.3602	2.049e-185	1.41136e-183	413.064
SMC5	0.432001	7.55922	21.9179	3.34678e-105	1.13415e-103	228.727
SF3B1	0.431921	8.17203	18.3636	1.10906e-74	2.48342e-73	158.653
CITED2	0.431718	8.13023	15.7261	2.21225e-55	3.47866e-54	114.384
MORF4L2	0.430796	7.95857	19.0289	5.30014e-80	1.25794e-78	170.864
DDIT4	-0.430606	7.96106	-15.4747	1.08101e-53	1.62716e-52	110.512
RPL36A	-0.430604	9.0035	-17.6733	2.36585e-69	4.82071e-68	146.425
CCND1	-0.430565	7.49558	-21.0685	1.92659e-97	5.81371e-96	210.904
OSTC	0.430171	7.80367	20.5073	1.78466e-92	4.98211e-91	199.499
RSL24D1	0.429252	8.52942	18.8493	1.50632e-78	3.5094e-77	167.528
ARHGAP5	0.428087	7.76963	19.2464	8.80628e-82	2.15465e-80	174.949
JMJD1C	0.4276	7.65325	19.5169	5.07446e-84	1.28627e-82	180.09
MARCH7	0.427586	7.5167	22.2567	2.23132e-108	7.98862e-107	236.022
EGLN3	-0.427234	7.13206	-34.7327	1.84058e-256	2.15996e-254	576.424
RPS11	-0.426525	11.3445	-35.2355	1.18876e-263	1.50664e-261	592.959
GADD45A	0.423063	8.13578	15.5674	2.59171e-54	3.98633e-53	111.934
ZC3H12A	-0.422811	8.01143	-16.7422	1.77775e-62	3.23723e-61	130.652
SPATS2	0.421629	7.55892	21.2882	2.01979e-99	6.27422e-98	215.45
CD9	0.42148	9.8273	20.8534	1.59766e-95	4.68721e-94	206.498
RBBP8	0.420378	7.64481	19.4081	4.07372e-83	1.01236e-81	178.013
PHF3	0.417741	7.68178	19.8552	7.29869e-87	1.91123e-85	186.614
RPL7	0.417633	12.5517	35.1337	3.45609e-262	4.29436e-260	589.593
ATP1A1	0.415388	8.34854	17.2252	5.34184e-66	1.04158e-64	138.731
PTPRZ1	0.411255	7.49066	20.8428	1.9832e-95	5.7915e-94	206.283
HSPA1B	-0.411124	8.55101	-11.1764	6.52692e-29	4.94334e-28	53.7941
CANX	0.409451	7.78239	18.9475	2.42508e-79	5.71291e-78	169.349
SLC38A1	0.406892	7.39369	23.391	2.3916e-119	9.71511e-118	261.222
PTPN13	0.406784	7.45364	21.9199	3.20787e-105	1.09292e-103	228.769
DDX17	0.406423	7.94659	18.0455	3.35018e-72	7.22113e-71	152.962
CISD1	-0.405783	7.55759	-20.7162	2.61659e-94	7.53696e-93	203.71
LMNA	-0.405371	9.28782	-16.5739	2.85082e-61	5.0604e-60	127.888
HNRNPA3	0.403531	8.66209	17.4308	1.58205e-67	3.15266e-66	142.238
RPS9	0.403324	12.1328	36.1977	1.15748e-277	1.59455e-275	625.182
SPTSSA	0.402497	8.33437	16.3554	1.00203e-59	1.70238e-58	124.343
DSC3	0.4022	8.5233	16.5252	6.33117e-61	1.11446e-59	127.094
CSDE1	0.401706	8.07514	17.4739	7.52805e-68	1.5049e-66	142.977
KLF3	0.401502	7.76116	17.7462	6.61073e-70	1.36457e-68	147.695
GNB4	-0.399915	7.15941	-31.3183	4.54789e-210	3.6481e-208	469.745
COMT	0.399878	7.99703	17.6764	2.24138e-69	4.58182e-68	146.479
ADRB2	0.39878	7.94383	15.3738	5.05882e-53	7.42078e-52	108.976
HIST1H1E	0.397927	7.39245	21.4511	6.67989e-101	2.1379e-99	218.85
BEX4	0.397805	7.38181	22.7884	1.86173e-113	6.93989e-112	247.688
PABPC1	0.397798	9.60152	19.0492	3.61764e-80	8.65094e-79	171.245
B2M	-0.397065	12.2754	-26.7344	1.20537e-154	6.64211e-153	342.334
ATRX	0.396752	7.89546	17.3626	5.10835e-67	1.00846e-65	141.07
PDCD4	0.394529	7.83253	17.9694	1.29559e-71	2.73672e-70	151.614
BTF3	0.393989	11.0345	28.5009	4.6946e-175	3.09893e-173	389.247
GPBP1	0.393651	8.22733	15.7105	2.81785e-55	4.40907e-54	114.143
SDCBP	0.393283	7.88143	17.3824	3.63686e-67	7.2247e-66	141.408
CDC42EP1	-0.391022	7.2332	-27.0162	8.07064e-158	4.60754e-156	349.63
PKM	-0.391014	9.08366	-16.1974	1.28055e-58	2.14678e-57	121.806
EIF1AY	0.390171	7.22063	27.1869	9.2916e-160	5.40192e-158	354.086
RAC1	-0.388352	9.26256	-18.3442	1.57702e-74	3.50653e-73	158.302
SOD2	-0.387985	8.11017	-12.7096	7.35443e-37	7.28078e-36	71.9621
SLC2A1	-0.387074	8.00093	-15.5455	3.63349e-54	5.53495e-53	111.597
SPEN	0.38577	7.50234	19.4667	1.32897e-83	3.34194e-82	179.13
RPL10	0.384693	13.0818	37.7238	1.47067e-300	2.27308e-298	677.84
HSPA8	-0.383376	9.17066	-13.168	1.984e-39	2.09195e-38	77.8403
HSPA2	0.382395	8.31153	15.3273	1.0256e-52	1.50098e-51	108.272
EIF3E	0.380564	9.78757	18.3069	3.0901e-74	6.84685e-73	157.632
TXNRD1	0.380334	7.41988	19.2352	1.08908e-81	2.64426e-80	174.737
PIK3R1	0.379279	7.58775	17.5674	1.49367e-68	3.02409e-67	144.589
ADD3	0.377976	7.3121	23.3723	3.65957e-119	1.47711e-117	260.798
TRIM47	-0.377683	7.22943	-25.8968	2.17008e-145	1.15561e-143	321.063
MPST	0.377649	7.55341	19.4106	3.88262e-83	9.68667e-82	178.061
NDUFB4	-0.377536	8.29561	-16.5546	3.91007e-61	6.90198e-60	127.574
G3BP2	0.377357	7.71484	17.4893	5.77227e-68	1.15756e-66	143.242
CENPP	-0.375977	7.21506	-25.6845	4.34795e-143	2.25844e-141	315.773
HNRNPD	0.375944	8.04761	16.4954	1.02996e-60	1.803e-59	126.609
TACSTD2	0.375644	9.10221	10.8319	2.91173e-27	2.08023e-26	50.0283
KTN1	-0.375423	8.59456	-15.8256	4.66486e-56	7.40883e-55	115.933
RPL41	-0.37435	12.3651	-29.005	4.25037e-181	2.86538e-179	403.14
CD164	0.374234	7.82222	17.4916	5.54523e-68	1.11556e-66	143.282
ARGLU1	0.374156	8.06317	16.0469	1.41443e-57	2.33417e-56	119.414
MPZL2	0.373795	7.66245	17.7241	9.73151e-70	2.00223e-68	147.31
HNRNPDL	0.371372	9.05736	15.6027	1.5006e-54	2.31935e-53	112.478
EIF3A	0.371347	8.376	15.4216	2.43641e-53	3.61581e-52	109.703
PRDX5	0.37078	8.70442	15.9709	4.72303e-57	7.67432e-56	118.214
ZC3H11A	0.370248	7.53424	18.9566	2.04614e-79	4.8382e-78	169.518
BCHE	0.369607	7.16151	29.3781	1.23724e-185	8.71153e-184	413.567
HNRNPM	0.36956	8.219	15.8682	2.38595e-56	3.80851e-55	116.601
IL18	0.369263	8.1318	15.4254	2.29816e-53	3.42669e-52	109.761
EIF4G2	0.368314	8.51829	15.3113	1.3096e-52	1.90342e-51	108.029
HADHA	0.366664	7.91949	16.4452	2.33199e-60	4.02665e-59	125.795
MSH6	0.365454	7.37555	20.9985	8.15407e-97	2.42593e-95	209.465
YBX3	0.365219	8.89838	15.5482	3.48445e-54	5.32072e-53	111.639
S100A10	-0.36501	10.1169	-17.163	1.53902e-65	2.94646e-64	137.677
SYNGR2	-0.364902	7.31063	-22.9215	9.57427e-115	3.63306e-113	250.649
IER2	-0.364669	9.89555	-11.5372	1.08102e-30	8.74891e-30	57.862
WBP5	0.363683	7.69627	16.5902	2.18191e-61	3.88391e-60	128.155
SPINK5	-0.362775	7.83667	-13.9297	6.81877e-44	8.18382e-43	88.0593
RPLP0	0.362399	11.7798	25.0686	1.6516e-136	8.11335e-135	300.653
GOLGB1	0.362105	7.96844	15.0795	4.3178e-51	6.13496e-50	104.55
TBCC	0.360354	7.72705	16.5583	3.68216e-61	6.51783e-60	127.634
C1R	-0.360092	7.4648	-18.8742	9.49327e-79	2.2281e-77	167.988
SPAG9	0.356174	7.72555	15.3089	1.35682e-52	1.96755e-51	107.994
UBL5	-0.355011	8.12245	-15.7297	2.08808e-55	3.29158e-54	114.441
RPS3	0.353705	12.3625	27.6164	1.10159e-164	6.58564e-163	365.409
GATA3	-0.35312	7.63395	-16.4784	1.35832e-60	2.37126e-59	126.334
RPS27	-0.353057	12.3176	-27.1566	2.05644e-159	1.1847e-157	353.293
XPO1	0.352744	7.44448	19.2495	8.30626e-82	2.04018e-80	175.007
TCEB2	-0.352163	8.43211	-15.4359	1.95779e-53	2.93299e-52	109.921
LUC7L3	0.352	8.09343	14.7591	4.97423e-49	6.66421e-48	99.826
TOR1AIP2	0.351574	7.80382	15.4159	2.65536e-53	3.93155e-52	109.617
LAMA3	0.350933	7.49605	18.1097	1.06625e-72	2.31399e-71	154.103
PLP2	-0.350758	9.025	-14.7478	5.86353e-49	7.83907e-48	99.6624
KITLG	0.3507	7.20765	24.4568	4.02571e-130	1.82221e-128	285.976
TUBA4A	-0.3498	8.41998	-12.8035	2.22232e-37	2.24606e-36	73.1511
LAPTM4A	0.349677	8.87233	15.9517	6.40389e-57	1.03789e-55	117.91
CKS2	0.349522	8.0954	11.7609	7.97055e-32	6.74358e-31	60.4494
AHNAK2	-0.348956	7.9153	-14.8307	1.73548e-49	2.36003e-48	100.874
SH3BGRL3	-0.348768	8.48197	-13.5281	1.65017e-41	1.84429e-40	82.6012
S100A2	-0.346268	11.3625	-14.8377	1.56858e-49	2.13765e-48	100.974
VMP1	0.345945	7.7932	14.6703	1.82171e-48	2.40503e-47	98.5344
BTG1	0.345933	9.80303	13.987	3.07323e-44	3.72372e-43	88.8518
LSP1	0.345524	7.32328	20.1776	1.28956e-89	3.50728e-88	192.935
RPL31	-0.344182	11.387	-24.6405	5.03922e-132	2.34805e-130	290.348
OAZ2	0.341186	7.6448	16.3817	6.55324e-60	1.11935e-58	124.766
SFRP1	0.340676	7.40181	18.0043	6.96977e-72	1.48213e-70	152.232
TCEAL8	0.340558	7.59688	16.9345	7.23117e-64	1.34776e-62	133.842
SAT1	-0.339742	8.92825	-10.8906	1.53696e-27	1.10303e-26	50.6617
RPS18	0.339122	13.5983	33.5958	1.54019e-240	1.6267e-238	539.808
DHX9	0.337696	7.46776	18.1929	2.40441e-73	5.29053e-72	155.587
RPS20	-0.337227	11.7501	-27.9935	4.53898e-169	2.81995e-167	375.489
WWTR1	0.337224	7.33059	20.4828	2.92151e-92	8.12e-91	199.007
TM4SF1	-0.336648	7.37163	-16.619	1.35966e-61	2.42709e-60	128.626
LARS	0.33623	7.55617	16.9467	5.89369e-64	1.10172e-62	134.046
LINC00657	0.336011	7.54204	17.0858	5.68082e-65	1.08106e-63	136.376
TNFAIP8	0.335493	7.58316	16.2406	6.39498e-59	1.07493e-57	122.497
ACSL3	0.335468	7.34491	19.898	3.16151e-87	8.3477e-86	187.449
PMEL	0.335228	7.1847	24.6468	4.34207e-132	2.0382e-130	290.496
OSER1	0.334911	7.65532	15.0133	1.15995e-50	1.62984e-49	103.566
ECH1	0.334467	7.94416	15.2199	5.226e-52	7.561e-51	106.651
GNG5	-0.333221	7.98258	-14.851	1.28656e-49	1.76089e-48	101.172
HSP90AB1	0.333016	10.8599	17.1858	1.04504e-65	2.01903e-64	138.063
PIM3	-0.332851	7.27018	-21.1457	3.9059e-98	1.19573e-96	212.496
ALDH2	-0.332675	7.77752	-15.4259	2.27881e-53	3.40586e-52	109.77
ATXN7L3B	0.332608	7.37103	19.4164	3.47811e-83	8.71176e-82	178.171
PDZK1IP1	-0.332388	7.36427	-19.5684	1.88835e-84	4.84473e-83	181.075
NPC2	0.330876	8.544	14.1937	1.69653e-45	2.12469e-44	91.733
CIRBP	0.329527	9.29712	14.8858	7.70349e-50	1.05894e-48	101.682
C11orf58	0.326768	8.34092	14.2446	8.26231e-46	1.0368e-44	92.4487
SESN3	0.325696	7.31174	19.7427	6.50684e-86	1.68302e-84	184.433
KRT1	0.325351	8.69605	12.2887	1.40211e-34	1.29521e-33	66.7468
GNB2L1	0.325215	11.471	23.2869	2.55043e-118	9.9766e-117	258.861
SLC25A6	0.323836	10.0612	17.493	5.41709e-68	1.09325e-66	143.305
EFNA1	-0.323541	8.08806	-12.6019	2.86349e-36	2.79168e-35	70.6116
SEPT10	0.322428	7.70126	15.5704	2.47199e-54	3.81143e-53	111.981
PNN	0.321981	8.10249	13.4941	2.60668e-41	2.90308e-40	82.1467
SMG1	0.321554	7.45628	17.1937	9.13326e-66	1.76995e-64	138.197
CCDC6	0.321226	7.52231	16.6656	6.31176e-62	1.1363e-60	129.39
MOXD1	-0.320665	7.20548	-23.1806	2.83512e-117	1.0955e-115	256.458
TNFRSF1A	-0.31936	7.46402	-17.2013	8.02217e-66	1.5594e-64	138.326
TCEAL4	0.319257	8.15144	13.162	2.14533e-39	2.25455e-38	77.7625
TRIM29	-0.31803	7.91494	-14.1775	2.13313e-45	2.66096e-44	91.5052
MED30	0.317221	7.42368	17.8213	1.76837e-70	3.6984e-69	149.009
DCT	0.317053	7.15804	24.4725	2.77438e-130	1.26484e-128	286.348
FGFR2	0.316728	7.53922	16.1585	2.38717e-58	3.99142e-57	121.186
FGD6	0.316599	7.40844	17.3658	4.83885e-67	9.58243e-66	141.124
FTL	0.31592	10.7379	13.0962	5.07709e-39	5.27435e-38	76.9064
LAD1	0.315417	7.64931	15.0504	6.66837e-51	9.45357e-50	104.117
VAV3	0.314828	7.57766	15.4081	2.99316e-53	4.42137e-52	109.498
SOCS3	-0.313764	7.50641	-14.735	7.07338e-49	9.43663e-48	99.4757
MT-ND4	0.313182	12.1995	29.7012	1.32365e-189	9.64138e-188	422.696
ING2	0.313038	7.91987	13.3457	1.89575e-40	2.0677e-39	80.1742
ZBED2	0.312318	7.25615	19.8891	3.76494e-87	9.89977e-86	187.274
MT-ND3	-0.312034	10.4247	-15.1028	3.04587e-51	4.34722e-50	104.897
SETD2	0.311847	7.43671	17.0279	1.50686e-64	2.85898e-63	135.404
RPS5	0.311786	11.8162	23.5176	1.32722e-120	5.4262e-119	264.107
CLTB	-0.311394	8.37015	-12.9681	2.68233e-38	2.76839e-37	75.2521
LAMB4	0.311385	7.43334	16.9727	3.8121e-64	7.18966e-63	134.48
ASS1	0.310843	7.9194	12.3507	6.53999e-35	6.10367e-34	67.5041
SNHG7	0.310554	7.88637	13.6847	1.9773e-42	2.25768e-41	84.7108
ATF7IP	0.310205	7.33791	18.345	1.5536e-74	3.4666e-73	158.317
UQCR11	-0.309836	8.02257	-13.7054	1.49006e-42	1.7106e-41	84.9921
RPS10	-0.309084	9.90568	-15.4737	1.09561e-53	1.64524e-52	110.499
RAB10	0.309005	7.74756	14.5302	1.38899e-47	1.80369e-46	96.5132
ABI3BP	-0.308209	7.07142	-28.2516	4.29144e-172	2.69256e-170	382.441
THSD4	0.307591	7.28091	18.2298	1.23916e-73	2.73608e-72	156.248
NEDD9	0.30723	7.27439	18.6559	5.36354e-77	1.22262e-75	163.967
RPL22	-0.306625	10.8136	-20.6288	1.53977e-93	4.39527e-92	201.942
ERH	0.306522	8.23791	13.2946	3.73513e-40	4.02542e-39	79.5001
TUBB	0.306416	9.1946	12.7111	7.2066e-37	7.14683e-36	71.9822
HDLBP	0.306234	7.50749	16.1559	2.48691e-58	4.14725e-57	121.145
HLA-E	-0.306113	8.79142	-12.1414	8.45844e-34	7.63549e-33	64.9621
HEXIM1	0.305357	8.0252	12.0101	4.12351e-33	3.64954e-32	63.3893
COX6B1	-0.305336	8.71353	-13.8697	1.56205e-43	1.85369e-42	87.2349
SEPP1	0.305329	8.13704	12.3642	5.53751e-35	5.18334e-34	67.6694
GATM	-0.304484	7.20398	-21.5491	8.50964e-102	2.73734e-100	220.906
OAT	0.303817	8.01536	13.4336	5.87105e-41	6.48168e-40	81.3395
SOX4	0.303558	8.08383	10.9807	5.7234e-28	4.14979e-27	51.6411
PPFIBP1	0.303444	7.46041	16.3666	8.36662e-60	1.42525e-58	124.523
SERF2	-0.303108	9.4854	-14.6895	1.37511e-48	1.82685e-47	98.8142
SOD1	0.302644	9.12316	14.1593	2.75638e-45	3.42494e-44	91.2503
TPD52L1	0.302543	7.35157	18.0549	2.83201e-72	6.12506e-71	153.129
SDC1	-0.302306	7.59667	-14.9469	3.11627e-50	4.33066e-49	102.583
TERF2IP	0.302236	7.80717	13.9529	4.93692e-44	5.95909e-43	88.3804
ARL5B	0.301888	7.34562	17.1664	1.45102e-65	2.78639e-64	137.736
NCOA7	0.301837	7.88812	11.2376	3.28359e-29	2.52526e-28	54.4755
PGAM1	-0.3015	7.85793	-13.5007	2.38376e-41	2.65948e-40	82.2356
SCAF11	0.300941	7.86656	13.425	6.58196e-41	7.25389e-40	81.2258
WEE1	0.300749	7.43553	15.9179	1.09144e-56	1.75545e-55	117.38
BPTF	0.300656	7.60712	14.5881	6.01331e-48	7.88952e-47	97.3462
SLC25A36	0.300535	7.56132	15.0322	8.74624e-51	1.23166e-49	103.847
N4BP2L2	0.300409	8.20391	12.5072	9.37705e-36	9.03076e-35	69.4333
OST4	-0.300165	8.30832	-13.2477	6.94695e-40	7.42374e-39	78.8833
PTMA	-0.298936	12.3702	-23.3467	6.56783e-119	2.6342e-117	260.214
CHD3	0.298837	7.44344	15.948	6.78643e-57	1.09708e-55	117.853
DAAM1	0.298388	8.11998	11.2955	1.70942e-29	1.32752e-28	55.123
BAZ2B	0.29783	7.60693	14.3845	1.12812e-46	1.43841e-45	94.4294
NBL1	-0.297718	7.5083	-15.6548	6.69322e-55	1.04214e-53	113.281
TOB2	0.297342	7.70185	13.1822	1.64613e-39	1.74149e-38	78.0258
RPS17	-0.296784	11.7756	-20.5373	9.76303e-93	2.7497e-91	200.1
ZBTB11	0.296258	7.3656	16.7606	1.31039e-62	2.40694e-61	130.956
PARP1	0.295995	7.57291	14.9099	5.38774e-50	7.45461e-49	102.038
PIK3C2G	0.295947	7.41236	16.1191	4.47697e-58	7.42685e-57	120.56
S100A11	-0.294971	9.88133	-12.8481	1.25599e-37	1.27756e-36	73.7181
WFDC5	-0.294891	7.12049	-24.1898	2.21801e-127	9.62707e-126	279.678
PPP1CC	0.29474	7.83322	13.6824	2.03935e-42	2.32434e-41	84.6801
LSM14A	0.294682	7.6191	14.802	2.64736e-49	3.57705e-48	100.454
NAMPT	-0.294541	7.42917	-15.8218	4.9488e-56	7.84014e-55	115.874
BAG3	0.293936	7.74667	12.156	7.08519e-34	6.40497e-33	65.138
EZR	0.293883	8.37151	11.0298	3.33179e-28	2.44087e-27	52.1775
CBR1	-0.293482	8.32308	-11.7505	9.00565e-32	7.60918e-31	60.3282
MACF1	0.293293	7.51936	14.908	5.5413e-50	7.65037e-49	102.01
BOC	0.293261	7.26832	18.8513	1.45276e-78	3.3971e-77	167.564
CYBRD1	0.292961	7.33254	17.244	3.8822e-66	7.59306e-65	139.049
SLC16A1	-0.292924	7.29074	-18.5933	1.69135e-76	3.82789e-75	162.822
KCNQ1OT1	0.292708	7.45787	13.3183	2.72898e-40	2.96122e-39	79.8121
TNFSF10	-0.292233	7.95311	-11.3678	7.52351e-30	5.90055e-29	55.9371
GOLGA4	0.29138	8.0431	12.5615	4.75177e-36	4.6184e-35	70.1085
SDR16C5	-0.291263	7.18009	-21.5895	3.62638e-102	1.17848e-100	221.756
WDR66	-0.290924	7.10901	-26.12	7.8807e-148	4.26838e-146	326.67
CAND1	0.290865	7.49285	15.3902	3.93367e-53	5.79713e-52	109.226
SH3YL1	0.290035	7.65094	13.9485	5.25411e-44	6.3299e-43	88.3185
COX7C	-0.289939	9.28049	-13.5703	9.33847e-42	1.04555e-40	83.1673
USMG5	-0.289366	8.12517	-12.6043	2.77924e-36	2.71372e-35	70.6413
RCN2	0.28934	7.62591	14.5886	5.9712e-48	7.85052e-47	97.3532
C2orf40	0.289325	7.15499	22.239	3.27303e-108	1.16524e-106	235.64
TNNT1	0.288302	7.39229	16.2449	5.96953e-59	1.00609e-57	122.566
WSB1	0.288242	8.05802	11.4284	3.76785e-30	2.98461e-29	56.6231
RASD1	-0.287871	7.17457	-20.0638	1.22055e-88	3.29134e-87	190.694
RPS14	0.287297	12.6643	28.3865	1.07092e-173	6.9963e-172	386.125
RPL35A	-0.287156	11.6736	-22.4235	5.85323e-110	2.13172e-108	239.654
FNBP4	0.286447	7.65171	13.6789	2.13832e-42	2.43278e-41	84.633
WDR47	0.285778	7.3784	16.015	2.34751e-57	3.83407e-56	118.91
DDX21	-0.285439	7.90181	-12.392	3.92542e-35	3.71275e-34	68.0111
EID1	0.284532	8.25119	12.3802	4.54173e-35	4.27652e-34	67.8663
CHURC1	0.284234	7.67207	13.7296	1.07142e-42	1.23447e-41	85.3201
GTF2I	0.284193	7.76382	13.2075	1.18028e-39	1.25283e-38	78.3565
ARPC1B	-0.283496	7.56966	-14.1759	2.18068e-45	2.71492e-44	91.4833
LPP	0.283485	7.3891	15.9394	7.76952e-57	1.25281e-55	117.718
COX8A	-0.283423	8.62212	-12.4304	2.43941e-35	2.32459e-34	68.4836
RBP1	-0.282455	7.11372	-23.2781	3.11766e-118	1.21206e-116	258.66
RPL15	0.281422	12.2155	25.8862	2.82574e-145	1.49223e-143	320.799
GPSM2	0.281028	7.5964	13.8304	2.68802e-43	3.14862e-42	86.6951
HNRNPC	0.280464	8.95793	12.265	1.87545e-34	1.72492e-33	66.4579
DENND2C	0.280456	7.48861	14.1581	2.80443e-45	3.47783e-44	91.2331
TGIF1	0.279275	8.06141	11.0395	2.99182e-28	2.19435e-27	52.2842
SLC25A5	0.278476	9.10935	11.2984	1.65358e-29	1.28573e-28	55.1559
REXO2	0.277991	7.64168	13.8423	2.27926e-43	2.67972e-42	86.8592
YWHAB	-0.277525	8.30862	-11.7912	5.57803e-32	4.76388e-31	60.8037
LYPD3	-0.276945	7.66625	-11.5242	1.25512e-30	1.01321e-29	57.7138
CD63	-0.276779	8.13739	-11.6906	1.81612e-31	1.51431e-30	59.6321
RPL10A	0.276618	12.1376	20.7314	1.91995e-94	5.55559e-93	204.019
PTMS	-0.276557	7.94242	-12.0026	4.51524e-33	3.99066e-32	63.2992
JUN	-0.276388	10.9083	-7.47565	8.01049e-14	2.95646e-13	19.4558
PALLD	-0.276345	7.46018	-14.0923	7.06122e-45	8.67189e-44	90.3146
TMEM123	0.276252	7.85141	12.6937	8.9807e-37	8.85081e-36	71.7636
MYOF	0.276183	7.32484	16.7154	2.77082e-62	5.03114e-61	130.21
SERPINB5	0.275851	8.35573	10.7727	5.52871e-27	3.92334e-26	49.3927
RPL35	-0.275667	11.5472	-22.8598	3.79774e-114	1.43252e-112	249.274
COL17A1	0.275435	9.15305	10.3513	4.7988e-25	3.18763e-24	44.9699
RGCC	-0.275289	7.11293	-21.9149	3.56833e-105	1.20279e-103	228.663
RTN3	0.275185	7.87729	12.6676	1.24997e-36	1.22998e-35	71.4351
UBR5	0.273016	7.30284	16.7559	1.41805e-62	2.59716e-61	130.877
UBA52	-0.27242	10.6125	-17.7198	1.04943e-69	2.15219e-68	147.235
ARHGEF12	0.272366	7.44699	14.8573	1.17318e-49	1.60918e-48	101.263
SDHD	0.271975	7.71165	13.1183	3.80061e-39	3.96126e-38	77.1942
ETFB	0.271965	7.77964	12.8056	2.16514e-37	2.19177e-36	73.177
CRYAB	-0.271624	7.44917	-12.3879	4.13282e-35	3.90308e-34	67.96
ANKRD11	0.270985	7.6062	12.7779	3.08141e-37	3.0897e-36	72.8263
ANXA11	0.270547	7.50606	14.3145	3.06335e-46	3.8825e-45	93.4357
RWDD1	-0.27031	7.86084	-12.2047	3.91688e-34	3.56116e-33	65.7266
EIF2A	0.270248	7.95806	12.1823	5.14487e-34	4.66424e-33	65.4558
ANP32A	0.269583	7.46316	14.6539	2.31212e-48	3.04614e-47	98.2972
MT-ND4L	0.269495	8.08634	11.7799	6.37081e-32	5.42632e-31	60.6718
POLR2L	-0.269112	8.29109	-11.0872	1.76404e-28	1.31514e-27	52.8081
TP53AIP1	0.268953	7.83845	12.0507	2.53239e-33	2.2539e-32	63.8733
PAPOLA	0.268822	7.9527	12.2058	3.8668e-34	3.52068e-33	65.7394
CD46	0.268695	7.41553	15.0991	3.21816e-51	4.58281e-50	104.842
EIF3M	0.268659	8.09436	12.0165	3.82125e-33	3.39149e-32	63.4649
RBMX	0.268139	8.01398	11.7406	1.0118e-31	8.51496e-31	60.2126
CHD2	0.268039	7.48452	13.8003	4.06646e-43	4.73698e-42	86.2835
RPS25	-0.267654	11.5318	-22.2983	9.00482e-109	3.24225e-107	236.927
COX7A2	-0.267583	8.78738	-11.9223	1.17916e-32	1.02642e-31	62.3462
RPS6	0.266585	12.9397	25.5915	4.38173e-142	2.25748e-140	313.467
RLF	0.266485	7.36137	14.9689	2.24589e-50	3.13485e-49	102.909
GDI2	0.266112	7.9696	11.8693	2.21349e-32	1.91102e-31	61.7211
TSC22D2	0.26579	7.29004	16.0557	1.23088e-57	2.03657e-56	119.553
SSR2	0.26573	8.28006	11.5887	5.95446e-31	4.87512e-30	58.4537
KRT8	0.265686	7.13043	19.5594	2.24478e-84	5.73596e-83	180.903
TMBIM1	-0.265301	7.45084	-14.4631	3.65646e-47	4.72878e-46	95.5503
SH3PXD2A	0.265084	7.5031	13.6095	5.49241e-42	6.20417e-41	83.695
KLF9	0.264721	7.35148	15.3116	1.30279e-52	1.89789e-51	108.034
NINJ1	-0.264691	7.25583	-17.3027	1.4254e-66	2.8052e-65	140.047
PDIA6	0.264506	7.81031	12.14	8.6066e-34	7.75818e-33	64.9449
FMO1	0.264212	7.23986	17.1792	1.16786e-65	2.24945e-64	137.952
RPL14	0.264181	11.6289	24.2312	8.38392e-128	3.68951e-126	280.649
CCDC186	0.26396	7.85757	11.4449	3.12096e-30	2.47839e-29	56.81
SMARCA5	0.263909	7.45553	14.0705	9.59311e-45	1.17358e-43	90.0098
ILF3	0.263894	7.78195	12.1111	1.22061e-33	1.09561e-32	64.5979
RB1CC1	0.263775	7.45479	13.9957	2.72586e-44	3.30915e-43	88.9711
PNISR	0.263734	8.10129	11.0717	2.0942e-28	1.54673e-27	52.638
MAP1LC3B	0.263296	8.24726	9.7516	2.04526e-22	1.20008e-21	38.9757
TPM1	0.263011	7.28722	16.5077	8.41551e-61	1.47726e-59	126.81
PTTG1	0.262981	7.54056	12.7339	5.39475e-37	5.37524e-36	72.2699
UTRN	0.262801	7.28752	16.4553	1.97948e-60	3.4367e-59	125.958
ADH5	0.262714	7.72163	12.471	1.47232e-35	1.41099e-34	68.9851
IGFBP3	-0.262506	7.5806	-8.96844	3.27644e-19	1.62845e-18	31.6813
FXR1	0.262226	7.63774	12.8172	1.86685e-37	1.89284e-36	73.3243
CHD1	0.261864	7.64943	11.9877	5.39776e-33	4.75078e-32	63.122
RBMS1	0.261639	7.33007	15.8917	1.65009e-56	2.64725e-55	116.968
HNRNPH3	0.261417	7.83171	11.6817	2.01592e-31	1.67649e-30	59.5285
SEPT2	0.261348	7.50446	13.7037	1.52607e-42	1.74877e-41	84.9684
CERS6	0.260917	7.29742	16.4508	2.13024e-60	3.68834e-59	125.885
FSCN1	0.260815	7.8623	11.1441	9.36337e-29	7.04699e-28	53.4362
PRDX3	0.260263	7.54249	13.7643	6.6636e-43	7.73392e-42	85.7923
SUMO1	0.260139	8.34263	11.6754	2.1709e-31	1.80302e-30	59.455
SLC1A3	0.259311	7.19606	18.7146	1.82011e-77	4.17899e-76	165.044
CALM1	0.258989	9.34622	11.0817	1.87607e-28	1.39702e-27	52.747
THOC2	0.258876	7.51085	13.3312	2.299e-40	2.50322e-39	79.9825
SLC25A33	0.258655	7.28832	16.0351	1.70794e-57	2.7967e-56	119.226
NDN	0.257279	7.10488	23.7878	2.6335e-123	1.09793e-121	270.316
DUT	0.256186	7.82457	11.0921	1.67097e-28	1.24869e-27	52.8618
SENP6	0.256014	7.42357	14.1428	3.47643e-45	4.29437e-44	91.0194
TSC22D1	0.2559	8.32245	8.91689	5.21409e-19	2.56336e-18	31.2225
CLIP1	-0.255686	7.28634	-16.1209	4.3559e-58	7.24497e-57	120.587
MAOA	0.254795	7.18513	19.0359	4.64155e-80	1.10577e-78	170.997
PHLDA2	-0.25412	7.71257	-9.26567	2.13695e-20	1.11732e-19	34.3784
PTRF	0.253801	8.56239	10.4381	1.94105e-25	1.30578e-24	45.8665
TRA2B	-0.253595	8.27815	-9.89731	4.85119e-23	2.90293e-22	40.3996
ST13	0.25359	8.6355	10.8524	2.32979e-27	1.66823e-26	50.2493
COX6C	-0.253317	8.86407	-10.9848	5.47091e-28	3.97127e-27	51.6858
CHCHD10	-0.253297	7.43672	-13.7372	9.64964e-43	1.11384e-41	85.4242
ASPN	-0.253225	7.16328	-16.9582	4.86441e-64	9.14711e-63	134.237
KIF1B	0.25283	7.23629	16.762	1.28223e-62	2.36207e-61	130.978
ANGPTL4	-0.252809	7.24996	-15.4967	7.69747e-54	1.16417e-52	110.85
BIRC3	-0.252122	7.22379	-15.188	8.45791e-52	1.21813e-50	106.172
COX7B	-0.252112	8.64464	-10.8569	2.21826e-27	1.59017e-26	50.2979
PDIA3	0.251561	8.26762	10.5825	4.23624e-26	2.91477e-25	47.3746
INADL	0.251542	7.2936	15.5489	3.44693e-54	5.27613e-53	111.65
PSMA7	-0.251402	8.46849	-10.5901	3.90567e-26	2.69611e-25	47.4552
DSG1	0.250988	7.6494	11.7055	1.52625e-31	1.27429e-30	59.8046
DDX3X	0.250863	7.90039	10.681	1.48223e-26	1.03446e-25	48.4153
AQP3	0.250687	9.57723	9.6586	5.06887e-22	2.91748e-21	38.0779
ETS2	0.250513	8.12894	10.1971	2.35555e-24	1.51544e-23	43.3943
ZFAS1	-0.250344	9.50908	-11.639	3.31931e-31	2.74243e-30	59.0336
SRSF5	0.250137	8.62858	10.211	2.04269e-24	1.31952e-23	43.5354
PCMTD1	0.249928	7.41655	13.8971	1.07071e-43	1.2754e-42	87.6105
S100A13	-0.248776	7.55514	-13.1106	4.2048e-39	4.37534e-38	77.0937
CADM1	0.248683	7.2189	17.119	3.24199e-65	6.18809e-64	136.935
ESR1	0.248672	7.07117	24.6702	2.49215e-132	1.18742e-130	291.05
PCF11	0.248578	7.64838	11.3064	1.51123e-29	1.17939e-28	55.2452
ITPR2	0.247233	7.41351	13.3916	1.02808e-40	1.12911e-39	80.7825
IGBP1	0.247167	7.83465	11.4011	5.14681e-30	4.05159e-29	56.3137
CDH1	0.246486	7.31941	15.1549	1.39239e-51	1.99628e-50	105.676
KMT2C	0.246209	7.38445	13.9295	6.83554e-44	8.18844e-43	88.0568
FAM132A	-0.245995	7.04323	-27.3416	1.61615e-161	9.57152e-160	358.131
SMCHD1	0.245626	7.29246	15.3754	4.93499e-53	7.25592e-52	109
C14orf2	-0.245595	8.4424	-10.8038	3.94771e-27	2.81402e-26	49.7266
SRP9	0.245435	7.97559	11.0443	2.83948e-28	2.08744e-27	52.3361
HNRNPA0	0.24516	8.71491	10.4219	2.29955e-25	1.54367e-24	45.6987
KRT6B	-0.245056	7.08934	-22.4107	7.74495e-110	2.80456e-108	239.375
CAV1	0.244882	8.76797	9.58004	1.0839e-21	6.12182e-21	37.3261
BRD2	-0.244841	8.17824	-9.68392	3.9624e-22	2.28478e-21	38.3215
MT-CYB	0.244771	12.0217	21.0506	2.78713e-97	8.33116e-96	210.536
CHD9	0.244744	7.72967	11.3435	9.9185e-30	7.7597e-29	55.6629
DCXR	0.24451	7.45145	13.303	3.33923e-40	3.61367e-39	79.6115
SNX2	0.244065	7.49272	13.1914	1.45881e-39	1.5459e-38	78.1459
FAM63B	0.243934	7.39713	13.2814	4.44949e-40	4.77906e-39	79.3261
ZNF770	0.243802	7.38697	14.064	1.05e-44	1.28205e-43	89.92
LRPPRC	0.243802	7.2674	16.0379	1.63421e-57	2.6829e-56	119.27
SLC3A2	0.243669	8.438	9.55772	1.34367e-21	7.5087e-21	37.1136
CTSB	-0.243115	7.50929	-12.6651	1.2906e-36	1.26602e-35	71.4033
ACADVL	0.243017	7.57267	12.3013	1.20086e-34	1.11255e-33	66.9006
NUPR1	0.242848	8.50595	9.20636	3.70933e-20	1.91593e-19	33.8334
PHACTR4	0.242691	7.36387	13.8449	2.19937e-43	2.5906e-42	86.8946
SEPT7	0.241903	8.31427	10.3331	5.79866e-25	3.83171e-24	44.7825
IPO7	0.241858	7.31624	14.9887	1.67227e-50	2.33933e-49	103.202
CTNNA1	0.241348	7.54767	12.4654	1.58013e-35	1.5103e-34	68.9149
ABI1	0.241129	7.53168	12.3172	9.88146e-35	9.19513e-34	67.0942
RPL5	0.241119	11.6453	16.3542	1.02218e-59	1.73197e-58	124.323
CCT8	0.241057	7.80953	11.3016	1.59547e-29	1.24207e-28	55.1914
ANP32E	0.240374	7.4101	13.1745	1.82039e-39	1.92263e-38	77.9258
HBP1	0.239815	7.48701	12.4928	1.12311e-35	1.07835e-34	69.2541
RPS15A	-0.239691	11.9375	-19.9533	1.07179e-87	2.85374e-86	188.527
PGK1	-0.239419	8.01031	-10.5888	3.96029e-26	2.73083e-25	47.4414
UQCRQ	-0.239105	8.28774	-10.1314	4.60503e-24	2.92653e-23	42.7305
PERP	-0.238666	11.0629	-13.7387	9.45106e-43	1.09291e-41	85.4448
C1orf52	0.23807	7.49006	12.305	1.1485e-34	1.0656e-33	66.9449
PLPP2	-0.237329	7.12901	-19.789	2.64828e-86	6.87793e-85	185.329
ELL2	0.23717	7.30624	14.3167	2.9694e-46	3.77096e-45	93.4666
SFN	-0.237053	10.6121	-10.1162	5.37244e-24	3.39772e-23	42.5779
NAA50	0.236916	7.52793	12.3621	5.6836e-35	5.31223e-34	67.6435
DUSP14	0.236881	7.82567	10.0801	7.75231e-24	4.87365e-23	42.2148
AC090498.1	-0.236866	7.71963	-11.0881	1.74611e-28	1.30331e-27	52.8182
TOB1	0.236626	7.99574	9.44132	4.08744e-21	2.22145e-20	36.0135
KIAA1217	0.236479	7.48701	12.3941	3.82603e-35	3.62957e-34	68.0366
ATP5C1	0.236351	8.23798	10.3418	5.29672e-25	3.51102e-24	44.8722
CCNG2	0.236012	7.27877	14.7597	4.92455e-49	6.61163e-48	99.836
MLANA	0.23596	7.13116	19.2384	1.02576e-81	2.5001e-80	174.797
SMARCA2	0.235847	7.43386	12.7094	7.36465e-37	7.28078e-36	71.9607
HSPB1	-0.235536	11.2113	-8.85463	9.10923e-19	4.42338e-18	30.6716
TNNI2	0.23502	7.10089	20.6713	6.50256e-94	1.86456e-92	202.802
NFAT5	0.234968	7.43043	12.661	1.35955e-36	1.3316e-35	71.3516
SERP1	0.234794	8.33994	9.84394	8.23783e-23	4.89251e-22	39.8756
SMARCAD1	0.234755	7.38181	13.134	3.09558e-39	3.24242e-38	77.3981
MEST	0.234654	7.07178	23.0584	4.47468e-116	1.71855e-114	253.705
LINC00998	0.234264	7.43253	13.0561	8.55542e-39	8.84432e-38	76.3878
UBE2N	0.234254	7.75952	10.9057	1.30287e-27	9.38215e-27	50.8255
EHF	0.233455	8.28461	9.22579	3.09725e-20	1.60748e-19	34.0116
CD151	-0.232927	7.54989	-11.9597	7.54101e-33	6.60047e-32	62.79
DUSP2	-0.232625	7.50563	-9.79092	1.39033e-22	8.1806e-22	39.3577
PSMB9	-0.232609	7.56674	-11.2801	2.03264e-29	1.57468e-28	54.9512
KDM3A	0.232526	7.25763	15.1271	2.11521e-51	3.02575e-50	105.26
UBE2G1	0.232469	7.55874	11.7331	1.10502e-31	9.25031e-31	60.1252
SERPINB7	0.231909	7.14668	16.9512	5.46553e-64	1.02471e-62	134.121
GABPB1-AS1	0.231888	7.41138	12.2453	2.38589e-34	2.18488e-33	66.2188
NCOA3	0.231073	7.26024	15.0435	7.39485e-51	1.04601e-49	104.014
NONO	0.230462	7.70882	11.0432	2.87282e-28	2.10951e-27	52.3245
UQCR10	-0.230381	7.94803	-10.511	9.02396e-26	6.12257e-25	46.6254
RP11-372M18.2	0.23025	7.07161	22.8555	4.20297e-114	1.57599e-112	249.173
CLNS1A	0.23009	7.72398	11.1305	1.08998e-28	8.17422e-28	53.2855
PPP4R3B	0.230057	7.38238	13.2515	6.60485e-40	7.07009e-39	78.9335
ARL6IP6	0.229307	7.40065	13.2469	7.02226e-40	7.4916e-39	78.8726
DDIT3	-0.228996	7.74553	-8.99518	2.57178e-19	1.28528e-18	31.9205
MFSD2A	0.228814	7.54227	11.1882	5.72012e-29	4.35678e-28	53.925
PRPF4B	0.2285	7.70881	10.6775	1.53813e-26	1.07229e-25	48.3786
ADI1	0.228026	7.76829	10.6288	2.58808e-26	1.79439e-25	47.8629
RPS27L	-0.22774	8.04258	-10.0518	1.032e-23	6.43047e-23	41.9316
SERTAD1	-0.227369	7.91578	-8.94686	3.98048e-19	1.97219e-18	31.4891
IMPDH2	0.22699	8.14385	9.54621	1.50089e-21	8.34309e-21	37.0042
MUC15	0.226864	7.09041	21.1535	3.32375e-98	1.02246e-96	212.657
CRABP2	0.226846	7.41557	11.26	2.55135e-29	1.97411e-28	54.7257
TMSB10	-0.226568	9.63422	-9.70683	3.16916e-22	1.84247e-21	38.5425
C19orf33	0.226384	7.96815	9.43733	4.24541e-21	2.30533e-20	35.976
ANXA5	0.226347	7.63942	11.0073	4.26899e-28	3.11307e-27	51.9318
TMED9	-0.226233	7.66331	-11.1373	1.01059e-28	7.58781e-28	53.3605
IVNS1ABP	0.226229	7.59756	11.0637	2.28924e-28	1.68881e-27	52.5497
VAPA	0.226114	8.47582	9.90747	4.38476e-23	2.63127e-22	40.4996
NET1	0.225883	7.32986	13.5846	7.69305e-42	8.65912e-41	83.36
RPL22L1	-0.225717	8.16834	-9.18417	4.55546e-20	2.34699e-19	33.6304
RAB1A	0.225546	7.87066	10.2669	1.14929e-24	7.50056e-24	44.1049
VSNL1	0.225506	7.47502	11.9905	5.21689e-33	4.59798e-32	63.1558
PLLP	0.224738	7.17286	17.3003	1.48384e-66	2.91118e-65	140.007
NUDT4	0.224345	7.36534	12.5226	7.73499e-36	7.47205e-35	69.6245
SELK	0.224324	8.00444	9.25496	2.36089e-20	1.23237e-19	34.2799
GADD45G	-0.224126	7.23063	-13.6873	1.90675e-42	2.18106e-41	84.7469
P2RY1	0.224073	7.29469	13.8561	1.88476e-43	2.22831e-42	87.0482
RASSF9	0.223971	7.14081	17.6447	3.89733e-69	7.91583e-68	145.928
COX5B	-0.22393	8.94173	-9.99322	1.86048e-23	1.14132e-22	41.3482
MAFB	0.223858	8.20267	8.45989	2.86441e-17	1.28645e-16	27.269
PHLDA1	0.223396	7.30535	11.1545	8.33515e-29	6.28808e-28	53.5516
GNAI3	0.223164	7.67023	10.8478	2.44824e-27	1.75107e-26	50.2002
PCNP	0.223095	7.83965	10.3171	6.84232e-25	4.4979e-24	44.6186
ARL5A	0.222835	7.4877	11.8994	1.54913e-32	1.34661e-31	62.0753
YY1	0.22252	7.95263	9.71391	2.95761e-22	1.72423e-21	38.6108
HNRNPR	0.222413	7.99713	9.68675	3.8548e-22	2.22476e-21	38.3487
RAPGEF5	0.222333	7.25859	14.1241	4.52474e-45	5.57845e-44	90.7573
MGST1	-0.221975	6.98934	-35.0712	2.84265e-261	3.4642e-259	587.489
MRFAP1	-0.221544	8.08941	-9.93602	3.29862e-23	1.9927e-22	40.7813
MIR222HG	0.221423	7.22248	14.3556	1.70337e-46	2.16752e-45	94.0195
ARL6IP5	0.221395	7.72799	10.4439	1.82671e-25	1.23148e-24	45.9267
ARF6	0.220594	7.75524	10.3229	6.44748e-25	4.24716e-24	44.6774
PIK3IP1	-0.220225	7.16127	-16.7545	1.45108e-62	2.65001e-61	130.854
SNRPG	-0.219977	8.07746	-9.80491	1.21107e-22	7.15242e-22	39.4942
GNA15	-0.219968	7.16814	-17.0091	2.06764e-64	3.91124e-63	135.089
IP6K2	0.219675	7.79108	9.91205	4.18925e-23	2.51707e-22	40.5448
ACIN1	0.219329	7.44668	11.847	2.88407e-32	2.4832e-31	61.4584
MRPS6	-0.219059	7.55707	-11.1655	7.37401e-29	5.57626e-28	53.6731
CDHR1	-0.219019	7.20114	-15.1906	8.13414e-52	1.17417e-50	106.211
RAP2B	0.218875	7.5474	10.3977	2.9597e-25	1.97635e-24	45.4486
GJA1	0.218821	7.69243	10.1529	3.69681e-24	2.35681e-23	42.948
TBC1D4	0.217919	7.27845	14.0809	8.28873e-45	1.01597e-43	90.1552
PLTP	-0.217887	7.24712	-14.585	6.28698e-48	8.23153e-47	97.3019
SPON2	0.217684	7.19701	14.9263	4.22664e-50	5.86088e-49	102.279
CHMP1B	0.217481	7.8658	9.11466	8.64519e-20	4.41099e-19	32.9974
PSMA2	0.217355	7.89901	10.0291	1.2964e-23	8.02275e-23	41.7058
RHOB	-0.217163	7.75794	-9.28885	1.72062e-20	9.04863e-20	34.5926
MT-ND6	0.217137	7.34446	12.8175	1.85873e-37	1.88762e-36	73.3286
MARCH5	0.217072	7.29548	13.709	1.41915e-42	1.63215e-41	85.0406
C19orf53	-0.217034	8.10932	-9.57967	1.08781e-21	6.1384e-21	37.3225
CCDC47	0.216587	7.76461	10.094	6.73231e-24	4.24504e-23	42.3545
SRSF3	-0.216072	9.04156	-8.65609	5.25918e-18	2.46141e-17	28.9411
RNF13	0.216034	7.46991	11.5619	8.11732e-31	6.62026e-30	58.1462
MANF	0.215833	7.45475	11.4217	4.07195e-30	3.21745e-29	56.5461
ACTG1	-0.215798	10.8361	-10.8202	3.30466e-27	2.35829e-26	49.9028
MT1X	-0.215715	8.30893	-6.72828	1.76504e-11	5.6545e-11	14.164
HOPX	0.215552	9.2759	8.66277	4.9607e-18	2.32343e-17	28.9987
COL14A1	0.215377	7.05871	21.9576	1.43522e-105	4.94293e-104	229.571
TMTC3	0.21534	7.33126	13.0566	8.50169e-39	8.80314e-38	76.394
ATP5L	-0.215265	9.03585	-10.1412	4.16869e-24	2.65231e-23	42.829
EIF2S3	0.21509	7.65514	10.546	6.23242e-26	4.24676e-25	46.9921
ARID4B	0.215056	7.62778	10.1905	2.51851e-24	1.617e-23	43.328
RBM3	0.214688	8.94779	9.23972	2.72088e-20	1.41562e-19	34.1397
NRDC	0.21462	7.43698	11.8733	2.11214e-32	1.826e-31	61.7676
RPL39	-0.214564	11.9583	-16.4161	3.74915e-60	6.45607e-59	125.322
HLA-F	-0.214492	7.28181	-13.5907	7.08269e-42	7.98631e-41	83.4422
C16orf87	0.214463	7.23459	14.4465	4.63727e-47	5.97284e-46	95.3138
KRT2	-0.214265	7.11144	-18.1561	4.65352e-73	1.01687e-71	154.929
LTBP3	-0.214028	7.35185	-12.5199	8.00515e-36	7.72126e-35	69.5904
PRRC2B	0.213819	7.30743	13.1282	3.34011e-39	3.49279e-38	77.3225
MZT2B	-0.213534	8.04417	-9.43345	4.40497e-21	2.38788e-20	35.9395
MIF	-0.213179	7.71403	-10.0425	1.13284e-23	7.02426e-23	41.8393
HIST1H1D	0.213055	7.1711	14.6849	1.47113e-48	1.95033e-47	98.7471
MORF4L1	0.212596	8.68163	9.29182	1.67338e-20	8.82214e-20	34.6201
CYSLTR1	0.212268	7.06985	20.7494	1.33844e-94	3.89068e-93	204.378
CSTA	-0.211796	8.29106	-8.45337	3.02846e-17	1.35724e-16	27.2141
RPL18A	0.211594	12.4866	21.8134	3.12431e-104	1.04755e-102	226.499
NAB1	0.211302	7.301	13.225	9.36609e-40	9.95854e-39	78.5863
FGFR1OP2	0.211142	7.39962	11.8302	3.51848e-32	3.02122e-31	61.261
BBX	0.210762	7.48722	11.0778	1.95886e-28	1.45185e-27	52.7042
ARHGAP29	-0.210694	7.05796	-20.5717	4.90212e-93	1.38682e-91	200.788
KRT14	-0.210436	14.2126	-10.4061	2.71297e-25	1.81351e-24	45.5349
PCM1	0.210299	7.58673	10.4135	2.51066e-25	1.68182e-24	45.6116
ASH1L	0.21027	7.67973	9.99553	1.81781e-23	1.11623e-22	41.3711
CD74	-0.210042	7.41115	-9.153	6.07632e-20	3.11031e-19	33.3457
FAU	-0.209644	11.0832	-15.517	5.63537e-54	8.56387e-53	111.16
IGFBP2	0.20878	7.09852	19.101	1.36933e-80	3.28691e-79	172.214
SLIRP	-0.208627	7.70694	-9.93678	3.27372e-23	1.97954e-22	40.7888
GJB6	-0.208584	7.31193	-12.9635	2.8464e-38	2.93295e-37	75.1932
HP1BP3	0.208506	7.79209	9.54637	1.49853e-21	8.3373e-21	37.0057
ATP5J2	-0.208227	8.21486	-9.1154	8.58656e-20	4.38461e-19	33.0041
ARHGDIA	-0.207983	7.48064	-11.2388	3.24082e-29	2.49539e-28	54.4885
CDKN2AIP	0.207979	7.43174	11.0775	1.96375e-28	1.45377e-27	52.7017
WNK1	0.207972	7.56446	10.3863	3.33471e-25	2.22209e-24	45.3305
RERG	0.20784	7.10108	18.846	1.60377e-78	3.72275e-77	167.465
RPS26	0.20734	9.49347	8.07262	7.28045e-16	3.01939e-15	24.0803
TMPO	0.207274	7.22653	14.3949	9.71957e-47	1.24179e-45	94.5776
ERBB2IP	0.20725	7.27893	13.3729	1.31922e-40	1.44385e-39	80.5347
KRT6A	-0.207205	7.87985	-7.52617	5.45414e-14	2.04031e-13	19.8335
ANXA8	-0.207188	7.06132	-21.4256	1.14854e-100	3.63915e-99	218.31
RBFOX2	0.207072	7.28464	13.1676	1.99413e-39	2.09914e-38	77.8352
MEF2A	0.206873	7.67452	9.52198	1.89352e-21	1.04797e-20	36.7744
THUMPD1	0.206799	7.45566	11.1235	1.17848e-28	8.82744e-28	53.2081
ARPC4	-0.20668	7.41462	-11.8253	3.73001e-32	3.19852e-31	61.2031
STAT1	0.206601	7.35315	10.7418	7.71075e-27	5.43526e-26	49.063
SLC7A5	0.205939	7.27421	12.9144	5.36098e-38	5.48829e-37	74.564
NDUFC1	-0.2059	7.79752	-9.55693	1.35387e-21	7.55234e-21	37.1061
TCF4	-0.205877	7.25442	-13.8121	3.45473e-43	4.0318e-42	86.4456
CDCA7	0.205698	7.19735	14.5695	7.86947e-48	1.02822e-46	97.0785
CFAP20	0.205677	7.60199	9.91764	3.96246e-23	2.38689e-22	40.5998
AKIRIN2	0.205509	7.26175	13.2727	4.99223e-40	5.35292e-39	79.2117
SNAI2	0.205413	7.76849	8.95792	3.60245e-19	1.78909e-18	31.5876
RPL8	0.205061	11.9642	17.8022	2.47511e-70	5.14256e-69	148.674
EGR2	-0.204477	7.17253	-14.3954	9.65226e-47	1.23568e-45	94.5846
MT-ND5	0.204344	10.1276	9.17941	4.76032e-20	2.44855e-19	33.5869
TUBA1C	-0.204133	8.14972	-8.2244	2.08467e-16	8.91399e-16	25.3124
APEX1	0.204088	7.99021	9.08241	1.16188e-19	5.88558e-19	32.7053
PYCARD	0.203571	8.10097	8.65066	5.51458e-18	2.57523e-17	28.8943
DAPL1	-0.203534	8.57787	-7.67418	1.74369e-14	6.72128e-14	20.9546
S100A16	-0.203498	8.98872	-8.39717	4.88563e-17	2.16203e-16	26.7425
TTC37	0.202764	7.29029	12.7914	2.59381e-37	2.61319e-36	72.9975
TNRC6B	0.202721	7.51704	10.3368	5.5803e-25	3.69127e-24	44.8205
KAT6B	0.202639	7.24979	13.2892	4.01171e-40	4.31617e-39	79.4291
GNAI1	0.202272	7.39042	11.4594	2.64235e-30	2.10889e-29	56.9752
CDKN1A	-0.202226	7.71216	-8.90435	5.83528e-19	2.85988e-18	31.1113
ZHX1	0.202163	7.3417	11.9875	5.41037e-33	4.75527e-32	63.1196
BZW1	0.201928	7.93761	8.85723	8.89838e-19	4.32763e-18	30.6947
CMPK1	0.201272	7.51865	10.6907	1.33499e-26	9.33758e-26	48.519
ATP1B3	-0.201262	10.0348	-9.49822	2.37675e-21	1.30855e-20	36.5496
EGOT	-0.201169	7.11991	-15.6163	1.21718e-54	1.89051e-53	112.686
ATXN10	0.200975	7.48407	10.92	1.11483e-27	8.05553e-27	50.98
SPCS2	0.200756	8.07449	9.06764	1.32989e-19	6.72051e-19	32.5719
ETV3	0.200682	7.27971	12.7624	3.75531e-37	3.75353e-36	72.6298
C12orf75	-0.200632	7.77928	-8.09395	6.11508e-16	2.55615e-15	24.2522
EIF4A3	-0.200426	8.16474	-7.07942	1.49727e-12	5.12046e-12	16.5813
ZNF326	0.200402	7.4637	10.632	2.5011e-26	1.73598e-25	47.8968
CCDC85B	0.2004	7.8358	9.0697	1.30504e-19	6.60548e-19	32.5905
TMA7	-0.200359	8.91862	-8.88679	6.83047e-19	3.33987e-18	30.9558
CHMP5	0.200174	7.65615	9.90566	4.46466e-23	2.67668e-22	40.4818
ZNF622	0.200005	7.47142	10.3556	4.59122e-25	3.05294e-24	45.0137
ERC1	0.199981	7.27691	12.7811	2.95914e-37	2.9718e-36	72.8666
FAM57A	-0.199444	7.18879	-14.5492	1.05618e-47	1.37433e-46	96.7858
PUM2	0.199428	7.22132	13.8151	3.31851e-43	3.87997e-42	86.4856
PEF1	-0.199258	7.27286	-13.1234	3.55697e-39	3.71343e-38	77.26
ZBED6	0.198987	7.35995	11.5823	6.41284e-31	5.24364e-30	58.3801
OGFRL1	0.198972	7.22604	13.6674	2.50026e-42	2.83946e-41	84.4775
PA2G4	-0.198929	8.2655	-8.30389	1.07325e-16	4.66475e-16	25.9667
TFAP2C	0.198885	7.60716	9.55867	1.33142e-21	7.44681e-21	37.1227
TPM4	0.198858	8.05633	7.72666	1.15777e-14	4.52293e-14	21.3573
C3orf58	0.198848	7.23406	13.3185	2.7189e-40	2.95535e-39	79.8158
OLA1	0.198575	7.60324	10.008	1.60459e-23	9.88171e-23	41.4946
SNRNP70	0.198326	7.55966	10.2182	1.89752e-24	1.22825e-23	43.6084
COPB1	0.197963	7.34176	11.9637	7.1931e-33	6.30466e-32	62.8369
HELZ	0.197734	7.21797	13.7779	5.53052e-43	6.43063e-42	85.9777
COL4A5	0.197648	7.17128	15.033	8.64987e-51	1.22081e-49	103.858
HMGCS1	0.197522	7.32032	11.7642	7.66661e-32	6.50379e-31	60.488
NFIC	-0.197496	8.02207	-8.6083	7.9746e-18	3.7022e-17	28.5303
FAM134B	0.197474	7.27431	12.3789	4.61724e-35	4.34116e-34	67.8499
SUN1	0.197338	7.38671	11.2456	2.9995e-29	2.31521e-28	54.5652
TSPAN13	0.197013	7.19228	14.1897	1.7943e-45	2.2427e-44	91.6773
TBL1XR1	0.196263	7.3508	11.4731	2.25814e-30	1.80908e-29	57.1311
ZFAND1	0.19622	7.40155	11.1854	5.89772e-29	4.48666e-28	53.8946
SPRY1	0.195849	7.29257	11.788	5.78912e-32	4.93751e-31	60.7668
SNX6	0.195637	7.57365	9.89714	4.85978e-23	2.90532e-22	40.3978
BCLAF1	0.195512	7.89667	8.53513	1.50193e-17	6.84729e-17	27.9058
DLK1	0.195436	7.04547	19.6202	6.98475e-85	1.79928e-83	182.067
ZFC3H1	0.195139	7.37965	10.9387	9.07735e-28	6.57408e-27	51.1838
RPL6	0.194983	11.8014	16.6498	8.19098e-62	1.47043e-60	129.131
OPTN	-0.194904	7.57247	-9.70757	3.14639e-22	1.83091e-21	38.5496
RIOK3	0.194881	7.72474	8.89396	6.40536e-19	3.13685e-18	31.0193
TAP1	-0.194859	7.29264	-12.0735	1.92321e-33	1.71895e-32	64.1465
ESD	0.194814	8.11996	8.53901	1.45257e-17	6.63181e-17	27.9388
PTGS2	0.194812	7.13116	14.8379	1.56211e-49	2.13342e-48	100.979
PSMA4	0.194747	8.43885	8.45119	3.0853e-17	1.38076e-16	27.1958
C20orf24	0.19463	7.65306	9.41719	5.13925e-21	2.77642e-20	35.7871
P3H2	0.194501	7.24975	13.303	3.34166e-40	3.61367e-39	79.6107
EDF1	-0.194132	9.15078	-9.36556	8.37252e-21	4.48176e-20	35.3046
ACAT1	0.194108	7.31786	11.9951	4.94025e-33	4.36022e-32	63.2099
SAA1	-0.19391	7.16922	-12.4038	3.39216e-35	3.2228e-34	68.1561
KREMEN2	0.193457	7.26846	11.0633	2.29998e-28	1.69476e-27	52.545
UGP2	0.193173	7.61719	9.47111	3.07861e-21	1.68328e-20	36.2938
UBE3A	0.19317	7.46735	10.4111	2.57384e-25	1.72232e-24	45.587
ZKSCAN1	0.193032	7.33295	11.3929	5.65123e-30	4.44316e-29	56.221
RBBP6	0.193002	7.68198	8.60704	8.06248e-18	3.74026e-17	28.5195
SELM	-0.192887	7.07489	-17.9871	9.482e-72	2.00961e-70	151.925
ZNF593	-0.192689	7.49036	-10.2804	1.00051e-24	6.54304e-24	44.2422
RNF43	0.192497	7.22649	12.962	2.9008e-38	2.98415e-37	75.1743
PRKDC	0.192488	7.46123	10.2572	1.27022e-24	8.27275e-24	44.0058
CD2AP	0.19214	7.25638	12.6667	1.26458e-36	1.24243e-35	71.4235
NR3C1	0.192139	7.38559	11.0077	4.25113e-28	3.10362e-27	51.9359
NDUFB7	-0.19213	8.05253	-8.61866	7.28809e-18	3.38845e-17	28.6191
USP33	0.191987	7.22114	13.3594	1.57986e-40	1.72613e-39	80.3554
EPM2AIP1	0.19198	7.24037	12.8007	2.30521e-37	2.32613e-36	73.1147
ID3	-0.191804	8.12507	-6.54991	5.90228e-11	1.83527e-10	12.983
NDUFA2	-0.191546	7.69785	-9.30593	1.46637e-20	7.76304e-20	34.7506
PNPLA8	0.191463	7.37494	10.7109	1.0754e-26	7.54685e-26	48.7333
AKAP9	0.191385	8.06393	7.9629	1.77297e-15	7.20212e-15	23.2039
WAPL	0.191155	7.37452	11.0246	3.53007e-28	2.58315e-27	52.1202
AP2B1	0.190641	7.42443	10.5805	4.32678e-26	2.97384e-25	47.3537
TIAM1	0.190542	7.11251	16.8956	1.3874e-63	2.57829e-62	133.193
ELF1	0.190365	7.58062	9.59553	9.3352e-22	5.30082e-21	37.4738
RP11-295G20.2	-0.190034	7.4288	-10.0334	1.24256e-23	7.69706e-23	41.7477
EIF2AK2	0.189998	7.41113	10.3037	7.85842e-25	5.15516e-24	44.4814
OXR1	0.189902	7.32704	11.4609	2.59794e-30	2.07606e-29	56.992
HLA-DQB1	-0.18982	7.03534	-20.2702	2.06123e-90	5.65454e-89	194.763
LGALS1	-0.189733	7.07264	-16.3405	1.27814e-59	2.15989e-58	124.101
KRT31	0.189541	7.4584	9.58423	1.04103e-21	5.89479e-21	37.366
NDUFS6	-0.189523	7.80489	-8.82428	1.19366e-18	5.75225e-18	30.4047
SOCS2	0.189429	7.0864	18.0324	4.23018e-72	9.087e-71	152.729
MPLKIP	0.189249	7.57618	9.57759	1.10976e-21	6.25118e-21	37.3028
SLC20A1	0.189225	7.41153	9.92445	3.70246e-23	2.23452e-22	40.667
TP53BP2	0.189177	7.12766	15.7641	1.22017e-55	1.92823e-54	114.976
RPL21	0.188979	12.5284	16.3873	5.97541e-60	1.02341e-58	124.858
TRPM7	0.188941	7.23023	12.903	6.21226e-38	6.33931e-37	74.4176
ZNF638	0.188924	7.42228	10.2619	1.20983e-24	7.88756e-24	44.0541
RAB11A	0.188726	8.01436	8.32513	8.97799e-17	3.9129e-16	26.1427
IFNGR1	0.188713	7.73041	8.61544	7.49457e-18	3.4819e-17	28.5916
ATP1B1	-0.188694	7.27324	-11.9812	5.83678e-33	5.12295e-32	63.0443
KCNK6	0.188604	7.44658	9.79342	1.35623e-22	7.99483e-22	39.3822
TUBB4B	-0.188599	8.6711	-7.25494	4.17041e-13	1.47642e-12	17.8354
SNRPF	-0.18826	8.1334	-8.24866	1.70343e-16	7.34327e-16	25.5114
YWHAZ	0.188109	8.80978	7.78123	7.54208e-15	2.97597e-14	21.779
CAPN2	0.187966	7.27145	12.2213	3.2011e-34	2.92718e-33	65.927
PELI1	0.18793	7.24933	12.1237	1.04889e-33	9.4281e-33	64.7485
ANKRD36	0.187928	7.19599	13.6648	2.59274e-42	2.93922e-41	84.4414
ZRANB2	0.187833	7.40823	10.3705	3.93065e-25	2.61644e-24	45.1676
MBNL2	0.187792	7.33615	11.1763	6.52923e-29	4.94334e-28	53.7938
SNX1	0.187745	7.30511	11.7735	6.87139e-32	5.84483e-31	60.5967
MYC	0.187358	8.72261	6.23985	4.47105e-10	1.31598e-09	11.0052
IGFBP7	0.187204	7.10876	15.6058	1.43039e-54	2.21623e-53	112.525
NUDCD2	0.1872	7.47792	10.2028	2.2207e-24	1.43305e-23	43.4526
H1FX	0.187186	7.48971	9.49873	2.36534e-21	1.30341e-20	36.5544
COX6A1	-0.187167	8.83672	-8.30445	1.06815e-16	4.64575e-16	25.9714
NAE1	0.187146	7.42832	10.4933	1.08774e-25	7.37218e-25	46.4403
PPP1R14B	-0.186994	7.50526	-9.89018	5.20806e-23	3.1106e-22	40.3293
CHMP2A	-0.186929	8.00166	-8.44722	3.19159e-17	1.42631e-16	27.1624
PSMA3	0.186805	7.91007	8.46701	2.69533e-17	1.21309e-16	27.329
TMEM230	0.18661	7.50355	9.96345	2.50758e-23	1.52501e-22	41.0527
AC004556.1	0.1864	7.08965	18.0171	5.55099e-72	1.1884e-70	152.459
ARL4D	0.186176	8.21522	6.83132	8.66431e-12	2.82582e-11	14.8607
ARL6IP1	0.186121	7.7641	7.88734	3.25028e-15	1.30444e-14	22.6073
CLINT1	0.185862	7.38468	10.7363	8.18462e-27	5.76288e-26	49.0039
DBP	0.185729	7.37071	10.67	1.66626e-26	1.16034e-25	48.2993
SPTY2D1	0.185545	7.39474	10.0797	7.78051e-24	4.88653e-23	42.2112
TPPP3	-0.185107	7.57073	-7.24224	4.57937e-13	1.61939e-12	17.7436
YWHAQ	0.185049	8.17068	8.04513	9.10906e-16	3.75564e-15	23.8597
CDCA7L	0.184653	7.46434	9.70236	3.31059e-22	1.91942e-21	38.4993
PALMD	-0.18437	7.52987	-9.21522	3.4165e-20	1.77026e-19	33.9147
CASP3	0.184346	7.2462	12.2065	3.83433e-34	3.49614e-33	65.7477
DHRS7	-0.184322	7.15245	-14.7795	3.68474e-49	4.96813e-48	100.125
FKBP14	0.184283	7.23648	12.1582	6.90234e-34	6.24859e-33	65.164
DYNC1H1	0.183896	7.41877	10.175	2.95282e-24	1.89201e-23	43.1705
WNT3	0.183801	7.55173	9.39162	6.54693e-21	3.52189e-20	35.5478
EIF4A1	-0.183763	8.4741	-7.71246	1.29377e-14	5.02984e-14	21.2481
IPO5	0.183756	7.24216	12.561	4.78735e-36	4.64586e-35	70.1011
GJB3	-0.183516	7.43038	-10.1201	5.16514e-24	3.26988e-23	42.6168
HBEGF	-0.183407	7.46566	-8.39727	4.88146e-17	2.16169e-16	26.7434
BCL11B	0.183338	7.31245	11.1933	5.39718e-29	4.11576e-28	53.9826
CTDSPL2	0.183312	7.22185	12.7002	8.27195e-37	8.16501e-36	71.8452
DYNLRB1	-0.183308	7.81335	-8.47461	2.52561e-17	1.14076e-16	27.3932
GMNN	0.183089	7.25214	12.0533	2.4546e-33	2.18774e-32	63.9043
SMARCA1	0.182919	7.14919	14.3108	3.2257e-46	4.08009e-45	93.3843
HADHB	0.182806	7.71408	8.8723	7.77663e-19	3.79373e-18	30.8278
GBP1	0.182753	7.32942	9.49875	2.36497e-21	1.30341e-20	36.5545
VPS26A	0.182703	7.5475	9.44935	3.7874e-21	2.06369e-20	36.0889
EGFR	0.182531	7.62128	8.87957	7.28686e-19	3.56028e-18	30.892
MYCBP2	0.182085	7.53159	9.19115	4.27042e-20	2.20192e-19	33.6942
LOR	0.18191	7.05995	18.6164	1.11211e-76	2.52596e-75	163.24
ABCC5	0.181772	7.15779	14.2766	5.25001e-46	6.60105e-45	92.8998
NREP	0.181687	7.20448	12.953	3.26016e-38	3.34841e-37	75.0583
DNPH1	0.181643	7.54399	9.47443	2.98269e-21	1.63506e-20	36.3251
APH1A	-0.181551	7.42954	-10.2435	1.46294e-24	9.50839e-24	43.8659
TPRKB	0.181532	7.55836	9.35987	8.83407e-21	4.70828e-20	35.2516
GLUL	-0.181369	8.07577	-7.05175	1.8264e-12	6.19588e-12	16.3864
MRPL42	0.181253	7.43887	10.1676	3.1821e-24	2.03481e-23	43.0964
TET2	0.180955	7.1658	13.9387	6.01468e-44	7.23245e-43	88.184
MED21	0.180823	7.5023	9.47172	3.06065e-21	1.6749e-20	36.2995
HNRNPF	0.180474	8.24545	7.91777	2.54795e-15	1.02843e-14	22.8469
TAPBP	-0.18045	7.46855	-9.62812	6.81193e-22	3.89596e-21	37.7855
PKN2	0.180195	7.36493	10.4679	1.41951e-25	9.61052e-25	46.1766
DCP2	0.180093	7.26626	11.4139	4.44941e-30	3.51132e-29	56.4582
CTA-29F11.1	0.179623	7.58791	7.96015	1.81258e-15	7.34888e-15	23.1822
RHOV	-0.179536	7.11772	-14.7689	4.30525e-49	5.79243e-48	99.9697
MAL2	-0.179521	7.04913	-19.9175	2.16614e-87	5.74345e-86	187.826
NNAT	0.179451	7.10948	14.8126	2.26458e-49	3.07294e-48	100.609
PLS3	0.179421	7.54942	9.18052	4.71196e-20	2.42564e-19	33.597
ISOC1	0.17918	7.58481	8.9482	3.93289e-19	1.95014e-18	31.5009
SRSF4	0.178449	7.57087	9.02539	1.95463e-19	9.82273e-19	32.1915
HMGCS2	0.178412	7.06724	16.8511	2.92103e-63	5.41245e-62	132.451
SRRT	0.1782	7.31087	10.922	1.09066e-27	7.88988e-27	51.0018
ARPC1A	-0.178109	7.47499	-9.76688	1.76062e-22	1.03402e-21	39.124
ARAP2	0.178107	7.18666	12.9409	3.81013e-38	3.90692e-37	74.9034
RTN4	0.177945	9.30555	7.97319	1.63171e-15	6.64107e-15	23.2856
SS18L2	0.17786	7.69996	8.27712	1.34302e-16	5.82924e-16	25.7457
RNASET2	0.177843	7.36418	10.4475	1.75911e-25	1.18843e-24	45.9641
RPS16	-0.177718	11.8305	-15.719	2.46769e-55	3.87072e-54	114.275
RHEB	0.177651	7.82464	8.17685	3.0918e-16	1.31407e-15	24.924
CRYBG3	0.177501	7.19857	12.7341	5.38136e-37	5.37034e-36	72.2724
CCNL2	0.177437	7.38215	10.0685	8.71787e-24	5.45362e-23	42.0986
GTF2B	0.177384	7.41301	9.51956	1.93792e-21	1.0716e-20	36.7515
HOXA7	0.177208	7.28624	10.9915	5.08264e-28	3.6979e-27	51.7588
WDR83OS	-0.177044	7.85166	-8.19195	2.7287e-16	1.16208e-15	25.0471
SH3BGRL	0.176854	8.01541	7.7156	1.26245e-14	4.91108e-14	21.2722
KRAS	0.176821	7.42489	9.8804	5.73941e-23	3.42151e-22	40.2332
LAMB3	0.176774	7.58587	8.57108	1.10123e-17	5.07158e-17	28.2119
CTSD	-0.176616	7.78569	-7.8951	3.05479e-15	1.22831e-14	22.6683
PAFAH1B1	0.176595	7.45326	9.63252	6.52817e-22	3.74042e-21	37.8276
KIDINS220	0.176587	7.20466	12.5619	4.72849e-36	4.60283e-35	70.1134
GALT	-0.176555	7.22127	-11.8793	1.96575e-32	1.70177e-31	61.8389
PSAT1	0.176429	7.53396	9.10913	9.0952e-20	4.63687e-19	32.9472
PSIP1	0.176411	7.36128	10.236	1.58e-24	1.02482e-23	43.7897
HECA	0.176355	7.23905	11.7453	9.57196e-32	8.0769e-31	60.2677
EIF1	-0.17616	10.904	-10.915	1.17712e-27	8.49588e-27	50.9261
ZMYM2	0.175894	7.32182	10.5697	4.8481e-26	3.32134e-25	47.241
TFRC	0.175862	7.22399	11.738	1.04323e-31	8.74462e-31	60.1823
SNHG8	-0.1758	9.02193	-7.40921	1.32278e-13	4.81752e-13	18.963
BRWD1	0.17575	7.28794	11.0809	1.89123e-28	1.40501e-27	52.7391
SOX9	-0.175185	7.06994	-16.6227	1.2818e-61	2.29457e-60	128.685
NSD1	0.175142	7.33214	10.5532	5.77621e-26	3.94438e-25	47.0674
SOX6	0.174837	7.25458	11.1406	9.73088e-29	7.31489e-28	53.398
SRSF1	0.174763	7.49786	9.26783	2.09395e-20	1.09574e-19	34.3985
ADM	-0.174704	7.86851	-5.57397	2.52327e-08	6.50793e-08	7.08066
BDH2	0.17464	7.26617	11.5458	9.78137e-31	7.94673e-30	57.9612
QSER1	0.174617	7.1992	12.5593	4.8861e-36	4.73444e-35	70.0808
MRPL52	-0.174579	7.49288	-9.43122	4.49888e-21	2.4367e-20	35.9187
TEX9	0.174452	7.14366	13.8479	2.11134e-43	2.49154e-42	86.9353
RIF1	0.174444	7.36437	10.0202	1.41887e-23	8.74646e-23	41.6164
SQRDL	-0.174337	7.18639	-13.228	9.00141e-40	9.58688e-39	78.6258
GLS	0.174251	7.20645	12.1332	9.34807e-34	8.41459e-33	64.8628
FLNA	-0.174239	7.33248	-10.3175	6.81766e-25	4.48634e-24	44.6221
TOP2B	0.174189	7.26269	11.41	4.64972e-30	3.66483e-29	56.4145
ANKRD50	0.17408	7.17842	12.8853	7.7993e-38	7.946e-37	74.1915
SRP14	0.173991	9.4053	9.16126	5.62918e-20	2.88609e-19	33.4213
PYURF	0.173972	7.89129	8.00902	1.22133e-15	5.00618e-15	23.5709
ARPC5	0.173952	7.93525	7.87033	3.72253e-15	1.48643e-14	22.4738
HIBCH	0.173716	7.38981	9.98976	1.92626e-23	1.17712e-22	41.3138
PRLR	0.173711	7.09285	15.8303	4.32736e-56	6.89007e-55	116.008
JUP	-0.173547	7.78592	-7.84883	4.41721e-15	1.75608e-14	22.3054
NFE2L2	0.173531	8.3253	7.3261	2.46269e-13	8.85198e-13	18.3526
SMC3	0.17339	7.70733	8.27428	1.37533e-16	5.9654e-16	25.7223
SRSF2	-0.173205	8.64573	-7.13641	9.91939e-13	3.43681e-12	16.9852
NDUFA1	-0.173114	7.99401	-7.77511	7.91483e-15	3.1095e-14	21.7315
MTRNR2L12	-0.173022	7.22331	-11.7388	1.0336e-31	8.67773e-31	60.1915
IQGAP1	0.172905	7.67022	8.2514	1.6649e-16	7.18697e-16	25.534
PUM1	0.17261	7.36302	10.0824	7.56817e-24	4.76261e-23	42.2386
DDX24	-0.172095	7.97052	-7.58503	3.47421e-14	1.31126e-13	20.2768
IL1RN	-0.172093	7.33164	-10.0543	1.0058e-23	6.2734e-23	41.957
RAN	0.172085	8.91932	7.27408	3.6211e-13	1.28554e-12	17.9741
MT-CO3	0.171964	12.8035	13.864	1.69161e-43	2.00368e-42	87.1557
KIAA1109	0.17187	7.18772	12.5484	5.60081e-36	5.41867e-35	69.9452
PAICS	0.171683	7.43461	9.6067	8.38011e-22	4.77131e-21	37.5806
LSM7	-0.171575	7.80141	-8.12349	4.79978e-16	2.02235e-15	24.4907
ZFYVE21	0.171243	7.51516	9.01912	2.06931e-19	1.03908e-18	32.1352
ENO1	-0.171038	9.0886	-6.88601	5.9142e-12	1.94591e-11	15.2347
PHB2	-0.17093	7.66997	-8.43951	3.40844e-17	1.5189e-16	27.0976
ASPH	0.170871	7.29829	10.7458	7.38629e-27	5.21816e-26	49.1056
NIPBL	0.170787	7.46986	9.05216	1.53171e-19	7.72194e-19	32.4323
KATNBL1	0.170739	7.42139	9.56564	1.24511e-21	6.98252e-21	37.189
GTF2H1	0.170487	7.32575	10.3102	7.35288e-25	4.82852e-24	44.5473
SLC43A3	-0.170333	7.13481	-13.9257	7.20561e-44	8.61546e-43	88.0044
DEDD2	-0.170246	7.26597	-10.729	8.85428e-27	6.22748e-26	48.9259
CLDN4	0.16994	7.14147	11.5426	1.01466e-30	8.23293e-30	57.9248
SP3	0.169888	7.25334	11.2256	3.75713e-29	2.88244e-28	54.3419
ITGB4	-0.169837	7.39797	-9.49938	2.35067e-21	1.29758e-20	36.5605
MPC2	-0.16983	7.96204	-7.74067	1.0374e-14	4.06304e-14	21.4653
PTP4A1	0.1698	7.59896	7.89756	2.99543e-15	1.20598e-14	22.6877
TNFRSF21	-0.169735	7.04546	-19.5406	3.23372e-84	8.22975e-83	180.539
ZNF148	0.169402	7.34798	10.084	7.44892e-24	4.69223e-23	42.2543
GGCT	0.169385	7.57269	8.54934	1.32871e-17	6.07947e-17	28.0267
OVOL1	-0.169289	7.38746	-8.77514	1.84617e-18	8.83625e-18	29.9742
AKAP17A	0.169252	7.22082	11.6306	3.6584e-31	3.01865e-30	58.9371
RHOBTB3	0.169234	7.057	17.9268	2.75935e-71	5.79006e-70	150.861
ROMO1	-0.169027	7.43565	-9.47408	2.99263e-21	1.63909e-20	36.3218
PBX1	0.168876	7.23196	11.5204	1.31102e-30	1.05699e-29	57.6706
SAFB	0.16882	7.25697	11.1062	1.42746e-28	1.06798e-27	53.018
CBX3	0.168721	7.83219	7.75838	9.02759e-15	3.54009e-14	21.6021
NDUFC2	-0.168612	7.8885	-7.67692	1.70692e-14	6.59158e-14	20.9755
CAPZA2	0.168509	7.60103	8.55962	1.21585e-17	5.5832e-17	28.1142
PTPN1	0.168455	7.37899	9.63952	6.09969e-22	3.50124e-21	37.8947
ID2	-0.168446	8.4441	-5.36472	8.20109e-08	2.0485e-07	5.93841
SMDT1	0.168431	7.81896	7.81286	5.87494e-15	2.32684e-14	22.0247
MBP	0.16843	7.43437	9.22693	3.06469e-20	1.59188e-19	34.0221
RPS6KB1	0.16823	7.17373	12.7626	3.74457e-37	3.74871e-36	72.6327
IRX2	0.167722	7.40992	9.16241	5.56998e-20	2.85805e-19	33.4317
CXADR	0.167665	8.55432	6.95237	3.70651e-12	1.23752e-11	15.6926
SKIL	0.167645	7.25106	10.5283	7.51624e-26	5.11056e-25	46.8065
COPZ2	-0.167636	7.1217	-14.459	3.87685e-47	5.00358e-46	95.492
PSMB4	-0.167467	7.53973	-8.69989	3.58383e-18	1.68979e-17	29.3196
RALGAPA1	0.167371	7.19222	12.2079	3.76999e-34	3.44242e-33	65.7645
RAD23B	0.167186	7.53696	8.82557	1.17999e-18	5.69072e-18	30.4161
CRIP1	-0.167106	7.1887	-11.5335	1.12635e-30	9.10422e-30	57.8212
RANBP6	0.167029	7.13891	13.5761	8.62731e-42	9.67633e-41	83.246
LGR4	0.167005	7.13228	13.8319	2.63305e-43	3.08994e-42	86.7157
ATF4	-0.166887	8.61492	-6.92864	4.38271e-12	1.45258e-11	15.5284
MYEOV2	-0.16665	7.70619	-8.07862	6.93205e-16	2.88055e-15	24.1286
BMP2	0.16661	7.11718	13.8737	1.47938e-43	1.75888e-42	87.289
PJA2	0.166587	7.36693	9.61088	8.04901e-22	4.58692e-21	37.6204
SDPR	0.166508	7.04215	16.8393	3.55339e-63	6.56497e-62	132.256
XRCC5	0.166502	8.09285	7.18975	6.72797e-13	2.35814e-12	17.3661
MIR22HG	0.166421	7.5769	7.36114	1.89653e-13	6.84415e-13	18.6091
MORC3	0.166234	7.32804	10.0495	1.05584e-23	6.56609e-23	41.909
GBP2	-0.16602	7.42513	-8.48258	2.35913e-17	1.06632e-16	27.4604
PCNA	0.165966	7.69588	7.42067	1.21356e-13	4.43247e-13	19.0476
TSTA3	-0.1659	7.68997	-7.94158	2.10484e-15	8.51206e-15	23.035
IFITM2	0.165813	7.16891	11.6568	2.69579e-31	2.2331e-30	59.2401
FGD5-AS1	0.165749	7.33605	9.95808	2.64595e-23	1.60453e-22	40.9995
PYGL	-0.165708	7.17811	-12.3936	3.84855e-35	3.64548e-34	68.0308
MDH1	0.16569	7.91323	7.54894	4.58263e-14	1.72039e-13	20.0046
NDUFA13	-0.16567	7.59284	-8.42019	4.01806e-17	1.78559e-16	26.9353
SRRM2	0.165491	8.14807	7.10457	1.24897e-12	4.28517e-12	16.7591
EIF2AK1	0.165307	7.3516	9.90447	4.5179e-23	2.70604e-22	40.47
TMEM258	-0.165116	7.81406	-7.74054	1.03846e-14	4.06309e-14	21.4643
CD109	0.165052	7.20333	11.8674	2.26492e-32	1.95276e-31	61.6983
RNASEH2C	0.164962	7.2621	10.8907	1.53508e-27	1.10292e-26	50.6629
LITAF	-0.164691	7.3985	-9.29537	1.61877e-20	8.54134e-20	34.6529
CXCL16	-0.16468	7.09202	-15.4756	1.06388e-53	1.60519e-52	110.528
YWHAG	0.16459	7.49326	8.48417	2.32717e-17	1.05262e-16	27.4739
TMX1	0.16459	7.41705	9.43099	4.50906e-21	2.44013e-20	35.9164
MGEA5	0.164563	7.39877	9.23117	2.94612e-20	1.53155e-19	34.0611
FOS	0.164439	10.6954	4.24398	2.2062e-05	4.44396e-05	0.562712
MYLIP	-0.164436	7.64629	-7.39958	1.4221e-13	5.17327e-13	18.8919
MOB1A	0.164434	7.39393	9.44555	3.92657e-21	2.13585e-20	36.0532
CASP1	0.164425	7.36811	9.55726	1.34966e-21	7.53548e-21	37.1092
FKBPL	0.164402	7.43827	8.59393	9.03452e-18	4.17287e-17	28.4072
STAG2	0.164238	7.42872	9.10095	9.80341e-20	4.98589e-19	32.8731
RYK	0.163883	7.18836	12.0115	4.05793e-33	3.59651e-32	63.4052
HACD3	0.16382	7.44373	9.05009	1.56086e-19	7.85856e-19	32.4137
SRD5A1	-0.163537	7.19004	-12.1924	4.55126e-34	4.132e-33	65.5775
TP63	0.16335	7.81851	7.42533	1.17171e-13	4.28453e-13	19.0821
DPM1	0.163248	7.6777	7.98906	1.43547e-15	5.8574e-15	23.4118
SGK1	-0.163193	8.43781	-5.31602	1.07241e-07	2.65983e-07	5.67885
CYB5R3	-0.163157	7.36454	-9.6246	7.04849e-22	4.02399e-21	37.7517
ARID4A	0.162821	7.47377	8.35544	6.95422e-17	3.05609e-16	26.3945
ZNF292	0.162795	7.45721	8.59475	8.9699e-18	4.14907e-17	28.4143
MRE11A	0.162639	7.18876	11.9327	1.04095e-32	9.07359e-32	62.47
C11orf1	-0.162571	7.25823	-10.7236	9.37716e-27	6.58792e-26	48.8691
RP11-680F20.6	0.162545	7.11408	14.097	6.61875e-45	8.14427e-44	90.379
ABHD5	-0.162484	7.30315	-9.79248	1.36886e-22	8.06174e-22	39.373
CAT	0.162365	7.36827	9.58217	1.06184e-21	6.00256e-21	37.3464
PDCD10	0.162026	7.53004	8.49114	2.19216e-17	9.92267e-17	27.5328
CAMLG	0.162013	7.91311	7.21853	5.4502e-13	1.91984e-12	17.5728
RERE	0.161976	7.19904	11.5903	5.84465e-31	4.79141e-30	58.4722
SYNCRIP	0.161947	7.83218	7.36484	1.84485e-13	6.66142e-13	18.6363
CREBZF	0.161696	7.13258	13.4853	2.93502e-41	3.26302e-40	82.0287
TERF1	0.161352	7.30218	10.108	5.83781e-24	3.68468e-23	42.4956
C1S	-0.161281	7.16324	-12.2941	1.31193e-34	1.21368e-33	66.8128
PABPC4	0.161091	7.36739	9.37976	7.32258e-21	3.92582e-20	35.4371
LINC00511	0.160949	7.17532	12.0764	1.85748e-33	1.6649e-32	64.1811
NUSAP1	0.160524	7.31745	9.20254	3.84294e-20	1.98312e-19	33.7985
ZMYND11	0.160485	7.19276	11.7387	1.03388e-31	8.67773e-31	60.1912
RPS23	0.160393	12.3035	16.045	1.45926e-57	2.4019e-56	119.383
ANKRD17	0.160374	7.27143	10.3475	4.99297e-25	3.31313e-24	44.9306
VPS13C	0.160281	7.18044	11.7639	7.69212e-32	6.5167e-31	60.4847
KDM5A	0.160251	7.4126	8.78016	1.76593e-18	8.45857e-18	30.0181
PLA2G12A	0.160227	7.26369	10.5639	5.15991e-26	3.52733e-25	47.1792
NF1	0.160093	7.19771	11.5007	1.64533e-30	1.32483e-29	57.4452
PLAT	0.159986	7.23012	9.33289	1.13871e-20	6.04353e-20	35.0006
SLC44A1	0.159984	7.33627	9.69515	3.55169e-22	2.05544e-21	38.4297
GABARAPL2	0.159878	7.84998	7.3993	1.42505e-13	5.18105e-13	18.8898
KRTDAP	-0.159862	7.92378	-6.80828	1.01675e-11	3.2991e-11	14.704
ANXA4	0.15974	7.60335	8.13229	4.46473e-16	1.88244e-15	24.562
PPP1R12A	0.159699	7.44801	8.67303	4.5351e-18	2.12566e-17	29.0872
LIMS1	0.159598	7.34674	9.58824	1.00155e-21	5.67695e-21	37.4043
MINOS1	-0.159362	7.93637	-7.17711	7.37801e-13	2.576e-12	17.2756
UFM1	0.159185	7.37112	9.28845	1.72704e-20	9.07486e-20	34.5889
C1D	0.159091	7.42911	9.00727	2.30436e-19	1.15528e-18	32.0289
F12	0.159061	7.2455	10.616	2.96509e-26	2.05129e-25	47.7282
RPL13	0.159048	13.29	17.958	1.58539e-71	3.33776e-70	151.413
SNCA	0.158992	7.13583	12.7222	6.26399e-37	6.22177e-36	72.1215
CGGBP1	0.158891	7.2731	10.2274	1.72535e-24	1.11795e-23	43.7026
EMB	0.158868	7.16851	11.8945	1.6409e-32	1.42443e-31	62.0182
IFITM3	-0.158705	9.45921	-6.20972	5.41632e-10	1.58244e-09	10.8181
PNKD	0.158603	7.52771	8.33348	8.36898e-17	3.64998e-16	26.2119
WDR43	0.158476	7.58165	7.90797	2.756e-15	1.11029e-14	22.7697
ANKRD36C	0.158468	7.14656	12.4222	2.70193e-35	2.57089e-34	68.3821
TCEA1	0.158415	7.84229	7.30987	2.77815e-13	9.94079e-13	18.2342
EIF4G1	0.158197	7.44724	8.6211	7.13495e-18	3.31969e-17	28.6401
PAIP1	0.158179	7.36424	9.36089	8.74919e-21	4.66697e-20	35.2611
PHGDH	0.158122	8.01574	6.69634	2.19579e-11	6.99232e-11	13.9503
ZC3H15	-0.158118	7.78894	-7.26862	3.77011e-13	1.33769e-12	17.9345
EIF3H	0.158054	8.73075	7.07231	1.57582e-12	5.37459e-12	16.5311
RAD50	0.157995	7.51006	8.11613	5.09849e-16	2.14109e-15	24.4312
RNF126	-0.157929	7.3257	-9.70577	3.20221e-22	1.85998e-21	38.5322
WNT7B	0.157849	7.18122	11.6211	4.08787e-31	3.36426e-30	58.8269
FRMD4A	0.157842	7.26033	10.0027	1.69179e-23	1.03985e-22	41.4423
SEC61B	-0.157819	8.18103	-7.02767	2.17004e-12	7.32636e-12	16.2174
NOLC1	0.157787	7.53181	7.8871	3.2565e-15	1.3061e-14	22.6054
TFB2M	0.157521	7.20435	11.4518	2.88307e-30	2.29811e-29	56.8887
FAM83B	0.157461	7.24612	10.6276	2.62003e-26	1.81455e-25	47.8508
PFN1	-0.15743	9.11992	-6.66769	2.66886e-11	8.43941e-11	13.7593
OXSR1	0.157281	7.24179	10.5773	4.4747e-26	3.07217e-25	47.3204
USP48	0.156997	7.25212	10.4419	1.86479e-25	1.25581e-24	45.9063
VAMP8	-0.156993	8.16962	-6.88884	5.79789e-12	1.90963e-11	15.2542
PLEKHB2	0.156955	7.35835	9.10197	9.71242e-20	4.94358e-19	32.8824
NR1D2	0.156384	7.18768	11.3422	1.00617e-29	7.862e-29	55.6487
EBPL	0.156357	7.7998	7.47234	8.21339e-14	3.02958e-13	19.4312
SKA2	0.15632	7.30399	9.74947	2.08855e-22	1.22434e-21	38.955
MCM3	0.156196	7.28535	9.53311	1.7019e-21	9.43564e-21	36.8799
HNRNPK	0.156106	8.78002	6.89089	5.71534e-12	1.88342e-11	15.2682
ESRP1	0.155991	7.28838	9.92419	3.71196e-23	2.23813e-22	40.6645
SLC39A10	0.155911	7.14835	12.2539	2.1491e-34	1.97089e-33	66.3226
SYF2	0.155898	8.10184	6.82735	8.90661e-12	2.89739e-11	14.8337
NIFK	-0.155665	7.58618	-7.77808	7.73151e-15	3.04314e-14	21.7546
ARL4A	0.155629	8.24366	5.86485	4.56865e-09	1.24899e-08	8.74083
GPATCH8	0.155369	7.35847	9.06904	1.31287e-19	6.63981e-19	32.5846
TPBG	-0.155272	7.38412	-8.83746	1.06146e-18	5.13079e-18	30.5206
EIF4G3	0.154755	7.15023	12.3136	1.0323e-34	9.59193e-34	67.0508
CARD18	-0.154726	6.99504	-23.2979	2.0081e-118	7.90392e-117	259.099
COL7A1	0.154688	7.40107	8.54131	1.42403e-17	6.51089e-17	27.9583
TPR	0.154567	7.97471	6.73194	1.72112e-11	5.51962e-11	14.1886
C16orf74	0.154322	7.13481	12.7311	5.59291e-37	5.56394e-36	72.2341
HSPB11	0.15428	7.54805	7.93168	2.27895e-15	9.20441e-15	22.9567
JUNB	-0.154265	10.5943	-5.88637	4.01315e-09	1.10283e-08	8.86696
RPL36AL	-0.154165	9.35949	-7.52513	5.4972e-14	2.05521e-13	19.8257
BDP1	0.154157	7.54236	7.68809	1.56479e-14	6.06488e-14	21.0611
SMARCE1	0.153942	7.43534	8.53063	1.56137e-17	7.11317e-17	27.8675
STAG1	0.15378	7.30017	9.58952	9.89267e-22	5.61234e-21	37.4165
EEF1D	0.153667	10.3626	9.36555	8.37368e-21	4.48176e-20	35.3045
IRF2BP2	0.153586	7.5519	7.63751	2.31754e-14	8.84714e-14	20.6748
RPL13A	0.153355	13.3034	15.0024	1.36537e-50	1.91423e-49	103.404
MRPL41	-0.153217	7.71627	-7.39113	1.51514e-13	5.50226e-13	18.8296
IL20RB	0.153182	7.87092	6.94954	3.78156e-12	1.26192e-11	15.673
MAGEF1	0.153071	7.21811	10.7689	5.75826e-27	4.08167e-26	49.3524
CTTNBP2NL	0.152877	7.26152	9.99138	1.89521e-23	1.16038e-22	41.3299
MCM4	0.152822	7.18759	11.2404	3.18129e-29	2.45254e-28	54.5069
SCOC	0.152746	7.45924	8.35207	7.155e-17	3.13998e-16	26.3664
CPA4	0.152726	7.08336	14.3093	3.29607e-46	4.16079e-45	93.3628
COPS2	0.152642	7.4434	8.40073	4.74006e-17	2.10054e-16	26.7724
KLHL24	0.15253	7.20809	10.6839	1.43577e-26	1.00314e-25	48.4469
SNAPC1	0.15253	7.44808	8.08529	6.56421e-16	2.73307e-15	24.1823
DDX39B	0.152523	7.30442	9.36383	8.51041e-21	4.54726e-20	35.2885
MSH2	0.152359	7.11655	13.3847	1.12793e-40	1.23663e-39	80.6904
CFD	0.152113	7.18979	10.7825	4.97287e-27	3.53286e-26	49.4977
ZYX	-0.152038	7.08434	-14.8036	2.5884e-49	3.50485e-48	100.476
LINC00116	-0.151874	7.22914	-10.5688	4.89784e-26	3.35179e-25	47.2309
ATP6V0D1	-0.1518	7.33017	-9.33525	1.11367e-20	5.91561e-20	35.0226
MRPS33	0.15156	7.53352	7.86201	3.97751e-15	1.58425e-14	22.4086
GTF2F1	0.151557	7.3808	8.68775	3.98667e-18	1.87446e-17	29.2144
ZBTB1	0.151534	7.20702	10.7577	6.49655e-27	4.59471e-26	49.2328
KLK10	0.151527	7.26663	9.44899	3.80022e-21	2.0689e-20	36.0855
PRRG4	0.151487	7.66944	7.07887	1.50317e-12	5.13785e-12	16.5774
RELB	-0.151351	7.03444	-18.0078	6.57278e-72	1.40241e-70	152.29
HRAS	-0.15129	7.53994	-7.77164	8.13383e-15	3.19159e-14	21.7046
EPHX1	-0.151255	7.0502	-16.7031	3.40508e-62	6.16513e-61	130.005
EIF4E	0.151233	7.59464	7.43308	1.10515e-13	4.04392e-13	19.1396
PTGER4	0.15123	7.09123	13.4822	3.05897e-41	3.39487e-40	81.9876
ZFR	0.151208	7.30266	9.34725	9.94821e-21	5.29318e-20	35.1341
HDAC2	0.151126	7.48535	8.13629	4.32004e-16	1.82264e-15	24.5945
USP47	0.151095	7.34861	8.97082	3.20616e-19	1.59477e-18	31.7027
APLP2	0.15105	7.62061	7.37401	1.72247e-13	6.24088e-13	18.7037
ARPC3	-0.151031	8.19667	-6.68275	2.40895e-11	7.64807e-11	13.8596
RILPL2	-0.150848	7.16318	-11.6446	3.11009e-31	2.57293e-30	59.0982
SYNPO2	0.150765	7.13165	12.2684	1.7983e-34	1.65637e-33	66.4996
DOCK1	0.150709	7.16497	11.5643	7.89245e-31	6.44516e-30	58.1741
KNOP1	0.150505	7.2989	9.27249	2.0049e-20	1.05087e-19	34.4415
G3BP1	0.150502	7.60793	7.45876	9.10291e-14	3.34601e-13	19.3301
TXNIP	-0.150499	8.90158	-4.71478	2.43663e-06	5.40648e-06	2.66856
H2AFJ	0.150349	7.81284	6.66945	2.63705e-11	8.34715e-11	13.7711
BTG2	-0.150269	8.41514	-4.94246	7.77896e-07	1.79975e-06	3.76616
RHOD	-0.150255	7.23037	-10.3405	5.37016e-25	3.55598e-24	44.8585
PTS	0.150011	7.50875	7.66461	1.87824e-14	7.22632e-14	20.8815
PPA2	0.149611	7.55645	7.79966	6.52147e-15	2.57969e-14	21.922
DRAP1	-0.149599	7.87353	-6.72018	1.86563e-11	5.95891e-11	14.1097
DNAJA2	0.149597	7.38788	8.55807	1.23224e-17	5.65027e-17	28.101
CALCOCO2	0.149577	7.39343	8.45864	2.89515e-17	1.29933e-16	27.2585
KLC3	0.149524	7.36542	8.84887	9.58754e-19	4.64853e-18	30.6211
CNIH1	0.14949	7.55498	7.63496	2.36375e-14	9.01269e-14	20.6554
TRMT10C	0.149461	7.62607	7.24722	4.41442e-13	1.56193e-12	17.7796
TRIM44	0.149461	7.2707	9.5452	1.51544e-21	8.4166e-21	36.9946
SMOC2	0.149388	7.15137	11.6063	4.85038e-31	3.98146e-30	58.6572
INTS6	0.149084	7.86646	6.23095	4.73185e-10	1.39016e-09	10.9499
MAP4	0.149039	7.52525	7.65083	2.09022e-14	8.00345e-14	20.7763
KCNJ2	0.148989	7.13004	11.9566	7.82778e-33	6.84202e-32	62.7529
DDX1	0.148846	7.5781	7.47806	7.86455e-14	2.90992e-13	19.4738
OSBPL1A	0.148789	7.15381	11.8039	4.80256e-32	4.10754e-31	60.9522
TMF1	0.148689	7.33452	8.92935	4.66096e-19	2.30394e-18	31.3332
DSE	0.148416	7.2503	9.79523	1.33225e-22	7.86075e-22	39.3999
TPD52	0.148221	7.41002	8.38883	5.24337e-17	2.3171e-16	26.6729
MAT2A	-0.148089	7.4693	-7.65598	2.00843e-14	7.70893e-14	20.8156
SUZ12	0.147952	7.2472	9.8726	6.20112e-23	3.68981e-22	40.1566
SMAD1	-0.147923	7.15743	-11.4468	3.05244e-30	2.42702e-29	56.832
ITPRIPL2	0.14773	7.12891	11.9335	1.03215e-32	9.00931e-32	62.4784
GGNBP2	0.147655	7.8487	6.6496	3.01749e-11	9.51809e-11	13.6392
DUSP23	0.147635	7.64228	7.22659	5.1372e-13	1.8116e-12	17.6308
DNMT1	0.147632	7.33239	8.652	5.45018e-18	2.54892e-17	28.9059
TUBA1A	0.147579	7.74678	6.17107	6.91803e-10	2.0041e-09	10.5794
ARMCX3	0.147457	7.15349	11.4794	2.10106e-30	1.6875e-29	57.2026
ATP5H	-0.147423	8.18124	-6.45748	1.08992e-10	3.33502e-10	12.3835
EPN2	0.147182	7.27885	9.46829	3.16235e-21	1.72757e-20	36.2672
SNX3	0.14706	8.16166	6.57617	4.95055e-11	1.54388e-10	13.155
ALDH1A1	-0.147029	6.97307	-31.5346	7.17723e-213	6.31696e-211	476.187
FILIP1L	-0.146773	7.03168	-16.462	1.77924e-60	3.09754e-59	126.065
ADRM1	-0.146763	7.72657	-6.9933	2.77256e-12	9.31092e-12	15.9772
C6orf106	0.14665	7.14511	11.8039	4.80304e-32	4.10754e-31	60.9521
CASP6	0.146547	7.16167	11.4628	2.54325e-30	2.03492e-29	57.0131
HOXA10-AS	0.146533	7.10088	12.9103	5.65221e-38	5.77711e-37	74.5115
KCTD9	0.146365	7.30898	8.97271	3.15172e-19	1.56893e-18	31.7196
SMC4	0.146362	7.36448	8.34531	7.57479e-17	3.31731e-16	26.3102
RBM7	0.146254	7.35263	8.6478	5.65387e-18	2.63639e-17	28.8697
TMED5	0.146182	7.21762	10.1633	3.3248e-24	2.12392e-23	43.053
NBEAL1	-0.146168	7.92612	-6.52637	6.90555e-11	2.13362e-10	12.8295
RAB5A	0.146084	7.45856	7.97339	1.62915e-15	6.6349e-15	23.2872
FBXW5	-0.146067	7.17667	-11.1592	7.90688e-29	5.9721e-28	53.6039
CLOCK	0.146042	7.1462	11.6637	2.48736e-31	2.06314e-30	59.3199
PGAP1	0.14594	7.1622	11.2061	4.67772e-29	3.58004e-28	54.1245
PFDN4	0.145839	7.53259	7.55606	4.33936e-14	1.63099e-13	20.0582
NKTR	0.145808	7.59322	7.02601	2.19592e-12	7.40977e-12	16.2058
ACVR2A	0.14575	7.15595	11.224	3.82526e-29	2.93116e-28	54.324
CD99	0.145737	7.80394	6.7282	1.76586e-11	5.6545e-11	14.1635
EPHB6	-0.145716	7.54519	-7.30955	2.78486e-13	9.95916e-13	18.2319
DLK2	0.145628	7.24731	9.45595	3.55689e-21	1.93976e-20	36.151
APRT	0.145617	8.76586	6.34767	2.23464e-10	6.70181e-10	11.6822
SLCO3A1	0.145444	7.16656	11.0809	1.89122e-28	1.40501e-27	52.7391
GPBP1L1	0.145141	7.25711	9.55184	1.42178e-21	7.9242e-21	37.0577
MAT2B	0.145061	7.27878	9.40295	5.88133e-21	3.16922e-20	35.6538
TMOD3	0.145057	7.63725	7.05822	1.74365e-12	5.92785e-12	16.4319
SMIM15	0.144978	7.41086	8.19797	2.59604e-16	1.10707e-15	25.0962
KMT2E	-0.144865	7.78029	-6.50993	7.70324e-11	2.3766e-10	12.7227
KRT10	0.14476	9.41383	6.1936	5.99918e-10	1.7471e-09	10.7184
ACTN1	-0.144725	7.24209	-9.57302	1.15975e-21	6.52694e-21	37.2592
IER5	-0.144675	7.26874	-9.09703	1.01627e-19	5.16448e-19	32.8376
SEMA4A	0.144664	7.23769	9.60401	8.60131e-22	4.88847e-21	37.5548
NUP153	0.144606	7.1588	11.2023	4.88036e-29	3.72612e-28	54.0824
GHITM	0.144548	7.85568	6.70382	2.0864e-11	6.65065e-11	14.0003
CALCOCO1	0.144429	7.26172	9.30228	1.51742e-20	8.01991e-20	34.7168
RBL2	0.144427	7.16273	11.2336	3.43292e-29	2.6369e-28	54.4314
RNF19A	-0.144355	7.2219	-9.68927	3.76114e-22	2.17269e-21	38.373
LBR	0.144262	7.15497	11.3023	1.58215e-29	1.23322e-28	55.1997
ARPC2	0.144198	9.56302	6.85282	7.45917e-12	2.44157e-11	15.0074
NPIPB5	0.144	7.0902	13.4116	7.87553e-41	8.66445e-40	81.0475
PHIP	0.143998	7.43533	7.64915	2.11771e-14	8.09891e-14	20.7635
STX6	0.143938	7.17828	10.7909	4.5372e-27	3.22696e-26	49.5886
ANKRD12	-0.143904	7.80987	-6.36554	1.98976e-10	5.99864e-10	11.7955
ANAPC5	0.143821	7.46346	7.82893	5.17299e-15	2.05396e-14	22.1499
NDUFA6	-0.143709	7.70122	-6.94166	3.99807e-12	1.32857e-11	15.6184
P4HB	-0.143664	7.99177	-6.30128	3.01567e-10	8.96277e-10	11.3895
CDK12	0.14354	7.39194	8.14824	3.91541e-16	1.65523e-15	24.6913
FAM174A	0.143499	7.32244	8.83278	1.10672e-18	5.3414e-18	30.4794
HINT1	0.143372	10.1588	8.13957	4.20512e-16	1.77534e-15	24.621
TGFBR3	0.143355	7.11752	12.3231	9.18441e-35	8.55906e-34	67.1669
PCMTD2	0.142975	7.13449	11.6103	4.62951e-31	3.80509e-30	58.7035
COL4A3BP	0.142959	7.20805	10.1253	4.89888e-24	3.10752e-23	42.6692
DNAJC9	0.142755	7.47506	7.56192	4.14899e-14	1.56129e-13	20.1023
WLS	0.142442	7.37878	8.22072	2.14939e-16	9.18456e-16	25.2823
SYNE1	0.142395	7.10462	12.4997	1.02928e-35	9.89765e-35	69.3407
SCAPER	0.142342	7.23335	9.55902	1.32701e-21	7.4287e-21	37.126
BIRC2	0.142231	7.24866	9.38943	6.68364e-21	3.59238e-20	35.5273
LAPTM4B	-0.142223	7.31346	-8.87053	7.90084e-19	3.85136e-18	30.8121
MTERF2	0.142165	7.11908	12.0621	2.20735e-33	1.97014e-32	64.0097
HLA-DRA	-0.142091	7.25709	-7.03873	2.00514e-12	6.77683e-12	16.2949
MTRNR2L8	-0.141719	7.16903	-10.3301	5.97962e-25	3.94717e-24	44.752
OLFM2	-0.141559	7.09632	-13.1489	2.54639e-39	2.6716e-38	77.5922
TMEM165	0.141556	7.66853	6.72748	1.77455e-11	5.67945e-11	14.1587
GIPC1	-0.141502	7.27015	-9.24324	2.63326e-20	1.37228e-19	34.172
MFSD14A	0.141485	7.22793	9.82815	9.62921e-23	5.70283e-22	39.7211
PTCD3	0.141482	7.19964	10.1979	2.33461e-24	1.5035e-23	43.4031
FERMT1	0.14144	7.63844	6.7751	1.27897e-11	4.13934e-11	14.4793
NARS	0.141262	7.53875	7.31063	2.76253e-13	9.89047e-13	18.2398
SIAH2	0.140953	7.27556	8.99715	2.52611e-19	1.26498e-18	31.9382
HLA-DRB1	-0.140874	7.06872	-12.4392	2.1881e-35	2.08825e-34	68.5916
CMAS	0.140851	7.22616	9.91605	4.0256e-23	2.42262e-22	40.5842
SIKE1	0.140833	7.20573	10.1686	3.14988e-24	2.01624e-23	43.1065
CCL20	-0.140796	7.16816	-7.16004	8.35556e-13	2.9061e-12	17.1535
UBXN4	0.140659	8.24084	6.00996	1.88898e-09	5.31784e-09	9.60049
FXYD3	-0.140628	9.59618	-6.13242	8.8235e-10	2.53581e-09	10.3422
CLTA	0.140613	8.26309	6.21299	5.30466e-10	1.55125e-09	10.8384
RP11-467L13.7	-0.140533	7.2103	-8.85811	8.82867e-19	4.29703e-18	30.7025
KRCC1	0.140531	7.24239	9.42406	4.81537e-21	2.60367e-20	35.8515
VDAC1	-0.140458	7.90211	-6.27874	3.48593e-10	1.03323e-09	11.2481
NENF	-0.140357	7.80682	-6.54118	6.25656e-11	1.94162e-10	12.926
TLN1	0.140285	7.34177	8.38652	5.34701e-17	2.36125e-16	26.6536
DAP	-0.140258	7.13713	-11.6869	1.89805e-31	1.58055e-30	59.5883
PHF14	0.140076	7.61685	6.94588	3.88071e-12	1.29296e-11	15.6476
VEZF1	0.140019	7.22631	9.57066	1.18634e-21	6.66681e-21	37.2368
CLDN1	-0.140005	7.17135	-10.0773	7.97457e-24	4.9985e-23	42.1868
SLC39A1	-0.139955	7.33769	-8.57616	1.05384e-17	4.85688e-17	28.2553
NSFL1C	-0.139748	7.32298	-8.69999	3.58067e-18	1.68955e-17	29.3204
FAM177A1	-0.139641	7.51825	-7.21431	5.62113e-13	1.97675e-12	17.5424
EFEMP1	0.139632	7.30962	8.50409	1.9617e-17	8.90494e-17	27.6424
PHF13	0.139591	7.24775	9.15611	5.90331e-20	3.02419e-19	33.3743
ZMYM4	0.139561	7.17128	10.5851	4.11716e-26	2.83592e-25	47.4029
RP11-1094M14.11	0.139552	7.19776	9.97803	2.16687e-23	1.31906e-22	41.1973
POLR1D	0.139356	8.7623	6.03674	1.60132e-09	4.52815e-09	9.76141
ORAI1	-0.139342	7.25022	-9.26388	2.17264e-20	1.13504e-19	34.362
XRN1	0.13919	7.27702	8.8073	1.38813e-18	6.68435e-18	30.2557
BLVRB	0.139098	7.79486	6.45713	1.09244e-10	3.34112e-10	12.3812
MIA3	0.139045	7.27735	8.85025	9.47065e-19	4.59537e-18	30.6332
PDCD6	-0.138984	7.7624	-6.67822	2.48441e-11	7.87973e-11	13.8294
LINC01420	0.138892	7.45345	7.7195	1.22448e-14	4.77215e-14	21.3023
NELFCD	0.138804	7.29755	8.86514	8.2912e-19	4.03854e-18	30.7645
PRKAR1A	0.138795	7.37111	8.07048	7.4085e-16	3.06847e-15	24.0632
CBX5	0.138732	7.39444	7.81364	5.8391e-15	2.3141e-14	22.0308
RNPS1	0.138722	7.80113	6.45038	1.14215e-10	3.48979e-10	12.3377
TPGS2	0.138674	7.29877	8.7851	1.69041e-18	8.11527e-18	30.0612
SMAD5	0.138672	7.38045	7.883	3.36488e-15	1.34702e-14	22.5732
DCK	0.138593	7.14374	11.3853	6.16674e-30	4.84245e-29	56.1344
PDGFC	0.138453	7.14117	10.9931	4.99329e-28	3.63707e-27	51.7764
TRIP12	0.138203	7.22248	9.62877	6.76957e-22	3.87523e-21	37.7917
PPIP5K2	0.138181	7.15938	10.7451	7.43999e-27	5.25025e-26	49.0984
UBE2H	0.138093	7.31755	8.24775	1.71641e-16	7.39423e-16	25.5039
VPS29	0.137976	7.83573	6.42575	1.34282e-10	4.08913e-10	12.1796
ZCCHC11	0.137963	7.43366	7.47672	7.94498e-14	2.9357e-13	19.4638
VEGFA	0.137938	7.20031	9.74889	2.1004e-22	1.23015e-21	38.9494
ODF3B	-0.137834	7.23015	-9.38861	6.73538e-21	3.61406e-20	35.5197
SDHAF3	0.137834	7.25208	9.33634	1.10235e-20	5.86037e-20	35.0327
GSTP1	0.137814	9.59994	5.74076	9.56676e-09	2.55369e-08	8.02229
USP10	0.137687	7.27495	8.90906	5.59374e-19	2.74787e-18	31.1531
RAD21	0.137607	7.504	7.2275	5.10304e-13	1.80056e-12	17.6373
PNRC2	0.137537	7.8956	5.87883	4.19974e-09	1.15211e-08	8.82274
DUSP6	0.137429	7.36907	7.23355	4.88105e-13	1.72415e-12	17.681
RARRES2	-0.137407	6.96773	-33.3488	3.85262e-237	4.0023e-235	531.994
ORMDL1	0.137379	7.35806	8.1229	4.82303e-16	2.0308e-15	24.486
CNOT7	0.137371	7.39694	7.88783	3.23746e-15	1.30011e-14	22.6112
FAM208A	0.137268	7.15935	10.651	2.0422e-26	1.42058e-25	48.0977
PPP1R10	0.137227	8.10874	5.39112	7.08424e-08	1.77793e-07	6.08013
DIS3	0.137226	7.26184	8.85586	9.00779e-19	4.37748e-18	30.6827
HSBP1L1	0.137081	7.32977	8.23577	1.89651e-16	8.13687e-16	25.4056
ANGPTL2	-0.137001	6.99857	-21.4451	7.63495e-101	2.43129e-99	218.717
SPINT2	-0.136998	8.44321	-5.91437	3.38752e-09	9.37003e-09	9.03187
BRK1	0.136978	8.20352	6.0755	1.25918e-09	3.57662e-09	9.9956
VDAC3	0.136975	7.52103	7.25525	4.16085e-13	1.47386e-12	17.8377
C11orf31	0.136953	7.89577	6.20138	5.71041e-10	1.66606e-09	10.7665
BCL10	0.136483	7.40517	7.49483	6.92457e-14	2.57065e-13	19.5989
TTC3	0.136432	7.56124	6.72543	1.79975e-11	5.75721e-11	14.1449
SIGMAR1	-0.136384	7.12309	-11.7719	7.00375e-32	5.94944e-31	60.5777
ZNF655	0.13606	7.3077	8.43893	3.42533e-17	1.52432e-16	27.0927
CCT3	0.136059	8.02506	6.01959	1.7802e-09	5.02276e-09	9.65826
CCNG1	0.136025	7.37338	7.8643	3.90565e-15	1.55759e-14	22.4265
NDUFS5	-0.135798	8.97317	-6.12444	9.2763e-10	2.65991e-09	10.2934
NSA2	-0.135771	7.92721	-6.04671	1.50553e-09	4.26298e-09	9.8215
BGN	-0.135658	7.4836	-6.14126	8.34672e-10	2.40424e-09	10.3964
HN1	-0.1355	7.53996	-6.91063	4.97518e-12	1.6455e-11	15.4041
RYBP	0.135431	7.2657	8.67705	4.37813e-18	2.05361e-17	29.122
PSMB3	-0.135424	7.91528	-6.22876	4.79861e-10	1.40847e-09	10.9362
SLMAP	0.135385	7.36286	7.88658	3.26999e-15	1.31068e-14	22.6013
CHMP1A	-0.135357	7.16237	-10.6945	1.28209e-26	8.98737e-26	48.5591
CDK13	0.135212	7.1551	10.5313	7.28477e-26	4.95849e-25	46.8375
SBNO1	0.135188	7.36404	7.7776	7.76068e-15	3.05273e-14	21.7509
CXCL14	-0.135079	11.8116	-4.79957	1.602e-06	3.61664e-06	3.07126
EPB41L4A-AS1	0.13506	7.98396	5.99909	2.01955e-09	5.67785e-09	9.53539
PPIC	0.135057	7.26366	8.92552	4.82456e-19	2.38109e-18	31.2992
AHCTF1	0.135054	7.15698	10.5506	5.93701e-26	4.04982e-25	47.0402
ATM	0.134907	7.12574	11.1814	6.17193e-29	4.68401e-28	53.8496
PARP14	0.134892	7.28932	8.07357	7.22409e-16	2.99798e-15	24.088
SEP15	0.13488	7.72161	6.53701	6.43297e-11	1.99344e-10	12.8988
KLK8	0.134797	7.13549	11.1838	6.00866e-29	4.56558e-28	53.8762
PRKX	0.134727	7.1711	10.1908	2.51154e-24	1.61416e-23	43.3308
CTNNBIP1	0.134699	7.65192	6.60006	4.2167e-11	1.32153e-10	13.3119
SF1	-0.134681	7.73633	-6.27414	3.59044e-10	1.06321e-09	11.2193
OARD1	0.134617	7.34179	8.02284	1.09184e-15	4.48994e-15	23.6812
TUBB6	-0.134583	7.42639	-7.28611	3.31299e-13	1.17946e-12	18.0614
MAP1B	-0.134532	7.08877	-11.5557	8.72597e-31	7.10752e-30	58.0745
LEPROT	0.134499	7.4949	7.14861	9.07875e-13	3.1559e-12	17.072
ACTR10	0.134284	7.41375	7.67134	1.78259e-14	6.86286e-14	20.9329
PPP2R2A	0.134128	7.53526	6.89893	5.40151e-12	1.78185e-11	15.3236
CACNB4	-0.134126	7.2099	-9.39163	6.54601e-21	3.52189e-20	35.5479
SH3GLB1	0.133993	7.58012	6.75178	1.50187e-11	4.8287e-11	14.322
MRPL54	-0.133839	7.47427	-7.3026	2.93224e-13	1.04744e-12	18.1812
RANBP1	0.133733	7.92422	5.85337	4.89492e-09	1.3353e-08	8.67373
GNL3	0.13359	7.76045	6.15836	7.49547e-10	2.16593e-09	10.5013
RAB38	0.133549	7.4607	7.25602	4.13733e-13	1.46634e-12	17.8433
BLCAP	0.133446	7.68462	6.38985	1.69845e-10	5.13997e-10	11.9501
WDR1	-0.133345	7.32124	-8.23984	1.83335e-16	7.87124e-16	25.439
ANXA7	0.133263	7.68567	6.50062	8.19469e-11	2.52577e-10	12.6622
ACADM	0.133212	7.32754	8.07777	6.98057e-16	2.89881e-15	24.1218
SEC62	-0.13302	7.8666	-6.00285	1.97342e-09	5.5531e-09	9.55789
EHMT1	0.132921	7.20109	9.65354	5.32425e-22	3.06168e-21	38.0292
DSC2	0.132836	7.46317	6.97427	3.17389e-12	1.06249e-11	15.8447
SOS1	0.13282	7.11299	11.5486	9.46732e-31	7.70146e-30	57.9936
EEF1B2	-0.132673	10.5148	-7.31551	2.66432e-13	9.54967e-13	18.2753
SPRED1	0.132595	7.10769	11.6299	3.69043e-31	3.04113e-30	58.9284
PPP3CA	-0.132592	7.41862	-7.10847	1.21423e-12	4.17503e-12	16.7868
BIRC6	0.132585	7.2276	9.12065	8.18181e-20	4.1813e-19	33.0518
PLIN2	0.132553	8.00216	4.74122	2.1395e-06	4.76891e-06	2.79338
PGRMC2	0.132471	7.42062	7.46425	8.73234e-14	3.21726e-13	19.371
KPNA4	0.132434	7.27136	8.53562	1.4957e-17	6.82378e-17	27.9099
ORC4	0.132334	7.18548	9.88083	5.71491e-23	3.41011e-22	40.2374
TRIM56	0.132271	7.22737	8.78187	1.73951e-18	8.33834e-18	30.033
KPNA2	0.132255	7.56997	5.97332	2.3654e-09	6.60623e-09	9.38147
ARHGEF28	0.132087	7.18968	9.57943	1.0903e-21	6.14702e-21	37.3203
AP2S1	0.132047	7.97844	5.96833	2.43883e-09	6.80532e-09	9.3517
CCDC109B	0.132022	7.21045	9.4858	2.67627e-21	1.46963e-20	36.4322
ZNF644	0.131946	7.36724	7.65341	2.04888e-14	7.8594e-14	20.796
RBBP7	0.131888	7.439	7.33149	2.36587e-13	8.50882e-13	18.392
PRELID1	-0.131781	7.87731	-6.03049	1.66431e-09	4.70206e-09	9.72383
ATL2	0.131672	7.16804	10.1313	4.60893e-24	2.92653e-23	42.7296
PPP1R16A	-0.131599	7.50213	-6.76993	1.32544e-11	4.28318e-11	14.4444
PRIM1	0.131577	7.13857	10.766	5.94046e-27	4.20611e-26	49.3215
ST3GAL5	0.13154	7.03791	14.8955	6.68168e-50	9.20474e-49	101.824
CERS3	0.131485	7.17529	10.0239	1.36678e-23	8.43358e-23	41.6534
ZNF704	0.131439	7.1156	11.2052	4.72492e-29	3.6118e-28	54.1145
FBXO17	0.131345	7.15031	10.4627	1.49976e-25	1.0143e-24	46.1221
SNRPD2	-0.131331	8.83893	-5.94816	2.7584e-09	7.67001e-09	9.23183
RNF138	0.13133	7.21298	9.0939	1.04585e-19	5.31054e-19	32.8092
ORAI3	0.131315	7.15703	10.248	1.39608e-24	9.08313e-24	43.9123
CPNE3	0.131304	7.73375	6.18156	6.47422e-10	1.88198e-09	10.6441
NDUFB5	0.131292	7.80945	6.11749	9.6886e-10	2.77311e-09	10.251
REV3L	0.131169	7.23502	8.73939	2.53182e-18	1.20091e-17	29.6625
SDE2	0.131095	7.13806	10.6152	2.99134e-26	2.06719e-25	47.7194
DDX6	0.131078	7.3727	7.51689	5.85408e-14	2.18219e-13	19.7639
MRPL4	-0.131027	7.42467	-7.34553	2.1309e-13	7.66808e-13	18.4947
RPS6KA5	0.130995	7.21507	8.9356	4.40588e-19	2.17955e-18	31.3888
RHOT1	0.130911	7.16117	10.2023	2.23236e-24	1.43911e-23	43.4474
TOM1L1	0.13088	7.13433	11.0239	3.55582e-28	2.59899e-27	52.113
MLLT10	0.130845	7.30299	8.10304	5.67624e-16	2.37428e-15	24.3255
RBBP4	0.130835	7.36472	7.69127	1.52643e-14	5.91984e-14	21.0855
UQCRB	0.130811	9.24634	6.33664	2.40023e-10	7.18691e-10	11.6124
HBS1L	0.13081	7.2232	9.05876	1.44216e-19	7.28205e-19	32.4918
FAM13B	0.130798	7.16127	10.0572	9.76897e-24	6.09911e-23	41.9859
SERINC1	0.130786	7.26372	8.59436	9.00065e-18	4.16026e-17	28.4109
GRB2	0.130731	7.36444	7.7051	1.37037e-14	5.31785e-14	21.1915
EXOSC8	0.130669	7.32438	8.02688	1.05661e-15	4.34787e-15	23.7135
REST	0.130645	7.6761	6.15601	7.60707e-10	2.19617e-09	10.4869
C1orf21	0.130521	8.10388	5.75528	8.7808e-09	2.35281e-08	8.10559
QARS	0.130446	7.58198	6.66574	2.70441e-11	8.5433e-11	13.7464
ZMYM5	0.130327	7.27736	8.10885	5.41249e-16	2.26995e-15	24.3724
SKIV2L2	0.130251	7.15515	10.3263	6.2194e-25	4.10118e-24	44.7131
SDHA	-0.130217	7.31972	-8.09257	6.18495e-16	2.58365e-15	24.241
BAG5	0.130175	7.37051	7.56137	4.16661e-14	1.56699e-13	20.0981
RPL18	0.130163	11.8091	12.3835	4.35916e-35	4.11071e-34	67.907
ZNF518A	0.130127	7.13722	10.4472	1.7646e-25	1.19087e-24	45.961
ZNF451	0.130055	7.24079	8.68773	3.98734e-18	1.87446e-17	29.2143
UBE2E2	-0.130021	7.05432	-14.4147	7.32227e-47	9.39296e-46	94.8594
HTRA1	-0.130017	7.11631	-11.3451	9.73944e-30	7.62903e-29	55.681
ABLIM1	0.129965	7.30664	8.08234	6.72439e-16	2.79609e-15	24.1586
LSM4	0.129848	7.53773	6.68739	2.33404e-11	7.41765e-11	13.8905
CDC73	0.129708	7.25876	8.52394	1.65392e-17	7.52939e-17	27.8107
RUNX1	-0.129602	7.08975	-11.8354	3.31016e-32	2.8462e-31	61.3216
ATG5	0.129508	7.23498	8.9258	4.81209e-19	2.37679e-18	31.3017
CUTA	0.129444	8.15533	5.64206	1.70383e-08	4.45428e-08	7.46173
WDR26	0.129383	7.20993	8.94036	4.221e-19	2.08972e-18	31.4311
HOXC10	0.12938	7.14462	10.2725	1.08464e-24	7.08597e-24	44.1623
GRN	-0.129247	7.88252	-5.81094	6.3101e-09	1.70812e-08	8.42677
FAM3C	0.1292	7.24793	8.75551	2.19617e-18	1.0464e-17	29.8029
UBXN6	-0.129188	7.25583	-8.59588	8.88239e-18	4.1146e-17	28.424
SSX2IP	0.129135	7.15618	10.0702	8.56467e-24	5.36307e-23	42.1161
BTG3	0.128897	7.91957	5.35261	8.76809e-08	2.18495e-07	5.8737
ZFAND2A	-0.128845	7.52207	-5.2094	1.91396e-07	4.66456e-07	5.11879
KIF20B	0.128655	7.14924	10.0249	1.35364e-23	8.36065e-23	41.663
H1F0	0.128594	7.44045	6.39531	1.63888e-10	4.96444e-10	11.985
SRSF9	0.128553	7.65096	6.38594	1.74225e-10	5.26747e-10	11.9252
KRIT1	0.128262	7.27992	8.15564	3.68382e-16	1.56254e-15	24.7514
NOP16	-0.128134	7.42773	-7.09839	1.30592e-12	4.47332e-12	16.7154
BZW2	0.128068	7.53393	6.70357	2.09e-11	6.65878e-11	13.9986
PPP1R15B	0.128048	7.21271	8.84663	9.781e-19	4.7387e-18	30.6013
CLCN3	0.128035	7.13888	10.5136	8.78177e-26	5.96464e-25	46.6523
IMMT	0.128021	7.35724	7.64121	2.25207e-14	8.60758e-14	20.703
USP1	0.128018	7.6233	6.18028	6.52694e-10	1.89556e-09	10.6362
MEGF9	0.127999	7.13859	10.4167	2.42772e-25	1.62798e-24	45.6449
TMEM263	0.127942	7.14493	10.2413	1.49562e-24	9.7108e-24	43.8441
WWP1	0.127857	7.19398	9.28072	1.85646e-20	9.73871e-20	34.5175
CSNK1A1	0.127821	8.42575	5.39359	6.98764e-08	1.75508e-07	6.09343
NR4A1	-0.127792	8.12843	-4.5825	4.62318e-06	1.0007e-05	2.0546
ZFP36L2	-0.127641	8.95486	-4.81831	1.45875e-06	3.30619e-06	3.16129
HELLS	0.127633	7.16718	9.41587	5.2041e-21	2.80906e-20	35.7747
ATXN1	0.127562	7.21023	8.9971	2.52717e-19	1.26498e-18	31.9377
CD3EAP	0.127535	7.27074	8.08245	6.71836e-16	2.79542e-15	24.1595
KLF11	0.127518	7.21811	8.59508	8.94449e-18	4.14034e-17	28.4171
SLAIN2	0.127473	7.43516	7.0145	2.38404e-12	8.03598e-12	16.1252
ZNF146	0.127471	7.1826	9.56407	1.26407e-21	7.08261e-21	37.174
GLTP	0.127412	7.44499	6.98886	2.8615e-12	9.59943e-12	15.9462
ZZZ3	0.127392	7.16002	9.95933	2.61318e-23	1.58618e-22	41.0119
ARIH1	0.127378	7.33305	7.3249	2.48479e-13	8.92638e-13	18.3438
QTRT1	0.127362	7.2931	8.08679	6.48445e-16	2.7052e-15	24.1944
HSDL2	0.127353	7.19216	9.27237	2.00696e-20	1.05108e-19	34.4404
NUMA1	0.127344	7.26681	8.22818	2.02011e-16	8.64964e-16	25.3434
UBXN7	0.127213	7.16999	9.62197	7.23014e-22	4.12398e-21	37.7266
DDX18	-0.127176	7.59213	-6.3479	2.23132e-10	6.69502e-10	11.6836
MRPL50	0.127158	7.47493	6.83943	8.18872e-12	2.67346e-11	14.916
ATP5D	0.127055	8.67555	5.64579	1.66737e-08	4.36617e-08	7.48272
CNIH4	-0.12701	7.44663	-7.06147	1.70349e-12	5.79753e-12	16.4548
ZBED1	0.126932	7.1564	9.993	1.86466e-23	1.14278e-22	41.3459
ATF1	0.126914	7.28777	8.06317	7.86371e-16	3.25064e-15	24.0044
PPIA	-0.12687	10.2063	-7.2596	4.02968e-13	1.42899e-12	17.8691
TOX4	0.126785	7.49496	6.68462	2.37839e-11	7.55483e-11	13.8721
N4BP2	0.126781	7.14631	9.91202	4.19048e-23	2.51707e-22	40.5445
RPSA	0.126756	11.0878	6.86328	6.9339e-12	2.27551e-11	15.0789
CYP3A5	0.126736	7.14245	10.0632	9.19403e-24	5.74582e-23	42.0459
PSAP	-0.126635	7.80777	-5.86449	4.57865e-09	1.25118e-08	8.73871
RRAGA	0.126621	7.51254	6.71082	1.98902e-11	6.34665e-11	14.047
MTX2	0.126516	7.27566	8.30182	1.09205e-16	4.74319e-16	25.9496
HMGCR	0.126179	7.10743	11.1503	8.73233e-29	6.57988e-28	53.5054
METAP1	0.126057	7.18314	9.47689	2.91355e-21	1.59854e-20	36.3482
TMEM106B	0.125899	7.19803	9.29081	1.68938e-20	8.89168e-20	34.6107
LRIG3	0.125846	7.12144	10.6454	2.16811e-26	1.5065e-25	48.0384
PPAT	0.125828	7.14673	10.0267	1.32836e-23	8.21249e-23	41.6817
PBRM1	0.125747	7.2949	7.94978	1.97045e-15	7.97876e-15	23.0999
CDKN2D	0.125711	7.2332	8.35966	6.71086e-17	2.95119e-16	26.4296
YES1	0.125687	7.29208	7.94432	2.05884e-15	8.33132e-15	23.0567
FHL2	-0.125651	7.51307	-6.4246	1.35303e-10	4.11824e-10	12.1722
BLOC1S2	-0.125556	7.48499	-6.74838	1.53746e-11	4.9406e-11	14.2991
TBC1D15	0.125511	7.24203	8.49572	2.10767e-17	9.5607e-17	27.5716
NASP	0.125416	7.95794	5.37887	7.5825e-08	1.89922e-07	6.01432
VCL	0.125414	7.27155	8.01817	1.13403e-15	4.6574e-15	23.6439
AKR1A1	0.125274	7.59352	6.32929	2.5171e-10	7.52754e-10	11.5659
TRIM38	0.125229	7.23041	8.33946	7.95804e-17	3.48034e-16	26.2615
KDM1A	0.125067	7.13812	10.2867	9.3693e-25	6.1336e-24	44.3073
ROCK1	0.125054	7.34914	7.37923	1.65647e-13	6.00519e-13	18.742
NFKB2	-0.125018	7.09328	-11.4478	3.01798e-30	2.40263e-29	56.8433
C6orf48	-0.125017	8.17234	-5.19118	2.11083e-07	5.12308e-07	5.02419
SARAF	-0.12494	7.9516	-5.67433	1.4123e-08	3.7275e-08	7.64393
C1QBP	0.124863	8.22054	5.34712	9.03812e-08	2.24959e-07	5.84434
SNRNP48	0.12473	7.14391	9.95968	2.60387e-23	1.58205e-22	41.0154
LTN1	0.124682	7.25856	8.1434	4.07454e-16	1.72136e-15	24.6521
NT5C3A	0.124548	7.39282	6.94469	3.91352e-12	1.30252e-11	15.6393
CHD7	-0.124433	7.0582	-13.0668	7.45248e-39	7.72935e-38	76.5249
PRDM2	0.124405	7.41476	6.82504	9.05064e-12	2.94274e-11	14.818
ITSN2	-0.124363	7.19834	-8.92106	5.02207e-19	2.47279e-18	31.2595
MKRN1	0.124334	7.42749	6.99126	2.81313e-12	9.44217e-12	15.9629
PER3	0.124308	7.18603	8.87638	7.49841e-19	3.66082e-18	30.8637
TNFAIP2	-0.12418	7.04414	-12.367	5.34975e-35	5.01499e-34	67.7037
ORMDL2	-0.124088	7.21264	-8.78658	1.66833e-18	8.0214e-18	30.0742
CREBRF	0.124009	7.27035	7.71857	1.23344e-14	4.80414e-14	21.2951
ID4	0.123926	7.19557	8.18321	2.93353e-16	1.24763e-15	24.9758
PIGP	0.123918	7.21292	8.71992	3.00552e-18	1.4207e-17	29.4932
SFPQ	0.123856	8.12696	5.17866	2.25727e-07	5.46593e-07	4.9594
KLF10	-0.123757	8.01671	-5.06717	4.07489e-07	9.67138e-07	4.38928
UCHL3	-0.123715	7.32401	-7.61623	2.73187e-14	1.03726e-13	20.5131
CKAP2	0.123593	7.26454	7.95744	1.85269e-15	7.50671e-15	23.1606
IER3	0.123532	9.45584	4.02342	5.75778e-05	0.000111072	-0.347817
IRF2	0.123411	7.2302	8.43534	3.53166e-17	1.57054e-16	27.0625
FBXL3	0.123382	7.23431	8.3535	7.06955e-17	3.10462e-16	26.3782
C16orf72	0.123361	7.30815	7.39493	1.47252e-13	5.35055e-13	18.8577
CUX1	0.123279	7.17615	9.25163	2.43536e-20	1.27019e-19	34.2492
FUNDC1	0.123256	7.23359	8.44368	3.28945e-17	1.46797e-16	27.1326
LINC01315	-0.123181	7.29715	-7.5395	4.92585e-14	1.84595e-13	19.9336
PDIA4	0.123093	7.26567	8.11623	5.09463e-16	2.14089e-15	24.432
PLAU	-0.122992	7.23311	-7.44265	1.02815e-13	3.77267e-13	19.2105
TRAM1	0.122973	7.30043	7.77957	7.64135e-15	3.00952e-14	21.7661
LGALS7	0.1229	7.72922	4.7471	2.07833e-06	4.64236e-06	2.82123
MAPK13	0.122892	7.44599	6.77063	1.31901e-11	4.26456e-11	14.4491
APIP	0.12285	7.14144	9.98106	2.10191e-23	1.28198e-22	41.2274
CDC5L	0.122755	7.43241	6.75755	1.44343e-11	4.64552e-11	14.3609
COPS8	0.122695	7.3504	7.40571	1.3581e-13	4.94331e-13	18.9371
LIN7C	0.122652	7.10539	10.9862	5.38958e-28	3.91671e-27	51.7006
FRMD4B	0.122489	7.51991	6.11014	1.0145e-09	2.89852e-09	10.2062
CEP350	0.122439	7.31712	7.44399	1.0178e-13	3.73686e-13	19.2205
JARID2	0.122418	7.20525	8.5585	1.22773e-17	5.63369e-17	28.1046
DNAJC2	-0.122364	7.27904	-7.82394	5.38157e-15	2.13411e-14	22.1111
HUWE1	0.122339	7.19536	8.97986	2.95449e-19	1.47422e-18	31.7834
SNHG12	-0.122323	7.23682	-7.86413	3.91091e-15	1.55871e-14	22.4252
NPPC	0.122251	7.04537	11.7274	1.18223e-31	9.88359e-31	60.0581
NR1D1	0.122205	7.26266	7.7796	7.63965e-15	3.00952e-14	21.7663
SRA1	-0.12216	7.19668	-8.9544	3.71893e-19	1.84549e-18	31.5562
PAMR1	-0.12209	7.00553	-17.7582	5.37789e-70	1.11372e-68	147.901
MYL9	-0.122036	7.02631	-14.9622	2.48573e-50	3.462e-49	102.808
SUPT16H	0.121857	7.54383	6.22212	5.00568e-10	1.46653e-09	10.895
PSMF1	-0.121855	7.31827	-7.6525	2.06336e-14	7.9054e-14	20.7891
MED13	0.12185	7.17683	9.05006	1.5613e-19	7.85856e-19	32.4134
RPL23	-0.121791	11.1891	-9.10325	9.59947e-20	4.89002e-19	32.8939
VPS35	0.121689	7.55831	6.23804	4.52278e-10	1.33059e-09	10.994
MTCH1	0.12151	7.51397	6.45016	1.14377e-10	3.49306e-10	12.3364
TPI1	-0.121492	8.85405	-5.15016	2.62821e-07	6.33028e-07	4.81248
KDM5B	0.121486	7.2931	7.3485	2.08414e-13	7.50834e-13	18.5165
CTNND1	0.121484	7.33061	7.36985	1.77694e-13	6.43456e-13	18.6731
C19orf48	0.121472	7.56146	6.04234	1.54676e-09	4.37581e-09	9.79518
TMEM41B	0.121417	7.27481	7.68288	1.62953e-14	6.3081e-14	21.0212
KCTD20	0.121369	7.12323	10.3866	3.32306e-25	2.21666e-24	45.3339
IPMK	0.121154	7.15047	9.43508	4.33722e-21	2.35316e-20	35.9549
ZNF281	0.121097	7.19934	8.55493	1.2662e-17	5.79764e-17	28.0742
RPL34	-0.12097	12.4868	-9.93801	3.23395e-23	1.95736e-22	40.8009
ARF3	-0.120855	7.23222	-8.41576	4.17199e-17	1.8514e-16	26.8982
SLC27A3	0.120743	7.13353	10.0078	1.60782e-23	9.89202e-23	41.4926
TRAPPC1	-0.120655	7.5837	-6.14139	8.3398e-10	2.40334e-09	10.3972
TUG1	0.120609	7.21588	8.41748	4.11143e-17	1.8258e-16	26.9126
EIF5B	-0.120536	7.85967	-5.35475	8.66517e-08	2.16016e-07	5.88513
UBTF	0.120535	7.33729	7.17769	7.34687e-13	2.56654e-12	17.2797
PAXBP1	0.120514	7.1824	8.838	1.05636e-18	5.11003e-18	30.5254
NUP50	0.120411	7.18286	8.91974	5.08182e-19	2.50027e-18	31.2479
RPL19	-0.120378	12.3663	-13.4523	4.56652e-41	5.05909e-40	81.5893
PLAC9	0.120231	7.06917	12.0742	1.90774e-33	1.70753e-32	64.1546
ATG12	0.120135	7.41714	6.6326	3.38559e-11	1.0658e-10	13.5266
COX11	0.120058	7.2851	7.72659	1.15839e-14	4.52293e-14	21.3568
TAOK1	0.120019	7.20138	8.56059	1.20578e-17	5.54504e-17	28.1224
RABGAP1	0.119856	7.15643	9.30376	1.49646e-20	7.91577e-20	34.7306
YTHDC1	0.119847	7.62574	5.73309	1.00086e-08	2.66714e-08	7.97842
GLO1	0.119778	7.41834	6.75882	1.43086e-11	4.6074e-11	14.3695
ETV5	0.119744	7.19492	8.51592	1.77198e-17	8.05528e-17	27.7427
CHMP3	-0.119742	7.65852	-5.83174	5.57279e-09	1.51241e-08	8.5476
FHL1	-0.119739	7.06014	-12.471	1.474e-35	1.41099e-34	68.984
FLRT3	0.119524	7.05746	11.8823	1.89943e-32	1.64661e-31	61.873
EXOC6B	0.1195	7.12647	10.0788	7.84998e-24	4.92528e-23	42.2024
TMEM91	-0.119489	7.08711	-11.2878	1.86357e-29	1.44547e-28	55.0373
TCEAL1	0.11937	7.26746	7.61663	2.72346e-14	1.03469e-13	20.5161
HSPA6	-0.119362	7.47855	-3.64364	0.000269519	0.000485763	-1.80202
FUS	-0.119343	8.71519	-4.81924	1.452e-06	3.29325e-06	3.16574
GOLIM4	0.119303	7.19586	8.60405	8.27457e-18	3.83584e-17	28.4939
HLTF	0.119259	7.09119	11.059	2.41126e-28	1.7747e-27	52.4982
SPRTN	0.119231	7.21146	8.36422	6.45732e-17	2.84365e-16	26.4675
GNG12	0.119157	7.64073	5.75976	8.55141e-09	2.29328e-08	8.13132
SLC1A5	0.119132	7.355	6.90358	5.22805e-12	1.72553e-11	15.3556
RAB5C	-0.119068	7.41325	-6.83033	8.72384e-12	2.84377e-11	14.854
WHSC1L1	0.119067	7.57927	5.99724	2.04268e-09	5.7327e-09	9.5243
API5	0.118971	7.16879	9.2832	1.81402e-20	9.52395e-20	34.5403
ZC3H14	0.118941	7.23173	8.15068	3.83751e-16	1.62338e-15	24.7111
MAP3K13	0.118938	7.59494	5.83399	5.49826e-09	1.49346e-08	8.56069
ATP10D	0.118924	7.14189	9.66533	4.74802e-22	2.73529e-21	38.1425
IFT22	0.118572	7.21028	8.47073	2.61086e-17	1.17675e-16	27.3604
HRH2	-0.118534	7.06124	-12.3724	5.0053e-35	4.69905e-34	67.7698
ICE2	0.118516	7.15703	9.20787	3.65769e-20	1.89215e-19	33.8473
EP300	0.118444	7.16678	8.98654	2.78107e-19	1.38878e-18	31.8432
SAMD8	0.118242	7.15176	9.24313	2.63592e-20	1.37254e-19	34.171
ZNF428	0.118161	7.34398	7.069	1.61372e-12	5.50088e-12	16.5078
TNPO1	0.118086	7.23191	8.10786	5.45653e-16	2.28691e-15	24.3644
ARFGEF1	0.118041	7.17954	8.78547	1.68486e-18	8.09473e-18	30.0645
CCNB1IP1	0.117987	7.4821	6.31496	2.76128e-10	8.24221e-10	11.4756
EXPH5	0.117938	7.63242	5.49036	4.06153e-08	1.03532e-07	6.61907
NECAP2	-0.117882	7.3202	-7.13515	1.00102e-12	3.46447e-12	16.9762
USP34	0.117805	7.3345	7.04906	1.86199e-12	6.30984e-12	16.3675
TTC19	0.117741	7.32596	7.09416	1.34643e-12	4.60959e-12	16.6854
CRBN	0.117675	7.37355	6.8114	9.94931e-12	3.22996e-11	14.7252
NUDT21	0.1176	7.2789	7.65251	2.06327e-14	7.9054e-14	20.7891
HDAC1	0.117565	7.3437	7.14789	9.12601e-13	3.17059e-12	17.0669
KANK1	0.11755	7.1071	10.2931	8.77605e-25	5.75117e-24	44.372
FNDC3A	0.117481	7.13927	9.57063	1.18671e-21	6.66681e-21	37.2365
BUB3	0.117461	7.48818	6.30998	2.85128e-10	8.49088e-10	11.4442
EIF3F	0.117425	8.64129	5.14671	2.6769e-07	6.43777e-07	4.79475
EFNB2	0.117375	7.07202	11.4241	3.96203e-30	3.13451e-29	56.5733
DLG1	0.117325	7.1734	8.78476	1.69545e-18	8.1333e-18	30.0583
SDCBP2	-0.11732	7.01482	-15.9813	4.01491e-57	6.54048e-56	118.375
LYRM5	0.117297	7.2643	7.7067	1.3533e-14	5.25483e-14	21.2039
ZNF57	0.117171	7.20071	8.25249	1.64984e-16	7.12681e-16	25.5429
CORO1C	0.117134	7.25762	7.62601	2.5332e-14	9.62982e-14	20.5873
MPHOSPH6	-0.117111	7.35514	-6.89103	5.7094e-12	1.88244e-11	15.2693
TMED2	0.117099	7.88295	5.46592	4.66219e-08	1.18319e-07	6.4854
CALM2	0.11708	9.21608	4.94841	7.54495e-07	1.74753e-06	3.79557
HSF2	0.117072	7.16061	9.04991	1.5634e-19	7.86293e-19	32.4121
PDLIM4	0.117023	7.38831	6.58493	4.66814e-11	1.46012e-10	13.2124
FBXO21	0.116997	7.27672	7.59605	3.1918e-14	1.20683e-13	20.3601
MAPK14	0.116968	7.16769	8.97764	3.01432e-19	1.50289e-18	31.7636
SCP2	0.116834	7.89909	5.37409	7.7861e-08	1.94868e-07	5.98867
ASAH1	0.116741	7.2957	7.41718	1.24583e-13	4.54248e-13	19.0219
EIF1AX	-0.116698	8.42315	-4.94359	7.73378e-07	1.79061e-06	3.77177
COQ10B	0.116654	7.30706	7.04213	1.95683e-12	6.62417e-12	16.3188
LYST	0.116581	7.21109	8.09188	6.21989e-16	2.59654e-15	24.2354
CACYBP	0.116518	7.93716	4.72336	2.33608e-06	5.18883e-06	2.70901
GCLC	0.116428	7.17079	8.75292	2.24705e-18	1.06823e-17	29.7803
ST5	-0.116403	7.19454	-8.26957	1.43055e-16	6.2007e-16	25.6835
MCC	0.116384	7.1351	9.5661	1.23968e-21	6.95822e-21	37.1933
PPP4R3A	0.116381	7.24519	7.7098	1.32095e-14	5.13236e-14	21.2277
CREG1	0.116368	7.28181	7.49421	6.95707e-14	2.5812e-13	19.5943
MAP4K5	0.116298	7.24102	7.8743	3.60657e-15	1.44103e-14	22.5049
ZCRB1	-0.116265	7.50201	-6.11925	9.58253e-10	2.74399e-09	10.2618
POLK	0.116231	7.1399	9.31825	1.30638e-20	6.92765e-20	34.8648
CROT	0.116187	7.41392	6.43653	1.25108e-10	3.81527e-10	12.2487
TMEM261	0.116166	7.45723	6.40485	1.53988e-10	4.66677e-10	12.0458
DIDO1	0.116115	7.16658	8.90704	5.69632e-19	2.79393e-18	31.1351
ATP6V1G1	0.116008	8.61888	5.22668	1.74377e-07	4.25829e-07	5.20878
MGME1	0.115826	7.4623	6.18738	6.2401e-10	1.81476e-09	10.68
SPG20	0.115649	7.22581	8.03688	9.74137e-16	4.01372e-15	23.7936
IBTK	0.115568	7.15364	9.17239	5.07982e-20	2.60866e-19	33.5227
AFF4	0.115526	7.44635	6.197	5.8714e-10	1.71067e-09	10.7394
BMP7	0.115476	7.16006	9.01117	2.22439e-19	1.11607e-18	32.0638
YAP1	0.115447	7.22007	8.00248	1.28773e-15	5.27155e-15	23.5187
HTATSF1	0.115423	7.33352	7.00962	2.46846e-12	8.31613e-12	16.0911
TARS	0.115336	7.26617	7.56229	4.13709e-14	1.55774e-13	20.1051
RPL24	-0.115313	11.0237	-8.69973	3.5887e-18	1.69083e-17	29.3182
PDE4C	0.115227	7.04621	12.2802	1.55685e-34	1.43607e-33	66.6428
PPM1A	0.115219	7.22286	8.03322	1.00356e-15	4.13228e-15	23.7643
SCFD1	0.115185	7.29366	7.30245	2.93545e-13	1.048e-12	18.1802
PSMA1	0.11518	7.91003	5.29797	1.18379e-07	2.92692e-07	5.58326
PCYOX1	0.115077	7.30037	7.18251	7.09284e-13	2.48191e-12	17.3142
SPTBN1	0.114931	7.3207	6.95397	3.66497e-12	1.2243e-11	15.7037
PIK3C2A	0.114777	7.17758	8.54104	1.42741e-17	6.52163e-17	27.956
MORC4	0.114758	7.18072	8.4734	2.5519e-17	1.15181e-16	27.383
FAM118A	0.114733	7.34777	6.6669	2.68327e-11	8.48075e-11	13.7541
ZNF33A	0.114331	7.22433	7.82914	5.1642e-15	2.05176e-14	22.1516
ZNF22	0.114297	7.24777	7.49207	7.07135e-14	2.62207e-13	19.5783
CCP110	0.114268	7.11739	9.81494	1.09706e-22	6.4912e-22	39.5921
HIPK3	0.114181	7.19233	8.36687	6.31446e-17	2.7846e-16	26.4896
ZBTB21	0.114154	7.15242	8.908	5.64708e-19	2.77192e-18	31.1437
DSTN	0.113971	9.36619	5.13007	2.92431e-07	7.00884e-07	4.70941
PPP1CA	-0.113907	7.69467	-5.60573	2.10216e-08	5.45288e-08	7.25782
TXN	0.113897	9.544	5.07864	3.83675e-07	9.13011e-07	4.44736
UBE2V2	0.113861	7.46562	6.23321	4.66425e-10	1.37144e-09	10.9639
UAP1	0.113839	7.30589	6.48969	8.80997e-11	2.70619e-10	12.5914
AHR	0.113578	7.23805	7.50471	6.42304e-14	2.39147e-13	19.6728
TCF25	-0.113527	7.63301	-5.56268	2.69178e-08	6.93124e-08	7.01795
PPP1R11	-0.113513	7.22069	-8.07204	7.3151e-16	3.03177e-15	24.0757
PPIL4	0.113491	7.37698	6.54538	6.0835e-11	1.88976e-10	12.9534
PURB	0.113348	7.26444	7.36513	1.84081e-13	6.65062e-13	18.6384
PTGR1	0.113328	7.37921	6.61212	3.88755e-11	1.22078e-10	13.3914
NUCKS1	-0.113316	8.50801	-4.571	4.88418e-06	1.05455e-05	2.00202
CAPRIN1	0.113247	7.33469	6.90737	5.0906e-12	1.68191e-11	15.3817
PPP1R14C	-0.113138	7.31993	-6.91471	4.83451e-12	1.59981e-11	15.4322
FARP1	0.112918	7.02703	14.0604	1.10498e-44	1.34659e-43	89.8692
PEG10	0.112901	7.00806	14.6838	1.4986e-48	1.9826e-47	98.7287
CREBBP	0.112896	7.20631	8.01696	1.14521e-15	4.70027e-15	23.6342
CRYZ	0.112823	7.11175	9.99065	1.90924e-23	1.16784e-22	41.3226
RPL12	0.112688	12.3261	9.70417	3.25269e-22	1.88757e-21	38.5167
FZD6	0.112684	7.16429	8.76097	2.09265e-18	9.97827e-18	29.8505
PPHLN1	0.112667	7.59175	5.65637	1.56795e-08	4.11432e-08	7.54241
HECTD1	0.112599	7.31967	6.90636	5.1271e-12	1.69309e-11	15.3747
PDZD8	0.112527	7.12098	9.63583	6.32184e-22	3.62547e-21	37.8594
HILPDA	-0.112488	7.17512	-8.15517	3.69788e-16	1.56746e-15	24.7477
CES2	-0.112474	7.15467	-8.89227	6.50324e-19	3.18232e-18	31.0043
BICD2	0.112468	7.24329	7.5647	4.0614e-14	1.53015e-13	20.1233
YIPF4	0.112345	7.24954	7.51718	5.84099e-14	2.1786e-13	19.7661
TRMT112	0.112276	8.51267	4.86506	1.1532e-06	2.63441e-06	3.38728
RANBP2	0.112246	7.21741	7.86073	4.01824e-15	1.59947e-14	22.3985
PLEKHF2	0.112194	7.24207	7.54912	4.57655e-14	1.71912e-13	20.0059
SRSF7	-0.112039	8.37536	-4.41643	1.0089e-05	2.10656e-05	1.30844
MBTPS1	0.111969	7.12999	9.36231	8.63332e-21	4.60904e-20	35.2743
NSL1	0.111943	7.22939	7.74052	1.0387e-14	4.06309e-14	21.4641
STK38L	0.111937	7.12861	9.29638	1.60351e-20	8.46786e-20	34.6623
PITPNB	0.111883	7.44355	6.10198	1.06758e-09	3.04468e-09	10.1565
IFI16	0.111854	8.41622	4.54736	5.46537e-06	1.17324e-05	1.8944
OSTM1	0.111849	7.0985	10.0461	1.09231e-23	6.78622e-23	41.8753
WBP2	-0.111812	7.17978	-8.37606	5.84202e-17	2.57806e-16	26.5663
WBP11	0.111736	7.45104	6.17004	6.9629e-10	2.01571e-09	10.5731
UTP11L	0.111601	7.44712	6.12281	9.3713e-10	2.68593e-09	10.2835
PRC1	0.111584	7.11503	9.54501	1.51816e-21	8.42434e-21	36.9929
ATP2C1	0.111541	7.12359	9.49642	2.41811e-21	1.33017e-20	36.5326
ATAD2	0.111539	7.11152	9.73186	2.48165e-22	1.44942e-21	38.7844
ABHD17B	0.111534	7.10477	9.95186	2.81597e-23	1.706e-22	40.9379
PRPF38A	0.111518	7.32181	6.76723	1.35031e-11	4.35687e-11	14.4262
TPM2	0.111406	7.07936	10.423	2.27454e-25	1.5285e-24	45.7095
GSDMC	0.111292	7.23962	7.42319	1.19072e-13	4.35156e-13	19.0663
KIF13A	0.111212	7.15846	8.63217	6.47934e-18	3.01687e-17	28.7352
B3GNT5	0.111185	7.22543	7.49996	6.65924e-14	2.4765e-13	19.6373
ATP6V1F	0.111164	7.9839	4.9749	6.58419e-07	1.53341e-06	3.92676
SPAG16	0.111131	7.25365	7.41842	1.23429e-13	4.503e-13	19.031
CPSF6	0.111073	7.23255	7.73667	1.07049e-14	4.1849e-14	21.4344
BROX	0.111041	7.28915	6.98394	2.96334e-12	9.93055e-12	15.9119
CCNL1	0.110983	8.69261	4.10833	4.00173e-05	7.85836e-05	-0.00301455
MLF2	-0.110856	7.615	-5.49329	3.99493e-08	1.01875e-07	6.6351
EXOC5	0.110852	7.17595	8.46797	2.67316e-17	1.20397e-16	27.3372
MGST2	0.110841	7.686	5.32885	9.99425e-08	2.48075e-07	5.74704
FAM83A	0.110834	7.03146	13.5809	8.09502e-42	9.09541e-41	83.3094
AES	0.110832	7.63068	5.40964	6.39032e-08	1.60824e-07	6.17996
NAP1L1	0.110758	9.18039	4.717	2.41019e-06	5.3497e-06	2.67903
SH3GL1	-0.110706	7.10979	-9.98346	2.05204e-23	1.25277e-22	41.2512
MAST4	-0.110656	7.36301	-6.40685	1.51989e-10	4.61059e-10	12.0586
ALOX15B	0.110642	7.16184	8.55618	1.25254e-17	5.73923e-17	28.0849
WAC	0.110535	7.45566	5.98327	2.22562e-09	6.23233e-09	9.44078
PON2	0.110409	7.13805	9.17672	4.8805e-20	2.50833e-19	33.5623
TECRL	-0.110385	7.00494	-15.1823	9.22471e-52	1.32556e-50	106.086
PLXDC2	0.110358	7.24314	7.38382	1.60048e-13	5.80886e-13	18.7758
TOPBP1	0.110292	7.16966	8.45205	3.06269e-17	1.37161e-16	27.203
LTA4H	0.110205	7.29724	7.00808	2.49572e-12	8.40349e-12	16.0803
POLR2I	-0.110194	7.501	-5.84368	5.18794e-09	1.4128e-08	8.61719
TAF15	0.110155	7.48328	5.87846	4.20906e-09	1.15417e-08	8.82058
PPM1D	0.110062	7.13946	8.7331	2.67606e-18	1.26838e-17	29.6078
RCHY1	0.110022	7.1852	8.11768	5.03401e-16	2.11823e-15	24.4438
MAP4K4	0.109938	7.083	10.5724	4.71156e-26	3.23129e-25	47.2693
UFC1	0.109846	7.83663	5.09594	3.5029e-07	8.3545e-07	4.53519
TNRC6A	0.109775	7.22657	7.50648	6.33691e-14	2.36079e-13	19.686
THOC3	0.109756	7.21156	7.96181	1.78858e-15	7.26086e-15	23.1953
TCF12	0.109746	7.11204	9.6437	5.85773e-22	3.36541e-21	37.9348
EIF2AK4	0.109729	7.19492	8.01828	1.133e-15	4.65619e-15	23.6448
SLC7A1	0.10969	7.34646	6.4539	1.11595e-10	3.41139e-10	12.3604
SYTL1	0.109653	7.53716	5.6417	1.70734e-08	4.4616e-08	7.45973
MET	0.109612	7.13616	8.97359	3.12699e-19	1.55784e-18	31.7274
TUFT1	0.109594	7.28671	6.71726	1.9032e-11	6.07585e-11	14.0902
YTHDF2	0.109462	7.7755	5.07898	3.82992e-07	9.11729e-07	4.44908
TM9SF2	0.109452	7.24535	7.43307	1.10526e-13	4.04392e-13	19.1395
NDFIP1	0.109322	7.43056	6.13698	8.57443e-10	2.46758e-09	10.3701
SENP5	0.10919	7.13013	8.99625	2.54665e-19	1.27373e-18	31.9302
USP53	0.109161	7.2286	7.35364	2.00579e-13	7.23432e-13	18.5541
CNTLN	0.109097	7.15288	8.43943	3.41075e-17	1.5189e-16	27.0969
TARDBP	0.108914	7.35513	6.44962	1.14787e-10	3.50388e-10	12.3329
EIF3D	0.108702	8.19561	4.74279	2.123e-06	4.73547e-06	2.80081
BASP1	0.108627	7.25062	6.9741	3.1777e-12	1.0632e-11	15.8435
ADAM10	0.108594	7.12712	9.14193	6.72716e-20	3.44068e-19	33.2452
NDFIP2	0.108586	7.94646	4.88816	1.026e-06	2.35401e-06	3.4997
TRAK1	0.108582	7.1909	7.8804	3.43523e-15	1.37344e-14	22.5528
ZNF721	0.10849	7.22194	7.43329	1.10342e-13	4.04183e-13	19.1411
SURF2	-0.108402	7.34379	-6.47803	9.51678e-11	2.92048e-10	12.516
ZNF791	0.10837	7.27122	6.86649	6.77978e-12	2.22724e-11	15.1009
PHACTR2	0.108347	7.11241	9.40807	5.60294e-21	3.02177e-20	35.7017
DDX10	0.108323	7.16818	8.25848	1.56941e-16	6.78399e-16	25.5922
LETMD1	0.108323	7.2816	6.937	4.13177e-12	1.37156e-11	15.5862
CENPC	0.108309	7.34087	6.30046	3.03167e-10	9.00266e-10	11.3844
SPSB1	0.108222	7.1349	8.75396	2.22649e-18	1.06005e-17	29.7893
MFHAS1	-0.10821	7.07269	-11.0802	1.90625e-28	1.41451e-27	52.7312
PSMG1	0.108191	7.50024	5.75666	8.70948e-09	2.33468e-08	8.11352
ISCU	-0.108177	7.62801	-5.36239	8.30713e-08	2.07416e-07	5.92597
STX5	-0.108087	7.14845	-8.76756	1.97436e-18	9.42133e-18	29.908
USP12	0.108044	7.24373	7.05876	1.73686e-12	5.90795e-12	16.4357
SNTB2	0.107997	7.1379	8.83625	1.07294e-18	5.18232e-18	30.51
DNTTIP2	0.107987	7.51212	5.61474	1.99559e-08	5.18282e-08	7.3083
CETN3	0.107909	7.16946	8.19263	2.71338e-16	1.15633e-15	25.0527
RRP15	-0.107879	7.22345	-7.53608	5.0562e-14	1.89369e-13	19.9079
HSPB8	0.107875	7.09405	9.60516	8.50591e-22	4.83859e-21	37.5658
RPL4	0.107847	10.9806	6.63651	3.29708e-11	1.03845e-10	13.5525
CCNK	0.107801	7.2555	7.14107	9.58963e-13	3.32619e-12	17.0183
HNRNPH1	0.107733	7.83653	4.60836	4.08444e-06	8.87928e-06	2.17326
FBXO9	0.107711	7.26	7.12477	1.0792e-12	3.73098e-12	16.9024
MALT1	0.107661	7.14306	8.6483	5.62912e-18	2.62678e-17	28.874
ETF1	0.10762	7.65233	5.139	2.78894e-07	6.69958e-07	4.75517
APC	0.107613	7.16857	8.15502	3.70251e-16	1.56837e-15	24.7464
FAM49B	0.107595	7.38489	6.24212	4.40664e-10	1.30004e-09	11.0194
C4orf27	0.107504	7.38134	6.24049	4.45273e-10	1.31303e-09	11.0092
VPS37B	0.10748	7.12553	8.92475	4.85791e-19	2.39569e-18	31.2923
HIGD2A	0.107462	8.4048	4.64691	3.39167e-06	7.42675e-06	2.35137
STT3B	0.107415	7.2003	7.71845	1.23459e-14	4.80564e-14	21.2942
FBXO2	-0.107394	7.09565	-9.87307	6.17235e-23	3.67615e-22	40.1612
GRINA	-0.107356	7.15205	-8.51791	1.74198e-17	7.92457e-17	27.7595
SSBP2	0.107354	7.32754	6.54053	6.28365e-11	1.94907e-10	12.9218
LINC00969	0.107334	7.27566	6.82411	9.109e-12	2.96019e-11	14.8117
PRPSAP1	0.10728	7.15327	8.51539	1.78012e-17	8.08648e-17	27.7382
CA12	-0.107275	7.84366	-4.79067	1.67462e-06	3.77655e-06	3.02867
ZNF706	-0.107233	8.45788	-4.51973	6.22861e-06	1.32809e-05	1.76933
TMED3	0.107165	7.50361	5.74242	9.47343e-09	2.52984e-08	8.03181
PDHB	0.107156	7.36956	6.29155	3.21058e-10	9.52949e-10	11.3284
TMEM219	-0.106959	7.41291	-6.06735	1.32456e-09	3.75896e-09	9.94627
PPDPF	-0.106888	8.35477	-4.52186	6.16631e-06	1.31613e-05	1.77895
PTGES3	0.106847	8.52019	4.64475	3.42733e-06	7.49966e-06	2.34135
GCSH	0.106808	7.34998	6.42346	1.36313e-10	4.14699e-10	12.1649
SLC39A13	-0.106733	7.14579	-8.49541	2.11344e-17	9.58002e-17	27.5689
CASP14	-0.106708	7.06538	-10.1568	3.55465e-24	2.26846e-23	42.9868
FRYL	0.106559	7.15581	8.35147	7.19152e-17	3.15382e-16	26.3614
EXTL2	0.106523	7.1446	8.56293	1.18155e-17	5.43755e-17	28.1425
SEC63	0.10642	7.42823	5.87489	4.3006e-09	1.17825e-08	8.79965
TUSC3	0.106418	7.14558	8.74047	2.5079e-18	1.19045e-17	29.6719
THRAP3	0.106325	7.80797	4.902	9.56342e-07	2.19578e-06	3.56736
DYNLT1	0.106271	7.73247	5.08002	3.80906e-07	9.07444e-07	4.45435
FBXO11	0.106163	7.15233	8.33503	8.26055e-17	3.60517e-16	26.2248
CCDC137	0.106124	7.43293	5.7986	6.79118e-09	1.83521e-08	8.35534
ZNF33B	0.106122	7.11784	9.05751	1.45872e-19	7.3598e-19	32.4805
MT1E	0.106095	8.37605	3.81114	0.000138758	0.00025862	-1.17838
PTK2	0.10603	7.13419	8.7683	1.96135e-18	9.3663e-18	29.9145
DCTN6	0.105919	7.4138	5.99754	2.03896e-09	5.72482e-09	9.52608
LBH	-0.105864	7.04802	-11.0728	2.07131e-28	1.53161e-27	52.6489
IMP3	0.105773	8.07632	4.58248	4.62373e-06	1.0007e-05	2.05449
EIF1B	0.105772	7.94841	4.59157	4.42685e-06	9.59076e-06	2.09615
YWHAE	0.105629	8.64854	4.65884	3.20112e-06	7.02649e-06	2.40681
PDCD6IP	0.105492	7.31858	6.49359	8.58525e-11	2.641e-10	12.6167
AIM1	0.105398	7.1726	7.96781	1.70413e-15	6.93136e-15	23.2429
EPRS	0.10536	7.31748	6.4955	8.47757e-11	2.60915e-10	12.629
RPRD2	0.105305	7.14514	8.47282	2.56454e-17	1.15669e-16	27.3781
PRKCI	0.105277	7.15746	8.23275	1.94473e-16	8.33812e-16	25.3809
ANKLE2	0.105241	7.31708	6.37793	1.83563e-10	5.54452e-10	11.8742
SDC2	0.105141	7.06733	10.6929	1.30392e-26	9.13034e-26	48.5423
CAV2	0.104996	7.92274	4.66639	3.08595e-06	6.7831e-06	2.44194
PDGFA	0.10496	7.19613	7.43965	1.05176e-13	3.85706e-13	19.1882
SLC39A7	0.104952	7.17575	7.97967	1.54863e-15	6.31512e-15	23.3371
EMD	-0.104933	7.15574	-8.36492	6.4192e-17	2.82882e-16	26.4734
C5orf15	0.104921	7.25774	6.94856	3.80786e-12	1.27002e-11	15.6662
LRG1	-0.104907	7.08461	-9.81163	1.13353e-22	6.70073e-22	39.5597
HNRNPU-AS1	0.104861	7.18257	7.5469	4.65465e-14	1.74639e-13	19.9893
VBP1	0.104828	7.34554	6.42258	1.37105e-10	4.16906e-10	12.1593
CRTAP	0.104744	7.33085	6.38396	1.7649e-10	5.33343e-10	11.9126
HOOK1	0.104728	7.12818	8.71857	3.0413e-18	1.43612e-17	29.4815
DNAJB11	0.104644	7.52099	5.27331	1.35426e-07	3.3328e-07	5.45315
CSNK2B	-0.104635	7.67735	-5.10354	3.36515e-07	8.03806e-07	4.5739
ROCK2	0.104578	7.15049	8.30859	1.03168e-16	4.4902e-16	26.0057
EXOC4	0.104553	7.1152	9.22168	3.21772e-20	1.66863e-19	33.9739
PAK2	-0.104507	7.46832	-5.62352	1.89686e-08	4.94057e-08	7.35755
MFAP1	0.10443	7.39824	5.86644	4.52501e-09	1.23759e-08	8.75017
ATXN2	0.104219	7.17857	7.6831	1.62672e-14	6.30105e-14	21.0229
PAIP2	0.10412	7.59337	5.21524	1.85475e-07	4.52408e-07	5.14915
TNFRSF19	0.104106	7.3826	5.87157	4.38756e-09	1.20155e-08	8.78018
ZMAT2	-0.104091	7.47118	-5.60383	2.12522e-08	5.50368e-08	7.24723
TANC1	0.104089	7.17115	7.85511	4.20195e-15	1.67155e-14	22.3545
MTCH2	-0.104	7.37086	-6.15194	7.80459e-10	2.25115e-09	10.4619
SMC1A	0.104	7.35008	6.10611	1.0404e-09	2.96981e-09	10.1816
ZRANB1	0.10399	7.14572	8.24039	1.82484e-16	7.85065e-16	25.4436
SCO2	-0.103873	7.25742	-6.84876	7.67297e-12	2.51025e-11	14.9797
KLHDC2	0.10379	7.37037	6.09146	1.14001e-09	3.24539e-09	10.0925
MYL12B	-0.103786	9.26918	-4.95514	7.28885e-07	1.69068e-06	3.82883
RNPEP	0.103739	7.28214	6.73275	1.71156e-11	5.49171e-11	14.1941
GTF3C1	0.103681	7.09467	9.58415	1.04184e-21	5.89479e-21	37.3652
OSBPL8	0.103642	7.65401	5.01546	5.33751e-07	1.2532e-06	4.12903
IL20RA	0.103635	7.29367	6.46327	1.04912e-10	3.21328e-10	12.4208
PSMB5	0.103602	8.02516	4.71082	2.48437e-06	5.50856e-06	2.64994
RCC1	0.103393	7.14086	8.46538	2.73318e-17	1.22925e-16	27.3153
MSI2	0.103349	7.17955	7.59772	3.15107e-14	1.19285e-13	20.3728
MGAT1	-0.10333	7.14971	-8.26493	1.48707e-16	6.43245e-16	25.6453
LINC00493	-0.103276	7.79629	-4.79605	1.63028e-06	3.67916e-06	3.05445
RCAN1	-0.103214	7.10027	-8.75384	2.22883e-18	1.06037e-17	29.7883
ARL2	0.103199	7.51123	5.42942	5.72186e-08	1.44287e-07	6.28697
PLEC	-0.103032	7.257	-6.72075	1.85839e-11	5.93878e-11	14.1135
MIS18BP1	0.10301	7.25551	6.73181	1.72267e-11	5.52178e-11	14.1878
NEDD4L	0.103004	7.16483	7.54241	4.81762e-14	1.80646e-13	19.9554
NCOR1	0.102996	7.67492	5.00786	5.55225e-07	1.30121e-06	4.09101
KRTCAP2	-0.102885	7.21045	-7.32353	2.51022e-13	9.01262e-13	18.3338
MAX	0.102829	7.41902	5.73641	9.815e-09	2.61775e-08	7.9974
AVPI1	-0.102827	7.69482	-4.32773	1.51412e-05	3.09915e-05	0.921182
EMX2	0.102798	7.05246	10.9096	1.24912e-27	9.00534e-27	50.8673
AASDHPPT	0.102766	7.22809	7.10409	1.25333e-12	4.2978e-12	16.7557
PDLIM5	-0.102735	7.19362	-7.47719	7.91668e-14	2.92695e-13	19.4673
R3HDM2	0.102545	7.22335	7.07847	1.50751e-12	5.14992e-12	16.5746
RABGGTB	0.102517	7.3119	6.30522	2.94016e-10	8.75142e-10	11.4143
IL11RA	-0.102496	7.07264	-9.73324	2.44883e-22	1.43157e-21	38.7976
TAGLN	-0.102491	7.0211	-11.2469	2.95814e-29	2.28607e-28	54.579
SCAMP1	0.102457	7.15956	8.10309	5.67419e-16	2.37428e-15	24.3259
MAGEH1	0.102414	7.0524	11.4355	3.47744e-30	2.75801e-29	56.7027
SNHG19	0.102359	7.24504	6.7646	1.37506e-11	4.43449e-11	14.4084
DLX2	0.102317	7.07715	9.51273	2.06925e-21	1.14323e-20	36.6866
ACER3	0.102308	7.17329	7.61435	2.77196e-14	1.05185e-13	20.4988
CHD8	0.102237	7.17612	7.67386	1.748e-14	6.73379e-14	20.9522
PEX13	0.102197	7.21379	7.21817	5.46448e-13	1.9238e-12	17.5702
AUTS2	0.10217	7.14488	8.16151	3.5096e-16	1.48964e-15	24.7991
SBSN	-0.102137	7.18812	-7.28072	3.44771e-13	1.22536e-12	18.0223
SNAP23	0.102096	7.24529	6.82818	8.85547e-12	2.88223e-11	14.8393
ARMCX1	0.102081	7.15677	7.99911	1.32336e-15	5.41041e-15	23.4919
MYSM1	0.101987	7.1708	7.6504	2.09722e-14	8.0254e-14	20.7731
CWC15	-0.101868	7.62017	-5.05598	4.32091e-07	1.02208e-06	4.33274
MYO9A	0.101849	7.12823	8.3503	7.26272e-17	3.18284e-16	26.3517
VPS13A	0.101758	7.20039	7.21439	5.61797e-13	1.97674e-12	17.543
STX17	0.101715	7.16986	7.75317	9.40517e-15	3.68587e-14	21.5618
PSME4	0.101636	7.22029	6.94058	4.02881e-12	1.33808e-11	15.6109
PEBP1	-0.101587	8.78973	-4.4569	8.36193e-06	1.76104e-05	1.48776
ARID5B	-0.101441	8.08594	-3.7584	0.000171508	0.000316865	-1.37776
SHMT1	0.101433	7.22458	7.12302	1.09297e-12	3.77448e-12	16.89
KRT6C	-0.101425	7.03147	-11.4901	1.85994e-30	1.49574e-29	57.3236
AFTPH	0.101418	7.3945	5.66987	1.44949e-08	3.81613e-08	7.61869
TMEM179B	-0.101416	7.38238	-5.89599	3.78639e-09	1.04369e-08	8.92355
MBTD1	0.101395	7.07677	9.83233	9.24056e-23	5.48291e-22	39.7619
CARD16	0.101393	7.23091	6.77759	1.25721e-11	4.071e-11	14.4961
PRR13	-0.101387	7.32875	-6.17103	6.91962e-10	2.0041e-09	10.5792
MRPL57	-0.101362	7.6842	-4.91263	9.05966e-07	2.08616e-06	3.61944
LRRC58	0.101308	7.2144	7.11674	1.14378e-12	3.94348e-12	16.8454
MOB2	0.101288	7.38365	5.86182	4.65257e-09	1.27083e-08	8.72313
RAB11FIP1	0.101285	7.14276	7.99644	1.35234e-15	5.52532e-15	23.4705
NDUFB1	-0.101226	7.78328	-4.65996	3.18381e-06	6.99335e-06	2.41201
PPM1B	0.101191	7.17177	7.67997	1.66687e-14	6.44477e-14	20.9989
RASSF6	0.101173	7.11915	8.49261	2.16469e-17	9.80532e-17	27.5453
BAZ1B	0.101047	7.36768	5.85915	4.72786e-09	1.29084e-08	8.70751
ENOPH1	0.10092	7.24995	6.8342	8.4922e-12	2.77112e-11	14.8803
LPGAT1	0.100863	7.12274	8.56046	1.20712e-17	5.54717e-17	28.1213
MSH3	0.100717	7.14521	8.05943	8.10719e-16	3.3491e-15	23.9744
STAU1	0.100675	7.61265	5.0241	5.10297e-07	1.19991e-06	4.17234
SPIN1	0.100659	7.14895	8.08561	6.54704e-16	2.72772e-15	24.1849
PPP4R2	0.100621	7.46406	5.43432	5.56725e-08	1.40445e-07	6.31351
JKAMP	0.100595	7.21713	7.11566	1.15274e-12	3.96792e-12	16.8378
BRIX1	0.100543	7.49942	5.34685	9.05153e-08	2.25204e-07	5.84291
SRPRB	-0.100452	7.19824	-7.46049	8.98465e-14	3.30445e-13	19.343
MMADHC	0.100434	7.72086	4.85424	1.21791e-06	2.77623e-06	3.33477
SNU13	-0.100427	8.34726	-4.45295	8.51715e-06	1.79313e-05	1.47019
DKK3	0.100354	7.5005	5.22982	1.71443e-07	4.18827e-07	5.22517
USP9X	0.100304	7.19522	7.21006	5.79894e-13	2.03815e-12	17.5119
USP38	0.100211	7.12067	8.30923	1.02613e-16	4.46915e-16	26.011
TIA1	0.100087	7.20716	7.10812	1.21731e-12	4.18106e-12	16.7843
ORC6	0.100016	7.06757	10.2125	2.01034e-24	1.29995e-23	43.5512
ATP5G2	0.0998929	9.13141	4.65469	3.26617e-06	7.15971e-06	2.38752
CENPU	0.0998789	7.11685	8.41023	4.37288e-17	1.93919e-16	26.8519
TNKS2	0.0997451	7.18318	7.38168	1.62641e-13	5.89958e-13	18.76
TULP3	0.0996372	7.15264	7.88087	3.42259e-15	1.36925e-14	22.5564
EVA1C	-0.0995979	7.11327	-8.73052	2.7377e-18	1.29662e-17	29.5853
RPAP3	0.0995969	7.16774	7.60197	3.04957e-14	1.15581e-13	20.4049
TFDP2	0.0995905	7.38529	5.67057	1.44354e-08	3.80361e-08	7.62268
GPATCH2L	0.0995633	7.1388	8.00958	1.21581e-15	4.9868e-15	23.5753
IMPA2	-0.0995176	8.10838	-4.17003	3.05892e-05	6.07355e-05	0.252028
SUB1	-0.0994653	8.80552	-4.3327	1.48036e-05	3.03397e-05	0.942676
RRM1	0.0994512	7.31494	6.05808	1.40304e-09	3.97811e-09	9.89019
UBL3	0.099338	7.22479	6.85905	7.14146e-12	2.3412e-11	15.05
KMT5B	0.099312	7.22761	6.72131	1.85117e-11	5.9187e-11	14.1173
FAM96A	0.0992841	7.19577	7.31874	2.60103e-13	9.33336e-13	18.2989
MRPS12	-0.0992779	7.5082	-5.3382	9.49326e-08	2.35824e-07	5.7968
PSMB6	-0.0992737	7.92854	-4.53826	5.7061e-06	1.22243e-05	1.85315
MOB4	0.0992508	7.38817	5.76998	8.04933e-09	2.16322e-08	8.19012
MRPL20	0.0992268	7.85098	4.54315	5.57544e-06	1.19484e-05	1.87532
DYNC1I2	0.0992017	7.56135	5.02549	5.06628e-07	1.19217e-06	4.1793
CALR	-0.0991888	8.23321	-4.06146	4.89594e-05	9.51997e-05	-0.194235
FAM111A	0.0991786	7.14683	7.72265	1.19471e-14	4.65901e-14	21.3265
SMC6	0.0991666	7.31073	6.02731	1.69731e-09	4.79104e-09	9.7047
HIVEP1	0.0991022	7.10479	8.77116	1.91244e-18	9.13961e-18	29.9394
FNBP1L	0.09909	7.11795	8.44432	3.2715e-17	1.46099e-16	27.138
MALL	-0.0990245	7.00936	-14.2806	4.964e-46	6.25385e-45	92.9555
SYNGR1	0.0988767	7.26478	6.53515	6.51309e-11	2.01728e-10	12.8867
SLC20A2	0.0988526	7.20452	7.02367	2.23298e-12	7.53082e-12	16.1894
TBC1D5	0.0988019	7.15328	7.82462	5.35289e-15	2.12406e-14	22.1163
MOSPD1	0.0988002	7.19022	7.16572	8.01619e-13	2.79574e-12	17.1942
HSPA4L	0.0987341	7.1792	7.13548	9.98648e-13	3.45816e-12	16.9785
THG1L	0.0986966	7.14906	7.91224	2.66348e-15	1.07438e-14	22.8033
PDLIM2	-0.0985902	7.31529	-5.89417	3.82822e-09	1.05476e-08	8.91286
SP100	0.0985842	7.5398	4.94883	7.52881e-07	1.74443e-06	3.79764
ACBD6	0.0985607	7.24652	6.69196	2.26235e-11	7.19705e-11	13.921
HDDC2	0.0985465	7.50283	5.25453	1.49977e-07	3.67946e-07	5.35447
ZNF823	0.0985375	7.08929	9.09289	1.05549e-19	5.35521e-19	32.8002
AK2	-0.0985245	7.36042	-5.83148	5.5812e-09	1.5134e-08	8.54613
CBR3	-0.0984746	7.54342	-4.73143	2.24524e-06	4.99407e-06	2.74707
TRIP11	0.0984656	7.34239	5.74301	9.44017e-09	2.52202e-08	8.03523
UBR2	0.0983818	7.17556	7.31685	2.63796e-13	9.46053e-13	18.2851
SETX	0.0983681	7.25322	6.35376	2.14811e-10	6.45756e-10	11.7207
VIMP	-0.0983462	7.47725	-5.20703	1.93848e-07	4.72104e-07	5.10649
CHI3L1	-0.0982501	6.98099	-18.6797	3.47559e-77	7.95119e-76	164.399
ALKBH2	0.0981749	7.30197	6.15288	7.75856e-10	2.23889e-09	10.4676
RFK	0.0981406	7.13349	8.06632	7.66461e-16	3.17248e-15	24.0297
MVP	-0.0981042	7.20384	-7.07438	1.55255e-12	5.29808e-12	16.5457
ATP6V1E1	-0.0980961	7.50275	-5.23058	1.70742e-07	4.173e-07	5.22913
ACTR6	0.0979816	7.2426	6.60379	4.11204e-11	1.29e-10	13.3364
ARCN1	0.0979636	7.19942	7.11625	1.14788e-12	3.95548e-12	16.8419
TMED10	0.0979542	7.71853	4.69471	2.68811e-06	5.94368e-06	2.57432
[truncated: 2,560 more rows]

## Sheet: FvS - WNT1
	logFC	AveExpr	t	P.Value	adj.P.Val	B
RPS4Y1	1.95788	7.58932	15.3754	4.19536e-50	8.862e-47	102.303
FABP7	1.60542	7.46555	33.9563	2.21158e-194	7.0074e-191	426.795
LGALS1	-1.59645	10.3651	-5.59552	2.55336e-08	3.76294e-06	8.6111
DAPL1	1.42917	8.75557	6.76316	1.83714e-11	5.06172e-09	15.5596
KRT14	-1.36515	12.8388	-6.23536	5.65673e-10	1.08626e-07	12.2616
IGFBP7	-1.23929	9.03547	-4.89736	1.06198e-06	9.24789e-05	5.06276
FOS	1.17852	10.2857	3.84812	0.000123363	0.0052821	0.596603
KRT19	1.15986	7.67135	8.39044	9.88665e-17	6.26517e-14	27.2995
WIF1	1.09703	8.04796	6.44625	1.48057e-10	3.35084e-08	13.5501
H3F3B	1.09445	10.7658	8.51337	3.5911e-17	2.52853e-14	28.2824
COX7C	-1.08659	9.84891	-7.12	1.57205e-12	5.86006e-10	17.9316
CALML5	1.08564	8.20412	5.41008	7.17344e-08	1.01018e-05	7.62499
RCAN1	-1.06286	8.63871	-4.17727	3.09749e-05	0.00176836	1.88476
LGALS7B	-0.99841	8.42651	-5.26659	1.5624e-07	1.94135e-05	6.88325
BTG1	0.947819	9.28784	4.63096	3.90945e-06	0.000288072	3.83017
PITX2	0.946679	7.41871	39.6219	9.34382e-245	5.92118e-241	539.465
DIO2	-0.923467	8.92651	-3.76082	0.000174992	0.00688774	0.272443
NTRK2	-0.914436	8.3146	-5.01855	5.73822e-07	5.68174e-05	5.6465
JUNB	0.913938	9.71866	3.65888	0.000260922	0.00955758	-0.0969222
KRT1	0.899095	8.9404	4.63872	3.76733e-06	0.000280865	3.86512
C6orf48	-0.86953	9.53809	-5.22434	1.95782e-07	2.34089e-05	6.6685
KRT5	-0.867826	11.8451	-5.14889	2.91965e-07	3.18997e-05	6.28845
RHOB	0.865389	8.22533	4.73865	2.32619e-06	0.000181989	4.32055
MT-ND1	-0.847011	11.2658	-7.8104	9.77357e-15	4.76424e-12	22.8455
CYP1B1	-0.839956	8.78749	-3.97131	7.43873e-05	0.00350375	1.06686
CSTB	0.836391	8.47432	4.75607	2.13656e-06	0.000169242	4.40095
ANXA2	-0.83126	10.2688	-5.34278	1.03584e-07	1.36753e-05	7.27474
S100A9	-0.823276	8.66814	-4.98932	6.6639e-07	6.30286e-05	5.50457
APOE	-0.82316	8.93325	-3.58257	0.000349604	0.0120405	-0.366751
CAV1	-0.822829	9.74506	-3.90909	9.61931e-05	0.0043547	0.827658
HSPA5	0.822428	8.23254	4.93592	8.73963e-07	7.80043e-05	5.24739
RPS10	-0.821544	10.3087	-5.06226	4.58145e-07	4.68268e-05	5.86025
HSPB1	-0.811277	11.0371	-3.20193	0.00138995	0.0320296	-1.62954
S100A8	-0.790611	8.86452	-4.54502	5.87107e-06	0.000418034	3.44669
TUBB2A	-0.768313	8.56521	-3.72835	0.000198898	0.00768545	0.153889
XIST	-0.755635	8.25201	-4.53833	6.0582e-06	0.000426564	3.41712
RPS3A	-0.751122	12.7277	-9.66442	1.46862e-21	1.16333e-18	38.1066
H2AFZ	0.74606	8.58862	4.15898	3.35228e-05	0.00187995	1.81075
TOMM7	-0.745202	10.2194	-4.8966	1.06532e-06	9.24789e-05	5.05972
EPHB6	-0.741615	8.85861	-3.73414	0.000194414	0.00755828	0.174985
SYPL1	0.731211	8.34467	4.52756	6.37144e-06	0.00044369	3.36962
S100A10	-0.72988	10.2887	-3.60679	0.000318778	0.0111608	-0.281701
ANXA1	0.725391	9.46057	3.20636	0.00136871	0.0316693	-1.61558
RPS12	-0.72037	13.0512	-8.36525	1.21315e-16	6.98886e-14	27.1009
KLF6	0.720302	8.41175	3.45897	0.000555303	0.0165209	-0.792061
DST	-0.70705	10.5065	-3.28644	0.00103496	0.0261297	-1.36127
HMGB1	0.705766	9.89682	4.4533	8.99307e-06	0.000593636	3.04517
YBX1	0.705067	9.56834	4.08175	4.67214e-05	0.0024071	1.50053
TPT1	-0.701968	12.092	-6.74617	2.05943e-11	5.43775e-09	15.4495
CST6	-0.690939	8.0004	-4.68891	2.96046e-06	0.000223339	4.0927
RPL37A	-0.690672	11.8894	-6.98114	4.14829e-12	1.38356e-09	16.9948
RPL37	-0.689086	11.6882	-6.88117	8.25245e-12	2.49028e-09	16.3312
SNHG8	-0.683824	9.55691	-3.9216	9.13748e-05	0.00422659	0.875443
TOB1	0.677582	8.10955	4.15031	3.48044e-05	0.0019347	1.77567
RPL28	-0.677184	11.6505	-6.40004	1.9918e-10	4.20735e-08	13.2648
FAM13A	-0.669833	8.255	-3.64554	0.000274663	0.00988944	-0.144342
SEPP1	-0.666894	8.47305	-3.52183	0.000439622	0.0139994	-0.577574
AQP3	0.656365	8.35897	3.19303	0.00143301	0.0326653	-1.65727
RPL4	-0.644286	11.0932	-6.38279	2.22395e-10	4.54618e-08	13.1587
FGL2	-0.641121	8.02433	-3.78168	0.000161029	0.00654127	0.349437
MT-ND3	-0.633602	10.274	-4.31413	1.69221e-05	0.00106174	2.45119
CXCL14	-0.614695	13.8673	-3.14645	0.00168091	0.036231	-1.80192
MEG3	0.613518	7.42885	14.9895	7.75147e-48	1.22803e-44	97.1978
DYNLL1	-0.612159	9.00023	-3.28788	0.00102954	0.0261297	-1.35652
CLTB	-0.611064	9.32096	-3.23298	0.00124797	0.0299559	-1.53166
TAX1BP3	0.610455	8.03224	4.08901	4.52967e-05	0.00237227	1.52944
EFNA3	0.610025	7.83249	4.58563	4.84898e-06	0.000349182	3.62699
SRSF3	0.606266	9.01449	3.29104	0.00101814	0.0260158	-1.34637
TNFSF10	-0.600047	8.14569	-3.44799	0.00057822	0.0168856	-0.829145
RPS17	-0.597852	12.1505	-6.65503	3.7829e-11	8.87861e-09	14.8636
RPL38	-0.59675	10.8817	-4.88842	1.1099e-06	9.50461e-05	5.02088
CCNL1	0.595265	8.3189	3.53858	0.000412836	0.0133477	-0.519775
TBX3	0.590545	7.46777	10.8185	1.91917e-26	1.73739e-23	49.0646
HLA-A	-0.589755	8.86454	-3.15565	0.0016288	0.0352276	-1.77343
RPS21	-0.586538	10.5243	-4.20495	2.744e-05	0.0015953	1.99812
HNRNPA2B1	0.585296	9.25533	3.55448	0.000388837	0.0128337	-0.46468
COL17A1	-0.583813	8.66433	-3.2303	0.00125967	0.0301227	-1.54015
PCNA	0.578456	7.72295	4.95381	7.98303e-07	7.33166e-05	5.33325
CIRBP	0.578404	9.90456	3.82909	0.000133171	0.00548222	0.525548
PPFIBP1	0.576908	7.86703	4.09186	4.47471e-05	0.00236302	1.54084
IFNGR1	0.574898	7.93753	4.01898	6.09434e-05	0.00292574	1.25259
DKK3	-0.574697	8.50278	-3.03971	0.00240331	0.047151	-2.12503
STMN1	0.571744	8.12864	3.32134	0.000914399	0.0240438	-1.24837
ATP6V1G1	0.570823	8.77595	3.515	0.000450998	0.0141964	-0.601055
HSPA2	0.569779	8.08875	3.6081	0.000317162	0.0111608	-0.277032
RPS11	-0.568062	11.6569	-5.7494	1.05538e-08	1.63121e-06	9.45577
PRDX1	-0.567902	9.23051	-3.57246	0.000363258	0.0122476	-0.402046
GUK1	-0.564673	8.88958	-3.16441	0.00158082	0.0346274	-1.74633
ALDOA	-0.563198	8.99882	-3.19657	0.00141568	0.0324409	-1.64623
EIF4A2	0.561864	9.2691	3.2655	0.00111391	0.0275736	-1.42827
PLIN2	0.554802	7.90091	3.90906	9.6206e-05	0.0043547	0.827533
RPL23	-0.550407	11.4277	-5.16248	2.71608e-07	3.01961e-05	6.3571
HNRNPF	0.547235	8.14659	3.58572	0.000345423	0.0119614	-0.355682
PHPT1	-0.546309	8.09301	-3.49951	0.000477838	0.0148434	-0.654163
ASH1L	0.542646	7.87532	3.99101	6.85231e-05	0.00326489	1.14334
SKP1	0.531128	9.49615	3.5141	0.000452528	0.0141964	-0.604167
SF3B2	-0.531048	8.17581	-3.43948	0.000596582	0.0172628	-0.857804
HIST2H2BE	0.528975	7.51159	7.30331	4.25272e-13	1.79663e-10	19.1947
HP1BP3	0.525596	8.06357	3.55651	0.000385866	0.0128023	-0.45762
S100A7	-0.517422	8.18838	-3.64874	0.00027129	0.00988024	-0.132935
EEF1D	-0.511886	10.453	-4.11792	4.00212e-05	0.00214927	1.64511
TYRP1	0.510118	7.43721	13.0719	2.64089e-37	3.34706e-34	73.4847
TPM4	-0.50971	8.13336	-3.07174	0.00216113	0.0440356	-2.02922
DDAH2	0.504809	8.24247	3.13767	0.00173146	0.0366966	-1.8288
NSA2	-0.503257	8.29315	-3.11767	0.00185269	0.0386201	-1.89005
CHST2	-0.500368	8.04182	-3.24223	0.00120842	0.029117	-1.50238
UBA52	-0.499776	10.8148	-4.32882	1.58431e-05	0.00100398	2.51302
PAIP2	0.498847	8.01342	3.46262	0.000547867	0.0163766	-0.779696
RPL30	-0.49881	12.1975	-6.02498	2.05906e-09	3.72807e-07	11.0214
CTA-29F11.1	0.495629	7.59841	5.20758	2.14016e-07	2.51151e-05	6.58377
NKTR	0.492496	7.99733	3.39207	0.000709199	0.0196253	-1.01616
FTL	0.488339	10.5981	3.12235	0.00182363	0.0383931	-1.87574
HR	0.488196	7.75251	4.05045	5.33644e-05	0.00266276	1.37645
ARPC4	-0.487819	7.88958	-3.68374	0.000236861	0.0087777	-0.00761179
POLR2K	0.483235	7.94281	3.51571	0.000449806	0.0141964	-0.598621
TCF12	0.481773	7.85751	3.49774	0.000480997	0.0148575	-0.660215
PCM1	0.476866	7.95504	3.31369	0.000939603	0.0246044	-1.27318
GCLM	-0.476286	7.99329	-3.14393	0.00169505	0.0363266	-1.80955
BEX4	0.475653	8.04827	3.21133	0.00134532	0.0315491	-1.59994
PTPRZ1	0.475403	7.69224	4.19884	2.81837e-05	0.00162364	1.97308
HEXIM1	0.47527	7.88954	3.43332	0.00061019	0.0174187	-0.878472
SPON2	0.461214	7.53029	6.05011	1.76787e-09	3.295e-07	11.1676
EIF2S3	0.459555	7.93684	3.27098	0.00109271	0.0273596	-1.41077
CANX	0.458053	7.97967	3.19608	0.00141804	0.0324409	-1.64774
RPL35	-0.455185	11.5764	-4.82336	1.53457e-06	0.000127955	4.71406
ZNF148	0.451231	7.74703	3.78247	0.000160525	0.00654127	0.352337
UQCR10	-0.449513	8.0368	-3.20622	0.00136932	0.0316693	-1.616
SULT1E1	0.444233	7.54264	5.00067	6.28824e-07	6.03766e-05	5.55963
RPL31	-0.444058	11.9322	-5.16439	2.68883e-07	3.01961e-05	6.36668
TLE4	0.439708	7.88468	3.05887	0.00225562	0.0453774	-2.06784
SSFA2	-0.439693	7.97433	-3.04302	0.00237717	0.046783	-2.11517
ROMO1	-0.438586	7.98195	-3.04628	0.00235172	0.0465518	-2.10547
RPL19	-0.433098	12.3543	-5.96839	2.89669e-09	4.96116e-07	10.6941
FAM195B	0.429353	7.78593	3.5398	0.000410952	0.0133477	-0.515568
TDG	0.428785	7.61544	4.39285	1.1861e-05	0.000774881	2.78489
RPS20	-0.425087	12.2646	-5.28008	1.45333e-07	1.84195e-05	6.95215
LSM1	0.422804	7.67402	4.05285	5.28245e-05	0.00265674	1.38594
UPF2	0.421449	7.78676	3.4297	0.000618343	0.0175715	-0.890634
UBE2K	0.420527	7.73115	3.61752	0.000305925	0.0108913	-0.243776
MT-ND4	0.416648	11.6301	4.8411	1.40535e-06	0.000118743	4.79733
RPS8	-0.409258	12.5981	-4.69715	2.84496e-06	0.000217211	4.1303
IER3IP1	0.404584	7.75165	3.43331	0.000610218	0.0174187	-0.878514
RPL39	-0.404556	12.0899	-4.27964	1.97379e-05	0.00120744	2.30681
RYK	0.40345	7.56668	4.70132	2.78825e-06	0.000215477	4.14932
LYPD6B	-0.400316	7.71449	-3.35205	0.000819319	0.0220937	-1.14812
MUM1	0.394699	7.69565	3.54429	0.000404062	0.0132201	-0.500016
DDX6	0.391826	7.68905	3.59253	0.000336577	0.0117192	-0.331784
PFDN5	-0.390617	10.247	-3.0196	0.00256788	0.0497636	-2.18471
CARD16	0.390111	7.72292	3.33161	0.000881521	0.0233732	-1.21495
RPS28	-0.388292	11.499	-3.86378	0.000115735	0.00512875	0.655809
TMEM179B	0.386692	7.75824	3.29228	0.00101368	0.0260068	-1.34237
RPL7A	-0.385452	11.9108	-4.35363	1.41684e-05	0.000916173	2.61791
RPLP1	-0.384998	13.835	-5.71835	1.26326e-08	1.90601e-06	9.28377
FAM213A	0.383914	7.78837	3.05695	0.00227005	0.0455232	-2.07359
NUP37	0.383399	7.53185	5.01258	5.91633e-07	5.76796e-05	5.61749
RPSA	-0.379435	11.2533	-3.53559	0.000417505	0.0134301	-0.530115
HAT1	0.377833	7.71236	3.37355	0.000758328	0.0208031	-1.07742
GCSH	0.374646	7.76668	3.12016	0.00183716	0.0384292	-1.88244
METTL5	0.372834	7.8037	3.06253	0.00222837	0.044972	-2.05687
PTMA	0.372777	12.2322	3.66628	0.000253485	0.00933916	-0.0702676
TUSC3	0.370995	7.53311	4.96044	7.71891e-07	7.19334e-05	5.36516
PSAT1	0.36416	7.73951	3.08668	0.00205598	0.0423011	-1.98417
SPSB3	0.360341	7.67463	3.41742	0.000646731	0.0182961	-0.931751
AKAP13	0.358211	7.62271	3.56044	0.000380181	0.01268	-0.443962
MARCH7	0.357761	7.68051	3.29407	0.00100729	0.025948	-1.33661
ARL6IP6	0.356078	7.61764	3.77502	0.000165362	0.00667453	0.324833
BIRC6	0.355907	7.57755	4.0606	5.11187e-05	0.00259152	1.41657
RPS4X	-0.353214	13.0124	-4.2402	2.35035e-05	0.00139198	2.14315
MKRN1	0.349764	7.69622	3.1637	0.00158465	0.0346274	-1.74852
BABAM1	0.348005	7.63753	3.50509	0.000468001	0.0146095	-0.635056
RPL24	-0.345442	11.4791	-3.6892	0.000231866	0.00869431	0.012079
HOXA10-AS	0.343321	7.46331	6.42709	1.67734e-10	3.66529e-08	13.4301
C15orf40	0.343106	7.58675	3.76886	0.000169459	0.0067966	0.302163
ATF1	0.342492	7.61727	3.61437	0.000309634	0.0109617	-0.254886
TSPAN13	0.340331	7.54087	4.35038	1.43778e-05	0.000920325	2.60413
C12orf10	0.339811	7.65289	3.2604	0.00113401	0.0277524	-1.44455
RPLP2	-0.336284	12.0571	-3.82898	0.000133227	0.00548222	0.525158
KIAA1109	0.336165	7.57928	3.76215	0.000174031	0.00688774	0.277506
RPL35A	-0.335622	12.1603	-4.07355	4.83814e-05	0.00247253	1.46793
FAM172A	0.335301	7.60394	3.57841	0.000355158	0.0121656	-0.38128
UBE2R2	0.334129	7.59097	3.68732	0.00023358	0.00870702	0.00527688
PLEKHF2	0.334032	7.49393	5.16933	2.61978e-07	3.01846e-05	6.39143
RPS3	0.333996	12.3024	3.39248	0.000708141	0.0196253	-1.01479
RPL29	-0.333071	11.7497	-3.83795	0.000128499	0.00539269	0.55869
RPS24	-0.332092	12.5352	-4.49278	7.49228e-06	0.000510522	3.21701
EEF1A1	-0.331385	13.6531	-4.94111	8.51314e-07	7.70682e-05	5.27228
MT-ND2	-0.329687	11.5107	-3.3358	0.000868426	0.023149	-1.20128
FAM174A	0.327732	7.61444	3.45505	0.000563379	0.0166053	-0.805303
RNF43	0.326263	7.55833	3.90219	9.89532e-05	0.00441596	0.801358
PRKAR1A	0.325102	7.65972	3.17054	0.00154804	0.0343	-1.72733
KIF20B	0.32068	7.50826	4.52275	6.51637e-06	0.00044885	3.34844
NUBP1	0.320485	7.50225	4.77623	1.93576e-06	0.000157268	4.4943
RPL8	0.320477	12.0079	3.84112	0.000126864	0.00539269	0.570569
HIGD1A	0.319655	7.65582	3.12265	0.0018218	0.0383931	-1.87484
KRI1	0.314659	7.51192	4.4669	8.44635e-06	0.00056941	3.10419
KNOP1	0.311353	7.61381	3.22898	0.00126545	0.0301472	-1.54431
BMP7	0.311268	7.44781	7.07435	2.17364e-12	7.65242e-10	17.6188
CWC27	0.30796	7.59609	3.39066	0.000712812	0.0196395	-1.02081
PCDH7	0.307899	7.52957	3.97049	7.46421e-05	0.00350375	1.06368
NACA	-0.306277	11.3903	-3.3076	0.000960157	0.0250392	-1.29292
SRRT	0.305465	7.60541	3.20705	0.00136538	0.0316693	-1.61338
RAMP1	0.305241	7.61105	3.05435	0.00228969	0.0457722	-2.08136
MED13L	0.304614	7.58132	3.3622	0.000789971	0.0214852	-1.11479
MTERF4	0.304167	7.5514	3.72027	0.00020532	0.00783805	0.124489
COL4A3BP	0.301644	7.52425	4.04483	5.46492e-05	0.00268018	1.35426
TMEM60	0.30047	7.60518	3.17963	0.00150054	0.0337944	-1.69906
BECN1	0.298599	7.57114	3.4803	0.000513194	0.0156164	-0.719704
LPAR6	0.29778	7.50817	4.23199	2.43687e-05	0.00142986	2.10928
FBXO11	0.297228	7.53471	3.85989	0.00011758	0.00513402	0.64112
RPS16	-0.296541	11.8911	-3.34396	0.000843445	0.0226479	-1.17463
ST3GAL4	0.296032	7.51177	4.12541	3.87523e-05	0.00213542	1.67522
PRPSAP1	0.294042	7.58147	3.35762	0.000803086	0.0217485	-1.12984
ACER3	0.293769	7.54498	3.72453	0.000201915	0.00775475	0.139961
PPIP5K2	0.293496	7.54032	3.71715	0.000207855	0.00788728	0.113143
RPS25	-0.290295	11.9735	-3.4791	0.000515481	0.0156164	-0.723787
RPS15A	-0.288851	12.2801	-3.54386	0.00040472	0.0132201	-0.501511
ZNF518A	0.28777	7.56678	3.32255	0.000910464	0.02404	-1.24443
MT-ATP6	-0.287173	11.6589	-3.08393	0.00207495	0.0425533	-1.99247
GMDS	0.287004	7.58021	3.21814	0.00131395	0.0310691	-1.5785
LDLR	0.28389	7.56407	3.26034	0.00113427	0.0277524	-1.44476
SAE1	0.280996	7.55633	3.49664	0.000482981	0.0148575	-0.663996
ACVR2A	0.279683	7.46333	5.13625	3.11948e-07	3.35053e-05	6.22551
AKT2	0.279534	7.50407	4.11175	4.10949e-05	0.00218839	1.62038
NRP2	0.278527	7.49231	4.12162	3.93892e-05	0.00214895	1.65999
BIRC2	0.277689	7.57418	3.2105	0.00134919	0.0315491	-1.60254
SHMT1	0.275981	7.49677	4.24935	2.25736e-05	0.00134952	2.18097
ANKHD1	0.275677	7.46074	5.4057	7.35354e-08	1.01303e-05	7.6014
TMEM19	0.275337	7.56088	3.26996	0.00109663	0.0273596	-1.41403
DCUN1D5	0.273562	7.58908	3.09104	0.00202618	0.0419604	-1.97098
ADIPOR1	0.271914	7.59387	3.02876	0.00249169	0.0485841	-2.15758
RPS27	-0.270779	12.6229	-3.45724	0.00055885	0.0165488	-0.797901
PRPF4	0.269379	7.5302	3.57239	0.000363351	0.0122476	-0.402281
LINC01184	0.266087	7.56729	3.09274	0.00201467	0.041859	-1.96584
RPL5	-0.264969	11.9926	-3.02902	0.00248952	0.0485841	-2.15679
MYO10	0.263499	7.56734	3.0224	0.00254436	0.049459	-2.17642
INO80D	0.259843	7.52207	3.44799	0.000578219	0.0168856	-0.829144
UTP23	0.259821	7.5668	3.05284	0.00230115	0.0458566	-2.08587
PTPRK	0.257049	7.56404	3.04753	0.00234198	0.0465239	-2.10173
IL11RA	0.253866	7.53055	3.18343	0.00148113	0.0336414	-1.68725
UTP6	0.251705	7.51221	3.57639	0.00035788	0.0121929	-0.388311
SLC20A2	0.251679	7.49659	3.83816	0.00012839	0.00539269	0.559476
RPL27A	-0.251592	12.2695	-3.40934	0.000666057	0.0187591	-0.958713
GGA1	0.250141	7.54189	3.15732	0.00161953	0.0351471	-1.76826
ZPR1	0.248349	7.48513	4.08197	4.6677e-05	0.0024071	1.50142
TPM2	0.244132	7.50415	3.28184	0.00105173	0.0264477	-1.37595
GRHL1	0.242705	7.48371	3.91393	9.43008e-05	0.00433032	0.846131
NFATC2IP	0.241179	7.50278	3.6358	0.000285174	0.0102099	-0.178992
EIF1AY	0.240058	7.4335	5.95589	3.1272e-09	5.21502e-07	10.6208
DPP8	0.237206	7.52595	3.17774	0.00151033	0.0337944	-1.70496
KRT13	0.235514	7.43481	5.59135	2.61437e-08	3.76529e-06	8.58854
RAD51C	0.234607	7.52494	3.16952	0.00155343	0.0343	-1.73048
SLC27A3	0.233687	7.51265	3.30615	0.000965095	0.0250648	-1.29759
CKMT1A	0.233619	7.52709	3.08985	0.00203426	0.0419905	-1.97458
CH17-360D5.2	0.2287	7.43599	5.82737	6.70371e-09	1.06203e-06	9.89026
ACTA2	0.224091	7.41937	5.85365	5.74513e-09	9.3351e-07	10.0381
SLC7A1	0.222674	7.51097	3.1578	0.00161689	0.0351471	-1.76678
EXOC4	0.218094	7.50276	3.26851	0.00110221	0.0273909	-1.41865
PIM1	0.21802	7.47765	3.76365	0.000172998	0.00688774	0.28302
BID	0.217938	7.51444	3.06871	0.00218301	0.0443389	-2.03831
TRIM25	0.217734	7.44	5.30178	1.29444e-07	1.67406e-05	7.0625
NAA16	0.214395	7.50844	3.04546	0.00235807	0.0465518	-2.1079
MEST	0.214305	7.46771	3.85923	0.00011791	0.00513402	0.638538
PIK3CB	0.212858	7.48827	3.39379	0.000704775	0.0196253	-1.01043
LOR	0.205504	7.41913	7.36588	2.71295e-13	1.228e-10	19.6294
EMX2	0.201364	7.49333	3.12011	0.00183747	0.0384292	-1.88259
WDFY1	0.199268	7.47325	3.44202	0.000591036	0.0171807	-0.849243
PLAU	0.198503	7.43752	4.7602	2.09531e-06	0.000168076	4.41946
PLAC9	0.19585	7.43014	5.23187	1.88273e-07	2.29439e-05	6.70581
TEX9	0.193317	7.47285	3.33548	0.000869413	0.023149	-1.20232
CLK3	0.192573	7.4864	3.16579	0.00157339	0.0346201	-1.74206
TSPAN14	0.190958	7.47249	3.4015	0.000685321	0.0192163	-0.984814
PDGFC	0.188909	7.44724	4.0482	5.38952e-05	0.00266823	1.36727
CUX1	0.18807	7.4472	3.85044	0.000122206	0.00526815	0.605345
SPARCL1	0.180111	7.41124	6.79469	1.48935e-11	4.29e-09	15.762
SCML1	0.179019	7.47678	3.08103	0.00209513	0.0428285	-2.00121
DUOX1	0.177553	7.46715	3.25855	0.00114149	0.0278216	-1.45052
CNKSR3	0.174578	7.4229	5.97717	2.75225e-09	4.84472e-07	10.7432
HOXC10	0.174534	7.44856	3.85849	0.000118284	0.00513402	0.635627
MFSD2A	0.173796	7.44878	3.83264	0.000131317	0.00547472	0.538606
GALK1	0.173371	7.43828	4.28347	1.94131e-05	0.00120609	2.32243
PSEN2	0.170489	7.41322	8.19431	4.85109e-16	2.56178e-13	25.7564
MBTD1	0.164881	7.46011	3.142	0.00170644	0.0363266	-1.81559
EPPK1	0.163485	7.43829	4.12002	3.96761e-05	0.00214895	1.65326
TSPAN10	0.157459	7.45076	3.28698	0.00103301	0.0261297	-1.35955
ZBED2	0.153538	7.44079	3.69694	0.000225031	0.00848823	0.039779
ARRDC4	0.153045	7.45375	3.17935	0.00150223	0.0337944	-1.70005
FEZ1	0.151789	7.43477	3.93448	8.6679e-05	0.00403886	0.92457
ANKRD35	0.148471	7.45659	3.06263	0.00222784	0.044972	-2.05663
FAM102A	0.148317	7.4523	3.14221	0.00170524	0.0363266	-1.81495
MIA	0.14312	7.41405	6.25925	4.86887e-10	9.64188e-08	12.4057
LSS	0.140051	7.42776	4.03426	5.71647e-05	0.00276529	1.31233
AC004556.1	0.135391	7.43899	3.24269	0.00120667	0.029117	-1.50103
RHOBTB3	0.128242	7.42338	4.25274	2.22471e-05	0.00134267	2.19468
RGCC	0.123684	7.43131	3.3636	0.000786147	0.0214733	-1.11032
LNP1	0.12161	7.41494	5.34454	1.02709e-07	1.36753e-05	7.28291
IGF2	0.121582	7.40582	12.6145	5.65335e-35	5.97088e-32	68.2409
IL1R2	0.120223	7.42485	3.64705	0.000273132	0.00988944	-0.139139
SERPINB2	0.117376	7.42946	3.46803	0.000537143	0.0161321	-0.761519
ATF7IP2	0.114186	7.41656	4.62656	3.99488e-06	0.000290983	3.80984
NOV	0.11351	7.42132	3.74681	0.000184982	0.00723601	0.221053
PKIB	0.109616	7.42035	4.04348	5.49825e-05	0.00268018	1.34864
FAS	0.108619	7.42623	3.49537	0.000485363	0.0148587	-0.668473
LCE1C	0.108031	7.42721	3.29679	0.000997824	0.025809	-1.32796
SOCS2	0.107488	7.4095	7.12498	1.51783e-12	5.86006e-10	17.9655
LMNB1	0.107194	7.42397	3.56915	0.000367924	0.0123362	-0.413753
LSP1	0.0999732	7.42127	3.4781	0.000517508	0.0156164	-0.727347
TINAGL1	0.0991647	7.42493	3.14169	0.00170827	0.0363266	-1.81655
MTHFD2	0.0943056	7.4239	3.21609	0.00132356	0.03118	-1.58509
DUSP4	0.0912447	7.42001	3.24275	0.00120641	0.029117	-1.50083
TRIB2	0.08895	7.41443	3.90444	9.80765e-05	0.00440788	0.809682
GPRC5A	0.0801666	7.40879	5.07709	4.24273e-07	4.48103e-05	5.9332
FGFBP2	0.0791878	7.40661	6.89607	7.45284e-12	2.36143e-09	16.4295
LYZ	0.0777749	7.4081	5.0713	4.37196e-07	4.54182e-05	5.9047
CEP72	0.0733618	7.40847	5.04148	5.09997e-07	5.12992e-05	5.75843
LRMP	0.0693176	7.40618	6.67522	3.30818e-11	8.06304e-09	14.9928
MKI67	0.0690713	7.41398	3.17697	0.00151454	0.0337944	-1.70745
MMP17	0.0664057	7.40583	6.73632	2.20001e-11	5.57658e-09	15.3859
AADACL2	0.0630841	7.40782	4.78312	1.87139e-06	0.000154013	4.52629
KIF14	0.0614811	7.40879	4.17229	3.16403e-05	0.00179022	1.86482
ITGB2	0.0604563	7.4084	4.27875	1.98159e-05	0.00120744	2.30311
EDN3	0.0594242	7.40789	4.461	8.6796e-06	0.000578975	3.07855
KCNAB2	0.0591886	7.41032	3.52465	0.000434998	0.0139221	-0.567854
NCAPG	0.0564739	7.41066	3.2266	0.00127601	0.0302849	-1.55186
S100B	0.055891	7.41019	3.43527	0.00060585	0.0174187	-0.871932
TACC3	0.0530504	7.4097	3.26137	0.00113017	0.0277524	-1.44146
ANLN	0.0529235	7.41031	3.17851	0.00150633	0.0337944	-1.70256
TYR	0.043378	7.40852	3.17343	0.00153279	0.0340817	-1.71835

## Sheet: FvS - follicular
	logFC	AveExpr	t	P.Value	adj.P.Val	B
S100A2	-2.79784	11.1493	-14.8015	2.21951e-48	1.40651e-45	98.9866
RPS4Y1	2.61623	7.0778	23.1355	1.12304e-111	1.42334e-108	243.162
KRT5	-2.16439	11.9736	-15.8478	5.22332e-55	4.13752e-52	114.067
S100A8	-1.96324	9.50294	-9.91346	6.41864e-23	1.23257e-20	41.184
HSPA1A	-1.87355	10.4152	-10.7207	1.76213e-26	5.07572e-24	49.2485
S100A9	-1.82835	9.49286	-8.7631	2.69499e-18	3.34866e-16	30.7356
FABP7	1.8267	6.86686	27.8782	2.5609e-157	5.40947e-154	347.208
KRT14	-1.72901	12.8912	-10.0966	1.05283e-23	2.34356e-21	42.9607
KRT10	1.61727	9.8587	9.34158	1.48749e-20	2.04918e-18	35.8355
KRT1	1.52717	8.77829	9.5204	2.79858e-21	4.3255e-19	37.4756
CALML3	-1.49855	9.14011	-8.31538	1.21557e-16	1.3056e-14	27.0048
S100A6	-1.49255	9.77414	-9.37481	1.09277e-20	1.53886e-18	36.1382
KRT15	-1.46812	9.85831	-5.96134	2.70355e-09	1.18975e-07	10.5268
HLA-B	-1.31697	9.67201	-10.1271	7.75009e-24	1.81898e-21	43.2619
TMSB10	-1.2973	10.4501	-11.5477	2.12847e-30	8.99209e-28	58.1314
XIST	-1.26893	7.982	-11.4722	4.96245e-30	1.96544e-27	57.2975
KRTDAP	1.25177	8.19019	8.17315	3.91871e-16	4.0053e-14	25.8593
FAM132A	-1.22281	7.90182	-9.94288	4.79782e-23	9.50119e-21	41.4699
TMSB4X	-1.18697	11.2149	-7.84513	5.42491e-15	5.20874e-13	23.2899
LY6D	1.17396	8.17134	6.91855	5.2404e-12	3.35438e-10	16.5866
LGALS7B	-1.12899	8.94669	-7.31775	2.9958e-13	2.20748e-11	19.3742
CST6	-1.09408	7.62478	-7.26222	4.50134e-13	3.27874e-11	18.9772
CALML5	1.0751	7.87317	6.11079	1.07969e-09	5.10595e-08	11.4147
S100A10	-0.944759	9.4872	-7.38426	1.83187e-13	1.39862e-11	19.8538
SNHG8	-0.914842	9.25078	-8.63813	7.93949e-18	9.49293e-16	29.6768
KRT6B	-0.891094	8.06436	-4.20757	2.63426e-05	0.000515225	1.73023
DMKN	0.884692	9.38945	4.80837	1.57396e-06	4.30767e-05	4.40595
COMMD6	-0.880746	9.09609	-9.63466	9.45941e-22	1.66512e-19	38.5407
RPL37	-0.870204	11.7888	-14.0034	1.33416e-43	7.68595e-41	88.119
HLA-C	-0.838718	8.87124	-7.22624	5.84698e-13	4.16318e-11	18.7223
KRT13	0.835319	6.73591	30.8662	4.83431e-189	3.0635e-185	419.527
HLA-A	-0.816575	9.23221	-6.35622	2.28322e-10	1.22616e-08	12.92
EIF4A2	0.795176	8.52093	7.6212	3.07377e-14	2.59713e-12	21.5957
IFI27L2	-0.792584	7.79565	-7.66326	2.22658e-14	1.9873e-12	21.9105
IER3	-0.792343	8.99553	-5.05926	4.3852e-07	1.36892e-05	5.62777
HSP90AA1	-0.784772	10.9227	-6.70884	2.21796e-11	1.31357e-09	15.1835
RPS21	-0.77403	10.7688	-9.62251	1.06193e-21	1.81878e-19	38.4271
TPT1	-0.773149	12.2413	-11.1574	1.61941e-28	6.03658e-26	53.8648
SAT1	0.761037	7.23369	7.34087	2.52545e-13	1.90521e-11	19.5407
CRYAB	-0.760603	8.02986	-5.39878	7.07258e-08	2.43581e-06	7.3789
BTG2	-0.75561	8.34554	-5.50022	4.01395e-08	1.46186e-06	7.9239
TOMM7	-0.74932	9.54385	-8.42836	4.72551e-17	5.25361e-15	27.9297
B2M	-0.741102	11.3859	-6.92994	4.83935e-12	3.19448e-10	16.6641
AHNAK2	-0.740396	8.22832	-6.11522	1.05e-09	5.00288e-08	11.4417
CSTA	0.740318	8.01776	5.58707	2.45236e-08	9.41857e-07	8.39842
RPL36A	-0.73182	9.67209	-7.31997	2.94545e-13	2.19592e-11	19.3907
ACTN1	-0.723491	7.64295	-6.66634	2.95484e-11	1.71787e-09	14.9048
KRT6A	-0.722384	8.47237	-3.35271	0.00080721	0.00877408	-1.46674
KRT17	-0.707833	9.93607	-2.87289	0.00408745	0.0302084	-2.946
KLK11	0.684784	6.95674	9.40941	7.90568e-21	1.1386e-18	36.4559
CLDN1	-0.673183	7.93847	-5.36601	8.47394e-08	2.88706e-06	7.20509
C9orf16	-0.671948	8.29547	-5.65557	1.65421e-08	6.63464e-07	8.7779
S100A7	-0.669696	8.44997	-3.66279	0.000252499	0.00340444	-0.390109
APOE	-0.66784	10.3016	-4.05937	5.00854e-05	0.00090943	1.12456
RPL38	-0.664269	10.8124	-9.30065	2.16669e-20	2.92134e-18	35.4663
RPL28	-0.661842	12.4741	-10.8248	5.83428e-27	1.76056e-24	50.3363
CEBPD	-0.658695	8.33283	-5.26241	1.4911e-07	4.94719e-06	6.66219
ZFP36L1	-0.658095	8.85233	-5.24961	1.59786e-07	5.24646e-06	6.5958
SCEL	0.65379	7.04173	8.35076	9.0467e-17	9.8843e-15	27.2939
DEFB1	0.64278	7.56413	5.22506	1.8237e-07	5.89633e-06	6.46892
RPL30	-0.635113	12.1007	-10.4415	3.20415e-25	8.8216e-23	46.3947
KLF5	0.632659	7.57558	6.21585	5.59005e-10	2.85679e-08	12.0521
ATP1B3	-0.630815	9.1454	-4.68749	2.85157e-06	7.34568e-05	3.83931
DBI	0.628956	8.24818	4.29121	1.81628e-05	0.000374911	2.08158
ZFP36L2	-0.620261	8.90797	-4.97434	6.80298e-07	2.0627e-05	5.20744
VIM	-0.618532	7.47858	-4.7098	2.5581e-06	6.65221e-05	3.94279
TAGLN2	-0.616598	8.40233	-5.47592	4.60092e-08	1.62883e-06	7.79252
RPS10	-0.614992	10.3706	-6.39634	1.76146e-10	9.69292e-09	13.1716
EMP2	0.610576	8.34846	4.74328	2.17111e-06	5.73265e-05	4.09912
CRIP2	-0.608797	7.4294	-6.56494	5.82448e-11	3.3252e-09	14.2456
ANXA2	-0.605504	10.2106	-6.49129	9.47672e-11	5.36196e-09	13.773
SFN	-0.604423	10.0347	-4.9833	6.49742e-07	1.97953e-05	5.25141
DNAJB1	-0.604289	9.36241	-4.13082	3.68366e-05	0.000696816	1.41392
NDUFA4L2	-0.603622	7.4587	-4.78178	1.79584e-06	4.86334e-05	4.28011
KRT18	0.60337	6.9687	8.52178	2.14633e-17	2.47297e-15	28.7026
PTN	-0.602946	8.00049	-4.01531	6.03841e-05	0.0010575	0.948687
ATP1B1	-0.60206	7.37085	-6.35478	2.30444e-10	1.22716e-08	12.911
YBX1	0.597753	9.64406	6.7557	1.61174e-11	1.00133e-09	15.4939
RPL23	-0.595404	11.5637	-9.71449	4.40708e-22	7.97934e-20	39.291
RPS28	-0.591996	11.924	-9.54446	2.22612e-21	3.61716e-19	37.7002
RPS20	-0.591491	12.095	-10.0676	1.40033e-23	2.95796e-21	42.6803
SERPINB3	0.589914	6.7984	10.8464	4.65515e-27	1.47499e-24	50.5585
CLDN4	0.58557	6.98206	7.54936	5.31039e-14	4.37038e-12	21.062
NFIB	-0.585207	8.46377	-5.20215	2.06182e-07	6.59886e-06	6.35115
LY6E	0.583335	7.92444	4.70952	2.56137e-06	6.65221e-05	3.94156
KRT23	0.580279	6.90609	9.48378	3.94241e-21	5.94834e-19	37.139
PALLD	-0.576682	7.85118	-5.05053	4.58861e-07	1.42539e-05	5.58434
ECH1	0.568393	7.77641	5.84044	5.591e-09	2.41022e-07	9.82466
CTSB	-0.567124	7.74812	-5.03817	4.89301e-07	1.51254e-05	5.52283
DSG1	0.56558	7.55195	4.89214	1.03395e-06	2.97824e-05	4.80721
PHPT1	-0.565238	7.93276	-5.55635	2.92138e-08	1.08899e-06	8.22983
RPS11	-0.563869	11.6826	-9.7657	2.6918e-22	5.01705e-20	39.7753
C14orf2	-0.5513	8.56489	-5.55907	2.8766e-08	1.07864e-06	8.24471
NBL1	-0.550433	7.49891	-5.8336	5.82327e-09	2.49338e-07	9.78535
PIK3C2G	0.549802	7.10322	7.17907	8.23072e-13	5.79534e-11	18.3891
EMP1	0.548702	7.5639	5.49898	4.0418e-08	1.46359e-06	7.91723
ABI3BP	-0.547089	7.24536	-5.55995	2.86224e-08	1.07864e-06	8.24953
DEGS1	0.546971	8.20463	4.85785	1.22892e-06	3.47663e-05	4.64219
MARCH7	0.544364	7.1165	7.47914	9.01921e-14	7.32753e-12	20.545
ABRACL	-0.543667	7.85975	-4.95057	7.68359e-07	2.29674e-05	5.09101
CYP27A1	-0.542992	7.54822	-5.45602	5.1432e-08	1.81069e-06	7.6853
RPL36	-0.539961	11.7627	-8.27807	1.65362e-16	1.7465e-14	26.7035
GAPDH	-0.539745	10.8936	-5.34007	9.77213e-08	3.31155e-06	7.0681
NTRK2	-0.539559	7.22402	-5.79117	7.48876e-09	3.16375e-07	9.54248
S100A16	-0.535506	9.22815	-4.30987	1.67008e-05	0.000351604	2.16095
PNRC1	-0.535082	9.22796	-4.99394	6.15061e-07	1.88292e-05	5.30389
TIMP3	0.524876	6.92476	7.6077	3.40758e-14	2.84129e-12	21.495
HSPA6	-0.523143	7.20735	-4.05251	5.15699e-05	0.00093105	1.09708
MUC15	0.522268	6.88282	9.45253	5.28456e-21	7.78797e-19	36.8514
CTGF	-0.519816	7.4038	-3.96323	7.51466e-05	0.00128012	0.743219
RPL22	-0.518903	11.1688	-8.42957	4.67796e-17	5.25361e-15	27.9396
RPL37A	-0.514703	11.9426	-8.621	9.19883e-18	1.0795e-15	29.5325
RPL31	-0.513438	11.8529	-7.75947	1.05846e-14	9.72097e-13	22.6368
TMEM45A	-0.510618	8.6939	-3.47232	0.000521092	0.00611511	-1.06265
C12orf57	-0.505025	8.4405	-4.86505	1.18528e-06	3.36823e-05	4.67671
CREG1	-0.499458	7.76951	-4.33168	1.51351e-05	0.000322934	2.25411
UBC	-0.499257	10.7168	-5.37621	8.01094e-08	2.74407e-06	7.2591
PSME1	-0.498519	8.13989	-4.74997	2.1009e-06	5.57045e-05	4.13046
AMD1	0.49662	7.5614	5.21342	1.94107e-07	6.24394e-06	6.40906
C12orf75	-0.495347	7.87147	-4.08103	4.56505e-05	0.000836091	1.21182
MT2A	-0.494732	8.20957	-3.09012	0.00201363	0.0177227	-2.3044
EDF1	-0.494591	9.25846	-5.78018	7.99107e-09	3.3536e-07	9.47981
PITX2	0.493966	6.72376	28.2261	6.3861e-161	2.02343e-157	355.423
CHD9	0.492514	7.50394	5.2462	1.62746e-07	5.31608e-06	6.57819
TBX3	0.492416	6.77468	14.9023	5.29221e-49	3.7263e-46	100.403
ALDOA	-0.492416	9.25391	-4.61283	4.08783e-06	0.000100405	3.49645
NGFRAP1	0.491811	7.67942	4.80823	1.57484e-06	4.30767e-05	4.4054
PFN1	-0.490521	8.68473	-4.40756	1.07094e-05	0.000240657	2.58176
CSTB	-0.489966	9.63351	-3.70965	0.000210175	0.00295945	-0.219173
PKM	-0.486332	8.538	-4.36784	1.28438e-05	0.000279696	2.40955
COX7C	-0.483561	9.73076	-5.98101	2.39793e-09	1.06264e-07	10.6427
SRSF5	0.482981	8.38548	4.68871	2.83463e-06	7.33186e-05	3.84498
FILIP1L	-0.480118	7.29534	-4.75183	2.08166e-06	5.54263e-05	4.13924
WDR66	-0.47832	7.13308	-6.20146	6.1211e-10	3.10315e-08	11.9642
PDIA3	0.475956	7.9288	4.61867	3.97514e-06	9.84003e-05	3.52304
TFAP2C	0.474375	7.28242	5.51724	3.64618e-08	1.34336e-06	8.0164
PTMS	-0.471941	8.21816	-4.50355	6.85992e-06	0.000160411	3.00438
MT-ND1	-0.469545	11.524	-7.78298	8.81365e-15	8.21355e-13	22.8157
SPRR1B	0.467384	7.07403	4.02382	5.82499e-05	0.00103109	0.982516
ZNF770	0.466049	7.14533	6.19512	6.37029e-10	3.17862e-08	11.9256
ENO1	-0.46588	9.31502	-4.2947	1.78792e-05	0.000371477	2.09645
SH3BGRL3	-0.463902	8.76088	-3.6769	0.000238977	0.00324281	-0.338861
RPLP2	-0.459843	12.3209	-9.08558	1.54041e-19	1.99216e-17	33.5418
RPS15A	-0.459757	12.4022	-7.83773	5.74303e-15	5.43188e-13	23.2342
TMBIM6	0.458378	8.2334	4.54658	5.60245e-06	0.000132969	3.19674
SOSTDC1	0.458333	7.36338	4.17889	2.9876e-05	0.000578973	1.61142
HES1	0.457767	8.2932	3.10046	0.00194478	0.0173334	-2.2727
RPS12	-0.456806	13.0169	-7.39688	1.66763e-13	1.28875e-11	19.9454
CAV1	-0.451275	8.40605	-3.25663	0.00113621	0.0114107	-1.78109
GATM	-0.449421	7.42476	-4.73775	2.23081e-06	5.86582e-05	4.07326
JUNB	-0.448543	9.7612	-3.09776	0.00196253	0.0174481	-2.28099
TMEM59	0.447729	8.31122	4.55486	5.38736e-06	0.000129317	3.23395
TRIM29	-0.44757	8.15075	-4.20508	2.66303e-05	0.00051925	1.71996
COX6C	-0.446333	9.14114	-4.61952	3.95897e-06	9.83842e-05	3.52692
PPP1R14C	-0.440583	7.38639	-4.89245	1.03233e-06	2.97824e-05	4.8087
NUDCD2	0.434381	7.15291	5.82	6.31334e-09	2.68508e-07	9.70732
CLTB	-0.433208	8.5026	-3.63101	0.000285607	0.00376681	-0.504778
NFKBIA	-0.433129	9.60272	-2.82311	0.004778	0.0340587	-3.08646
GLTP	0.43305	7.3801	4.38298	1.19864e-05	0.00026283	2.475
HADHA	0.433043	7.90333	4.39269	1.14653e-05	0.000253155	2.51712
CRABP2	0.43272	7.45268	3.24129	0.00119903	0.0119281	-1.83046
ATP5E	-0.430435	9.42379	-4.85234	1.26339e-06	3.55828e-05	4.61576
MYEOV2	-0.428541	7.98992	-4.34283	1.43901e-05	0.000310169	2.3019
RND3	0.427594	7.40464	4.2937	1.79595e-05	0.000371927	2.09221
ITM2A	-0.42719	7.32651	-4.55639	5.34848e-06	0.000128872	3.24083
CANX	0.427005	7.49944	4.64291	3.53795e-06	8.968e-05	3.63393
CALD1	-0.426858	8.34562	-3.19739	0.00139686	0.0134323	-1.9704
RPL36AL	-0.42622	9.3275	-4.90789	9.54756e-07	2.77536e-05	4.88336
FTH1	-0.425991	10.3809	-3.06483	0.00219148	0.018946	-2.38147
USP34	0.425856	7.08466	6.05805	1.49576e-09	6.91872e-08	11.0993
OST4	-0.425031	8.48739	-4.29041	1.82266e-05	0.000375006	2.07825
KRT16	-0.424457	7.51387	-3.02856	0.00247187	0.0209136	-2.49094
AQP3	0.423319	8.80847	2.68759	0.0072249	0.04583	-3.45648
SKP1	0.423269	8.89223	4.63983	3.59084e-06	9.06581e-05	3.6198
RBP1	-0.421918	8.05654	-3.3593	0.000788214	0.00864171	-1.4448
ATP5L	-0.421131	9.42762	-5.01599	5.48927e-07	1.68862e-05	5.41276
GPX4	-0.420604	9.01657	-3.90565	9.54146e-05	0.00155037	0.519189
GPX1	-0.419762	7.88062	-4.04055	5.42584e-05	0.00096855	1.04926
CLIC3	0.414914	6.82631	7.71103	1.54208e-14	1.39603e-12	22.2693
PDHA1	0.414309	7.09333	5.73834	1.02192e-08	4.15124e-07	9.24245
SDC4	-0.412964	7.56506	-4.02663	5.75575e-05	0.00102169	0.993749
ARGLU1	0.412302	7.91005	3.9844	6.87727e-05	0.00118427	0.826443
HIGD2A	-0.412181	8.40286	-4.17561	3.03084e-05	0.000585561	1.59786
HLA-E	-0.411657	8.56668	-3.77918	0.000159482	0.00238358	0.0384265
TAX1BP3	-0.411223	7.49135	-4.4569	8.52723e-06	0.00019508	2.79786
FGFBP1	-0.410629	7.45701	-3.17134	0.00152811	0.0144747	-2.05256
RPL35A	-0.410272	12.0765	-6.92613	4.96754e-12	3.23595e-10	16.6386
GLTSCR2	-0.409214	9.62355	-4.37974	1.21653e-05	0.000265834	2.46096
RPL24	-0.408954	11.2726	-7.04752	2.11232e-12	1.43933e-10	17.471
RPS26	0.408483	9.05235	3.95494	7.77861e-05	0.00131448	0.710802
CD44	-0.408108	7.96464	-3.74745	0.000180991	0.00264882	-0.0797152
NAP1L1	-0.406895	9.15851	-3.89532	9.95605e-05	0.00160131	0.479321
RPS27L	-0.404719	7.9713	-4.04105	5.41424e-05	0.00096855	1.05127
UBR5	0.403806	6.96124	6.71568	2.11645e-11	1.27733e-09	15.229
RSRP1	0.402155	7.85802	3.89855	9.82483e-05	0.00158492	0.491755
UTRN	0.401472	6.97809	6.39522	1.77431e-10	9.69292e-09	13.1645
RPL39	-0.400751	12.2533	-6.02588	1.82283e-09	8.31028e-08	10.9079
TUBB	-0.400549	9.04634	-3.64626	0.000269232	0.0035843	-0.449848
RPL27	-0.40034	11.4013	-6.71357	2.14685e-11	1.28345e-09	15.2152
POLR1D	-0.399632	8.40769	-3.95372	7.81847e-05	0.0013177	0.706005
ERRFI1	0.396074	6.89277	7.4197	1.40713e-13	1.11462e-11	20.1111
SOX9	-0.395791	7.35843	-4.15794	3.27397e-05	0.000625347	1.52507
SCAF11	0.395564	7.5976	4.08707	4.44841e-05	0.000817088	1.23619
FAM84A	0.394805	7.26277	4.48823	7.36982e-06	0.000171701	2.9363
DCXR	0.393468	7.07233	5.60804	2.17476e-08	8.50709e-07	8.51418
SGK1	-0.392749	7.61308	-3.48009	0.000506224	0.00598497	-1.03587
FBXO32	0.392648	7.19769	4.40234	1.09691e-05	0.000244757	2.55905
CNFN	0.391783	6.83722	6.38881	1.85037e-10	1.0022e-08	13.1238
MRPL20	0.391294	7.5947	4.24504	2.2317e-05	0.000444726	1.88685
SULT1E1	0.391273	6.79757	9.52707	2.628e-21	4.16341e-19	37.5373
CCND2	0.390481	6.98539	5.63577	1.85437e-08	7.39064e-07	8.66779
RPL41	-0.389697	12.7516	-6.00691	2.04742e-09	9.26752e-08	10.7956
IFITM3	-0.389199	8.06438	-3.07	0.00215394	0.0187493	-2.36575
TMEM258	-0.388656	7.90032	-4.09656	4.27054e-05	0.000791298	1.27462
RBMX	0.388598	7.74904	3.89286	0.000100572	0.00161348	0.469849
SEPW1	-0.387259	8.11878	-3.74611	0.000181956	0.0026568	-0.0846793
CBR1	-0.386915	7.76578	-3.88086	0.000105648	0.00168213	0.423715
NDRG1	-0.386378	7.44596	-3.86515	0.000112661	0.00177155	0.363511
ATL2	0.385986	6.95688	6.44963	1.24517e-10	6.98285e-09	13.5081
STMN1	0.385296	7.93395	3.1828	0.001469	0.0140197	-2.01649
WFDC2	0.382133	6.87182	6.09231	1.21053e-09	5.68231e-08	11.304
SEPT7	0.382113	8.01209	3.78574	0.000155341	0.00232718	0.0630057
GJB2	-0.382085	7.72701	-2.8356	0.00459547	0.0329622	-3.05145
NUFIP2	0.3794	7.13651	5.07376	4.06505e-07	1.2816e-05	5.70037
CMPK1	0.379189	7.28999	4.6014	4.31752e-06	0.000105638	3.44444
SLC2A1	-0.377334	7.50429	-3.83678	0.000126448	0.00193551	0.255443
CD164	0.376897	7.4723	4.16872	3.12355e-05	0.000599815	1.56943
PLP2	-0.376732	9.11226	-3.86768	0.000111501	0.00175766	0.373207
TSTD1	-0.376159	7.85759	-3.74059	0.000185984	0.00270938	-0.105117
CD2AP	0.376067	7.03095	5.61897	2.04259e-08	8.0397e-07	8.5746
CYP1B1	-0.375351	7.3785	-3.32728	0.000884364	0.00946658	-1.5508
S100A11	-0.372425	9.84234	-3.14801	0.00165515	0.0153343	-2.12556
RPS3A	-0.370914	12.6481	-6.58701	5.02885e-11	2.89708e-09	14.3882
HSPA5	0.370446	7.87974	3.40615	0.000664917	0.00757364	-1.28792
ZFAS1	-0.370025	9.62659	-4.05091	5.1919e-05	0.000934689	1.09072
DYNLT1	0.368958	7.46695	4.15778	3.27624e-05	0.000625347	1.52442
RAB10	0.368646	7.35725	4.26351	2.05558e-05	0.000416174	1.96454
SEMA3C	0.367995	6.81532	8.78974	2.13402e-18	2.70466e-16	30.9643
DDIT4	-0.367591	7.88415	-2.8891	0.00388281	0.0290844	-2.89971
SERPINB2	0.367117	6.77186	10.4377	3.34099e-25	8.8216e-23	46.3536
ARPC4	-0.365962	7.4034	-4.2637	2.05385e-05	0.000416174	1.96534
GSTO1	-0.365171	7.46585	-4.09567	4.28697e-05	0.000792027	1.271
CTNNBIP1	0.363735	7.4316	3.77019	0.000165314	0.00245914	0.00487825
FAM213A	0.363456	7.52236	3.54399	0.000398317	0.00492996	-0.813748
FLNA	-0.362792	7.14662	-4.58831	4.59594e-06	0.000112017	3.385
RTN4	0.362465	8.91454	3.69408	0.000223434	0.00307137	-0.276205
MRFAP1	-0.361141	8.19914	-3.69529	0.000222369	0.00307137	-0.271753
C6orf48	-0.360785	8.63068	-3.21738	0.00130326	0.0127647	-1.90689
CD151	-0.359007	7.67174	-3.62758	0.000289416	0.00380504	-0.5171
CSRP1	-0.358495	7.39927	-3.74792	0.000180654	0.00264882	-0.0779768
ALCAM	0.358379	6.86676	6.14398	8.77788e-10	4.27888e-08	11.6151
SDC1	-0.357442	7.88396	-3.0653	0.00218805	0.0189422	-2.38005
PCMTD1	0.356664	7.23442	4.24889	2.1939e-05	0.000439961	1.903
TSN	0.356329	7.08943	5.06491	4.25737e-07	1.33559e-05	5.65609
OSTC	0.356102	7.53241	3.89844	9.82916e-05	0.00158492	0.491343
TYMP	-0.35509	7.52193	-3.32085	0.000904942	0.00960944	-1.57197
ARPC1B	-0.354478	7.27511	-4.15592	3.30291e-05	0.000628545	1.51677
SPCS2	0.354445	7.84071	3.69447	0.000223087	0.00307137	-0.274757
ITGB4	-0.353632	7.1389	-4.61478	4.04983e-06	9.98589e-05	3.50533
LARS	0.353136	7.08939	4.88302	1.08271e-06	3.09059e-05	4.76318
BTG1	0.35298	9.19924	2.80738	0.00501714	0.03517	-3.13032
MZT2B	-0.35273	8.17384	-3.54092	0.00040297	0.00495423	-0.82452
KLF4	0.352583	7.7242	3.22673	0.00126154	0.0123752	-1.87707
SLC25A3	-0.352401	9.22518	-3.78783	0.000154045	0.00231873	0.0708352
PDLIM1	-0.351208	7.76659	-3.2643	0.00110595	0.0112135	-1.75632
EIF3L	-0.350532	8.90386	-3.62114	0.000296696	0.00389267	-0.540203
FXYD6	-0.350472	7.24742	-4.04575	5.30731e-05	0.000952759	1.07004
COX8A	-0.348968	8.89357	-3.35724	0.000794084	0.00867605	-1.45164
IL1R2	0.346816	6.84889	5.7415	1.00342e-08	4.10236e-07	9.2601
RPS4X	-0.346774	12.9466	-6.06373	1.44437e-09	6.73012e-08	11.1331
GMNN	0.346763	6.88074	6.73578	1.84609e-11	1.13579e-09	15.3619
TP53AIP1	-0.346684	7.3435	-3.86142	0.000114391	0.00179429	0.349244
RPS27	-0.346651	12.5239	-5.62676	1.95309e-08	7.73548e-07	8.61779
HSDL2	0.34617	6.88821	6.67305	2.82414e-11	1.65709e-09	14.9487
TM9SF3	0.344082	7.12123	4.67255	3.0659e-06	7.86582e-05	3.77028
ALDH3A2	-0.344028	8.13442	-3.09766	0.00196315	0.0174481	-2.28128
LMNA	-0.34355	9.41963	-3.35389	0.000803738	0.00876002	-1.46277
PDCD4	0.343076	7.46458	3.57546	0.000353454	0.00451532	-0.702854
NCL	0.342841	9.09055	3.25921	0.00112592	0.0113419	-1.77275
PGRMC1	0.342735	7.40965	3.84748	0.000121069	0.00187125	0.296124
MFSD2A	0.342666	6.85733	7.00298	2.89539e-12	1.93138e-10	17.164
GJB3	-0.342652	7.30111	-3.86849	0.000111136	0.00175628	0.376275
HNRNPA2B1	0.342382	8.86769	3.47839	0.000509439	0.00601176	-1.04173
RWDD1	-0.34182	7.89465	-3.44475	0.000577051	0.00670968	-1.15699
SNRPD3	-0.341402	7.69764	-3.61678	0.000301721	0.00394228	-0.555819
SBDS	0.341015	7.53346	3.58726	0.00033789	0.00434323	-0.661033
DKK3	-0.340978	7.29618	-3.57846	0.000349443	0.00447358	-0.692256
EIF3G	-0.34079	8.20513	-3.40481	0.000668173	0.0075882	-1.29243
LGALS7	0.339636	7.46408	2.69006	0.00717165	0.0456773	-3.44989
RPS25	-0.339267	11.8495	-6.19661	6.31085e-10	3.17396e-08	11.9346
IPO7	0.33875	7.00341	5.31055	1.1482e-07	3.82955e-06	6.91316
IDH2	0.338032	7.12916	4.51141	6.61191e-06	0.000155761	3.03935
ASAH1	0.33561	7.10167	4.66253	3.21824e-06	8.19036e-05	3.7241
DDX3Y	0.335192	6.74775	12.0631	5.64463e-33	2.75154e-30	63.9777
CHI3L2	-0.334938	7.01831	-4.03013	5.67107e-05	0.00100948	1.00769
RHEB	0.334753	7.54254	3.67497	0.000240783	0.00326034	-0.345874
SLC25A5	0.333639	9.28068	2.92891	0.00341945	0.0264179	-2.78498
TMA7	-0.333015	8.93385	-3.62019	0.000297782	0.00389885	-0.543601
ALDH3A1	-0.330412	7.33182	-3.11514	0.00185067	0.0166442	-2.22748
HINT1	-0.329126	10.0489	-4.07274	4.73008e-05	0.000861337	1.17839
ZNHIT1	-0.32906	7.5671	-3.69259	0.000224739	0.00308262	-0.281632
HOXA9	0.328932	6.91589	5.99146	2.24991e-09	1.00406e-07	10.7044
UBA52	-0.328416	10.83	-5.51578	3.67637e-08	1.34666e-06	8.00846
CCDC47	0.327316	7.4338	3.689	0.00022792	0.00311278	-0.294728
DCT	0.327133	6.76498	10.0947	1.07248e-23	2.34356e-21	42.9425
FAM60A	0.327084	7.42557	3.61133	0.000308115	0.00401754	-0.575315
KLF3	0.326617	7.13813	4.1354	3.6111e-05	0.000685136	1.43266
RPL34	-0.324707	12.7727	-5.56001	2.86133e-08	1.07864e-06	8.24983
TCF4	-0.323581	7.09155	-4.32959	1.5279e-05	0.000323823	2.24516
ADGRL3	-0.322712	7.29028	-3.73091	0.000193251	0.00278764	-0.140882
TMF1	0.322402	7.05714	4.62917	3.77967e-06	9.42984e-05	3.57102
UQCRH	-0.320977	9.32905	-3.50338	0.000464071	0.00553827	-0.955371
CHPT1	0.320671	6.84485	6.92507	5.00431e-12	3.23595e-10	16.6314
CXADR	0.320226	8.23236	2.92148	0.00350192	0.0269317	-2.80652
PMVK	0.320056	7.54916	3.44859	0.000568942	0.00662754	-1.14391
SVIL	-0.319674	7.81448	-3.06725	0.00217381	0.0188704	-2.37411
SOCS3	-0.319508	7.15585	-3.52884	0.000421762	0.00510058	-0.866783
MYO9A	0.318903	6.90981	5.77713	8.13589e-09	3.39192e-07	9.46247
LRRFIP1	-0.318643	7.73308	-3.07475	0.00212005	0.0184797	-2.35131
ANKH	-0.318262	7.15421	-4.00389	6.33605e-05	0.00110306	0.903454
LAD1	0.318104	7.29465	3.54155	0.000402006	0.00495423	-0.822298
PLAC9	0.318009	6.7572	10.9326	1.85178e-27	6.28412e-25	51.4659
UGP2	0.317823	7.21775	3.91229	9.28399e-05	0.0015163	0.544835
CAPG	-0.317798	7.56804	-3.29655	0.000986742	0.0103185	-1.65155
RAB11A	0.317333	7.64629	3.26208	0.00111463	0.0112834	-1.7635
IRF1	-0.317243	7.34254	-3.15616	0.00160966	0.0149786	-2.1001
YWHAH	-0.31699	7.31536	-3.69459	0.000222988	0.00307137	-0.274342
LGALS3	-0.316163	8.54073	-2.70578	0.0068414	0.0442839	-3.40786
NSA2	-0.315175	8.00959	-3.09609	0.00197355	0.0174787	-2.28609
MARCKS	-0.314632	8.20591	-2.87908	0.00400815	0.0297768	-2.92835
LDHA	-0.31459	9.44488	-3.01503	0.00258454	0.0214656	-2.53142
MOXD1	-0.314395	7.30084	-3.31976	0.00090846	0.00962694	-1.57554
ATF4	-0.314099	8.28563	-3.01906	0.00255049	0.0213789	-2.51938
LOR	0.313854	6.732	12.2832	4.1655e-34	2.19973e-31	66.5473
PCBP1	-0.313376	7.8331	-3.14188	0.00169006	0.0155894	-2.14463
ATP5J2	-0.313206	8.18974	-3.11566	0.00184743	0.0166442	-2.22588
PPP1R14B	-0.313159	7.34743	-3.56039	0.000374316	0.00469711	-0.756088
LSM14A	0.311129	7.31672	3.73095	0.000193226	0.00278764	-0.140761
NOP58	0.310999	7.28465	3.73036	0.000193672	0.00278764	-0.142909
RPS16	-0.310828	11.9924	-5.54459	3.12317e-08	1.1574e-06	8.1655
EIF1AX	-0.310552	8.28284	-3.07566	0.00211357	0.0184486	-2.34853
GGCT	0.31043	7.52621	3.28801	0.00101709	0.0105488	-1.67939
NDUFS5	-0.310426	9.19772	-3.39288	0.000697886	0.00786923	-1.33258
CSDE1	0.309712	7.75692	3.20944	0.00133975	0.0129618	-1.93218
UQCR10	-0.308515	7.97771	-3.01263	0.00260508	0.0215514	-2.5386
ZFC3H1	0.308	7.04029	4.54063	5.76229e-06	0.000136252	3.17001
CD24	0.3079	7.02853	3.29685	0.000985732	0.0103185	-1.65061
SERGEF	-0.306761	7.04012	-4.41885	1.01673e-05	0.000229289	2.63101
SRPK2	-0.306422	7.35094	-3.50096	0.000468292	0.00557813	-0.963756
ARL5A	0.30635	7.48364	3.30398	0.000961053	0.0101334	-1.6273
GBP2	-0.306185	7.38506	-3.373	0.000750111	0.00832479	-1.39913
KIF1B	0.304595	6.9939	4.77195	1.8851e-06	5.06181e-05	4.23383
CISD1	-0.304073	7.66055	-2.98762	0.00282751	0.0228999	-2.61292
ELOVL4	0.304046	6.81149	6.87001	7.34498e-12	4.65451e-10	16.2581
RDH11	0.303215	7.02627	4.55161	5.47091e-06	0.000130827	3.21932
ID2	0.303199	7.36354	2.87939	0.00400418	0.0297768	-2.92746
APRT	0.302835	8.53535	3.01095	0.00261947	0.0216422	-2.5436
ZNF638	0.302402	7.14285	3.94617	8.06812e-05	0.00135617	0.676506
DEK	-0.302263	8.01398	-2.86721	0.00416124	0.0306625	-2.96213
DDX5	0.301094	9.14201	3.13313	0.00174117	0.0158532	-2.17183
ARHGEF12	0.300769	7.18889	3.84995	0.000119858	0.00185707	0.305531
MT-ND3	-0.299688	10.5046	-3.74942	0.000179575	0.00264644	-0.0723874
YWHAB	-0.299667	8.39071	-2.96061	0.00308711	0.0245458	-2.6925
GHITM	0.2989	7.71223	3.16096	0.00158342	0.0148803	-2.08508
KCNQ1OT1	0.298161	6.96911	4.33896	1.46448e-05	0.000313526	2.28529
PSMB9	-0.297644	7.11669	-3.70346	0.000215347	0.00301915	-0.241843
GABARAPL2	0.29714	7.61821	3.15103	0.00163817	0.0151993	-2.11614
HMGN2	-0.296664	8.55114	-2.68855	0.00720412	0.0457788	-3.45392
SNRPG	-0.295326	7.86417	-2.99929	0.00272159	0.0223114	-2.5783
TUBA1C	-0.294718	7.90021	-2.65221	0.00802615	0.0492472	-3.55008
UQCRC2	0.294675	7.85056	3.05131	0.00229234	0.0196837	-2.42241
GNB4	-0.293886	7.13334	-3.94121	8.23609e-05	0.00137348	0.65717
PSMB4	-0.29336	7.45633	-3.36866	0.000761986	0.0084418	-1.41361
AADAC	0.29336	6.71384	19.1005	3.99875e-78	4.22335e-75	166.704
ACTG1	-0.293168	11.1503	-3.60878	0.000311151	0.00403224	-0.584429
RPS17	-0.29311	12.3092	-4.97157	6.90008e-07	2.08218e-05	5.19388
RPL35	-0.293108	11.7468	-5.40909	6.67897e-08	2.3226e-06	7.43395
G3BP1	0.292175	7.27696	3.56063	0.000373974	0.00469711	-0.755238
MANF	0.292154	7.09382	4.05479	5.10681e-05	0.000924625	1.10627
MT-ND4L	0.290635	7.76972	2.90566	0.00368357	0.027989	-2.85218
RNF7	-0.290287	7.96072	-2.94922	0.00320292	0.0250639	-2.72583
ARPC5	0.290192	7.71579	3.00046	0.00271123	0.0222553	-2.57484
POSTN	0.289927	6.92652	3.89049	0.000101559	0.0016252	0.4607
BLOC1S2	-0.289853	7.52332	-3.18787	0.00144353	0.0138182	-2.00049
MRPL42	0.289071	7.12854	3.9891	6.74287e-05	0.00116429	0.844982
EIF4G1	0.288894	7.21027	3.65714	0.0002581	0.00345058	-0.410543
COX7B	-0.288827	8.87651	-2.70511	0.00685515	0.0443218	-3.40965
EEF1A1	-0.287935	13.5481	-5.48791	4.30135e-08	1.53133e-06	7.85732
S100A13	-0.287556	7.31871	-3.24584	0.00118004	0.0117578	-1.81583
COMT	0.286691	7.74246	2.87532	0.00405607	0.0300623	-2.93906
DUSP4	0.286211	6.76415	8.22343	2.59686e-16	2.69775e-14	26.2619
BROX	0.286005	6.97536	4.62975	3.76913e-06	9.42984e-05	3.57368
GLUL	-0.285958	7.74138	-2.68977	0.00717772	0.0456773	-3.45065
BCLAF1	0.28583	7.68242	2.96577	0.00303586	0.0242583	-2.67734
C11orf1	-0.285717	7.20724	-3.70237	0.000216279	0.00302244	-0.245867
ST3GAL5	0.285636	6.75975	9.57842	1.61737e-21	2.69718e-19	38.014
SNRPF	-0.285629	8.04901	-2.87127	0.00410826	0.0303074	-2.95058
PRPF4B	0.285073	7.4317	3.16279	0.00157357	0.0148389	-2.07937
GPR87	-0.284767	7.17294	-3.72678	0.000196438	0.00280411	-0.156139
TMEM159	-0.284643	7.39849	-3.21107	0.00133216	0.0129279	-1.92698
SYF2	0.2844	7.85556	2.84041	0.00452675	0.0325977	-3.0379
AHR	0.284331	7.20064	3.55729	0.000378751	0.00474145	-0.767017
FSCN1	-0.28396	7.2829	-3.2822	0.00103825	0.0106982	-1.69831
JAK1	-0.283212	7.43067	-3.1829	0.00146851	0.0140197	-2.01618
SEC61G	-0.282787	7.57298	-2.95586	0.00313493	0.024756	-2.70641
IFI27	-0.282637	7.32784	-2.73875	0.0061927	0.0413458	-3.3189
SLC38A1	0.282115	7.0523	4.01979	5.92479e-05	0.00104293	0.966534
RIF1	0.281922	7.13783	3.68345	0.000232931	0.00317437	-0.314991
VAV3	0.281806	7.12741	3.6586	0.000256641	0.00344562	-0.405267
SRP9	0.281681	7.78931	2.85932	0.00426597	0.0313613	-2.98451
NENF	-0.281379	7.83412	-2.87984	0.00399844	0.0297745	-2.92617
TMEM165	0.280789	7.2792	3.36436	0.00077393	0.00851458	-1.42795
PCM1	0.280762	7.40004	3.13896	0.00170697	0.0157224	-2.15371
CD9	0.279714	9.69914	2.95566	0.00313699	0.024756	-2.70701
NDUFB5	0.279614	7.82327	2.84673	0.00443801	0.032215	-3.0201
DCN	0.279576	6.77633	7.41217	1.48942e-13	1.16524e-11	20.0557
CERS3	0.279345	6.8465	6.14956	8.47685e-10	4.16417e-08	11.6489
NAA38	0.278588	7.40383	3.21193	0.00132822	0.0129094	-1.92426
MIR22HG	0.278282	6.96069	4.44923	8.83582e-06	0.000201412	2.76413
IGF2	0.278186	6.71038	26.5393	7.6677e-144	1.21476e-140	316.487
RPS8	-0.277233	12.8206	-4.80795	1.57705e-06	4.30767e-05	4.40406
MSH2	0.277095	6.83937	6.11861	1.02813e-09	4.97347e-08	11.4621
TROVE2	0.276989	7.20644	3.52352	0.000430296	0.005184	-0.885352
CST3	0.276986	7.43836	2.92814	0.0034279	0.0264265	-2.78721
ACSL1	0.276941	6.89267	5.1629	2.54149e-07	8.09319e-06	6.15052
EIF1AY	0.276792	6.75751	9.17152	7.08286e-20	9.35085e-18	34.304
ANGPTL2	-0.276167	7.09781	-3.60967	0.000310083	0.00403224	-0.581231
ETS2	0.275275	7.08869	3.7013	0.000217186	0.00302244	-0.249771
LAPTM4A	0.274923	8.74109	2.81309	0.00492902	0.0347058	-3.11441
PHLDA3	-0.27458	7.27339	-3.31827	0.000913309	0.00966217	-1.58043
RPL9	-0.272597	12.2752	-4.40024	1.10752e-05	0.000246259	2.54992
CD109	-0.272587	7.30261	-3.05369	0.00227429	0.0195552	-2.41522
RAB13	-0.27249	7.86947	-2.74321	0.0061094	0.040882	-3.30679
PYURF	0.272346	7.65981	2.95107	0.00318392	0.024971	-2.72045
RDX	-0.272303	7.27405	-3.21022	0.00133611	0.0129464	-1.92969
PDLIM4	0.272087	7.22568	3.22917	0.00125085	0.0122894	-1.86927
FAM13A	-0.271939	7.19271	-2.97279	0.00296745	0.0237734	-2.6567
ATP6V1G1	0.271934	8.25116	2.75454	0.00590221	0.0397474	-3.27593
PPA2	0.271812	7.32232	3.27622	0.00106043	0.0108562	-1.71773
PPFIBP1	0.271395	7.15051	3.51227	0.00044887	0.00537711	-0.924517
ALDH9A1	0.270973	7.27077	3.27641	0.00105971	0.0108562	-1.7171
SMDT1	0.270768	7.78644	2.7717	0.00560051	0.0382029	-3.22896
MAOA	0.270725	6.83849	5.99288	2.23058e-09	1.0025e-07	10.7127
RORA	0.269136	6.96813	3.99608	6.54788e-05	0.00113371	0.872552
PTPRF	-0.269014	7.58463	-2.78035	0.0054537	0.0374896	-3.20516
ZRANB2	0.268983	7.23469	3.25356	0.00114851	0.011516	-1.79098
BLVRB	0.268695	7.41362	3.06287	0.00220582	0.0190181	-2.38741
EGR2	-0.26835	7.38481	-2.81452	0.00490718	0.0345905	-3.11043
TRIM47	-0.268308	7.13615	-3.53854	0.000406611	0.00495518	-0.832861
HMGB2	0.267905	7.50915	2.71253	0.00670383	0.0437961	-3.38973
CIR1	-0.266309	7.31066	-3.11151	0.00187356	0.0167944	-2.23869
ELP6	0.265662	6.85987	5.60456	2.21857e-08	8.62519e-07	8.49496
KLK8	0.265187	6.77599	7.93427	2.68257e-15	2.6153e-13	23.9782
VPS26A	0.264946	7.27083	3.23405	0.00122971	0.0121952	-1.85364
BAG5	0.264896	7.08586	3.72674	0.000196469	0.00280411	-0.156289
C11orf31	-0.264679	7.69623	-2.7764	0.00552026	0.0378032	-3.21603
PDCD6	-0.264225	7.58492	-2.9179	0.00354221	0.0271082	-2.81685
ACADVL	0.263892	7.62905	2.64366	0.00823126	0.0499965	-3.57251
KRT77	0.263666	6.74743	8.16538	4.17664e-16	4.20117e-14	25.797
DDB2	-0.262713	7.20893	-3.24612	0.00117886	0.0117578	-1.81491
RPL7A	-0.262266	12.1994	-4.63814	3.62012e-06	9.10345e-05	3.61207
HIST1H1E	0.261426	6.93489	4.42785	9.75404e-06	0.000221546	2.67035
SUDS3	0.261383	7.12473	3.63977	0.000276097	0.00366798	-0.473276
DSG3	-0.261254	7.27998	-2.99529	0.00275751	0.0225185	-2.5902
BTF3L4	0.2612	7.19426	3.40583	0.000665696	0.00757364	-1.289
RFC1	-0.260815	7.34828	-2.98428	0.0028585	0.023105	-2.62281
ANXA7	0.260805	7.29538	3.13657	0.0017209	0.0157831	-2.16114
UBE3A	0.260299	7.25156	3.19851	0.00139142	0.0134003	-1.96683
STRAP	0.260116	7.46986	2.91777	0.00354372	0.0271082	-2.81723
DPYSL2	-0.259703	7.00436	-3.74771	0.000180801	0.00264882	-0.078738
LINC00998	0.259446	7.1662	3.4328	0.000603038	0.00696075	-1.1977
RPLP1	-0.259063	13.761	-4.46617	8.16796e-06	0.000188219	2.8387
PIGX	0.258988	6.98261	4.11349	3.97013e-05	0.000742145	1.34333
RPSA	-0.258954	11.3681	-3.81311	0.000139152	0.00211973	0.165883
LINC00657	0.258941	7.27411	3.12522	0.0017886	0.0162384	-2.19636
ITPR2	0.258736	7.03209	3.72598	0.000197062	0.00280626	-0.159101
GABPB1-AS1	0.258701	7.06124	3.49156	0.000485052	0.00576693	-0.99632
RASD1	-0.258626	7.26095	-2.64848	0.00811503	0.0494821	-3.55987
ARL6IP6	0.257872	7.03437	3.88323	0.000104627	0.00167008	0.432807
BCL11B	0.257868	7.00544	3.84181	0.000123893	0.00190561	0.274544
AADACL2	0.257499	6.73269	10.931	1.88414e-27	6.28412e-25	51.4488
MLF2	-0.256312	7.41178	-2.94099	0.00328917	0.0256062	-2.74986
FNBP4	0.25561	7.30344	3.02089	0.00253521	0.0213179	-2.51392
SULT2B1	0.25556	6.82639	4.93892	8.1555e-07	2.41502e-05	5.03403
CCDC59	0.25523	7.26641	3.11149	0.0018737	0.0167944	-2.23876
CHMP5	0.254328	7.30214	3.0904	0.00201164	0.0177227	-2.30351
GGH	0.254218	6.96458	4.12164	3.83286e-05	0.000720736	1.37649
SCOC	0.253948	7.15765	3.3647	0.000772994	0.00851458	-1.42683
PTPRZ1	0.253694	7.10665	3.348	0.000820969	0.00890835	-1.48231
CALM3	-0.253176	7.16678	-3.37812	0.000736321	0.00818608	-1.38203
ZCRB1	-0.253112	7.37968	-2.93739	0.00332743	0.0258406	-2.76032
ZBTB11	0.253108	6.91376	4.57908	4.80249e-06	0.000116158	3.3432
RALGPS2	0.252916	6.93684	4.34832	1.40361e-05	0.000303573	2.32548
OLFM2	-0.252283	7.07411	-3.51627	0.000442173	0.00530692	-0.910588
CKMT1A	0.251655	7.00988	3.925	8.80862e-05	0.00144988	0.594125
TWF1	0.251359	6.94787	4.33929	1.46228e-05	0.000313526	2.28671
PARD3	0.250945	6.92156	4.54693	5.59336e-06	0.000132969	3.19828
C1R	-0.250835	7.05654	-3.19569	0.00140509	0.0134706	-1.97578
AKAP1	0.250812	7.02707	3.72218	0.000200035	0.00282952	-0.173068
PITPNB	0.250639	7.17161	3.26471	0.00110436	0.0112135	-1.755
EIF3J	0.250464	7.33635	2.90958	0.00363771	0.0277069	-2.84087
ENAH	-0.249623	7.30246	-2.85682	0.00429967	0.0314994	-2.9916
AFF4	0.24951	7.16976	3.24697	0.00117538	0.0117578	-1.8122
ECHDC1	0.249394	7.21761	3.09153	0.00200405	0.0177122	-2.30007
KRT6C	-0.249321	6.92076	-3.15745	0.00160262	0.014957	-2.09609
OAZ2	0.249052	7.325	2.96499	0.00304358	0.0242606	-2.67964
DCTN2	-0.24875	7.51255	-2.75365	0.00591825	0.0398131	-3.27836
RPS18	0.248421	13.7066	4.48061	7.63655e-06	0.000177263	2.90255
HCFC1R1	-0.248372	7.37823	-2.71091	0.00673648	0.0438737	-3.39407
CDKN2B	0.2482	6.84979	4.94908	7.742e-07	2.30333e-05	5.08377
MOB4	0.248158	7.0833	3.59105	0.000333036	0.00428952	-0.64759
SEPT2	0.248153	7.23616	3.10715	0.00190133	0.0169939	-2.25211
PPP3CA	-0.247923	7.38792	-2.67423	0.00751842	0.0470328	-3.49195
RPL4	-0.247822	11.2152	-4.07766	4.6315e-05	0.000845817	1.19821
SCPEP1	0.24707	7.33003	2.67901	0.00741224	0.0465799	-3.47929
PCMTD2	0.246885	6.84502	5.25383	1.56191e-07	5.15512e-06	6.61765
RPS24	-0.246582	12.3874	-4.82638	1.43866e-06	3.99859e-05	4.49172
ARF4	0.24652	7.38145	2.8563	0.00430662	0.0315139	-2.99305
KDELR2	0.246234	7.38225	2.93199	0.0033858	0.0261975	-2.77604
MFSD14A	0.24607	6.91616	4.46091	8.37011e-06	0.000192179	2.8155
ATXN7L3B	0.24546	7.08979	3.43177	0.000605313	0.00697431	-1.20118
PMEL	0.244397	6.77426	7.64561	2.55167e-14	2.21506e-12	21.7775
PSMD13	0.243811	7.20691	3.16325	0.00157106	0.0148373	-2.07791
TGFBI	-0.243573	7.0466	-3.15245	0.00163023	0.0151478	-2.1117
MEST	0.243234	6.77253	7.14952	1.01924e-12	7.09771e-11	18.1808
THBS2	-0.242768	7.08421	-2.99584	0.00275256	0.022507	-2.58856
NUDT9	0.242759	6.88008	4.76871	1.91553e-06	5.12182e-05	4.21855
HMGCR	0.2416	6.86952	4.82002	1.48499e-06	4.10934e-05	4.46147
CLCN3	0.241077	6.97563	3.87411	0.000108609	0.00172064	0.397818
CHD7	-0.241002	7.03969	-3.56418	0.000368958	0.00464829	-0.742707
SLC25A33	0.24024	6.8391	5.41177	6.58059e-08	2.30393e-06	7.44822
MLX	0.240044	6.92033	4.39053	1.15794e-05	0.000254787	2.50774
SQLE	0.240012	7.00041	3.42161	0.000628318	0.00721314	-1.23564
FAM192A	0.239306	6.98584	3.87874	0.000106572	0.0016926	0.415554
LRPAP1	0.239045	7.24843	3.01646	0.00257241	0.0214491	-2.52715
LGALS3BP	0.23887	7.04772	3.40869	0.000658755	0.00753525	-1.27932
PNRC2	-0.238517	7.39297	-2.68532	0.00727392	0.0459882	-3.46251
OPTN	-0.237637	7.36274	-2.7129	0.00669635	0.0437923	-3.38874
BBOX1	0.237312	6.95536	3.73817	0.000187779	0.00272925	-0.114079
SEMA5A	-0.236482	7.11939	-2.94915	0.00320368	0.0250639	-2.72604
UBE2G1	0.236093	7.09078	3.30228	0.000966875	0.0101779	-1.63285
ASH1L	0.235911	7.35759	2.69643	0.00703613	0.0452052	-3.43289
FBXL3	0.235901	6.95238	3.94145	8.22795e-05	0.00137348	0.658098
H2AFJ	0.235759	7.33047	2.68513	0.007278	0.0459882	-3.46301
MFSD10	-0.235684	7.08324	-3.32074	0.000905292	0.00960944	-1.57232
RPS15	-0.234811	12.3534	-4.91219	9.34136e-07	2.72793e-05	4.90423
HPGD	0.234707	6.83407	5.10416	3.46661e-07	1.0984e-05	5.85295
ZDHHC3	0.234196	7.09725	3.3318	0.000870146	0.00934596	-1.53588
HECTD1	0.233764	7.12501	3.16106	0.0015829	0.0148803	-2.08478
GAN	0.233632	6.88964	4.22011	2.49229e-05	0.000492013	1.78253
UBQLN1	-0.233167	7.02074	-3.55184	0.000386659	0.00481386	-0.78619
CREB5	-0.232951	7.04126	-3.19599	0.00140363	0.0134706	-1.97483
SSNA1	-0.231472	7.40509	-2.68001	0.00739005	0.0465514	-3.47662
EPHX2	0.231394	6.8942	4.42051	1.009e-05	0.000228357	2.63825
DNAJB14	0.230775	7.00952	3.60673	0.000313603	0.00405571	-0.591723
SIRT2	-0.230767	7.16879	-2.88774	0.00389957	0.0291754	-2.90359
COPS5	0.230739	7.10044	3.27942	0.00104851	0.0107689	-1.70734
DHX9	0.229584	7.10959	3.15659	0.00160728	0.0149784	-2.09875
UBE2L6	-0.229415	7.06242	-3.28141	0.00104115	0.0107107	-1.70088
ANXA8	-0.229288	6.95357	-3.70094	0.00021749	0.00302244	-0.251072
NSMCE4A	0.228769	6.97612	3.72245	0.000199827	0.00282952	-0.172096
TIPARP	0.228725	7.06669	3.21378	0.00131971	0.0128464	-1.91838
RALGAPA1	0.228566	6.90728	4.21173	2.58616e-05	0.000507384	1.74762
LMCD1	-0.228408	7.00058	-2.84674	0.00443785	0.032215	-3.02006
ZKSCAN1	0.228173	7.15899	2.91755	0.00354627	0.0271082	-2.81788
ASPH	0.228117	7.16557	2.96134	0.00307983	0.0245187	-2.69036
WAPL	0.227995	7.06294	3.29392	0.000996002	0.010381	-1.66014
GNAI3	0.227868	7.3161	2.72384	0.00647897	0.0427234	-3.35927
TDG	0.227765	7.01319	3.57209	0.000358026	0.00454734	-0.714786
IPO5	0.227646	6.98618	3.69566	0.000222054	0.00307137	-0.27043
THOC2	0.227456	7.22908	2.80021	0.00512979	0.0357618	-3.15025
SCAMP1	0.227298	6.95387	3.81549	0.000137826	0.00210458	0.174842
HSBP1L1	0.227014	7.16792	2.97299	0.00296555	0.0237734	-2.65612
RPS9	0.226805	12.1138	3.85311	0.000118331	0.00184696	0.317536
CYB5R3	-0.226539	7.18001	-2.97329	0.00296267	0.0237734	-2.65524
SMAD1	-0.226504	7.22329	-2.72748	0.00640789	0.0423429	-3.34942
PHF3	0.226292	7.29588	2.66904	0.00763542	0.0474379	-3.50569
STIP1	0.226289	7.01177	3.5404	0.000403753	0.00495423	-0.82632
SMARCA2	-0.226251	7.16117	-2.91848	0.00353567	0.0271082	-2.81518
YIPF6	0.226106	6.97209	3.72819	0.000195348	0.00280072	-0.15095
MYH9	-0.225884	7.26548	-2.64647	0.00816338	0.0496462	-3.56515
NCK1	0.225783	7.09135	3.08704	0.00203452	0.017827	-2.31382
HR	-0.225684	7.13104	-2.95331	0.00316087	0.0248825	-2.71387
PLAGL1	0.225098	6.83711	4.9629	7.21385e-07	2.16655e-05	5.15134
JKAMP	0.224807	6.94577	3.85051	0.000119588	0.00185707	0.307647
HACD3	0.224769	7.1354	2.98859	0.00281857	0.0228698	-2.61005
MBNL1	-0.224324	7.2509	-2.72159	0.00652305	0.0429694	-3.36533
RPS29	-0.224236	11.3566	-3.11813	0.00183204	0.0165543	-2.21825
EPHX1	-0.223988	7.06619	-3.16911	0.00153982	0.0145639	-2.05955
C1orf52	0.223764	7.07998	3.15758	0.00160186	0.014957	-2.09566
LBR	0.223306	6.8947	4.27115	1.9867e-05	0.000404815	1.99676
MOB1A	0.223164	7.10338	3.13453	0.00173293	0.0158236	-2.1675
SLC16A1	-0.222933	6.93026	-3.84209	0.000123752	0.00190561	0.275611
IER5	-0.222893	7.11837	-2.88201	0.00397106	0.0296154	-2.91997
MT-ND4	0.222837	11.7949	4.72982	2.31932e-06	6.07335e-05	4.03617
RNASEH2C	0.222687	6.9738	3.70148	0.000217035	0.00302244	-0.249121
LPAR6	0.222483	6.93519	3.77567	0.000161738	0.0024116	0.0253075
SERPINB4	0.221487	6.82665	3.72425	0.000198418	0.00281923	-0.165487
MIA3	0.221347	7.00599	3.3837	0.000721567	0.00807874	-1.36336
ACSBG1	0.221334	6.86882	3.93532	8.44009e-05	0.0014038	0.634215
PPP2R2A	0.221197	7.29136	2.65995	0.0078443	0.0484025	-3.5297
CKAP4	-0.221196	7.09804	-3.01752	0.00256343	0.0214491	-2.52397
EFHD2	-0.221048	7.0269	-3.36328	0.000776976	0.00853327	-1.43157
RRAGA	-0.220567	7.3139	-2.66323	0.00776834	0.0480742	-3.52105
MACROD1	0.220548	6.98179	3.6382	0.000277772	0.00368251	-0.478902
ETFA	0.220318	7.16615	2.95244	0.00316986	0.0248914	-2.71644
ACSL3	0.220036	7.11318	2.93965	0.00330335	0.0256851	-2.75375
TMEM40	0.21969	6.86484	4.2971	1.76879e-05	0.00036871	2.10663
C16orf74	0.219684	6.93992	3.63073	0.000285914	0.00376681	-0.505778
MT-ND2	-0.219408	11.7514	-3.7091	0.000210622	0.00295945	-0.221159
FAM46B	0.219337	7.10367	2.95451	0.00314868	0.0248174	-2.71037
WBSCR22	0.219049	7.20325	2.83739	0.0045697	0.0328324	-3.0464
UBE2Q2	-0.218855	6.98989	-3.438	0.000591595	0.00686618	-1.18
PRKCSH	-0.218833	7.18856	-2.87267	0.00409008	0.0302084	-2.94659
TNFRSF19	0.218105	6.89948	3.97328	7.20534e-05	0.00123398	0.782676
IMP4	0.217956	7.10428	3.04771	0.00231994	0.0198938	-2.43329
TRAPPC2L	0.21766	7.21639	2.82804	0.00470506	0.0336523	-3.07264
GRHPR	0.21761	7.26957	2.71936	0.00656712	0.0431252	-3.37134
YWHAG	0.216983	7.1645	2.8453	0.00445791	0.0322486	-3.02412
RBBP7	0.216172	7.24219	2.6698	0.00761824	0.0474232	-3.50369
FLNB	-0.215982	7.13225	-2.79438	0.00522296	0.0362518	-3.1664
GFOD1	0.215902	6.76437	7.0172	2.62012e-12	1.76635e-10	17.2613
CTSK	-0.21585	6.90934	-3.9319	8.56037e-05	0.00141901	0.620939
OTUD6B-AS1	0.21565	7.16619	2.78295	0.00541025	0.0373066	-3.19799
TMEM128	0.215524	6.90507	3.96085	7.58924e-05	0.00128936	0.733938
ZFR	0.215453	7.08096	3.0349	0.00242057	0.0205895	-2.47189
GSE1	0.214891	6.79719	5.74905	9.59943e-09	3.9501e-07	9.30284
CES2	-0.213962	7.08038	-3.04706	0.00232496	0.0199098	-2.43526
TMPO	0.212576	6.8991	3.97265	7.22433e-05	0.00123398	0.780204
MPC1	0.212436	7.19548	2.76436	0.00572777	0.0387787	-3.24908
ZBTB16	0.212317	6.87195	4.00501	6.30638e-05	0.00110092	0.907865
SPARC	-0.212153	7.09522	-2.69058	0.00716051	0.0456773	-3.44851
PTPN13	0.212078	6.87453	4.18457	2.91418e-05	0.000566477	1.6349
FAM49B	0.212076	7.02979	3.23083	0.00124361	0.012263	-1.86395
FTSJ3	0.211845	6.88561	4.11422	3.95777e-05	0.000742023	1.34627
RNF43	0.211814	6.91014	3.80045	0.000146436	0.00221472	0.11818
MTX2	0.211012	6.96978	3.54197	0.000401374	0.00495423	-0.820839
GALNT1	0.210871	6.86741	4.30408	1.71412e-05	0.000358495	2.13633
ACTR10	0.210811	7.16667	2.80264	0.0050914	0.0355854	-3.14351
FAM3C	0.210393	7.02906	3.11784	0.00183386	0.0165543	-2.21916
TRAM1	0.210047	7.20977	2.65291	0.0080095	0.0492301	-3.54824
TYRP1	0.209604	6.76419	6.71656	2.10483e-11	1.27733e-09	15.2344
ZG16B	-0.208984	7.01485	-3.16024	0.00158736	0.0148803	-2.08735
RAB11B	-0.208782	7.19955	-2.67902	0.00741199	0.0465799	-3.47926
PIGP	0.208085	6.92106	3.73434	0.000190646	0.00276458	-0.128218
RAB40B	-0.207875	7.13087	-2.76936	0.00564081	0.038395	-3.23538
EXOSC8	0.207027	7.05069	3.06391	0.00219821	0.0189783	-2.38427
MYL9	-0.206828	7.00346	-2.67235	0.00756071	0.0472422	-3.49694
MMAB	0.206718	6.95642	3.53378	0.000413979	0.00502564	-0.849514
AIG1	0.206675	6.87082	4.24959	2.18707e-05	0.000439961	1.90594
GAMT	-0.206367	7.02933	-3.04596	0.00233344	0.0199286	-2.43857
KRT80	-0.206254	6.92581	-3.46733	0.000530821	0.00621777	-1.07977
PPP4R3B	0.206141	7.04299	3.01582	0.00257789	0.0214656	-2.52908
TMEM9B	0.20605	7.1961	2.66903	0.00763558	0.0474379	-3.50571
VDR	-0.206005	7.09822	-2.85122	0.00437596	0.0318375	-3.00743
ACTR6	0.205545	6.92174	3.69009	0.00022695	0.00310623	-0.290755
STT3B	0.205289	6.91353	3.75196	0.000177775	0.00262601	-0.0629804
NACA	-0.205087	11.4992	-3.93082	8.59899e-05	0.00141906	0.616717
CYSRT1	0.204901	6.75502	6.11729	1.037e-09	4.97841e-08	11.4538
PLTP	-0.204766	7.06838	-2.89066	0.00386363	0.0289749	-2.89524
S100A1	-0.204499	6.83813	-3.38204	0.000725944	0.00811341	-1.36893
DTWD1	0.20449	6.93888	3.45308	0.000559571	0.00653039	-1.12856
SMAD5	-0.203967	7.16562	-2.64344	0.00823676	0.0499965	-3.5731
PAPSS1	0.203136	7.1086	2.81037	0.00497092	0.0348845	-3.12201
SBNO1	0.202784	7.09728	2.84432	0.00447172	0.0323116	-3.0269
TNFAIP1	-0.202338	7.01519	-3.135	0.00173015	0.0158236	-2.16603
RPL29	-0.202236	12.0755	-3.55687	0.000379346	0.00474145	-0.768474
SETD2	0.201806	7.06645	2.89533	0.00380672	0.0286839	-2.88186
CDC123	0.201801	7.182	2.65338	0.00799824	0.0492301	-3.54699
PRKAR1A	0.201684	7.10007	2.8258	0.00473808	0.0338121	-3.07892
HOXC10	0.201604	6.76241	6.83267	9.50908e-12	5.96624e-10	16.007
FLG	0.20081	6.7319	7.65868	2.30855e-14	2.03185e-12	21.8752
RERE	0.200549	6.97227	3.26933	0.0010865	0.0110872	-1.74004
EXOSC10	0.200231	6.8874	3.91787	9.07223e-05	0.00148555	0.566471
RBM6	0.200104	6.9625	3.21624	0.00130847	0.0127763	-1.91054
TGFBR3	0.199157	6.75151	7.13783	1.10866e-12	7.63652e-11	18.0989
RPS5	0.198898	11.851	3.13655	0.00172102	0.0157831	-2.1612
GRHL2	0.198724	6.81156	4.85118	1.27088e-06	3.56353e-05	4.61013
RBMS1	0.198411	7.02263	3.00709	0.00265285	0.0218651	-2.55509
MEIS2	-0.198256	6.97208	-3.08939	0.00201853	0.0177412	-2.30663
SHPRH	0.197684	6.95475	3.25912	0.00112629	0.0113419	-1.77305
COPRS	-0.197348	6.9416	-3.48186	0.000502903	0.00596549	-1.02978
NSG1	0.197186	6.93255	3.32182	0.000901816	0.00960944	-1.56878
STXBP3	0.197051	6.93502	3.39749	0.000686242	0.00776556	-1.31705
TM9SF2	0.19702	7.04404	2.93434	0.00336033	0.0260323	-2.76922
ZNF217	0.196932	6.99287	3.0382	0.00239425	0.0204204	-2.46195
ATXN2	0.196722	6.92204	3.52022	0.000435668	0.00523876	-0.896852
TSPAN13	0.196121	6.88277	3.83737	0.000126144	0.00193551	0.25769
SENP6	0.195646	7.09402	2.72425	0.00647091	0.0427148	-3.35816
DCAF6	-0.195225	7.04674	-2.81087	0.00496322	0.0348691	-3.12062
PLEC	-0.194263	7.04389	-2.85469	0.00432846	0.0315369	-2.9976
FAM174A	0.19414	6.96766	3.26121	0.00111802	0.0112997	-1.76629
RPLP0	0.194081	11.7485	3.04636	0.00233033	0.0199286	-2.43736
BFAR	-0.193936	7.08232	-2.70481	0.00686124	0.0443218	-3.41044
SC5D	0.1935	6.90291	3.58587	0.000339691	0.00435754	-0.665971
SNAP23	0.193495	6.94662	3.29705	0.000984999	0.0103185	-1.64993
PPM1B	0.193129	6.92479	3.47561	0.000514738	0.00605176	-1.05131
KLK1	0.192866	7.04455	2.71849	0.00658434	0.0431936	-3.37368
PPME1	-0.192722	7.06371	-2.82756	0.00471221	0.0336655	-3.074
RAC3	0.192514	6.83236	4.27275	1.97265e-05	0.000403247	2.00348
CCSER2	0.192368	7.08835	2.71208	0.00671293	0.0438103	-3.39094
UBXN6	-0.191214	7.09159	-2.7068	0.00682045	0.0442839	-3.40512
RPL19	-0.191209	12.4234	-4.02056	5.90552e-05	0.00104243	0.969597
INO80C	0.190897	6.84356	4.21607	2.5371e-05	0.000499305	1.7657
ZNF503	-0.190806	7.04575	-2.6897	0.00717921	0.0456773	-3.45083
C12orf29	0.190648	6.89392	3.65756	0.000257677	0.00345058	-0.409017
CYP4B1	0.190524	6.71834	11.6425	7.26454e-31	3.28824e-28	59.1905
MZT1	0.190372	6.87145	3.85037	0.000119657	0.00185707	0.307102
H3F3A	-0.190319	10.7146	-2.77113	0.00561032	0.0382286	-3.23052
MCC	0.190318	6.85299	4.0152	6.04093e-05	0.0010575	0.948285
CTTNBP2NL	0.190147	6.96695	3.1007	0.00194318	0.0173334	-2.27196
RPL5	-0.190127	11.9263	-3.15761	0.00160173	0.014957	-2.09559
HK1	0.189891	7.0148	2.95726	0.00312077	0.024756	-2.70232
C14orf119	0.189679	7.07583	2.73023	0.00635483	0.04208	-3.34199
MAF	-0.189333	7.00406	-2.8047	0.00505905	0.0354245	-3.13779
STK25	0.189232	6.97002	3.17706	0.00149829	0.0142349	-2.03455
TMEM254	0.188567	6.90138	3.57496	0.000354129	0.00451532	-0.704624
DSC1	0.18853	6.89552	2.7962	0.00519376	0.0361283	-3.16137
KRCC1	0.188477	7.01011	2.89216	0.00384526	0.0289056	-2.89095
RPL11	-0.188357	12.5439	-4.39407	1.13931e-05	0.00025244	2.52311
GNAI2	-0.187983	7.05778	-2.72867	0.00638501	0.0422357	-3.34623
OSBPL1A	-0.187789	6.95152	-3.11014	0.00188222	0.0168469	-2.2429
NOSIP	0.187657	7.08878	2.70178	0.00692404	0.0445458	-3.41857
CCDC64B	0.187516	6.79531	4.79639	1.67049e-06	4.54329e-05	4.34915
TCHP	0.186983	6.88408	3.6715	0.000244065	0.00329774	-0.358485
NDUFV3	0.186089	7.08756	2.67172	0.00757479	0.0472455	-3.4986
CCDC91	0.185991	6.99946	2.89112	0.00385796	0.0289667	-2.89392
BHLHE41	-0.185396	6.92874	-3.14547	0.00166955	0.0154452	-2.13347
ZMYND11	0.185394	6.91284	3.4005	0.000678755	0.00769458	-1.30693
UACA	-0.184839	7.03605	-2.66345	0.00776334	0.0480742	-3.52048
CDK13	0.184086	6.8526	3.94406	8.13925e-05	0.00136451	0.668269
RPA2	0.18389	6.98011	2.95663	0.0031271	0.024756	-2.70415
GCLM	-0.183877	7.02426	-2.67881	0.00741663	0.0465799	-3.47981
DALRD3	-0.183829	7.06715	-2.70253	0.00690854	0.0444913	-3.41657
ZNF138	0.183336	6.85754	3.85487	0.000117483	0.00183824	0.324274
IDH1	0.183308	6.97393	2.874	0.00407294	0.0301521	-2.9428
TMEM30A	0.183091	6.89741	3.47767	0.00051081	0.00601673	-1.04422
RPL3	0.183056	12.9159	3.2747	0.00106615	0.010897	-1.72267
FZD6	0.182946	6.96613	2.97389	0.00295685	0.0237734	-2.65346
PDIA4	0.182832	6.9835	2.89972	0.00375389	0.0283871	-2.86925
MT-CYB	0.1826	11.6243	3.63317	0.000283228	0.003747	-0.496997
PHF6	0.182594	6.86534	3.76527	0.000168592	0.00250204	-0.0134631
ATF7IP	0.182315	6.96104	2.96543	0.00303927	0.0242583	-2.67836
CASP14	0.182277	6.92995	2.8354	0.00459816	0.0329622	-3.05198
IRF3	0.181914	7.01845	2.82077	0.00481288	0.0341882	-3.093
IDS	0.181909	6.88217	3.5391	0.000405751	0.00495423	-0.830897
TMEM68	0.181824	6.85378	3.93146	8.57633e-05	0.00141901	0.619193
LINC00511	0.18145	6.87034	3.60884	0.000311069	0.00403224	-0.584182
NUDT2	0.180747	6.99651	2.88396	0.00394656	0.0294922	-2.91439
HOTAIRM1	-0.180318	7.0287	-2.67061	0.00759985	0.0473552	-3.50154
C5orf24	0.179964	6.97463	2.91886	0.00353135	0.0271082	-2.81408
SAR1B	0.179866	6.95243	3.09083	0.00200878	0.0177227	-2.30222
SERTAD2	-0.179465	7.0101	-2.76891	0.0056486	0.0384068	-3.23661
PEX3	0.179174	6.83014	4.24689	2.21348e-05	0.000442487	1.8946
PRKCDBP	-0.179117	6.97559	-2.73846	0.00619828	0.0413458	-3.3197
PHYHIP	-0.178993	6.87687	-3.4371	0.00059355	0.00687628	-1.18305
HELLS	0.178496	6.87956	3.22995	0.00124747	0.0122752	-1.86679
CNP	-0.178395	6.9862	-2.89719	0.00378428	0.0285828	-2.87652
ARFGEF1	0.178351	6.93466	3.11498	0.00185168	0.0166442	-2.22798
KRT19	0.178075	6.71629	10.3928	5.28664e-25	1.34006e-22	45.9022
RPL26	-0.177864	12.438	-2.90443	0.00369797	0.0280312	-2.85571
PNPT1	0.177197	6.85135	3.7968	0.000148598	0.00224206	0.104484
HERC2	0.177091	6.96752	2.86611	0.00417566	0.0307331	-2.96524
EHMT1	0.176072	6.92586	3.13467	0.00173208	0.0158236	-2.16705
COX11	0.175908	7.03694	2.69198	0.0071305	0.0455964	-3.44476
WBP2	-0.175782	7.01481	-2.73587	0.00624704	0.0415398	-3.32671
ZNF431	0.17578	6.86691	3.56566	0.000366901	0.00464082	-0.737516
TINAGL1	0.175744	6.94385	2.74024	0.00616489	0.0412098	-3.31487
EPB41	0.175736	6.81802	4.32985	1.5262e-05	0.000323823	2.24621
RHOBTB3	0.175219	6.76696	5.76364	8.81114e-09	3.64942e-07	9.38554
MLANA	0.174801	6.75373	6.25256	4.43266e-10	2.29141e-08	12.2769
SRPRA	0.174405	7.00105	2.76004	0.00580388	0.0391345	-3.26089
MRPS30	0.174346	7.0025	2.7803	0.00545454	0.0374896	-3.20529
SAFB2	0.174316	7.01384	2.68324	0.00731932	0.0461977	-3.46805
ATM	0.174112	6.83192	3.90707	9.48596e-05	0.00154531	0.524661
NBN	0.173813	6.92412	3.13156	0.00175048	0.015915	-2.17669
SQRDL	-0.173748	7.02835	-2.67773	0.0074406	0.0466843	-3.48269
ST5	-0.173557	6.91574	-2.94304	0.00326751	0.0255317	-2.74389
RAP1A	0.173448	7.02018	2.68041	0.00738129	0.0465425	-3.47556
ZNF91	0.173365	6.93082	3.02033	0.00253985	0.0213179	-2.51558
HSD17B2	-0.173052	6.87804	-3.23623	0.00122037	0.0121214	-1.84665
COPZ2	-0.172928	6.9328	-2.93504	0.00335272	0.0260051	-2.76717
CDCA7	0.172714	6.9537	2.70312	0.00689614	0.0444731	-3.41497
RGCC	0.17096	6.87919	3.00122	0.00270448	0.0222286	-2.57258
COA1	0.170458	6.97817	2.79685	0.00518326	0.0360948	-3.15955
MAFF	0.170415	6.95323	2.74642	0.00605007	0.0405707	-3.29806
RPL23A	-0.169836	12.1892	-3.26743	0.00109381	0.0111331	-1.74619
TTLL12	0.169796	6.84928	3.71825	0.000203169	0.00286744	-0.187565
NMT1	0.169627	6.98002	2.78356	0.00540006	0.0372769	-3.1963
SMAGP	0.168999	6.90656	3.16036	0.00158671	0.0148803	-2.08697
DIAPH1	-0.168979	6.94072	-2.95684	0.00312506	0.024756	-2.70356
RPP38	0.168922	6.90307	3.13779	0.00171379	0.0157624	-2.15736
PNPLA4	-0.168758	7.00643	-2.69298	0.00710917	0.0455059	-3.44209
PLEKHF2	0.168724	6.87407	3.32094	0.000904636	0.00960944	-1.57165
STK3	0.168613	6.87583	3.35362	0.000804534	0.00876002	-1.46369
MOSPD1	0.168387	6.8742	3.33463	0.000861366	0.00926736	-1.52655
ZNF331	0.167893	6.92286	2.8293	0.00468659	0.0335581	-3.0691
GSK3B	0.167718	6.9883	2.65214	0.00802783	0.0492472	-3.55027
AKIRIN2	0.167451	6.91952	3.01704	0.00256749	0.0214491	-2.52541
ARAP2	0.166347	6.88715	3.21541	0.00131226	0.0127935	-1.91319
KLK10	0.166329	6.83141	3.38913	0.000707479	0.00796322	-1.34517
HNRNPUL2	-0.165529	6.88905	-3.26725	0.00109451	0.0111331	-1.74678
SLC27A3	0.165524	6.86132	3.41128	0.000652558	0.00747787	-1.2706
PGM2	0.165409	6.9098	3.08705	0.00203446	0.017827	-2.31379
TMEM57	0.16483	6.88315	3.1801	0.00148271	0.0141208	-2.02499
B3GNT2	0.164148	6.83371	3.72994	0.000193996	0.00278764	-0.144469
TCEA3	0.163999	6.86173	3.43464	0.000598959	0.00692629	-1.19143
API5	0.163929	6.90964	3.0238	0.00251094	0.0211875	-2.50519
STX3	0.163263	6.858	3.38104	0.000728572	0.00811419	-1.37227
BAP1	-0.163077	6.93462	-2.81885	0.00484165	0.034281	-3.09835
CEP68	-0.162301	6.91366	-2.88191	0.00397239	0.0296154	-2.92028
FARSA	0.162277	6.90642	3.08472	0.00205043	0.0179221	-2.32091
USP33	0.16207	6.9148	2.94105	0.0032885	0.0256062	-2.74968
MT-CO1	0.161133	12.7139	3.20085	0.00138019	0.0133124	-1.95942
MXRA5	-0.16064	6.85014	-3.3427	0.000836766	0.00904878	-1.49987
SCAPER	0.160517	6.9329	2.76019	0.00580137	0.0391345	-3.26051
SORD	0.160437	6.86055	3.42861	0.000612381	0.00704294	-1.21191
HLA-DQB1	-0.159984	6.89254	-2.97974	0.00290105	0.023419	-2.6362
TM7SF2	0.159907	6.79525	3.81156	0.000140034	0.00212804	0.159989
DCUN1D1	0.159877	6.9012	3.03017	0.0024587	0.0208374	-2.48609
PRR34-AS1	-0.159631	6.86069	-3.32457	0.000892992	0.00954281	-1.55973
USP3	0.159398	6.94847	2.71296	0.00669512	0.0437923	-3.38857
TTC14	0.158988	6.94148	2.64973	0.00808508	0.0494548	-3.55658
SLC16A7	0.158932	6.86377	3.14251	0.00168645	0.0155788	-2.14267
NUAK1	0.158775	6.8329	3.34707	0.000823734	0.00892309	-1.48541
PPARA	0.158633	6.8928	3.02194	0.00252638	0.0212895	-2.51075
EML2	0.158201	6.8461	3.46237	0.000540662	0.00632136	-1.09676
SLC25A1	-0.158135	6.89705	-3.1198	0.00182174	0.0165156	-2.21311
TEX9	0.157705	6.78362	4.40527	1.08237e-05	0.000242367	2.57171
TMEM30B	0.157125	6.8395	3.48147	0.000503635	0.00596549	-1.03112
CAPN7	0.156804	6.87356	3.09589	0.00197487	0.0174787	-2.2867
RARRES2	-0.1557	6.84357	-2.96541	0.00303946	0.0242583	-2.67841
CWC22	0.155494	6.91601	2.79365	0.00523481	0.0362673	-3.16843
NSL1	0.155332	6.93906	2.68509	0.00727887	0.0459882	-3.46311
ARL5B	0.154435	6.8801	3.00704	0.00265335	0.0218651	-2.55527
MAPKAP1	0.154361	6.92871	2.76354	0.0057421	0.0388343	-3.25131
MYO1C	-0.154004	6.95002	-2.65008	0.00807686	0.0494548	-3.55568
SPNS1	0.153959	6.90087	2.91169	0.00361333	0.0275543	-2.8348
FGFR2	0.153627	6.87426	3.00648	0.00265818	0.0218765	-2.55692
ACVR2A	0.153578	6.80019	4.1053	4.11312e-05	0.000764365	1.31
RPL7	0.153528	12.7576	2.71165	0.00672165	0.0438221	-3.3921
NCAPH2	-0.153331	6.90791	-2.89228	0.0038438	0.0289056	-2.8906
OSBPL2	0.152757	6.90174	2.85818	0.00428132	0.0314013	-2.98775
PTPMT1	0.152737	6.91004	2.82016	0.00482198	0.0341882	-3.09469
SLC25A25	0.152174	6.79366	4.12977	3.70047e-05	0.000697913	1.40962
KLHL24	0.151924	6.92519	2.64992	0.00808059	0.0494548	-3.55609
SCAMP2	0.150576	6.8972	2.85845	0.00427764	0.0314013	-2.98697
SLC16A1-AS1	-0.150352	6.86855	-2.99329	0.00277561	0.0225896	-2.59613
EFEMP1	-0.150332	6.88085	-2.65853	0.00787737	0.0485592	-3.53345
SHMT1	0.150171	6.82754	3.54502	0.000396771	0.00492043	-0.810139
ZDHHC13	0.149559	6.80792	3.78665	0.000154785	0.00232435	0.0663625
NBPF14	0.149144	6.79834	4.00074	6.42123e-05	0.00111483	0.890913
SMCO4	-0.14905	6.88673	-2.79354	0.00523664	0.0362673	-3.16874
UTP3	0.148274	6.92275	2.66699	0.00768209	0.0476801	-3.51112
SENP5	0.148187	6.83233	3.32788	0.000882467	0.00946225	-1.54882
TRPM7	0.148056	6.8989	2.77539	0.00553744	0.0378541	-3.21881
PRSS3	0.147756	6.81033	3.29147	0.00100473	0.0104376	-1.66815
SMIM5	0.147234	6.74422	5.58393	2.49714e-08	9.53277e-07	8.381
APIP	0.147067	6.85047	3.17301	0.0015193	0.0144129	-2.04728
AC004556.1	0.146894	6.76003	4.89009	1.0449e-06	2.99617e-05	4.79716
CLOCK	0.146841	6.84667	3.20269	0.00137146	0.0132483	-1.9536
NUP50	0.146773	6.89512	2.77258	0.0055854	0.0381408	-3.22654
AKR1C2	0.144337	6.74784	5.71664	1.16044e-08	4.6839e-07	9.11983
UBR2	0.144243	6.90644	2.66232	0.00778933	0.048157	-3.52345
RANBP6	0.14405	6.80698	3.66003	0.000255223	0.00343386	-0.400103
ATP6V0A1	0.143945	6.85298	3.01529	0.00258234	0.0214656	-2.53064
IBTK	0.143841	6.91088	2.67691	0.00745879	0.0467059	-3.48486
RPS7	-0.143745	12.0871	-2.78557	0.00536676	0.0370874	-3.19075
NMU	0.143182	6.78635	3.80472	0.000143945	0.00218225	0.134228
SLC4A1AP	0.143102	6.86986	2.89556	0.00380387	0.0286839	-2.88118
KLK7	0.143078	6.8179	2.73713	0.00622336	0.0414259	-3.32331
COL4A5	0.142993	6.8332	3.17984	0.00148405	0.0141208	-2.02581
ULK3	0.141799	6.83038	3.29958	0.000976188	0.0102589	-1.64167
AKAP17A	0.141359	6.89544	2.703	0.0068987	0.0444731	-3.4153
WHAMM	0.141226	6.88995	2.72026	0.00654931	0.0430529	-3.36892
MCM5	0.141204	6.87419	2.69428	0.00708162	0.0454189	-3.43863
RPS19	-0.140971	12.9239	-2.74565	0.0060642	0.0406224	-3.30015
UTP23	0.140853	6.90167	2.67208	0.00756681	0.0472422	-3.49766
LHX2	-0.140811	6.84763	-2.70619	0.00683296	0.0442839	-3.40676
RP11-372M18.2	0.14065	6.72256	7.64077	2.64765e-14	2.26732e-12	21.7414
GPR157	0.139753	6.78098	4.25122	2.17145e-05	0.000438233	1.91272
GPATCH2L	0.139254	6.88421	2.70815	0.00679283	0.0441499	-3.4015
IFT27	0.139121	6.87229	2.85561	0.00431601	0.0315369	-2.99501
MFSD1	0.13817	6.89423	2.64856	0.00811318	0.0494821	-3.55967
RAB27B	0.137894	6.88045	2.73148	0.00633081	0.0419799	-3.33861
BRD8	0.137476	6.87366	2.70596	0.00683753	0.0442839	-3.40735
IVL	0.137369	6.78952	3.01326	0.00259974	0.0215353	-2.53673
ZNF57	0.136304	6.81898	3.2324	0.00123687	0.0122353	-1.85896
GTF3C1	0.136092	6.8353	3.06602	0.00218279	0.0189225	-2.37786
MUCL1	0.135764	6.73372	4.83286	1.39303e-06	3.88884e-05	4.52251
ALOX15B	0.135261	6.73869	5.87566	4.53156e-09	1.96688e-07	10.0276
MTERF2	0.134872	6.80587	3.40658	0.000663875	0.00757364	-1.28646
KCNK1	-0.133972	6.84369	-2.97825	0.00291525	0.0235037	-2.64062
NUDT8	0.133627	6.84683	2.97782	0.00291925	0.0235061	-2.64186
CENPU	0.13362	6.85481	2.75998	0.00580503	0.0391345	-3.26107
ATAD2B	0.13354	6.83543	3.03267	0.00243846	0.0207139	-2.47858
CD40	0.133071	6.845	2.87583	0.00404952	0.030049	-2.93761
HOXC9	0.132692	6.78104	3.90461	9.58302e-05	0.00155314	0.515124
RELB	-0.132586	6.85295	-2.79195	0.00526236	0.0364057	-3.17314
DGAT2	0.13228	6.7711	3.52731	0.000424223	0.00512057	-0.872167
PELI1	0.132227	6.84906	2.8463	0.00444406	0.032222	-3.02132
CCDC58	-0.132082	6.8524	-2.9138	0.00358897	0.0274015	-2.82869
PYDC1	0.132069	6.73026	6.15391	8.25213e-10	4.08545e-08	11.6749
FSTL1	0.131158	6.73819	5.49107	4.2266e-08	1.51322e-06	7.87421
VNN1	-0.130679	6.84543	-2.66592	0.00770668	0.0477859	-3.51396
LRMP	0.129894	6.70916	16.3693	1.80692e-58	1.63578e-55	121.944
NPIPB5	0.129802	6.7902	3.56929	0.000361879	0.00458645	-0.724715
DOCK7	0.129216	6.80627	3.23068	0.0012443	0.012263	-1.86445
EXOC6B	0.129156	6.86067	2.64855	0.00811337	0.0494821	-3.55969
CHP2	0.128826	6.81717	2.98741	0.00282951	0.0228999	-2.61356
CD36	0.12877	6.72039	7.23268	5.58193e-13	4.01962e-11	18.7675
CDC42BPB	0.128584	6.83229	2.99091	0.00279723	0.0227257	-2.60316
LPCAT2	0.128051	6.83844	2.7946	0.00521944	0.0362518	-3.16579
SNX21	0.127851	6.80815	3.1192	0.00182546	0.0165257	-2.21497
MGLL	0.127749	6.78879	3.39415	0.000694689	0.00784714	-1.32833
HEATR1	0.127709	6.83954	2.84291	0.00449145	0.0324172	-3.03086
F3	0.127574	6.78927	3.36657	0.000767797	0.00849133	-1.42061
PYGL	-0.127568	6.83232	-2.90496	0.00369172	0.0280173	-2.85418
MBTD1	0.126526	6.80046	3.28511	0.00102764	0.0106234	-1.68886
NCKAP5	0.126321	6.81121	3.01457	0.0025885	0.0214703	-2.5328
CCDC51	0.125932	6.8435	2.80252	0.00509325	0.0355854	-3.14383
NUP93	0.125888	6.82689	3.02048	0.00253862	0.0213179	-2.51514
KRT31	0.125789	6.75915	4.24246	2.25763e-05	0.000447082	1.87595
CA2	0.125754	6.82447	2.78159	0.00543297	0.0374225	-3.20174
SEH1L	0.125293	6.84222	2.81819	0.00485164	0.0343134	-3.1002
DDX58	0.125091	6.79682	3.24589	0.00117985	0.0117578	-1.81567
WWP1	0.12479	6.83473	2.8458	0.00445094	0.032235	-3.02271
C11orf49	0.124743	6.84901	2.7325	0.00631138	0.0419237	-3.33586
CRYBG3	0.124611	6.83803	2.76621	0.00569544	0.0386424	-3.24401
CYP3A5	0.122299	6.73979	4.92367	8.81393e-07	2.58583e-05	4.9598
PKNOX1	0.122261	6.81657	2.95596	0.00313399	0.024756	-2.70614
KREMEN2	0.122006	6.77545	3.35867	0.000790034	0.00864672	-1.44692
SH3D19	0.121743	6.82512	2.92862	0.00342261	0.0264179	-2.78582
GPX3	0.121696	6.72607	5.92532	3.36189e-09	1.46926e-07	10.3161
SPECC1	-0.120869	6.83243	-2.77789	0.00549503	0.037727	-3.21192
MBOAT2	0.120415	6.72969	5.49773	4.07109e-08	1.46582e-06	7.9103
LMO7	0.120294	6.81767	2.75057	0.00597411	0.0401463	-3.28676
SNCA	0.117732	6.78033	3.25881	0.00112757	0.0113419	-1.77408
DLX5	0.116644	6.74011	4.66786	3.13662e-06	8.01481e-05	3.74857
TNIP2	0.116591	6.82155	2.8175	0.00486209	0.034349	-3.10213
COBL	0.115077	6.75673	3.98222	6.94081e-05	0.00119198	0.817815
RB1	0.114725	6.8	3.08672	0.00203673	0.017827	-2.3148
CTC-526N19.1	0.112952	6.77333	3.52922	0.000421171	0.00510058	-0.865476
SMURF2	-0.112938	6.82295	-2.68829	0.0072096	0.0457788	-3.45459
DLX3	0.112276	6.755	3.60027	0.000321493	0.00414928	-0.614806
MTHFD2L	0.111731	6.81854	2.74833	0.00601505	0.0403786	-3.29287
SGCE	0.111607	6.72962	5.40836	6.70721e-08	2.3226e-06	7.42991
PXMP4	0.111378	6.80274	2.92481	0.00346473	0.026678	-2.79687
HES6	0.110224	6.71901	5.59087	2.40001e-08	9.27371e-07	8.41923
SRGAP3	0.110193	6.8091	2.69161	0.0071384	0.0456009	-3.44575
FBXO27	0.108233	6.77482	3.29511	0.000991832	0.0103546	-1.65627
PPP1R1C	-0.107403	6.77311	-2.72064	0.00654193	0.0430491	-3.36791
RHBDL2	0.107209	6.80253	2.81167	0.00495085	0.0348208	-3.11838
PTGS1	0.107084	6.75791	3.64711	0.000268361	0.00358022	-0.446824
FAM13B	0.106915	6.80998	2.66169	0.0078039	0.0482001	-3.52511
PAQR4	0.106908	6.80432	2.73795	0.00620793	0.0413666	-3.32109
NDN	0.106709	6.78849	2.94228	0.0032755	0.0255626	-2.74609
DEGS2	0.106652	6.76171	3.23222	0.00123762	0.0122353	-1.85951
RASSF6	0.106311	6.77777	3.03674	0.00240593	0.0204924	-2.46637
LZTS1	0.106096	6.73197	5.32538	1.05904e-07	3.55087e-06	6.99083
SDE2	0.105639	6.79995	2.84188	0.00450598	0.0324851	-3.03376
FAM83C	0.104576	6.80219	2.73137	0.00633309	0.0419799	-3.33893
HIST1H2BN	0.104277	6.76428	3.33841	0.000849812	0.00917421	-1.51411
SLC7A5	0.103125	6.78017	3.0166	0.00257129	0.0214491	-2.52675
LY6K	0.102997	6.7625	3.36452	0.000773513	0.00851458	-1.42745
DHFR	0.102465	6.79583	2.64825	0.00812078	0.0494821	-3.5605
GLRX	0.100727	6.74678	3.76149	0.000171165	0.00253428	-0.027594
EPS8L1	0.100527	6.7534	3.54729	0.000393389	0.00488806	-0.802192
A2ML1	0.100219	6.73536	4.30672	1.69403e-05	0.000355467	2.14749
SERPINA12	0.100095	6.72757	4.31186	1.65534e-05	0.000349663	2.16935
PLLP	0.0999854	6.74005	4.10693	4.08443e-05	0.000761265	1.3166
CWH43	0.0996702	6.78717	2.77725	0.00550598	0.0377612	-3.2137
DLX2	0.0995305	6.72424	5.33766	9.90256e-08	3.3379e-06	7.05536
BMP7	0.0988033	6.79337	2.64664	0.00815925	0.0496462	-3.56469
CYP4F12	0.0985086	6.78475	2.85485	0.00432638	0.0315369	-2.99716
AC006262.5	0.09659	6.73409	4.35073	1.38846e-05	0.000301325	2.33576
C2orf54	0.0949946	6.77614	2.83852	0.00455373	0.0327548	-3.04324
CYSLTR1	0.0949106	6.71103	10.1949	3.92578e-24	9.56834e-22	43.9305
PLAUR	0.091813	6.7782	2.65301	0.00800716	0.0492301	-3.54797
PMP22	0.090599	6.75138	3.2932	0.000998597	0.010391	-1.66252
CACNB4	0.0869361	6.74234	3.53742	0.00040834	0.00496669	-0.836787
BCHE	0.0859955	6.73196	4.24417	2.24047e-05	0.000445074	1.88316
SORT1	0.0855106	6.75381	3.1332	0.00174082	0.0158532	-2.17164
CLCA4	0.0843872	6.75464	2.90391	0.00370415	0.0280445	-2.85721
FGF7	0.0841673	6.7508	3.09669	0.00196963	0.0174787	-2.28427
GBP6	0.0841464	6.72721	4.58001	4.78146e-06	0.000116092	3.34738
THEM5	0.0839411	6.7506	2.99315	0.00277692	0.0225896	-2.59655
CENPM	0.083177	6.74076	3.57207	0.000358075	0.00454734	-0.714906
SYT8	0.0822545	6.7348	3.55542	0.00038146	0.00475849	-0.773623
CLEC2A	0.0803706	6.73963	3.06751	0.00217204	0.0188704	-2.37336
CDKN1C	0.0801908	6.73903	3.38105	0.000728574	0.00811419	-1.37226
DDX60	0.0792681	6.75393	2.76468	0.0057223	0.0387787	-3.24822
CLDN7	0.0788614	6.71346	6.4419	1.30964e-10	7.27998e-09	13.4591
RHCG	0.078835	6.73599	3.0263	0.0024904	0.0210422	-2.49772
CENPA	0.0787569	6.71841	5.2365	1.71476e-07	5.57254e-06	6.52803
SLC24A5	0.0782218	6.71151	8.01428	1.41554e-15	1.40161e-13	24.6031
SERPINB13	0.0773607	6.73243	3.28742	0.00101927	0.0105541	-1.68135
TECRL	0.0768295	6.71377	6.31423	2.9903e-10	1.57913e-08	12.6584
RP11-680F20.6	0.0759735	6.72426	4.5058	6.78805e-06	0.000159318	3.01438
CLSPN	0.0748514	6.74229	2.99694	0.00274274	0.0224557	-2.58532
CDC25B	0.0738128	6.7486	2.77618	0.00552402	0.0378032	-3.21663
NOV	0.073125	6.72575	3.95835	7.6691e-05	0.00129944	0.724118
AIF1L	0.0725463	6.71034	8.64123	7.73093e-18	9.42133e-16	29.7029
NCCRP1	0.0700962	6.73509	2.82144	0.00480286	0.0341882	-3.09112
CTSH	0.0688349	6.73403	3.21688	0.00130557	0.0127675	-1.9085
FAM25A	0.0683746	6.73066	2.70986	0.00675792	0.0439681	-3.3969
HERC6	0.0680937	6.74196	2.82009	0.00482314	0.0341882	-3.0949
CXCL10	0.0666313	6.71565	3.06153	0.00221577	0.0190779	-2.3915
AC006262.4	0.0649124	6.74268	2.71664	0.00662137	0.0433916	-3.37868
CD83	0.0627607	6.73194	2.9528	0.00316622	0.0248914	-2.71539
RUNX3	0.0593681	6.71014	6.05096	1.5626e-09	7.17549e-08	11.057
IFIT2	0.0585482	6.72381	3.30402	0.00096093	0.0101334	-1.62718
COL14A1	0.0565893	6.73202	2.68522	0.00727625	0.0459882	-3.46279
MEG3	0.0552454	6.71199	4.92679	8.67376e-07	2.55654e-05	4.97511
LSP1	0.0551657	6.72881	2.67726	0.00745112	0.046704	-3.48394
PCSK2	0.0523661	6.70938	6.25197	4.44758e-10	2.29141e-08	12.2736
GPR143	0.0508873	6.7284	2.69621	0.0070408	0.0452052	-3.43348
GYPC	0.0503725	6.71228	4.77356	1.87014e-06	5.043e-05	4.24143
MAL	0.0501511	6.7076	6.30585	3.1551e-10	1.65239e-08	12.6064
PSEN2	0.0486972	6.71748	3.56478	0.000368118	0.00464694	-0.74059
FMO1	0.0462475	6.71663	3.38801	0.000710345	0.00796751	-1.3489
CXCL9	0.0446328	6.70869	4.47307	7.90983e-06	0.000182936	2.86918
NR4A3	0.0433731	6.7199	2.85461	0.00432966	0.0315369	-2.99785
LNP1	0.040521	6.7174	2.82023	0.00482093	0.0341882	-3.0945
HEY1	0.0403052	6.7177	2.81513	0.00489803	0.0345644	-3.10875
PDE4C	0.037685	6.71445	3.28453	0.00102971	0.0106275	-1.69072
RRAD	0.0344929	6.71171	3.33509	0.000859943	0.00926736	-1.52502
SPI1	0.031066	6.71247	2.99403	0.00276887	0.0225821	-2.59392
FAM105A	0.0304665	6.71296	2.69396	0.00708841	0.0454189	-3.43949
CRYM	0.0303932	6.7094	4.28202	1.89253e-05	0.000388121	2.04268
MC1R	0.0261611	6.7105	2.80071	0.00512184	0.0357457	-3.14886
SDPR	0.0256349	6.71026	2.76844	0.00565677	0.0384212	-3.23791
CST1	0.0250065	6.70623	10.0187	2.27261e-23	4.64566e-21	42.2043
DLK1	0.0222192	6.70619	7.4502	1.1205e-13	8.98808e-12	20.3333
GJB1	0.0207854	6.70733	4.09076	4.37841e-05	0.00080657	1.25112
TNNT3	0.0186306	6.70716	4.17133	3.08805e-05	0.000594801	1.58022
HPGDS	0.0184279	6.70762	3.53986	0.000404581	0.00495423	-0.828219
GAPDHS	0.0176102	6.70741	3.51134	0.000450434	0.00538566	-0.92774
PTGDS	0.0173082	6.70743	3.6789	0.000237113	0.00322444	-0.33157
TMEM204	0.0136981	6.70717	3.03006	0.00245958	0.0208374	-2.48641
TRIM63	0.0127041	6.70651	3.92279	8.8896e-05	0.00145941	0.585542
BCL2A1	0.0121135	6.70695	2.90862	0.00364894	0.0277591	-2.84366
RNASE6	0.0111249	6.70651	3.388	0.000710375	0.00796751	-1.34894
SUCNR1	0.0106062	6.70645	3.53944	0.000405232	0.00495423	-0.82971

## Sheet: FvS - channel
	logFC	AveExpr	t	P.Value	adj.P.Val	B
RPS4Y1	2.4669	7.82642	38.394	4.91225e-240	3.11289e-236	538.34
CXCL14	2.03897	9.32278	15.9924	4.14439e-54	5.47145e-52	112.124
SOSTDC1	1.86889	8.32599	26.8991	1.41071e-135	1.27709e-132	298.824
XIST	-1.40044	7.9895	-25.4748	1.13762e-123	7.20908e-121	271.523
LGALS7B	-1.30593	8.20543	-19.1329	7.53106e-75	1.53949e-72	159.618
CD9	1.22395	10.56	26.9004	1.184e-135	1.2505e-132	298.998
S100A8	-1.0392	8.70123	-19.3378	2.6381e-76	5.76469e-74	162.953
LYPD3	-1.02348	8.81039	-13.4181	2.66719e-39	2.48558e-37	78.2548
NEAT1	-1.01437	10.3882	-16.0874	1.02527e-54	1.38237e-52	113.512
FGF7	0.971031	7.77525	16.5644	9.93807e-58	1.49947e-55	120.409
RPL37	-0.970927	11.429	-25.7512	5.72027e-126	4.53117e-123	276.793
TPT1	-0.970672	11.8088	-31.403	2.99798e-175	9.4991e-172	389.797
IGFBP5	0.968041	7.3336	19.7562	2.8067e-79	6.84079e-77	169.765
RPS21	-0.935298	10.5511	-21.0229	1.57071e-88	4.7398e-86	190.966
RPL37A	-0.916157	11.9861	-25.6717	2.62631e-125	1.84921e-122	275.275
ALDH1A1	-0.909102	7.90725	-13.5219	7.24561e-40	7.17428e-38	79.5479
ATP1B1	-0.875353	8.18438	-12.8317	3.16328e-36	2.70888e-34	71.2312
RPL28	-0.864664	12.0609	-28.4492	5.33034e-149	6.75567e-146	329.603
S100A9	-0.845182	8.51548	-17.2544	3.69915e-62	6.69757e-60	130.55
IER3	-0.794658	9.57447	-9.93594	1.02012e-22	5.34179e-21	40.4262
SERPINA12	0.780908	7.31205	15.8895	1.60515e-53	2.07588e-51	110.777
HSPA1A	-0.761125	9.74894	-9.8656	1.99163e-22	1.00968e-20	39.7651
ZFAS1	-0.757757	9.2594	-13.8804	7.9066e-42	8.35069e-40	84.0323
SNHG8	-0.753004	8.80232	-12.7179	1.20986e-35	9.95697e-34	69.9005
RPL38	-0.749924	10.6343	-17.9375	1.13442e-66	2.17844e-64	140.885
CDA	-0.74741	7.39258	-16.8545	1.41621e-59	2.30116e-57	124.636
TBX3	0.745228	7.72127	13.8439	1.25481e-41	1.30356e-39	83.5738
RPS28	-0.710782	11.788	-21.4757	6.33218e-92	2.11195e-89	198.746
RPS12	-0.697301	12.8686	-30.4668	7.89862e-167	1.66845e-163	370.487
RPS3A	-0.693687	12.503	-28.9032	5.69892e-153	9.02851e-150	338.709
MT2A	-0.690096	8.75508	-8.66456	9.46744e-18	3.70341e-16	29.1384
CALD1	0.687006	7.5629	13.509	8.35541e-40	8.14588e-38	79.4062
TMSB4X	0.686669	10.7364	12.1949	5.3441e-33	4.18093e-31	63.8613
TOMM7	-0.680789	9.40675	-13.4831	1.15153e-39	1.10564e-37	79.0879
C2orf40	0.671407	7.87598	10.0246	4.33509e-23	2.34799e-21	41.2718
RND3	0.654436	8.02248	9.97177	7.16424e-23	3.84744e-21	40.7752
HLA-B	-0.653253	9.70925	-11.3787	4.39818e-29	3.2036e-27	54.9273
RPL31	-0.649	11.4896	-20.8163	5.37242e-87	1.48022e-84	187.451
RPS17	-0.646824	12.1599	-24.1468	8.4077e-113	4.43996e-110	246.603
RPL36	-0.64439	11.3581	-19.5704	5.93521e-78	1.34327e-75	166.728
RPL30	-0.642458	11.9023	-24.3352	2.51661e-114	1.4498e-111	250.097
MGST1	-0.631217	8.17986	-10.8413	1.25852e-26	8.57555e-25	49.327
RPL23	-0.624232	11.2213	-19.7004	7.02589e-79	1.649e-76	168.851
CST6	-0.623154	7.11187	-24.0827	2.76438e-112	1.34753e-109	245.418
SEMA3C	0.619818	7.9253	10.5193	3.33109e-25	2.01039e-23	46.0856
SCPEP1	0.617924	8.29314	10.4907	4.43524e-25	2.65152e-23	45.8024
LPAR6	0.615818	7.54958	12.2632	2.39454e-33	1.89678e-31	64.6568
EEF1B2	-0.613025	10.6249	-16.1836	2.42097e-55	3.40927e-53	114.946
KRT13	0.609509	7.05022	21.9404	2.16185e-95	8.05862e-93	206.693
SLPI	-0.604733	7.72786	-9.70347	9.08565e-22	4.42891e-20	38.2655
RPL27	-0.603303	11.1851	-18.1133	7.46314e-68	1.47793e-65	143.592
RPLP2	-0.59495	12.1776	-20.6625	7.35061e-86	1.94087e-83	184.847
KRT6B	-0.588929	7.90423	-7.0479	2.52552e-12	6.40169e-11	16.8623
ZC3H12A	-0.587873	7.88713	-10.2507	4.78865e-24	2.73385e-22	43.4495
SYNE2	0.586297	8.31472	9.59496	2.48715e-21	1.18504e-19	37.2709
CYSTM1	-0.58004	7.9632	-10.5407	2.68401e-25	1.65132e-23	46.2993
RPL39	-0.579115	12.1187	-20.0522	2.08765e-81	5.29177e-79	174.642
RPL36A	-0.577224	9.35505	-10.467	5.62294e-25	3.33015e-23	45.5677
RPL7A	-0.575942	12.0118	-21.8099	1.85252e-94	6.52189e-92	204.554
DST	0.575288	8.18901	6.74844	1.97415e-11	4.44675e-10	14.8506
HNRNPA2B1	0.574916	8.92276	10.2367	5.49058e-24	3.10659e-22	43.3142
GADD45G	-0.574344	7.73689	-9.26981	4.82563e-20	2.15352e-18	34.3436
ACTB	0.574137	10.5518	12.1386	9.91897e-33	7.66542e-31	63.2478
ID1	-0.573269	7.85116	-9.32217	3.00849e-20	1.36177e-18	34.8099
RPS20	-0.569992	11.8171	-20.9458	5.88532e-88	1.69524e-85	189.652
SQSTM1	-0.567314	7.92829	-10.2159	6.7331e-24	3.74278e-22	43.1125
CALML3	-0.565049	7.42211	-9.73225	6.98178e-22	3.45653e-20	38.5259
TPM1	0.563607	7.66712	10.5626	2.15447e-25	1.33852e-23	46.5167
DUSP1	-0.561678	10.1126	-6.49339	1.06792e-10	2.23346e-09	13.2019
EEF1A1	-0.559465	13.4476	-23.5549	4.66984e-108	1.97285e-105	235.726
CXADR	0.557889	8.43694	9.38369	1.72435e-20	7.91828e-19	35.3592
HNRNPA3	0.556148	8.56098	9.94304	9.41896e-23	4.974e-21	40.5047
SAT1	-0.555315	10.2798	-8.31201	1.76048e-16	6.26751e-15	26.2602
KRT14	0.554281	13.3063	7.1574	1.16931e-12	3.10037e-11	17.6165
CEBPB	-0.550427	8.75285	-8.47816	4.47289e-17	1.6772e-15	27.6088
AC090498.1	-0.54858	7.88452	-10.435	7.73589e-25	4.5391e-23	45.2522
RPS4X	-0.546997	12.9788	-24.031	7.21333e-112	3.26506e-109	244.463
RPL12	-0.546763	12.3103	-21.317	9.92883e-91	3.14595e-88	196.007
RPS15A	-0.543504	12.0372	-19.2099	2.09859e-75	4.43292e-73	160.889
APP	0.538549	8.47246	8.33721	1.42537e-16	5.19113e-15	26.4678
SDC4	-0.535236	7.78708	-9.16516	1.22714e-19	5.32628e-18	33.4227
MYL12A	0.532125	8.87047	10.208	7.27632e-24	4.00957e-22	43.0358
RPS8	-0.530833	12.5051	-22.4201	3.8179e-99	1.51213e-96	215.295
EIF1AX	-0.527268	8.40922	-9.17355	1.13892e-19	5.01204e-18	33.4963
ALKBH7	-0.524017	7.9718	-9.81091	3.30335e-22	1.66138e-20	39.2649
PCMTD1	0.521126	8.18532	8.57595	1.98117e-17	7.6553e-16	28.4108
RPL22	-0.520929	10.9201	-16.3362	2.70693e-56	3.8986e-54	117.124
HLA-A	-0.5137	9.44313	-8.27857	2.29653e-16	8.08505e-15	25.9984
MT1X	-0.512959	8.98799	-5.96801	2.85471e-09	5.13928e-08	10.0009
MT-ND5	0.511278	10.0597	10.5918	1.60475e-25	1.00686e-23	46.8081
ADM	-0.50919	8.00072	-7.21525	7.71669e-13	2.10779e-11	18.0236
SRSF5	0.507289	8.43674	9.14676	1.44486e-19	6.22865e-18	33.2616
DUSP2	-0.504421	7.51448	-8.44025	6.14222e-17	2.26298e-15	27.2966
TNFSF10	0.502849	7.98062	8.22395	3.57162e-16	1.24359e-14	25.5638
KLF5	0.497253	8.5256	8.03832	1.57033e-15	5.18292e-14	24.1073
PTPRZ1	0.496819	7.40295	10.8309	1.40157e-26	9.44864e-25	49.2205
HLA-C	-0.494565	9.10887	-8.14709	6.61849e-16	2.25491e-14	24.957
ECH1	0.49217	8.09943	9.16869	1.18927e-19	5.1975e-18	33.4536
HSPA1B	-0.491428	8.05009	-6.96891	4.37386e-12	1.07431e-10	16.3246
HSPB1	0.490145	11.6056	11.0214	1.95236e-27	1.35957e-25	51.1716
SPARC	0.486889	7.33921	10.4298	8.14918e-25	4.73774e-23	45.2007
GAPDH	-0.486079	11.437	-12.8815	1.73419e-36	1.50542e-34	71.8273
CALML5	0.485453	9.26258	4.01426	6.19467e-05	0.000461831	0.397695
MT-ND1	-0.48476	11.6203	-16.5845	7.40982e-58	1.1739e-55	120.701
RPS11	-0.48379	11.4587	-15.5735	1.3184e-51	1.63818e-49	106.396
ATF4	-0.48333	8.23327	-8.53465	2.79723e-17	1.07431e-15	28.071
TOMM20	-0.482419	8.28948	-9.03742	3.79096e-19	1.60156e-17	32.3101
N4BP2L2	0.482228	7.9539	8.86807	1.65451e-18	6.80819e-17	30.8573
VSNL1	0.482162	7.78084	8.5231	3.07965e-17	1.16861e-15	27.9763
ZFP36L1	-0.479633	8.76545	-7.42589	1.67125e-13	4.6655e-12	19.5233
C12orf57	-0.479151	8.36895	-8.7158	6.09236e-18	2.39797e-16	29.5725
GADD45B	-0.477584	9.46633	-5.55165	3.22576e-08	4.97364e-07	7.64796
S100A7	-0.477224	8.09773	-10.526	3.11209e-25	1.89628e-23	46.1529
ATP5E	-0.477217	9.16948	-9.13879	1.55062e-19	6.63936e-18	33.1919
TUBB2A	-0.476192	8.29652	-7.00283	3.45059e-12	8.57506e-11	16.5566
GAS6	0.475635	7.64218	8.44159	6.05229e-17	2.24289e-15	27.311
KRT18	0.473813	7.83959	7.69106	2.30824e-14	7.10064e-13	21.4662
TUBA1B	0.470551	8.83338	6.83119	1.12553e-11	2.58423e-10	15.3999
HIST1H4C	-0.470199	8.0059	-7.90979	4.30028e-15	1.39035e-13	23.117
RPL35	-0.469739	11.7382	-17.2044	7.82112e-62	1.37673e-59	129.805
SEPT7	0.46845	8.36873	8.53014	2.90427e-17	1.1087e-15	28.0341
NFKBIA	-0.46761	10.0011	-5.80667	7.44772e-09	1.24858e-07	9.06934
SELM	0.467503	7.6237	8.10316	9.39404e-16	3.14974e-14	24.6125
TMEM123	0.45804	8.16183	7.91915	3.99803e-15	1.29926e-13	23.1886
EMP1	0.456427	7.97987	7.613	4.16148e-14	1.24982e-12	20.8875
FABP7	0.456086	7.03259	16.9638	3.06733e-60	5.11518e-58	126.157
C6orf48	-0.456018	8.4125	-7.35416	2.82415e-13	7.81513e-12	19.0087
MT-ND2	-0.455933	11.9993	-17.7221	3.10074e-65	5.77924e-63	137.595
LMO4	-0.453991	8.45125	-7.04588	2.55338e-12	6.44653e-11	16.8513
EMP2	0.452892	9.11227	6.91669	6.26379e-12	1.49787e-10	15.9731
BCAM	0.452387	7.27774	10.8004	1.91773e-26	1.27922e-24	48.9102
NSA2	-0.452351	7.75079	-8.84137	2.08238e-18	8.51357e-17	30.6306
DEGS1	0.452318	7.53588	8.76664	3.95113e-18	1.5847e-16	29.9993
HSPA5	0.450684	8.16625	7.45464	1.35259e-13	3.8265e-12	19.7308
EIF1AY	0.450177	7.0602	16.5828	7.5958e-58	1.17401e-55	120.676
HMGN3	0.449865	7.88643	8.33453	1.45685e-16	5.27546e-15	26.4463
UBA52	-0.449307	10.7054	-13.2031	3.59008e-38	3.25005e-36	75.6744
SOX4	-0.448168	8.70114	-6.20436	6.70967e-10	1.29632e-08	11.4099
SLC25A3	-0.447848	9.03863	-8.47098	4.74683e-17	1.76945e-15	27.5502
EID1	0.447317	7.97126	8.20034	4.31911e-16	1.49564e-14	25.3769
BRD2	-0.446369	8.05866	-7.71533	1.91964e-14	5.96311e-13	21.6472
RPL24	-0.444338	11.1312	-15.3261	4.01532e-50	4.89328e-48	103.001
HNRNPU	0.443455	8.01455	7.78928	1.0911e-14	3.45716e-13	22.2021
CSTB	-0.442462	8.89516	-7.13799	1.33451e-12	3.52367e-11	17.4868
COX7C	-0.442132	9.87196	-9.63435	1.72611e-21	8.3499e-20	37.6316
RPS10	-0.441069	10.1924	-9.72823	7.18855e-22	3.53131e-20	38.4968
TMEM45A	-0.439881	8.09952	-6.37693	2.25626e-10	4.55348e-09	12.472
LDHA	-0.439572	9.64755	-8.30234	1.89348e-16	6.70334e-15	26.1883
IL1R2	0.435634	7.46472	7.18108	9.85394e-13	2.64595e-11	17.784
HSP90B1	0.435155	8.03488	7.66931	2.72176e-14	8.29219e-13	21.3043
CDKN1A	-0.43334	7.91949	-7.55256	6.543e-14	1.91416e-12	20.4433
ARL4D	-0.432545	7.91018	-7.22566	7.14506e-13	1.9601e-11	18.0988
RPL9	-0.432369	12.1608	-17.1986	8.53232e-62	1.46133e-59	129.719
RPS29	-0.430514	11.445	-10.726	4.10859e-26	2.68414e-24	48.1562
RPL4	-0.429799	11.2088	-14.5461	1.44276e-45	1.57633e-43	92.581
PDIA3	0.429071	8.07652	7.75965	1.36908e-14	4.31634e-13	21.9792
STMN1	0.428754	8.39675	6.43812	1.52191e-10	3.14147e-09	12.856
TYRP1	0.428421	7.0653	15.1932	2.47003e-49	2.89863e-47	101.196
KRT15	0.426358	7.6885	6.60484	5.1359e-11	1.11079e-09	13.9164
NACA	-0.42593	11.3516	-15.0808	1.13926e-48	1.31263e-46	99.6774
TXNIP	0.425484	9.00527	6.36405	2.44861e-10	4.92597e-09	12.3922
EFNA1	-0.425193	8.18938	-6.74678	1.991e-11	4.4583e-10	14.8421
ITGA2	0.420787	7.31906	10.0357	3.87406e-23	2.11637e-21	41.3827
HLA-E	-0.420455	8.99295	-7.54928	6.70499e-14	1.94016e-12	20.4193
C11orf58	0.418737	8.17486	7.82611	8.22013e-15	2.61764e-13	22.4803
DSC3	0.41848	8.59864	7.13408	1.37197e-12	3.59264e-11	17.4597
RPL17	-0.418423	8.3266	-7.6744	2.61892e-14	8.01744e-13	21.3422
IER2	-0.416745	9.74837	-5.86541	5.26567e-09	9.01853e-08	9.40597
TM4SF1	0.415464	8.80191	5.30022	1.29016e-07	1.7176e-06	6.30725
PTRF	0.414944	8.43399	6.30644	3.52939e-10	7.01121e-09	12.0357
HNRNPM	0.413715	8.09777	7.43721	1.53777e-13	4.31187e-12	19.6049
CSTA	-0.413354	8.57561	-4.86327	1.24893e-06	1.36692e-05	4.12058
PPFIBP1	0.411942	7.50937	8.51952	3.17286e-17	1.19681e-15	27.9469
RPL29	-0.411878	11.8731	-16.1242	5.65453e-55	7.78974e-53	114.103
PSMA4	0.411043	8.15375	7.64794	3.19867e-14	9.69856e-13	21.1458
MYL12B	0.406796	9.4752	8.78636	3.33842e-18	1.34749e-16	30.1653
DNAJB1	-0.406202	9.18667	-5.86553	5.25905e-09	9.01853e-08	9.40715
TMBIM6	0.406098	8.40439	7.53908	7.23451e-14	2.08387e-12	20.3447
IMPDH2	-0.405945	7.93113	-7.45011	1.39845e-13	3.93866e-12	19.6981
SFN	-0.404596	10.2278	-7.45811	1.31836e-13	3.7464e-12	19.7559
KRT5	-0.404055	11.2775	-5.70323	1.36009e-08	2.20432e-07	8.485
ZFP36	-0.403654	9.2124	-5.04145	5.05578e-07	5.95511e-06	4.99019
FOSB	-0.401233	8.43526	-6.00336	2.30267e-09	4.17221e-08	10.2097
SLC25A5	-0.401208	10.3959	-8.6568	1.00405e-17	3.90349e-16	29.0803
LY6D	0.39985	9.46529	3.51423	0.000451351	0.00256291	-1.46703
AK1	-0.398599	7.44887	-8.76394	4.04333e-18	1.61148e-16	29.9765
C19orf33	-0.397295	8.56356	-6.59296	5.54618e-11	1.19139e-09	13.8412
RHOV	-0.396855	8.10745	-5.3547	9.60029e-08	1.3102e-06	6.59278
GSN	0.396287	7.50075	8.11221	8.74116e-16	2.94642e-14	24.6834
C12orf75	0.394789	7.62817	7.11574	1.56211e-12	4.07369e-11	17.3325
PDIA6	0.394028	7.72455	7.58003	5.32886e-14	1.58392e-12	20.6448
CHD9	0.390187	7.76285	7.3072	3.97142e-13	1.09421e-11	18.6745
ATF3	-0.389339	7.78618	-6.28264	4.10185e-10	8.09764e-09	11.8892
RPL22L1	-0.387981	8.11958	-6.74769	1.97883e-11	4.44675e-10	14.8481
LAMB3	0.387213	7.80945	5.71809	1.24662e-08	2.03081e-07	8.56939
DDIT3	-0.386861	7.58564	-7.46926	1.21422e-13	3.46599e-12	19.8366
EPHB6	0.385469	7.677	7.04089	2.6442e-12	6.62304e-11	16.8171
DDX5	0.382044	9.43347	7.06885	2.17347e-12	5.53145e-11	17.0091
COMMD6	-0.382	8.93979	-7.51411	8.71091e-14	2.49779e-12	20.1625
MARCH7	0.381985	7.37338	8.82973	2.3016e-18	9.3495e-17	30.5319
RPS25	-0.378263	11.5984	-14.7427	1.0689e-46	1.18836e-44	95.1659
TUBA1A	0.377608	7.51267	7.57952	5.34887e-14	1.58392e-12	20.6411
RPS16	-0.376842	11.8837	-14.3449	2.01503e-44	2.16428e-42	89.9624
GPX4	-0.376604	9.1431	-7.07652	2.05938e-12	5.30499e-11	17.0619
EGR1	-0.376252	8.20465	-5.7018	1.36839e-08	2.21211e-07	8.47892
RPS27	-0.375235	12.3968	-12.5936	5.21669e-35	4.23823e-33	68.4511
IFI16	0.374572	7.71758	7.00436	3.41226e-12	8.51319e-11	16.5675
ITGA6	0.374008	7.61361	6.88912	7.56847e-12	1.79631e-10	15.788
TAF1D	-0.373693	7.92223	-6.79138	1.47336e-11	3.35851e-10	15.1365
TMEM59	0.372833	8.76732	7.08069	1.99998e-12	5.17302e-11	17.0905
BTG2	-0.372693	8.22764	-5.2612	1.59077e-07	2.0785e-06	6.10495
NBL1	-0.37259	7.29069	-9.90124	1.4031e-22	7.22883e-21	40.1109
PDLIM1	0.372297	7.439	7.60439	4.43918e-14	1.32694e-12	20.8241
ERH	0.370943	7.97775	6.87168	8.5291e-12	2.01675e-10	15.6711
FTH1	0.369469	11.3782	7.87908	5.46957e-15	1.75054e-13	22.8807
GNB2L1	-0.369352	11.4574	-13.0925	1.3743e-37	1.22661e-35	74.3425
CAV1	0.369338	7.94352	4.95679	7.79827e-07	8.93628e-06	4.57319
TRIM29	-0.368703	8.03451	-6.86534	8.90716e-12	2.09831e-10	15.6286
PIK3C2G	0.367942	7.13936	10.7011	5.29676e-26	3.39046e-24	47.9048
CLIC3	0.367478	7.41635	7.1907	9.17422e-13	2.48449e-11	17.8539
CD164	0.367237	7.69693	7.16334	1.11476e-12	2.96818e-11	17.663
VDAC2	-0.367103	9.01591	-7.06906	2.17034e-12	5.53145e-11	17.0105
H2AFZ	0.366819	9.26793	6.13378	1.03803e-09	1.95774e-08	10.9849
NR4A2	-0.366348	7.36861	-8.12086	8.15965e-16	2.76512e-14	24.7511
SPTSSA	0.364056	7.92648	5.79736	7.8501e-09	1.30567e-07	9.0181
PLTP	-0.363003	7.17435	-11.0874	9.72391e-28	6.92364e-26	51.8616
RPL35A	-0.362898	11.8111	-13.2696	1.59511e-38	1.46496e-36	76.4794
PPA1	-0.362269	8.52116	-6.67933	3.1285e-11	6.93192e-10	14.4005
RPL5	-0.362208	11.719	-12.8969	1.44369e-36	1.27065e-34	72.0092
PHLDA2	-0.362117	7.85671	-5.12442	3.28475e-07	3.98764e-06	5.40558
KLF3	0.361568	7.85504	6.26666	4.53628e-10	8.92746e-09	11.7911
ENO1	-0.35986	9.40273	-6.51246	9.39915e-11	1.98541e-09	13.3262
HMGB2	0.358939	7.73752	6.57864	6.09453e-11	1.30037e-09	13.7492
CBR1	-0.358157	7.83351	-6.71256	2.50535e-11	5.59028e-10	14.6176
CD99	0.357671	7.4368	7.90619	4.4224e-15	1.42258e-13	23.0894
SEPT10	0.356839	7.626	7.17346	1.03737e-12	2.77375e-11	17.7335
ATP1B3	0.354513	11.1773	6.77279	1.67476e-11	3.79034e-10	15.0114
ID3	-0.352754	7.52389	-6.83662	1.0836e-11	2.50613e-10	15.4369
BTG3	0.349247	7.97284	6.06368	1.596e-09	2.97178e-08	10.5663
MAFB	-0.349048	7.9893	-5.74745	1.05046e-08	1.71567e-07	8.73541
NDUFA4L2	-0.348853	7.36927	-7.41578	1.80007e-13	5.00308e-12	19.4504
NAP1L1	-0.348428	8.5132	-5.79178	8.11118e-09	1.34556e-07	8.98635
DDIT4	-0.346564	8.32214	-4.87462	1.17964e-06	1.30233e-05	4.17536
KLF4	0.342514	8.78082	5.25678	1.62805e-07	2.11062e-06	6.08253
RPS23	-0.340626	12.369	-15.2706	8.58932e-50	1.02699e-47	102.246
POLR1D	-0.339699	8.10351	-6.25465	4.89181e-10	9.56771e-09	11.7176
NDRG1	-0.33957	7.41497	-7.70136	2.13465e-14	6.59866e-13	21.5429
ALDH2	-0.338745	8.35167	-5.58167	2.7187e-08	4.25855e-07	7.81346
EIF3L	-0.334852	8.9177	-6.25088	5.0091e-10	9.76698e-09	11.6945
AHNAK2	-0.334251	8.15202	-5.69334	1.43677e-08	2.31675e-07	8.43162
GTF2I	0.333482	7.72206	6.35703	2.5596e-10	5.13297e-09	12.3489
TMSB10	-0.333314	9.73563	-6.18599	7.51266e-10	1.44266e-08	11.2997
EIF3E	-0.333311	9.58353	-6.85603	9.49252e-12	2.22793e-10	15.5664
RPLP1	-0.332601	13.8452	-16.4818	3.29683e-57	4.85861e-55	119.217
HMGB1	0.332582	9.84434	7.10361	1.7017e-12	4.41954e-11	17.2487
MIDN	-0.331899	7.50629	-6.90337	6.86272e-12	1.63493e-10	15.8837
UQCRH	-0.330807	9.56545	-7.19668	8.79084e-13	2.39088e-11	17.8957
KLF6	-0.329113	8.36529	-4.82085	1.5413e-06	1.66109e-05	3.91856
P4HB	-0.32811	8.5669	-5.85662	5.53865e-09	9.43505e-08	9.35676
UBC	-0.327107	10.7672	-6.93609	5.478e-12	1.33004e-10	16.1042
MT-ATP6	0.327027	11.9028	12.0151	4.00312e-32	3.01997e-30	61.8648
RPL27A	-0.326476	12.2803	-13.8031	2.10127e-41	2.1477e-39	83.062
PTTG1IP	0.325696	7.64378	6.04835	1.75246e-09	3.2377e-08	10.4753
NR4A1	-0.323255	7.69714	-5.58148	2.72166e-08	4.25855e-07	7.81241
TRMT112	0.323022	7.90947	6.01272	2.17585e-09	3.96218e-08	10.2648
LAPTM4A	0.322993	9.06092	6.56497	6.66713e-11	1.41777e-09	13.6615
NCL	0.322865	9.09532	5.53497	3.5375e-08	5.38874e-07	7.55849
TPD52L1	-0.32157	8.05695	-5.84949	5.77712e-09	9.81491e-08	9.31582
PLEKHA1	0.31875	7.74764	6.05828	1.64948e-09	3.05635e-08	10.5342
CCND1	0.318702	8.50834	4.48646	7.66985e-06	7.16871e-05	2.38248
SPCS2	0.318175	8.01359	5.95188	3.14004e-09	5.59609e-08	9.90817
TAGLN2	-0.31722	8.47296	-5.48553	4.66453e-08	6.90634e-07	7.29076
CTSD	-0.316596	8.48868	-5.24843	1.70247e-07	2.18835e-06	6.03939
EHMT1	0.316373	7.18167	8.87938	1.50063e-18	6.21536e-17	30.9535
VDAC1	-0.315196	8.01326	-5.78909	8.23967e-09	1.35976e-07	8.97109
CD59	0.314253	8.32519	5.57205	2.87064e-08	4.45863e-07	7.76079
DHCR24	-0.314193	7.35037	-7.54956	6.69088e-14	1.94016e-12	20.4214
SLC2A1	-0.312666	7.60864	-6.17701	7.94358e-10	1.51622e-08	11.2454
ITGB1	0.310216	7.41465	6.48997	1.08807e-10	2.26813e-09	13.1834
C14orf2	-0.309687	8.61459	-5.66244	1.7161e-08	2.7462e-07	8.25936
SET	-0.309611	8.28194	-5.41372	6.94218e-08	9.81978e-07	6.90609
PPT1	0.309128	7.41902	7.04432	2.5814e-12	6.4914e-11	16.8407
MORF4L2	0.308995	7.68422	6.08338	1.41496e-09	2.65284e-08	10.6834
DDX3Y	0.306912	7.01967	12.7917	5.20416e-36	4.39717e-34	70.7378
PMEL	0.306912	7.0653	10.706	5.03979e-26	3.25889e-24	47.954
SF3B1	0.306285	7.89932	5.7612	9.69712e-09	1.58787e-07	8.81302
COX5A	-0.305504	8.5059	-5.52907	3.6568e-08	5.55711e-07	7.52637
DCT	0.305365	7.03908	11.4123	3.12117e-29	2.29987e-27	55.2674
UQCRB	-0.305282	9.87322	-7.07147	2.13383e-12	5.47454e-11	17.0271
DUT	0.304011	7.80736	5.3484	9.92614e-08	1.34694e-06	6.56044
FSCN1	-0.303796	7.6203	-5.90043	4.27079e-09	7.43516e-08	9.60928
RPL18	-0.303598	11.9198	-12.7519	8.09149e-36	6.74681e-34	70.2995
PITX2	0.303357	6.98122	15.7325	1.53591e-52	1.94661e-50	108.533
RPL32	-0.302935	12.7131	-14.7866	5.95027e-47	6.73337e-45	95.7478
SKP1	0.302797	9.10827	5.93477	3.47905e-09	6.1583e-08	9.80852
CIRBP	0.302205	9.32435	5.48013	4.80678e-08	7.09798e-07	7.26169
FAM46B	-0.300712	7.60957	-5.95168	3.14377e-09	5.59609e-08	9.90702
GPBP1	0.30019	7.80533	5.69004	1.46439e-08	2.35529e-07	8.41316
ATRX	0.299839	7.64997	5.81918	6.90679e-09	1.16268e-07	9.14239
RPS24	-0.299279	12.3044	-13.4751	1.27224e-39	1.20331e-37	78.9889
FBL	-0.299206	8.16511	-5.46622	5.19327e-08	7.54811e-07	7.18685
APOE	-0.299094	7.5377	-5.33997	1.03918e-07	1.40411e-06	6.51613
NBEAL1	-0.298577	7.83665	-5.57482	2.82614e-08	4.41115e-07	7.77592
IFITM3	0.297963	8.23797	4.79717	1.73244e-06	1.86392e-05	3.80636
FST	0.297174	7.49716	5.26379	1.56841e-07	2.06204e-06	6.11859
HNRNPR	0.29677	7.90486	5.41127	7.03653e-08	9.93106e-07	6.89303
PSMB3	0.296657	8.10155	5.51346	3.99092e-08	5.993e-07	7.44173
H3F3B	0.296342	11.0844	8.19102	4.65493e-16	1.60317e-14	25.3032
ARID5B	0.295796	7.46901	5.9363	3.44741e-09	6.11939e-08	9.8174
ALDOA	-0.294813	9.56092	-5.9566	3.05229e-09	5.47941e-08	9.93572
SOX9	-0.294382	7.85018	-4.83712	1.42164e-06	1.53736e-05	3.99612
CEBPD	-0.29352	8.03692	-4.45015	9.0705e-06	8.35461e-05	2.2224
BAZ2B	0.292747	7.47784	6.16301	8.66419e-10	1.6488e-08	11.1608
ARGLU1	0.292504	7.95487	5.39008	7.90452e-08	1.10332e-06	6.78056
CHCHD6	0.292397	7.37725	6.58723	5.75953e-11	1.23304e-09	13.8044
ANAPC16	0.292293	8.14712	5.45543	5.51364e-08	7.97715e-07	7.12894
TKT	-0.291904	7.84457	-5.37859	8.41821e-08	1.16476e-06	6.71969
MACF1	0.291799	7.55076	5.88064	4.80383e-09	8.29479e-08	9.49501
CBR3	-0.291572	7.36623	-6.62893	4.37306e-11	9.55588e-10	14.0733
MZT2B	-0.291276	8.27051	-5.28821	1.37507e-07	1.81538e-06	6.24559
HBEGF	-0.290745	7.29331	-6.92112	6.07374e-12	1.46347e-10	16.0032
PSMB1	0.288888	8.45873	5.20013	2.20225e-07	2.77448e-06	5.79101
RPL41	-0.288523	12.597	-9.93384	1.0284e-22	5.34179e-21	40.4179
EIF3F	-0.287936	8.50617	-5.31804	1.17047e-07	1.57145e-06	6.40119
CD63	0.287706	8.64179	5.04208	5.03521e-07	5.94193e-06	4.99402
PTPRF	-0.287538	7.53013	-6.19511	7.09821e-10	1.36721e-08	11.355
ATP6AP2	0.287015	7.72481	5.71303	1.2824e-08	2.08374e-07	8.54186
VAPA	0.285174	8.00651	5.36763	8.93792e-08	1.2313e-06	6.66179
RPSA	-0.284589	11.0111	-8.32283	1.60272e-16	5.77069e-15	26.3524
CTSC	-0.284532	7.37974	-6.65477	3.68423e-11	8.07853e-10	14.2408
KRT10	-0.284195	10.7603	-2.71682	0.00665102	0.0246342	-3.93388
IFRD1	-0.284082	7.70926	-5.3562	9.51283e-08	1.30765e-06	6.60154
TSHZ2	0.283704	7.28105	6.8239	1.18161e-11	2.70321e-10	15.3523
GLTSCR2	-0.28343	9.37565	-5.33388	1.07414e-07	1.44826e-06	6.48417
ADRB2	-0.283072	7.95055	-4.52243	6.48428e-06	6.16055e-05	2.54278
CES2	-0.282122	7.37855	-6.29813	3.71973e-10	7.36623e-09	11.9845
DTWD1	0.281615	7.3243	6.71049	2.54024e-11	5.64824e-10	14.604
GSTM3	0.28109	7.60083	5.56104	3.05475e-08	4.733e-07	7.70058
HSBP1	0.281043	7.75034	5.49486	4.42812e-08	6.60258e-07	7.3411
RPL23A	-0.280286	12.0474	-11.9104	1.29573e-31	9.66007e-30	60.7007
RPL19	-0.280212	12.3823	-13.5909	3.01643e-40	3.03414e-38	80.4175
RUNX1	0.279149	7.46228	5.83064	6.45644e-09	1.09105e-07	9.20786
SRD5A1	-0.27898	7.39228	-6.45641	1.35237e-10	2.80064e-09	12.9712
MYC	-0.27881	8.46588	-3.75625	0.000177625	0.00116042	-0.594762
FAU	-0.278696	11.2402	-9.53103	4.48631e-21	2.12162e-19	36.6884
RALGAPA1	0.277235	7.17613	8.00935	1.97312e-15	6.47857e-14	23.8828
MT-ND4	0.27685	12.0958	12.0279	3.46695e-32	2.64699e-30	62.0074
HP1BP3	0.275919	7.76604	5.35426	9.61403e-08	1.3102e-06	6.59131
CD44	-0.275889	7.56252	-5.76633	9.41124e-09	1.54505e-07	8.84206
EPB41L4A-AS1	-0.274515	7.80903	-5.18208	2.42321e-07	3.02877e-06	5.69878
NDUFA10	-0.273807	7.7201	-5.44787	5.74952e-08	8.26184e-07	7.08841
TUBB	0.269577	9.18794	4.52613	6.37321e-06	6.07323e-05	2.55928
PCNP	0.269226	7.7834	5.26182	1.58465e-07	2.07477e-06	6.10862
RGS16	-0.267077	7.19677	-6.96131	4.60146e-12	1.12585e-10	16.2748
RPL18A	-0.266463	12.3085	-10.689	5.98777e-26	3.79445e-24	47.7835
SRSF3	-0.266361	8.90154	-4.51291	6.77927e-06	6.40242e-05	2.50029
RPL26	-0.264806	12.3718	-11.0592	1.30706e-27	9.20316e-26	51.5688
RPS7	-0.263626	11.7162	-9.7415	6.34765e-22	3.16733e-20	38.6197
CLCA2	-0.2625	8.24657	-4.45237	8.97733e-06	8.29291e-05	2.23224
RWDD1	-0.261487	8.00265	-4.83403	1.44357e-06	1.55842e-05	3.98143
AQP3	-0.261132	9.7561	-3.69219	0.000228562	0.00144406	-0.831228
C2orf54	0.261007	7.32587	6.00324	2.30436e-09	4.17221e-08	10.209
JUNB	-0.260419	10.2754	-3.51666	0.000447201	0.00254391	-1.45844
GABARAPL2	0.260356	7.9262	4.8922	1.0797e-06	1.20495e-05	4.26035
ATP5A1	-0.260193	9.02108	-4.88092	1.14258e-06	1.26362e-05	4.20597
FRMD4B	0.259729	7.22781	6.77639	1.63061e-11	3.70364e-10	15.0373
CD74	0.259573	7.69803	4.03497	5.67471e-05	0.000427086	0.480512
TOP1	-0.259393	7.45949	-5.79889	7.7804e-09	1.29748e-07	9.02676
CHD4	-0.259069	7.60935	-5.17514	2.5137e-07	3.13569e-06	5.66342
ARPC5L	-0.25855	7.61399	-5.37402	8.63099e-08	1.1916e-06	6.69556
NDFIP2	0.258075	7.54557	5.33174	1.08669e-07	1.46208e-06	6.47294
RPL34	-0.256811	12.6458	-9.394	1.57028e-20	7.26342e-19	35.4516
SLC3A2	-0.256442	8.02122	-4.49249	7.45575e-06	6.97889e-05	2.40947
SRP9	0.255906	7.86703	4.76526	2.02678e-06	2.14777e-05	3.65585
SYPL1	0.255587	7.79239	4.96395	7.5136e-07	8.62567e-06	4.60887
PNISR	0.255566	7.90533	4.76471	2.03222e-06	2.14995e-05	3.65328
EIF4A2	0.255416	8.86675	4.45483	8.87632e-06	8.23562e-05	2.24303
CHCHD10	-0.255058	8.58657	-4.34775	1.44696e-05	0.000126649	1.77732
NDUFAF3	0.254843	7.26479	6.59396	5.50964e-11	1.18757e-09	13.8477
MORF4L1	0.253586	8.3397	4.59034	4.70991e-06	4.62023e-05	2.84833
OSTC	0.25348	7.56377	5.43348	6.22562e-08	8.89287e-07	7.01145
SDC2	0.25298	7.05634	9.28021	4.39568e-20	1.97556e-18	34.4357
ATP5L	-0.252661	9.5804	-5.53517	3.53356e-08	5.38874e-07	7.55957
TMEM98	0.252353	7.19921	6.97011	4.3293e-12	1.0675e-10	16.3345
CHURC1	0.251945	7.54913	5.21544	2.03015e-07	2.58335e-06	5.86951
HNRNPK	0.251772	8.54399	4.66149	3.35396e-06	3.42255e-05	3.17321
ZC3H11A	0.251579	7.25695	6.50132	1.01064e-10	2.12068e-09	13.2554
CAPZA2	0.251218	7.52725	5.25943	1.60507e-07	2.09168e-06	6.09626
JUN	-0.251059	10.7556	-3.15056	0.0016549	0.0077855	-2.66955
MIF	-0.250853	7.66659	-5.01589	5.762e-07	6.73686e-06	4.86423
GIPC1	-0.249427	7.3957	-5.89237	4.48056e-09	7.77899e-08	9.56269
CYBRD1	0.249253	7.04964	9.42303	1.20958e-20	5.6361e-19	35.7093
CADM1	0.249151	7.00349	11.1877	3.4344e-28	2.47316e-26	52.8924
TACSTD2	-0.248621	9.92093	-3.3224	0.000909286	0.00468087	-2.11744
NOP56	-0.248259	7.56141	-5.17009	2.58165e-07	3.21412e-06	5.6377
PPIA	-0.248091	10.115	-5.46954	5.09843e-08	7.4273e-07	7.20469
RPS18	-0.247259	13.8488	-12.4855	1.84065e-34	1.47648e-32	67.2007
KCNQ1OT1	0.2467	7.3738	5.1376	3.06303e-07	3.73996e-06	5.47286
ITPR2	0.246408	7.24793	6.40033	1.94051e-10	3.92875e-09	12.6189
TMBIM4	0.246332	7.45274	5.47136	5.04712e-08	7.38651e-07	7.21448
CITED2	-0.246265	8.10745	-3.71663	0.000207642	0.00133181	-0.741295
RPL14	-0.246226	11.5304	-9.88832	1.58661e-22	8.10833e-21	39.9894
PAIP2	0.245263	7.58857	5.12104	3.34083e-07	4.04796e-06	5.38918
USMG5	-0.244732	8.37603	-4.29897	1.80135e-05	0.00015343	1.56885
DDT	-0.243918	7.88744	-4.60906	4.30941e-06	4.28036e-05	2.93333
CAST	-0.243753	8.45419	-4.11916	3.96291e-05	0.000308135	0.820338
CTNNA1	0.243547	7.4839	5.20628	2.13151e-07	2.69608e-06	5.82251
KRT2	-0.243329	7.20636	-6.83377	1.10485e-11	2.54598e-10	15.4179
SDC1	-0.242848	7.5855	-5.03728	5.16144e-07	6.06829e-06	4.97018
TMOD3	0.241693	7.40466	5.45966	5.38592e-08	7.8102e-07	7.15161
ANXA1	0.24153	9.82451	3.54354	0.000404251	0.00234592	-1.36432
OST4	-0.241498	8.59438	-4.45328	8.93972e-06	8.27022e-05	2.23624
CTSB	-0.241172	7.93854	-4.08237	4.63942e-05	0.000354644	0.671066
DPM1	0.240652	7.53393	5.16819	2.60772e-07	3.24023e-06	5.62801
ACAA2	0.239956	7.44372	4.90282	1.02361e-06	1.1501e-05	4.31162
SAP18	0.239461	8.74459	4.5092	6.8977e-06	6.50457e-05	2.48375
RAD21	0.239061	7.56155	4.85684	1.28871e-06	1.40802e-05	4.09038
SPINK5	-0.238879	7.16871	-5.99875	2.36772e-09	4.2747e-08	10.1826
PHB2	-0.238822	7.6634	-4.79601	1.74242e-06	1.87148e-05	3.80085
ARL6IP5	0.238411	7.8362	4.43364	9.78567e-06	8.95559e-05	2.15001
APH1A	-0.237782	7.51222	-5.28701	1.38405e-07	1.82343e-06	6.23931
MARCKSL1	-0.237727	7.56734	-4.65051	3.53543e-06	3.57892e-05	3.12276
SOX15	-0.237701	7.56562	-4.77426	1.93921e-06	2.06187e-05	3.69821
CSDE1	0.237535	8.01852	4.29511	1.83267e-05	0.000155471	1.55245
UQCR11	-0.2375	8.59481	-4.21542	2.60808e-05	0.000212708	1.21716
PPP1R14B	-0.237433	7.6144	-4.9288	8.97936e-07	1.01793e-05	4.43751
ADIRF	-0.237227	7.44961	-4.55455	5.57738e-06	5.37141e-05	2.68672
HMGN2	0.236824	8.44304	3.86091	0.000116683	0.000801105	-0.199736
SMC4	0.236335	7.22957	6.22622	5.84607e-10	1.1364e-08	11.544
RANBP1	0.235974	7.83873	4.33941	1.50238e-05	0.000131044	1.74154
RBM8A	0.23593	8.2452	4.27961	1.96374e-05	0.000165262	1.48677
COX6B1	-0.235924	9.1845	-4.66055	3.36908e-06	3.43245e-05	3.1689
CTGF	0.235547	7.03975	7.55288	6.55474e-14	1.91416e-12	20.4418
MAGED2	0.234692	7.60391	4.7012	2.76918e-06	2.87206e-05	3.3567
DDAH2	0.234473	7.76584	4.41202	1.08051e-05	9.79571e-05	2.05552
RPS13	-0.234463	11.84	-9.10021	2.18133e-19	9.27723e-18	32.8553
ACYP1	0.234397	7.30059	5.68033	1.54855e-08	2.48434e-07	8.35897
SNHG15	-0.234197	7.41456	-5.29942	1.29441e-07	1.71937e-06	6.30397
HNRNPA0	0.233472	8.3071	4.22225	2.53097e-05	0.000207219	1.24566
VPS29	0.233338	7.76903	4.57047	5.17417e-06	5.02124e-05	2.75845
FUBP1	0.233178	7.28019	5.92001	3.80014e-09	6.67077e-08	9.72273
POLR2J3	0.232509	7.24605	6.06336	1.59914e-09	2.97178e-08	10.5644
CHD3	0.232074	7.18846	6.47771	1.17814e-10	2.44783e-09	13.1058
ALDH9A1	-0.231647	7.46512	-5.20361	2.16196e-07	2.72915e-06	5.80882
NDUFB8	0.231441	8.31018	4.19403	2.86432e-05	0.000231591	1.12819
ANXA2	0.230559	10.1556	5.30477	1.25756e-07	1.67771e-06	6.33187
TMEM230	0.230548	7.46405	5.01194	5.87979e-07	6.8493e-06	4.84476
ARHGAP5	0.230369	7.36144	5.39185	7.82829e-08	1.0951e-06	6.78993
RPS26	0.229363	9.52237	3.69727	0.00022401	0.00142097	-0.812425
CD46	0.229041	7.30405	5.55662	3.1319e-08	4.8407e-07	7.67642
ZBTB7A	-0.228706	7.25059	-6.18238	7.68336e-10	1.47098e-08	11.2778
ATF7IP	0.228536	7.21115	6.26282	4.6472e-10	9.11744e-09	11.7676
JUP	-0.228341	8.12653	-4.1428	3.57879e-05	0.000281724	0.916964
RPS2	-0.227529	13.0346	-8.73239	5.2907e-18	2.09545e-16	29.7116
MRPS18B	-0.227055	7.50888	-4.91741	9.51075e-07	1.07051e-05	4.38225
EIF3G	-0.226923	8.19822	-4.18084	3.03411e-05	0.000242461	1.07355
CTD-3252C9.4	-0.226524	7.37446	-4.97527	7.09263e-07	8.172e-06	4.66432
PSMB6	0.226211	8.16328	4.1136	4.05889e-05	0.000314825	0.797666
LRRFIP1	-0.225572	8.06578	-3.95435	7.95098e-05	0.000570616	0.161848
TAF7	0.224469	7.70541	4.29137	1.86351e-05	0.000157875	1.53659
ARPC5	0.2243	7.93633	4.24646	2.27478e-05	0.000188435	1.34702
IMPA2	-0.224206	7.58998	-4.55513	5.56214e-06	5.36488e-05	2.68934
EDF1	-0.224134	8.99002	-4.23747	2.3669e-05	0.00019454	1.30931
MRPL34	-0.224091	7.67441	-4.65242	3.50323e-06	3.55199e-05	3.13152
MDH1	0.223862	7.9698	4.21572	2.6047e-05	0.000212706	1.21839
SLC27A3	0.223363	7.13434	6.84444	1.02737e-11	2.38478e-10	15.489
SGK1	-0.223164	8.07445	-3.39533	0.000699328	0.0037272	-1.87423
ZFP36L2	-0.222859	7.87216	-3.66744	0.000251619	0.00157249	-0.921299
UBL5	-0.222816	8.26732	-4.12497	3.865e-05	0.000301632	0.844042
HOTAIRM1	-0.222398	7.31484	-5.58254	2.70541e-08	4.25414e-07	7.81821
ERRFI1	0.222114	7.21807	5.95438	3.09329e-09	5.53735e-08	9.92275
ADAM10	0.221779	7.13063	6.92001	6.12044e-12	1.46914e-10	15.9957
SRP14	0.221706	9.47297	4.93057	8.89939e-07	1.01067e-05	4.44611
DNAJC15	0.221292	7.40383	5.14151	3.00085e-07	3.67112e-06	5.49263
LOR	0.220439	6.99723	10.234	5.71297e-24	3.20381e-22	43.2753
DYNLT1	0.220264	7.5065	4.77358	1.94569e-06	2.0653e-05	3.69501
EIF4G2	0.220052	8.22729	3.98092	7.11868e-05	0.000519567	0.266239
PA2G4	-0.219857	8.10458	-3.89799	0.000100305	0.000700035	-0.0572669
TIMP3	0.219487	7.22184	5.34709	9.99709e-08	1.35367e-06	6.55355
ESRRA	-0.219388	7.20594	-6.41941	1.7168e-10	3.49818e-09	12.7384
NINJ1	-0.219317	7.36081	-5.07244	4.30344e-07	5.14545e-06	5.14524
UBXN1	-0.219146	8.07743	-3.98055	7.12974e-05	0.000519567	0.264773
RP11-467L13.7	-0.218753	7.26686	-4.97187	7.21683e-07	8.3e-06	4.64763
RNF43	0.218658	7.11571	6.9397	5.34312e-12	1.30228e-10	16.1286
SUMO2	0.218578	9.29568	4.51497	6.71422e-06	6.35045e-05	2.50949
CLDN1	-0.218265	7.40792	-4.7817	1.86965e-06	1.99126e-05	3.73324
ANXA8	-0.218151	7.01393	-10.8588	1.055e-26	7.26686e-25	49.5017
PGAM1	-0.218094	7.9523	-3.9614	7.72163e-05	0.000556678	0.189474
SERPINB2	0.217795	7.24447	5.50495	4.18555e-08	6.27041e-07	7.39563
NOV	0.217631	7.20118	5.38263	8.23418e-08	1.1443e-06	6.74106
HIGD2A	0.217246	8.47956	3.82815	0.000133221	0.00090291	-0.324474
TP63	0.217028	7.26022	5.43308	6.2392e-08	8.89287e-07	7.00934
CDH1	0.216739	7.19846	5.93189	3.53965e-09	6.24812e-08	9.79174
TIMM9	-0.21649	7.30603	-5.57256	2.86246e-08	4.45686e-07	7.76355
SMC3	0.215429	7.60852	4.36425	1.34295e-05	0.000118859	1.84835
SNHG7	-0.214961	7.89178	-4.00303	6.49001e-05	0.000480458	0.35358
RP11-596C23.2	-0.214711	7.05667	-8.31763	1.67201e-16	5.98616e-15	26.3107
WHSC1L1	0.214679	7.49021	4.64586	3.61507e-06	3.64208e-05	3.10144
NCK1	0.214568	7.3285	5.15785	2.75373e-07	3.39501e-06	5.57548
RBMS1	0.214546	7.34608	5.00803	5.99913e-07	6.96273e-06	4.82542
DDX21	-0.214405	7.89971	-4.00151	6.53144e-05	0.000482961	0.347568
ATP1A1	0.214241	9.47222	3.48763	0.00049822	0.0027866	-1.55911
SMARCA5	0.213567	7.27865	5.4072	7.19573e-08	1.00883e-06	6.8714
AC004556.1	0.213177	7.00774	9.61334	2.11901e-21	1.01729e-19	37.4294
SOD1	0.213109	8.71278	3.91679	9.28541e-05	0.000654524	0.0154904
MLANA	0.212978	7.0112	9.20141	8.96297e-20	3.97191e-18	33.733
THAP9-AS1	-0.212816	7.2302	-5.86777	5.18491e-09	8.92847e-08	9.42086
CHMP5	0.212807	7.77463	4.16119	3.30486e-05	0.000262442	0.99247
MTRNR2L8	-0.212716	7.15945	-6.50341	9.9703e-11	2.09906e-09	13.2686
RPS15	-0.212565	12.2493	-9.3447	2.45473e-20	1.11911e-18	35.0107
SPARCL1	-0.212186	7.11798	-6.85251	9.72295e-12	2.26523e-10	15.5429
EIF3H	-0.211635	8.91048	-4.08874	4.51501e-05	0.000346126	0.696802
CMPK1	0.211533	7.51238	4.47953	7.91793e-06	7.38968e-05	2.35206
PAPOLA	0.210968	7.66251	4.32084	1.63331e-05	0.000141204	1.66201
C4orf3	0.210931	7.99905	3.94107	8.40037e-05	0.000598125	0.109967
COX7B	-0.210842	9.25164	-4.09115	4.46879e-05	0.000343257	0.706545
TUBA1C	-0.210603	8.15789	-3.569	0.000367094	0.00216197	-1.27441
MT-ND4L	0.210262	8.11221	3.71036	0.000212816	0.00135949	-0.764376
EPN2	0.21008	7.18815	6.02611	2.00611e-09	3.68484e-08	10.3438
NUDT4	0.209713	7.52351	4.15244	3.43265e-05	0.000271231	0.956493
MRPS21	-0.209534	7.79378	-4.07749	4.73704e-05	0.000360368	0.651355
SERTAD4	-0.20952	7.67634	-3.83405	0.000130089	0.000882627	-0.302094
CLIC1	0.209337	8.45184	3.6558	0.000263231	0.00163699	-0.963537
PPP1R12A	0.208858	7.40282	4.8739	1.18341e-06	1.30422e-05	4.17225
PRKDC	0.208662	7.40342	4.69201	2.89513e-06	2.99289e-05	3.31409
FZD6	0.208375	7.16161	6.07332	1.50474e-09	2.81284e-08	10.6236
CDK6	0.208	7.29773	5.04956	4.84448e-07	5.74896e-06	5.0312
RSRC1	0.207923	7.28161	5.18254	2.4173e-07	3.02735e-06	5.70114
PTP4A1	-0.207791	7.29272	-5.25031	1.68544e-07	2.17492e-06	6.04909
MPZL1	0.207028	7.30316	5.04323	5.00559e-07	5.91799e-06	4.9997
RPL36AL	-0.206638	9.22399	-4.10761	4.16462e-05	0.000322631	0.773306
HOXA9	0.206495	7.26893	5.24146	1.76719e-07	2.26236e-06	6.00338
PHLDA3	-0.205939	7.49439	-4.42234	1.03064e-05	9.35694e-05	2.10057
EPHX1	-0.205902	7.30832	-5.21033	2.08614e-07	2.64397e-06	5.84326
TMEM258	-0.205576	7.92236	-3.92	9.16339e-05	0.000646642	0.0279636
CCNL2	0.205546	7.26513	5.26186	1.58435e-07	2.07477e-06	6.1088
ADH5	0.205465	7.48255	4.25942	2.14797e-05	0.000180049	1.40153
CDKN2B	-0.205451	7.20992	-5.42091	6.67242e-08	9.48053e-07	6.94441
MRPL23	-0.205435	7.39597	-4.85053	1.32986e-06	1.45048e-05	4.0602
BEX4	0.205409	7.40633	4.60165	4.46385e-06	4.41991e-05	2.89965
SCFD1	0.205397	7.25339	5.44001	6.00483e-08	8.60919e-07	7.04638
LPCAT2	0.205363	7.14738	6.10656	1.22742e-09	2.30805e-08	10.8218
C11orf1	-0.205327	7.32894	-5.07872	4.16534e-07	4.98974e-06	5.17666
JMJD1C	0.20526	7.39634	4.58754	4.77294e-06	4.66761e-05	2.83562
OAZ1	0.205099	9.46313	4.32126	1.63022e-05	0.00014113	1.66381
NFIC	-0.204913	7.62306	-4.17063	3.17203e-05	0.000253164	1.03138
CYB5R3	-0.204905	7.44504	-4.68362	3.01485e-06	3.11092e-05	3.27528
COX8A	-0.20465	9.13434	-3.91092	9.51237e-05	0.000668292	-0.00727695
NCKAP5	0.204328	7.21951	5.30731	1.24044e-07	1.65837e-06	6.3451
NPC2	-0.204148	8.41084	-3.71241	0.000211112	0.00135133	-0.756841
NOB1	-0.20394	7.38629	-4.83981	1.40272e-06	1.51949e-05	4.00899
RERG	0.203894	7.28934	4.88187	1.13712e-06	1.26198e-05	4.21058
RPL10A	-0.203636	12.3429	-8.93994	8.8803e-19	3.70227e-17	31.4708
LY6E	0.203553	8.35082	3.25679	0.0011463	0.0056574	-2.33152
PCM1	0.203033	7.52255	4.25411	2.19916e-05	0.000182743	1.37915
HDAC1	0.203006	7.28561	5.12523	3.26838e-07	3.97538e-06	5.41031
IL20RB	0.202526	7.47716	4.31752	1.65782e-05	0.000142934	1.64784
PHIP	0.202301	7.39744	4.52911	6.28486e-06	5.99807e-05	2.57261
ANP32B	-0.201679	8.04466	-3.59804	0.000328687	0.00196148	-1.17121
RPS5	-0.20149	11.9715	-8.34441	1.34403e-16	4.9232e-15	26.5256
IFNGR1	0.201348	7.40429	4.58596	4.8087e-06	4.69534e-05	2.82848
PDCD6	0.201211	7.60366	4.24227	2.31728e-05	0.000190957	1.32944
ITGB8	0.200908	7.2941	4.92126	9.32776e-07	1.05365e-05	4.40092
TSC22D1	0.200788	8.08087	3.11275	0.00188069	0.00870558	-2.787
NFAT5	0.200426	7.38234	4.47897	7.93858e-06	7.39806e-05	2.34957
HADHA	0.200208	8.04684	3.67548	0.000243872	0.0015286	-0.892017
TRIM2	0.199994	7.20632	5.29555	1.32172e-07	1.74859e-06	6.2838
C14orf166	-0.199298	8.18545	-3.81689	0.0001394	0.000937768	-0.367116
TMBIM1	-0.199249	7.60084	-4.08392	4.60881e-05	0.00035273	0.677332
IRX3	-0.198962	7.41675	-4.5197	6.5675e-06	6.23028e-05	2.5306
GJB2	-0.198851	8.88466	-2.56305	0.0104514	0.0353608	-4.33753
CKS1B	0.198674	7.74187	3.79307	0.000153371	0.00102414	-0.456902
TRIB1	-0.198027	7.25359	-5.21455	2.03984e-07	2.59047e-06	5.86492
MPZL2	0.197814	7.59541	3.99862	6.61083e-05	0.000488262	0.336152
MYOF	0.197676	7.36669	4.46581	8.43735e-06	7.85132e-05	2.29142
NFE2L2	-0.197593	8.13552	-3.45493	0.000562323	0.00309864	-1.67171
LGALS7	0.197293	7.5894	3.18176	0.00148723	0.00709683	-2.57139
PDLIM4	0.196808	8.11904	3.4168	0.000646752	0.003494	-1.80169
BBC3	-0.196647	7.35254	-4.5913	4.68852e-06	4.61353e-05	2.85268
SLC38A2	-0.196612	8.49398	-3.2309	0.00125475	0.00611151	-2.41489
GTF3A	-0.196519	7.5533	-4.15255	3.431e-05	0.000271231	0.956949
SEPT2	0.196456	7.42458	4.4308	9.91435e-06	9.05292e-05	2.13755
DAAM1	-0.196419	7.68348	-3.82244	0.00013632	0.00092194	-0.346102
XBP1	-0.196388	7.35651	-4.36238	1.35433e-05	0.000119699	1.84031
RTN4	0.196123	9.66163	4.15146	3.44717e-05	0.000272039	0.95249
MAP1B	0.196097	7.03976	7.62916	3.69525e-14	1.11509e-12	21.0043
CUTA	-0.195926	8.27071	-3.632	0.000288567	0.0017617	-1.04952
TSC22D3	-0.195355	7.43333	-4.06431	5.01046e-05	0.0003798	0.598244
SCEL	0.19528	7.57285	3.65035	0.000268846	0.00166212	-0.98329
ACADVL	0.194823	7.57993	4.03796	5.60231e-05	0.000422641	0.492622
ZC3H15	-0.194756	7.61825	-3.98982	6.85887e-05	0.00050423	0.301355
BTF3	-0.194721	10.4783	-5.16174	2.69788e-07	3.33915e-06	5.59524
TMED2	0.194652	7.87992	3.64363	0.000275915	0.00169426	-1.00758
RNF7	0.194262	8.05727	3.51881	0.000443515	0.00253399	-1.45078
STUB1	-0.19407	7.53759	-4.19039	2.91023e-05	0.000234335	1.1131
U2SURP	0.193889	7.5489	4.01434	6.18884e-05	0.000461831	0.398486
S100A6	-0.193859	7.57393	-3.61914	0.00030319	0.00183507	-1.09574
UBXN4	0.193735	8.1001	3.50786	0.000462055	0.00261432	-1.48894
PYURF	0.193441	7.81118	3.8523	0.000120828	0.000828668	-0.232599
RPS3	-0.193364	12.4332	-7.74249	1.56087e-14	4.89667e-13	21.8504
LEPROT	0.193064	7.57927	3.96056	7.74842e-05	0.000557341	0.186205
LINC00998	0.193017	7.45514	4.24105	2.32979e-05	0.000191739	1.32432
C9orf16	-0.19295	7.85588	-3.65719	0.000261819	0.00162981	-0.958502
RAC1	0.192915	9.2258	3.94828	8.15342e-05	0.000582506	0.138121
CNN3	0.192834	7.10544	6.1441	9.73959e-10	1.84238e-08	11.0469
MRPL20	0.192815	7.79776	3.65233	0.000266795	0.00165468	-0.976122
YME1L1	-0.192679	7.54267	-3.96493	7.60904e-05	0.000549811	0.203341
NDUFC2	0.192591	8.07421	3.53859	0.000411774	0.0023852	-1.38156
HSP90AA1	-0.192482	10.5101	-3.72746	0.000198982	0.00128381	-0.701348
ANAPC11	0.192091	8.03526	3.5324	0.000421472	0.00242806	-1.40327
SCAF11	0.192058	7.7302	3.66176	0.000257225	0.00160436	-0.941929
RPL13A	-0.192047	13.451	-10.3907	1.20207e-24	6.92503e-23	44.8163
CALM2	0.191823	9.23063	3.52203	0.000438198	0.00251073	-1.43955
LAD1	0.191782	7.5471	3.94531	8.25442e-05	0.000589057	0.126504
MRPL12	-0.19171	7.42071	-4.49904	7.23189e-06	6.78941e-05	2.43857
ACTR10	0.19134	7.45544	4.31489	1.67746e-05	0.000144234	1.63664
COX6A1	0.191241	9.55445	4.03562	5.65796e-05	0.000426332	0.483274
TGIF1	0.190501	7.64242	3.58098	0.000350765	0.00207738	-1.23193
ARL4A	0.189934	7.79006	3.36591	0.000777858	0.0040907	-1.97292
ZNF638	0.189902	7.2959	4.68333	3.01912e-06	3.11092e-05	3.27392
VAV3	-0.18934	7.33112	-4.50532	7.02338e-06	6.61325e-05	2.46651
GLCE	0.188542	7.10589	6.32348	3.16817e-10	6.31343e-09	12.141
AMD1	0.188461	7.95852	3.24536	0.00119306	0.00584717	-2.3684
MTRNR2L12	-0.188444	7.22282	-5.1899	2.32491e-07	2.9232e-06	5.73873
HEBP2	-0.188139	7.71802	-3.69493	0.000226067	0.00143116	-0.820995
HSPA8	-0.188103	9.08471	-3.25411	0.00115711	0.00569743	-2.34018
PTMA	0.18754	12.5012	6.60926	4.98085e-11	1.08466e-09	13.9462
ETFB	0.18742	7.83154	3.56782	0.00036874	0.00216763	-1.27858
TERF1	0.187217	7.30656	4.60335	4.42788e-06	4.39116e-05	2.90739
UBE2I	0.187168	7.60097	3.90138	9.89178e-05	0.000692643	-0.0441436
NUDCD2	0.186852	7.40034	4.37199	1.29661e-05	0.00011524	1.88179
ZNF503	-0.186777	7.38019	-4.22836	2.46389e-05	0.000201988	1.27117
UBE3A	0.18668	7.41737	4.16163	3.29858e-05	0.000262272	0.994274
ERP44	0.186634	7.2546	4.91848	9.45969e-07	1.06666e-05	4.38742
ANXA3	0.186551	6.97774	9.96557	7.68583e-23	4.09286e-21	40.706
DDX17	0.186445	7.68179	3.60298	0.000322546	0.00193769	-1.15359
LARS	0.186263	7.50573	3.97084	7.42428e-05	0.000539443	0.226547
EEF2	-0.186206	10.2391	-4.64255	3.67281e-06	3.68853e-05	3.08627
SERP1	-0.186125	7.85243	-3.55236	0.000390943	0.00227703	-1.33315
LINC00511	0.185949	7.16913	5.38171	8.27551e-08	1.14753e-06	6.73622
HSPA2	-0.185903	7.51877	-3.77167	0.000167033	0.00110374	-0.537073
UBAC1	-0.185657	7.30925	-4.73629	2.33512e-06	2.44995e-05	3.52007
CAV2	0.185492	7.5234	3.59758	0.000329272	0.00196293	-1.17287
ATXN7L3B	0.185461	7.25102	4.78705	1.82104e-06	1.94275e-05	3.75851
HNRNPA1	0.184948	10.1129	4.16664	3.22747e-05	0.00025694	1.01494
RPL6	-0.184398	11.9886	-8.05874	1.33625e-15	4.45674e-14	24.266
ZCRB1	-0.1843	7.55745	-3.85018	0.00012187	0.000834907	-0.240678
CARD18	-0.184206	7.15464	-5.47978	4.81637e-08	7.09798e-07	7.25976
TIAM1	0.184138	7.12281	5.80282	7.60322e-09	1.27128e-07	9.04912
YIPF4	0.183894	7.17853	5.22486	1.93087e-07	2.46692e-06	5.91789
MTUS1	-0.183694	7.48385	-3.88013	0.000107901	0.000746471	-0.126046
NDUFB1	-0.183526	8.10556	-3.30744	0.000958782	0.00488016	-2.16651
ZCCHC11	0.183507	7.30473	4.44577	9.25457e-06	8.49945e-05	2.20323
EIF3D	-0.183385	8.25406	-3.37035	0.000765508	0.00403244	-1.95809
CHP1	-0.183262	7.27395	-4.64884	3.56386e-06	3.59621e-05	3.11509
DNPH1	0.183165	7.58794	3.77612	0.000164101	0.0010888	-0.520437
ATL2	0.183119	7.45242	4.01962	6.05285e-05	0.000453392	0.419486
KLK1	0.182903	7.08482	6.22153	6.02005e-10	1.16664e-08	11.5154
SPRY1	0.182831	7.5495	3.5259	0.000431881	0.00247677	-1.42601
UQCR10	-0.182773	8.25471	-3.38188	0.000734267	0.00388726	-1.91946
P4HA2	0.182267	7.20131	4.93724	8.60414e-07	9.80655e-06	4.47855
PDHB	0.182096	7.38535	4.26267	2.1173e-05	0.000177713	1.4152
PABPC1	-0.181975	9.47364	-3.60258	0.000323037	0.00193779	-1.15501
PDGFA	0.181883	7.23273	4.66719	3.26324e-06	3.34074e-05	3.19946
FAM63B	0.181721	7.31646	4.25399	2.2003e-05	0.000182743	1.37866
PTPN13	0.181556	7.152	5.51832	3.8838e-08	5.84599e-07	7.46807
PMF1	0.18079	7.40041	4.23536	2.38907e-05	0.000196108	1.30045
SDHD	0.180689	7.83115	3.46168	0.000548498	0.00303556	-1.64857
NSD1	0.18057	7.25663	4.70787	2.68117e-06	2.79875e-05	3.38764
SYTL1	-0.179868	7.32216	-4.53954	5.98499e-06	5.7378e-05	2.61932
UBE2N	0.179774	7.48286	3.93586	8.58358e-05	0.0006098	0.0896131
UCHL3	-0.179717	7.39779	-4.28028	1.95796e-05	0.000165214	1.48957
EIF3M	-0.179428	7.96529	-3.28004	0.00105638	0.00525866	-2.2561
COA3	0.179383	7.34678	4.3454	1.46241e-05	0.000127825	1.76721
PRRC2B	0.178677	7.25062	4.5775	5.00522e-06	4.87221e-05	2.79018
COL4A5	0.178535	6.99967	8.22956	3.43268e-16	1.20182e-14	25.6031
UQCRQ	-0.178464	8.85428	-3.24647	0.00118846	0.00582916	-2.36484
YY1	-0.17805	7.74681	-3.36062	0.00079282	0.00416592	-1.99057
ZNF217	0.177972	7.20751	4.6791	3.08129e-06	3.16983e-05	3.2544
WDR61	0.177933	7.4675	4.01063	6.28613e-05	0.000468099	0.383743
LINC00657	0.177608	7.45547	3.78918	0.000155775	0.00103801	-0.471517
FCGRT	0.177563	7.55042	3.7095	0.000213532	0.00136269	-0.767525
CCSER2	0.176843	7.57838	3.53538	0.000416774	0.00240756	-1.39282
ETV3	0.176814	7.14197	5.44875	5.72158e-08	8.24038e-07	7.09312
SRSF1	0.176769	7.3103	4.39059	1.19152e-05	0.000106498	1.96231
MEIS2	0.176724	7.14182	5.24996	1.6886e-07	2.17492e-06	6.04729
ILF3	0.176503	7.49192	3.76909	0.000168762	0.00111401	-0.546743
DHX9	0.176081	7.33794	4.21734	2.58619e-05	0.000211467	1.22516
CWF19L2	0.176069	7.25337	4.40473	1.11711e-05	0.000100699	2.02377
HLA-DRA	0.17574	7.60044	2.81721	0.0048938	0.0191432	-3.65766
AKR1C3	-0.175717	7.1266	-5.88339	4.726e-09	8.1827e-08	9.51088
MESDC2	0.175594	7.30754	4.3906	1.19148e-05	0.000106498	1.96235
PPP4R3B	0.17546	7.19406	4.89214	1.08003e-06	1.20495e-05	4.26006
RPL11	-0.175373	12.291	-8.04971	1.43524e-15	4.76183e-14	24.1957
UGP2	0.175362	7.62522	3.58579	0.000344402	0.00204543	-1.21483
SON	0.175307	8.34011	3.06678	0.00219379	0.00993713	-2.92807
SLCO3A1	0.175208	7.06913	6.32996	3.04046e-10	6.07805e-09	12.1811
SIVA1	0.1752	7.63712	3.51737	0.000445908	0.00254112	-1.4558
PSMB4	-0.174571	7.53339	-3.77259	0.000166427	0.00110204	-0.533658
ACTN1	-0.174338	7.3055	-4.39156	1.18625e-05	0.000106326	1.96654
DECR1	-0.174189	7.70552	-3.47759	0.00051714	0.00288057	-1.5938
ERGIC3	-0.173975	7.93214	-3.26248	0.00112368	0.00556307	-2.31312
HIST3H2A	-0.173915	7.1701	-5.40922	7.11612e-08	9.99885e-07	6.88216
PLK2	0.173841	8.05515	2.81091	0.00499005	0.0194119	-3.67527
ZNF593	-0.173395	7.27693	-4.54882	5.72974e-06	5.50141e-05	2.66097
YBX3	-0.173293	8.59045	-3.07418	0.00214036	0.00973967	-2.9055
PDZK1IP1	-0.173154	7.24018	-4.58037	4.93767e-06	4.81385e-05	2.80318
HPGD	0.173019	6.98801	7.99482	2.22536e-15	7.26912e-14	23.7648
PSMA1	0.172909	7.83759	3.2989	0.000988287	0.00499026	-2.19453
UBE2S	-0.172811	7.19632	-4.99985	6.25595e-07	7.24753e-06	4.78508
PLPP2	-0.172768	7.38515	-4.00483	6.44107e-05	0.000477951	0.360734
EFNA3	-0.172734	7.61305	-3.49125	0.00049157	0.0027567	-1.5466
TUFM	-0.172565	8.1407	-3.16951	0.00155088	0.00735624	-2.60996
MAGOH	0.172455	7.53855	3.66858	0.000250509	0.0015671	-0.917159
IFI27	-0.172274	7.50149	-3.81944	0.000137977	0.000930168	-0.357465
STRA13	0.17207	7.50785	3.58238	0.000348902	0.00206981	-1.22696
SMARCB1	0.171652	7.31494	4.30773	1.73217e-05	0.000147935	1.6061
EBPL	-0.171444	7.78922	-3.3586	0.0007986	0.00419281	-1.9973
SPAG9	-0.17063	7.52402	-3.44204	0.000589646	0.00322124	-1.71582
SNX6	0.170563	7.53349	3.65048	0.000268704	0.00166212	-0.982793
IRF6	-0.170391	7.63016	-3.31229	0.000942414	0.00480844	-2.15059
CD3EAP	-0.170366	7.18372	-4.86435	1.24128e-06	1.36089e-05	4.12639
PLS3	0.170315	7.5948	3.44945	0.000573796	0.00315637	-1.69049
PLLP	-0.170123	7.32069	-4.16748	3.21569e-05	0.000256325	1.01841
HEXIM1	-0.170098	7.75815	-3.01724	0.00258421	0.0113802	-3.07777
PFKP	-0.169879	7.27976	-4.42903	9.9952e-06	9.11361e-05	2.1298
FAM3C	0.169427	7.21037	4.70755	2.68525e-06	2.79875e-05	3.38618
ARL1	0.169415	7.32262	4.20697	2.70666e-05	0.000220181	1.18193
NFIX	-0.169217	7.41436	-3.76161	0.000173848	0.00113975	-0.574625
KRT19	0.169039	6.95865	6.16265	8.71059e-10	1.65267e-08	11.1559
NOP16	-0.168894	7.32399	-4.13922	3.63458e-05	0.000285054	0.9023
CKMT1B	0.168575	7.33068	4.08112	4.6644e-05	0.000355732	0.665984
RCN2	0.168548	7.50728	3.68208	0.000237694	0.00149283	-0.867981
SF1	-0.168311	7.63157	-3.40442	0.000676594	0.00362433	-1.84357
PYCARD	-0.168197	8.15537	-2.64299	0.00828412	0.0293112	-4.13054
EML2	-0.168034	7.19619	-4.84725	1.35176e-06	1.46932e-05	4.04451
BCL7A	0.168002	7.1086	5.48734	4.61768e-08	6.85298e-07	7.30053
HSBP1L1	0.167854	7.26372	4.31892	1.6474e-05	0.000142228	1.65384
HDGF	-0.167724	7.43025	-3.82326	0.00013587	0.000919884	-0.342998
WNK1	-0.167376	7.42657	-3.7668	0.000170301	0.00112066	-0.555265
RGCC	0.167348	7.05551	5.78428	8.48319e-09	1.39631e-07	8.9429
YBX1	0.166972	9.8559	3.4971	0.000480983	0.00270336	-1.52633
CALM1	0.166884	8.69433	2.78699	0.00537197	0.0205942	-3.7418
DAD1	0.166819	7.8467	3.23953	0.00121761	0.0059629	-2.38719
FAM177A1	-0.16628	7.55911	-3.46804	0.000535746	0.00297548	-1.62669
PLAU	0.166211	7.20732	4.51652	6.66594e-06	6.31421e-05	2.51639
XRN1	0.165834	7.21466	4.56207	5.38318e-06	5.20813e-05	2.72059
KREMEN1	0.165608	7.25738	4.32872	1.57647e-05	0.000136851	1.69572
CBX1	0.1656	7.41099	3.72922	0.000197611	0.00127781	-0.694859
TFAP2C	0.165508	7.5995	3.3201	0.000916585	0.00471079	-2.12488
PLK3	-0.165392	7.22689	-4.40788	1.10114e-05	9.95426e-05	2.03749
RIF1	0.165352	7.23856	4.31439	1.68124e-05	0.000144363	1.63449
SPG20	0.165345	7.10365	5.52654	3.70893e-08	5.60942e-07	7.51267
ERC1	0.165293	7.1718	4.86564	1.23334e-06	1.35453e-05	4.13256
CIDEA	-0.165118	7.0587	-6.43298	1.57312e-10	3.22616e-09	12.8237
HNRNPDL	0.165088	8.84191	2.89865	0.00378997	0.015535	-3.4263
MRPL4	-0.164856	7.41091	-3.87045	0.000112243	0.000773979	-0.16321
AURKAIP1	0.164824	7.94103	3.13924	0.00171946	0.00804743	-2.70476
AHCY	-0.164815	7.27219	-4.28681	1.90182e-05	0.000160906	1.51723
SEP15	0.164507	7.67153	3.29716	0.00099439	0.0050091	-2.20022
ZFAND2A	-0.164353	7.19298	-4.56443	5.32359e-06	5.15835e-05	2.73123
SESN3	0.164278	7.71856	2.89248	0.00386491	0.0157889	-3.44406
CLIP1	-0.164155	7.92832	-2.88938	0.00390309	0.015906	-3.45297
TRIM47	-0.164089	7.15871	-4.84872	1.34193e-06	1.46113e-05	4.05152
HRAS	-0.164065	7.39816	-3.80882	0.000143991	0.000964962	-0.397585
SDCBP2	-0.163886	7.056	-6.54904	7.40135e-11	1.56864e-09	13.5595
UBXN6	-0.163841	7.17818	-4.92793	9.01903e-07	1.0206e-05	4.43327
DUSP4	-0.163654	7.07495	-5.84847	5.81187e-09	9.84754e-08	9.30999
MT-CYB	0.163517	12.0641	7.18655	9.44974e-13	2.54821e-11	17.8249
SNRNP70	0.163505	7.45341	3.59894	0.000327569	0.00196015	-1.16802
MRPL15	-0.163258	7.36819	-3.9329	8.68882e-05	0.000616585	0.0781176
KIAA1109	0.162875	7.17331	4.69383	2.86973e-06	2.97149e-05	3.32253
EIF2AK1	0.162695	7.26475	4.18788	2.9423e-05	0.000236316	1.10271
ASH1L	0.162671	7.54424	3.31905	0.000920011	0.0047131	-2.12833
POLR2K	0.162669	7.60682	3.39778	0.000693132	0.00370315	-1.86598
HMGN1	0.162471	8.48416	2.88761	0.00392498	0.0159747	-3.45804
RNH1	-0.162457	8.17251	-2.94484	0.00326977	0.0137953	-3.29218
SMARCAD1	0.162411	7.09467	5.54753	3.29641e-08	5.07023e-07	7.62684
GLO1	0.162292	7.35561	3.86451	0.000114987	0.000792039	-0.185954
RAB13	-0.161888	7.92405	-3.04531	0.00235582	0.0105355	-2.99324
SNRPB	0.161804	8.10646	2.97384	0.00297738	0.0127743	-3.20692
NAP1L4	0.161746	7.48965	3.45569	0.000560745	0.00309533	-1.6691
SLIRP	-0.161629	7.92929	-2.9668	0.00304615	0.0130297	-3.22771
MOB4	0.161579	7.33813	3.96926	7.4734e-05	0.000541864	0.220321
CHPT1	0.161384	7.36158	3.64623	0.000273154	0.00167893	-0.998165
MLF2	-0.160922	7.52924	-3.49903	0.000477535	0.00269229	-1.51963
GCHFR	-0.160801	7.72713	-2.52752	0.0115664	0.038432	-4.42747
STOM	0.160795	7.10744	5.29906	1.29692e-07	1.71937e-06	6.3021
ZNF750	-0.160724	7.3014	-3.79758	0.000150628	0.00100689	-0.439946
AVPI1	-0.160427	7.87453	-2.64898	0.00813922	0.0288954	-4.11477
DCK	0.160382	7.09366	5.60605	2.36762e-08	3.76975e-07	7.94743
NDUFB4	-0.160244	8.5801	-2.94458	0.0032725	0.0137976	-3.29294
SF3B2	0.160211	7.78527	3.05533	0.00227885	0.0102419	-2.96287
RAB5A	0.160194	7.39376	3.69495	0.000226051	0.00143116	-0.820926
CCDC85B	-0.160124	7.59883	-3.348	0.000829606	0.00432692	-2.03259
MGME1	0.159822	7.29489	4.0288	5.82323e-05	0.000437744	0.45605
NFIB	0.159459	7.68747	2.88207	0.00399441	0.0161845	-3.47394
SNX1	0.159454	7.14987	4.93124	8.86931e-07	1.00906e-05	4.44937
VPS26A	0.159294	7.55749	3.31906	0.000919993	0.0047131	-2.12831
GNAI2	-0.159144	7.21417	-4.45383	8.91738e-06	8.26162e-05	2.23863
CLSTN1	0.15907	7.2375	4.19396	2.8652e-05	0.000231591	1.1279
NIFK	-0.158989	7.41182	-3.74213	0.000187792	0.0012193	-0.647046
HSP90AB1	0.158916	10.6165	3.98044	7.13308e-05	0.000519567	0.264331
AAMDC	0.158886	7.30495	4.02041	6.03275e-05	0.000452728	0.422632
MAP4	0.158832	7.46098	3.44597	0.000581174	0.0031804	-1.70237
NFE2L1	0.158639	7.40471	3.60691	0.000317735	0.00191396	-1.13954
IER5	-0.158408	7.2928	-3.96515	7.60226e-05	0.000549811	0.204182
FKBP11	0.158378	7.17494	4.5252	6.40097e-06	6.09053e-05	2.55513
USP8	-0.158314	7.35104	-3.83539	0.000129383	0.000880665	-0.296974
TAOK3	0.15826	7.29814	3.8476	0.000123154	0.000842793	-0.250543
ICE2	0.158257	7.11063	5.25916	1.60746e-07	2.09168e-06	6.09482
PUF60	0.158059	7.5553	3.41027	0.000662334	0.00356602	-1.82379
SERTAD1	-0.157858	7.67033	-2.98816	0.002842	0.0123102	-3.16451
TYMP	-0.15783	7.53691	-3.20176	0.00138811	0.00667407	-2.50794
NRDC	0.157402	7.39407	3.59971	0.000326599	0.0019562	-1.16525
BLVRB	0.157393	8.05437	2.75125	0.00599226	0.022603	-3.8402
POMP	0.157356	8.24299	2.89284	0.00386049	0.0157832	-3.44302
LRPPRC	0.157048	7.1872	4.45996	8.66836e-06	8.05446e-05	2.26565
KTN1	-0.156961	7.93291	-2.79114	0.00530387	0.0204026	-3.73029
EXOSC8	0.156928	7.26087	4.08863	4.51706e-05	0.000346126	0.696371
TPD52	0.156927	7.28956	3.95237	8.01644e-05	0.000574014	0.154109
RPS19	-0.156917	12.8426	-7.56414	6.001e-14	1.76876e-12	20.5282
MCC	0.156691	7.30619	3.734	0.000193917	0.00125649	-0.677157
PSMC3	0.156676	7.55433	3.29216	0.00101212	0.00507822	-2.21655
TMED3	-0.156663	7.62687	-3.29349	0.00100739	0.00506652	-2.21222
CYBA	0.156592	7.27356	3.83451	0.000129847	0.00088193	-0.300343
NAB1	0.156458	7.2619	4.06378	5.02181e-05	0.000380206	0.596103
SPTBN1	0.156253	7.22379	4.15459	3.40079e-05	0.000269385	0.965334
MEF2A	0.156152	7.17641	4.40936	1.09376e-05	9.90163e-05	2.04391
MRFAP1	-0.156121	8.08757	-2.86458	0.00422075	0.0169391	-3.52388
GTF2A2	0.156096	7.47704	3.44126	0.000591337	0.00322487	-1.71848
WWTR1	0.156055	7.11832	4.94852	8.12621e-07	9.29526e-06	4.53349
RPL13	-0.156018	13.2263	-8.15083	6.42365e-16	2.20036e-14	24.9864
RAD23A	0.155939	7.6689	3.12662	0.0017946	0.00835588	-2.74402
CTTNBP2NL	0.155825	7.20871	4.33157	1.55642e-05	0.000135295	1.7079
EWSR1	0.155784	7.40313	3.59318	0.000334847	0.00199242	-1.18855
LGALS3BP	0.155765	7.1397	4.78793	1.81316e-06	1.9376e-05	3.76267
SH3BGRL	0.155553	8.0987	2.79102	0.0053059	0.0204026	-3.73064
CCDC14	0.155278	7.10096	5.25671	1.62868e-07	2.11062e-06	6.08216
FAM213A	0.155252	7.49316	3.21058	0.00134641	0.00650817	-2.47986
SMC1A	0.155104	7.27941	3.94837	8.15054e-05	0.000582506	0.138455
HBS1L	0.155085	7.14708	4.72488	2.46852e-06	2.58135e-05	3.46682
MRPS34	-0.154968	7.683	-3.11066	0.00189394	0.00874774	-2.79344
SPEN	0.154897	7.34105	3.65164	0.0002675	0.00165703	-0.978591
GLUL	0.15473	7.43433	3.27628	0.00107046	0.00532455	-2.26832
EPC1	0.154725	7.38981	3.57579	0.000357759	0.00211288	-1.25036
CDK2AP2	-0.154698	7.17109	-4.66556	3.28886e-06	3.36154e-05	3.19197
CCDC6	0.154589	7.35451	3.64843	0.000270846	0.0016696	-0.990225
MZT2A	-0.15454	7.73237	-2.99026	0.00282258	0.0122596	-3.15826
GPRC5A	0.154409	7.11359	4.60094	4.47906e-06	4.42805e-05	2.89639
OS9	0.154249	7.55401	3.23417	0.00124054	0.00605645	-2.40439
PURA	-0.15418	7.29477	-3.88989	0.000103684	0.000720445	-0.0884902
AHNAK	-0.154016	8.81338	-2.71196	0.00674795	0.0249485	-3.94691
TSPAN13	0.154002	7.11414	5.04744	4.89785e-07	5.80144e-06	5.02065
DDX46	0.153913	7.88188	2.89232	0.00386686	0.0157889	-3.44452
SOWAHC	-0.15384	7.35841	-3.63603	0.00028412	0.0017379	-1.03499
SLTM	0.153625	7.6499	3.00434	0.00269578	0.0117905	-3.11634
INADL	0.153608	7.15349	4.58757	4.7722e-06	4.66761e-05	2.83577
OVOL1	-0.153535	7.11736	-5.07077	4.34077e-07	5.18031e-06	5.13692
TATDN1	-0.153374	7.41217	-3.56106	0.00037829	0.00221555	-1.30245
MFAP1	0.1533	7.299	3.78918	0.000155773	0.00103801	-0.471507
MTPN	-0.153151	7.61646	-3.15326	0.00163937	0.00772969	-2.66096
SLC20A1	-0.153067	7.1817	-4.35533	1.39824e-05	0.000122724	1.80993
CYR61	0.152624	7.20913	3.75094	0.000181364	0.00118241	-0.614355
ECHDC1	0.152584	7.53337	3.22581	0.00127715	0.00620175	-2.4312
CCT5	0.152557	7.76365	2.93592	0.00336487	0.0141026	-3.31825
MYO9A	0.15249	7.10763	4.98177	6.86163e-07	7.92025e-06	4.69617
SUCLG1	-0.152003	7.6323	-3.10503	0.00193022	0.00889584	-2.81084
VAT1	-0.151956	7.12719	-5.13384	3.12407e-07	3.80716e-06	5.45384
CANX	0.151907	7.72846	2.90962	0.00366008	0.0151002	-3.39465
MCM3	0.151787	7.14708	4.35204	1.4192e-05	0.000124391	1.79576
SNRPF	-0.151434	8.0272	-2.79568	0.00523034	0.020161	-3.71771
CCNB1IP1	-0.151409	7.46135	-3.32646	0.000896035	0.00462016	-2.1039
YWHAQ	0.151401	7.85861	2.84348	0.00450936	0.0178934	-3.58374
REL	-0.151393	7.86625	-2.56048	0.0105282	0.0354689	-4.34405
ZNF518A	0.151162	7.13859	4.59776	4.54717e-06	4.48838e-05	2.88196
LARP1	-0.151042	7.22845	-4.24526	2.28692e-05	0.000188947	1.34197
SMCHD1	0.151031	7.20746	4.15516	3.39242e-05	0.000269058	0.967671
ACTN4	-0.150793	7.73587	-2.95519	0.0031626	0.0134506	-3.26186
BZW1	0.15066	7.61136	3.04778	0.00233666	0.010459	-2.98578
PIK3CB	0.150659	7.03778	6.02781	1.98747e-09	3.66121e-08	10.353
PCNA	0.150646	7.56654	2.81291	0.0049592	0.0193393	-3.66967
MBNL2	0.150507	7.19081	4.18126	3.02849e-05	0.000242318	1.07531
ADGRL3	0.150424	6.9644	8.98329	6.13789e-19	2.57588e-17	31.8352
TM9SF2	0.150296	7.34718	3.56035	0.000379309	0.00221742	-1.30496
FAM210B	-0.150224	7.32872	-3.69345	0.000227374	0.00143799	-0.826395
PSPC1	0.150055	7.13645	4.7553	2.12809e-06	2.23643e-05	3.60908
IGF2	0.150022	6.94798	10.7529	3.16875e-26	2.09171e-24	48.4136
TOB2	-0.149879	7.39684	-3.40928	0.000664719	0.00357582	-1.82713
CALU	0.149505	7.25235	3.89537	0.000101383	0.000706006	-0.0673451
NFKBIZ	-0.149486	7.4181	-3.30248	0.000975808	0.004943	-2.18278
C21orf2	0.149213	7.08972	5.15337	2.81943e-07	3.46926e-06	5.55275
PSMD6	0.149193	7.45175	3.38158	0.000735055	0.00388818	-1.92045
CHD7	-0.148885	7.0183	-7.137	1.34506e-12	3.53678e-11	17.4791
TLE4	0.148851	7.32024	3.42343	0.000631258	0.0034249	-1.77917
DYNLL1	0.148798	9.33918	2.57119	0.0102092	0.0347268	-4.31672
MTSS1	0.148755	7.12594	4.63409	3.8246e-06	3.83489e-05	3.04752
CCL27	-0.148528	7.06748	-5.54209	3.39879e-08	5.21504e-07	7.59722
ERBB2IP	0.148405	7.20673	4.19471	2.85587e-05	0.000231427	1.131
CRIP2	-0.1484	7.10708	-5.09238	3.87982e-07	4.66535e-06	5.24506
DGCR6L	0.148351	7.4369	3.34276	0.000845329	0.00439807	-2.04998
GADD45A	-0.148061	7.76613	-2.58554	0.00979537	0.0336617	-4.27993
MT-CO1	0.147938	13.2851	6.42116	1.69756e-10	3.47014e-09	12.7494
[truncated: 1,121 more rows]

## Sheet: FvS - mitotic
	logFC	AveExpr	t	P.Value	adj.P.Val	B
[truncated: 4,912 more rows]

[truncated: 72 more sheets: FvS - spinous, FvS - granular, FvS - mel, FvS - immune, FvT - basal1, FvT - basal2, FvT - WNT1, FvT - follicular, FvT - channel, FvT - mitotic, FvT - spinous, FvT - granular, FvT - mel, FvT - immune, FvP - basal1, FvP - basal2, FvP - WNT1, FvP - follicular, FvP - channel, FvP - mitotic …]
